# Supplementary material for: Expanding the taxonomic range in the fecal metagenome
Source: BMC Bioinformatics. 2021 Jun 9;22:312. doi: 10.1186/s12859-021-04212-6 (PMC8188691; doi:10.1186/s12859-021-04212-6)
Supplement: Supplementary file 1 — Additional file 1. File containing all scripts and information for benchmarking simulations. This information is also available at the link: https://github.com/theo-allnutt-bioinformatics/Allnutt_etal_2020_expanding_the_taxonomic. [file 12859_2021_4212_MOESM1_ESM.zip]

Archive with 144 entries (132 files):
- Allnutt_etal_2020_expanding_the_taxonomic-main/
- Allnutt_etal_2020_expanding_the_taxonomic-main/Abundance_model_fit.xlsx
- Allnutt_etal_2020_expanding_the_taxonomic-main/README.md
- Allnutt_etal_2020_expanding_the_taxonomic-main/Readme.txt
- Allnutt_etal_2020_expanding_the_taxonomic-main/bact.list
- Allnutt_etal_2020_expanding_the_taxonomic-main/euk.list
- Allnutt_etal_2020_expanding_the_taxonomic-main/expected_abundances/
- Allnutt_etal_2020_expanding_the_taxonomic-main/expected_abundances/bact1.abund
- Allnutt_etal_2020_expanding_the_taxonomic-main/expected_abundances/bact10.abund
- Allnutt_etal_2020_expanding_the_taxonomic-main/expected_abundances/bact2.abund
- Allnutt_etal_2020_expanding_the_taxonomic-main/expected_abundances/bact3.abund
- Allnutt_etal_2020_expanding_the_taxonomic-main/expected_abundances/bact4.abund
- Allnutt_etal_2020_expanding_the_taxonomic-main/expected_abundances/bact5.abund
- Allnutt_etal_2020_expanding_the_taxonomic-main/expected_abundances/bact6.abund
- Allnutt_etal_2020_expanding_the_taxonomic-main/expected_abundances/bact7.abund
- Allnutt_etal_2020_expanding_the_taxonomic-main/expected_abundances/bact8.abund
- Allnutt_etal_2020_expanding_the_taxonomic-main/expected_abundances/bact9.abund
- Allnutt_etal_2020_expanding_the_taxonomic-main/expected_abundances/euk1.abund
- Allnutt_etal_2020_expanding_the_taxonomic-main/expected_abundances/euk10.abund
- Allnutt_etal_2020_expanding_the_taxonomic-main/expected_abundances/euk2.abund
- Allnutt_etal_2020_expanding_the_taxonomic-main/expected_abundances/euk3.abund
- Allnutt_etal_2020_expanding_the_taxonomic-main/expected_abundances/euk4.abund
- Allnutt_etal_2020_expanding_the_taxonomic-main/expected_abundances/euk5.abund
- Allnutt_etal_2020_expanding_the_taxonomic-main/expected_abundances/euk6.abund
- Allnutt_etal_2020_expanding_the_taxonomic-main/expected_abundances/euk7.abund
- Allnutt_etal_2020_expanding_the_taxonomic-main/expected_abundances/euk8.abund
- Allnutt_etal_2020_expanding_the_taxonomic-main/expected_abundances/euk9.abund
- Allnutt_etal_2020_expanding_the_taxonomic-main/expected_abundances/virus1.abund
- Allnutt_etal_2020_expanding_the_taxonomic-main/expected_abundances/virus10.abund
- Allnutt_etal_2020_expanding_the_taxonomic-main/expected_abundances/virus2.abund
- Allnutt_etal_2020_expanding_the_taxonomic-main/expected_abundances/virus3.abund
- Allnutt_etal_2020_expanding_the_taxonomic-main/expected_abundances/virus4.abund
- Allnutt_etal_2020_expanding_the_taxonomic-main/expected_abundances/virus5.abund
- Allnutt_etal_2020_expanding_the_taxonomic-main/expected_abundances/virus6.abund
- Allnutt_etal_2020_expanding_the_taxonomic-main/expected_abundances/virus7.abund
- Allnutt_etal_2020_expanding_the_taxonomic-main/expected_abundances/virus8.abund
- Allnutt_etal_2020_expanding_the_taxonomic-main/expected_abundances/virus9.abund
- Allnutt_etal_2020_expanding_the_taxonomic-main/scripts/
- Allnutt_etal_2020_expanding_the_taxonomic-main/scripts/ordered/
- Allnutt_etal_2020_expanding_the_taxonomic-main/scripts/ordered/burst-ordered.sh
- Allnutt_etal_2020_expanding_the_taxonomic-main/scripts/ordered/ccmetagen_ordered.sh
- Allnutt_etal_2020_expanding_the_taxonomic-main/scripts/ordered/cent-ordered.sh
- Allnutt_etal_2020_expanding_the_taxonomic-main/scripts/ordered/kma-ordered.sh
- Allnutt_etal_2020_expanding_the_taxonomic-main/scripts/ordered/kraken2-ordered.sh
- Allnutt_etal_2020_expanding_the_taxonomic-main/scripts/programs/
- Allnutt_etal_2020_expanding_the_taxonomic-main/scripts/programs/acc2tax2.py
- Allnutt_etal_2020_expanding_the_taxonomic-main/scripts/programs/burst.py
- Allnutt_etal_2020_expanding_the_taxonomic-main/scripts/programs/ccmeta2tab.py
- Allnutt_etal_2020_expanding_the_taxonomic-main/scripts/programs/centrifuge.py
- Allnutt_etal_2020_expanding_the_taxonomic-main/scripts/programs/centrifuge2taxtable.py
- Allnutt_etal_2020_expanding_the_taxonomic-main/scripts/programs/get-seqs-from-file-not.py
- Allnutt_etal_2020_expanding_the_taxonomic-main/scripts/programs/kraken2.py
- Allnutt_etal_2020_expanding_the_taxonomic-main/scripts/programs/lca_count.py
- Allnutt_etal_2020_expanding_the_taxonomic-main/scripts/programs/meta_otu_table3.py
- Allnutt_etal_2020_expanding_the_taxonomic-main/scripts/programs/metaphlan2folder.py
- Allnutt_etal_2020_expanding_the_taxonomic-main/scripts/simulation/
- Allnutt_etal_2020_expanding_the_taxonomic-main/scripts/simulation/simabund.py
- Allnutt_etal_2020_expanding_the_taxonomic-main/scripts/simulation/simreads-para.py
- Allnutt_etal_2020_expanding_the_taxonomic-main/scripts/simulation/simreads.sh
- Allnutt_etal_2020_expanding_the_taxonomic-main/scripts/stats/
- Allnutt_etal_2020_expanding_the_taxonomic-main/scripts/stats/bench-process.py
- Allnutt_etal_2020_expanding_the_taxonomic-main/scripts/stats/list_compare.py
- Allnutt_etal_2020_expanding_the_taxonomic-main/scripts/unordered/
- Allnutt_etal_2020_expanding_the_taxonomic-main/scripts/unordered/burst-unordered.sh
- Allnutt_etal_2020_expanding_the_taxonomic-main/scripts/unordered/ccmetagen_unordered.sh
- Allnutt_etal_2020_expanding_the_taxonomic-main/scripts/unordered/cent-unordered.sh
- Allnutt_etal_2020_expanding_the_taxonomic-main/scripts/unordered/kma-oneshot.sh
- Allnutt_etal_2020_expanding_the_taxonomic-main/scripts/unordered/kraken2-unordered.sh
- Allnutt_etal_2020_expanding_the_taxonomic-main/scripts/unordered/metaphlan.sh
- Allnutt_etal_2020_expanding_the_taxonomic-main/sim_abund/
- Allnutt_etal_2020_expanding_the_taxonomic-main/sim_abund/bact/
- Allnutt_etal_2020_expanding_the_taxonomic-main/sim_abund/bact/sim1.abund
- Allnutt_etal_2020_expanding_the_taxonomic-main/sim_abund/bact/sim10.abund
- Allnutt_etal_2020_expanding_the_taxonomic-main/sim_abund/bact/sim11.abund
- Allnutt_etal_2020_expanding_the_taxonomic-main/sim_abund/bact/sim12.abund
- Allnutt_etal_2020_expanding_the_taxonomic-main/sim_abund/bact/sim13.abund
- Allnutt_etal_2020_expanding_the_taxonomic-main/sim_abund/bact/sim14.abund
- Allnutt_etal_2020_expanding_the_taxonomic-main/sim_abund/bact/sim15.abund
- Allnutt_etal_2020_expanding_the_taxonomic-main/sim_abund/bact/sim16.abund
- Allnutt_etal_2020_expanding_the_taxonomic-main/sim_abund/bact/sim17.abund
- Allnutt_etal_2020_expanding_the_taxonomic-main/sim_abund/bact/sim18.abund
- Allnutt_etal_2020_expanding_the_taxonomic-main/sim_abund/bact/sim19.abund
- Allnutt_etal_2020_expanding_the_taxonomic-main/sim_abund/bact/sim2.abund
- Allnutt_etal_2020_expanding_the_taxonomic-main/sim_abund/bact/sim20.abund
- Allnutt_etal_2020_expanding_the_taxonomic-main/sim_abund/bact/sim3.abund
- Allnutt_etal_2020_expanding_the_taxonomic-main/sim_abund/bact/sim4.abund
- Allnutt_etal_2020_expanding_the_taxonomic-main/sim_abund/bact/sim5.abund
- Allnutt_etal_2020_expanding_the_taxonomic-main/sim_abund/bact/sim6.abund
- Allnutt_etal_2020_expanding_the_taxonomic-main/sim_abund/bact/sim7.abund
- Allnutt_etal_2020_expanding_the_taxonomic-main/sim_abund/bact/sim8.abund
- Allnutt_etal_2020_expanding_the_taxonomic-main/sim_abund/bact/sim9.abund
- Allnutt_etal_2020_expanding_the_taxonomic-main/sim_abund/euk/
- Allnutt_etal_2020_expanding_the_taxonomic-main/sim_abund/euk/sim1.abund
- Allnutt_etal_2020_expanding_the_taxonomic-main/sim_abund/euk/sim10.abund
- Allnutt_etal_2020_expanding_the_taxonomic-main/sim_abund/euk/sim11.abund
- Allnutt_etal_2020_expanding_the_taxonomic-main/sim_abund/euk/sim12.abund
- Allnutt_etal_2020_expanding_the_taxonomic-main/sim_abund/euk/sim13.abund
- Allnutt_etal_2020_expanding_the_taxonomic-main/sim_abund/euk/sim14.abund
- Allnutt_etal_2020_expanding_the_taxonomic-main/sim_abund/euk/sim15.abund
- Allnutt_etal_2020_expanding_the_taxonomic-main/sim_abund/euk/sim16.abund
- Allnutt_etal_2020_expanding_the_taxonomic-main/sim_abund/euk/sim17.abund
- Allnutt_etal_2020_expanding_the_taxonomic-main/sim_abund/euk/sim18.abund
- Allnutt_etal_2020_expanding_the_taxonomic-main/sim_abund/euk/sim19.abund
- Allnutt_etal_2020_expanding_the_taxonomic-main/sim_abund/euk/sim2.abund
- Allnutt_etal_2020_expanding_the_taxonomic-main/sim_abund/euk/sim20.abund
- Allnutt_etal_2020_expanding_the_taxonomic-main/sim_abund/euk/sim3.abund
- Allnutt_etal_2020_expanding_the_taxonomic-main/sim_abund/euk/sim4.abund
- Allnutt_etal_2020_expanding_the_taxonomic-main/sim_abund/euk/sim5.abund
- Allnutt_etal_2020_expanding_the_taxonomic-main/sim_abund/euk/sim6.abund
- Allnutt_etal_2020_expanding_the_taxonomic-main/sim_abund/euk/sim7.abund
- Allnutt_etal_2020_expanding_the_taxonomic-main/sim_abund/euk/sim8.abund
- Allnutt_etal_2020_expanding_the_taxonomic-main/sim_abund/euk/sim9.abund
- Allnutt_etal_2020_expanding_the_taxonomic-main/sim_abund/sim1.abund
- Allnutt_etal_2020_expanding_the_taxonomic-main/sim_abund/sim10.abund
- Allnutt_etal_2020_expanding_the_taxonomic-main/sim_abund/sim2.abund
- Allnutt_etal_2020_expanding_the_taxonomic-main/sim_abund/sim3.abund
- Allnutt_etal_2020_expanding_the_taxonomic-main/sim_abund/sim4.abund
- Allnutt_etal_2020_expanding_the_taxonomic-main/sim_abund/sim5.abund
- Allnutt_etal_2020_expanding_the_taxonomic-main/sim_abund/sim6.abund
- Allnutt_etal_2020_expanding_the_taxonomic-main/sim_abund/sim7.abund
- Allnutt_etal_2020_expanding_the_taxonomic-main/sim_abund/sim8.abund
- Allnutt_etal_2020_expanding_the_taxonomic-main/sim_abund/sim9.abund
- Allnutt_etal_2020_expanding_the_taxonomic-main/sim_abund/virus/
- Allnutt_etal_2020_expanding_the_taxonomic-main/sim_abund/virus/sim1.abund
- Allnutt_etal_2020_expanding_the_taxonomic-main/sim_abund/virus/sim10.abund
- Allnutt_etal_2020_expanding_the_taxonomic-main/sim_abund/virus/sim11.abund
- Allnutt_etal_2020_expanding_the_taxonomic-main/sim_abund/virus/sim12.abund
- Allnutt_etal_2020_expanding_the_taxonomic-main/sim_abund/virus/sim13.abund
- Allnutt_etal_2020_expanding_the_taxonomic-main/sim_abund/virus/sim14.abund
- Allnutt_etal_2020_expanding_the_taxonomic-main/sim_abund/virus/sim15.abund
- Allnutt_etal_2020_expanding_the_taxonomic-main/sim_abund/virus/sim16.abund
- Allnutt_etal_2020_expanding_the_taxonomic-main/sim_abund/virus/sim17.abund
- Allnutt_etal_2020_expanding_the_taxonomic-main/sim_abund/virus/sim18.abund
- Allnutt_etal_2020_expanding_the_taxonomic-main/sim_abund/virus/sim19.abund
- Allnutt_etal_2020_expanding_the_taxonomic-main/sim_abund/virus/sim2.abund
- Allnutt_etal_2020_expanding_the_taxonomic-main/sim_abund/virus/sim20.abund
- Allnutt_etal_2020_expanding_the_taxonomic-main/sim_abund/virus/sim3.abund
- Allnutt_etal_2020_expanding_the_taxonomic-main/sim_abund/virus/sim4.abund
- Allnutt_etal_2020_expanding_the_taxonomic-main/sim_abund/virus/sim5.abund
- Allnutt_etal_2020_expanding_the_taxonomic-main/sim_abund/virus/sim6.abund
- Allnutt_etal_2020_expanding_the_taxonomic-main/sim_abund/virus/sim7.abund
- Allnutt_etal_2020_expanding_the_taxonomic-main/sim_abund/virus/sim8.abund
- Allnutt_etal_2020_expanding_the_taxonomic-main/sim_abund/virus/sim9.abund
- Allnutt_etal_2020_expanding_the_taxonomic-main/virus.list
