# Supplementary material for: Expanding the taxonomic range in the fecal metagenome
Source: BMC Bioinformatics. 2021 Jun 9;22:312. doi: 10.1186/s12859-021-04212-6 (PMC8188691; doi:10.1186/s12859-021-04212-6)
Supplement: Supplementary file 1 — Additional file 1. File containing all scripts and information for benchmarking simulations. This information is also available at the link: https://github.com/theo-allnutt-bioinformatics/Allnutt_etal_2020_expanding_the_taxonomic. [file 12859_2021_4212_MOESM1_ESM.zip › Allnutt_etal_2020_expanding_the_taxonomic-main/Abundance_model_fit.xlsx]

## Sheet: Sheet1
Supplementary information Allnutt et al., Expanding the taxonomic range in the fecal metagenome.
The data below shows the rank Vs average of observed species counts for five different classifiers.
The graph shows the observed data and the best fit of the mean minus MetaPhlAn2, which deviated from other observed data.
Species abundances were obtained from infant fecal samples in the study, Schulze et al., 2020
Best fit : species relative abundance = (1.5 * rank) ^ -2				Fit approximated using exponential models at https://bitbucket.org/zunzuncode/pyeq2/src/master/
rank	metaphan	centrifuge	kraken2	ublast	kraken1	mean							rank	prop	mean	1.22581e+08
1	43024779	4622017	10176113	3691958	10176113	14338196							1	0.125458	1.53787e+07	0.16	1.96129e+07		a	1.5		1	0.125458		0.666667	-2.99473
2	31071182	2796423	6572350	3572099	6572350	1.01169e+07							2	0.0897612	1.1003e+07	0.0816327	1.00066e+07		b	-2		10	0.0254836		0.0666667	-5.29429
3	27847370	2238101	5985889	2445936	5985889	8900637							3	0.0785548	9629324	0.0493827	6.05338e+06					20	0.0108477		0.0333333	-6.52647
4	19048636	1940666	5204729	2247158	5204729	6.72918e+06							4	0.0580049	7.1103e+06	0.0330579	4.05226e+06					30	0.00527503		0.0222222	-7.56661
5	18143239	1747125	4810901	1813287	4810901	6.26509e+06							5	0.0540756	6628638	0.0236686	2.90132e+06					40	0.00340592		0.0166667	-8.19774
6	18128852	1720218	4504058	1732419	4504058	6117921							6	0.0532007	6.52139e+06	0.0177778	2.17922e+06		a	3.3221		50	0.00247493		0.0133333	-8.6584
7	15909502	1540703	2965681	1081771	2965681	4.89267e+06							7	0.0438438	5.37441e+06	0.0138408	1.69662e+06		b	-1.40858		60	0.0017229		0.0111111	-9.18095
8	14889737	1232162	2276082	1039900	2276082	4.34279e+06							8	0.039643	4.85947e+06	0.0110803	1.35824e+06					70	0.00131682		0.00952381	-9.56872
9	14543121	1000476	2275221	956626	2275221	4210133							9	0.0382919	4693861	0.00907029	1.11185e+06					80	0.0010095		0.00833333	-9.95214
10	8799750	981883	1828722	884865	1828722	2.86479e+06							10	0.0254836	3123805	0.00756144	926888					90	0.000804852		0.00740741	-10.279
11	8125709	940355	1575749	880871	1575749	2.61969e+06							11	0.0235002	2880671	0.0064	784518					100	0.000645343		0.00666667	-10.5976
12	7335269	846559	1511226	694791	1511226	2.37981e+06							12	0.0211857	2.59696e+06	0.00548697	672598					110	0.000536303		0.00606061	-10.8647
13	6692598	726358	1460103	655119	1460103	2.19886e+06							13	0.0194447	2.38354e+06	0.00475624	583025					120	0.000417196		0.00555556	-11.227
14	5758069	677597	1432159	640624	1432159	1.98812e+06							14	0.0173527	2.12711e+06	0.00416233	510222					130	0.000307742		0.00512821	-11.666
15	5392502	602308	1246584	620492	1246584	1821694							15	0.0160341	1.96547e+06	0.00367309	450251					140	0.000246017		0.0047619	-11.989
16	5070477	564167	1029942	444297	1029942	1627765							16	0.0144983	1.77722e+06	0.00326531	400264					150	0.000195864		0.00444444	-12.3179
17	4364504	547871	1011187	441003	1011187	1.47515e+06							17	0.0129803	1.59114e+06	0.00292184	358162					160	0.000147784		0.00416667	-12.7242
18	4123531	525318	623012	350462	623012	1249067							18	0.0114666	1.40558e+06	0.00262985	322369					170	0.000106825		0.00392157	-13.1925
19	4105325	503084	572239	317404	572239	1.21406e+06							19	0.0112131	1374513	0.00237954	291686					180	8.47807e-05		0.0037037	-13.5259
20	4052494	476873	506389	283109	506389	1.16505e+06							20	0.0108477	1.32972e+06	0.00216333	265183					190	6.04111e-05		0.00350877	-14.0148
21	4052025	468508	436176	278886	436176	1.13435e+06							21	0.0106778	1.3089e+06	0.00197531	242135					200	4.80784e-05		0.00333333	-14.3443
22	3809963	450440	398447	278402	398447	1.06714e+06							22	0.0100694	1234313	0.00181077	221966					210	3.68695e-05		0.0031746	-14.7272
23	3309685	448516	389704	274185	389704	962359							23	0.00901872	1.10552e+06	0.00166597	204216					220	2.91073e-05		0.0030303	-15.0683
24	3143714	410910	359213	256638	359213	905938							24	0.00850556	1.04262e+06	0.00153787	188514					230	2.41228e-05		0.00289855	-15.3392
25	2863735	397788	350954	254458	350954	843578							25	0.00788649	966734	0.00142399	174555					240	1.92505e-05		0.00277778	-15.6647
26	2260961	387540	346758	251261	346758	718656							26	0.00662118	811630	0.00132231	162090					250	1.50003e-05		0.00266667	-16.0246
27	1925529	365312	318286	249118	318286	635306							27	0.0058293	714561	0.00123115	150915					260	1.53096e-05		0.0025641	-15.9952
28	1876720	358589	307022	246313	307022	619133							28	0.00568735	697161	0.0011491	140857					270	1.36699e-05		0.00246914	-16.1586
29	1848065	333045	300062	245634	300062	605374							29	0.00556124	681702	0.00107498	131772					280	1.27372e-05		0.00238095	-16.2606
30	1824528	251012	299884	211048	299884	577271							30	0.00527503	646618	0.00100781	123538					290	1.17827e-05		0.00229885	-16.373
31	1743974	236266	298241	208965	298241	557137							31	0.00507307	621862	0.000946746	116053					300	1.05073e-05		0.00222222	-16.5382
32	1712948	235118	298098	203705	298098	549593							32	0.00499643	612467	0.000891067	109228
33	1641036	222499	293795	192354	293795	528696							33	0.00479211	587421	0.00084016	102988
34	1614544	200979	292477	187624	292477	517620							34	0.00468185	573906	0.000793493	97267.1
35	1439566	181575	270321	187212	270321	469799							35	0.00423939	519668	0.00075061	92010.4
36	1400627	160419	268785	184959	268785	456715							36	0.0041091	503698	0.000711111	87168.7
37	1243998	150632	268509	178078	268509	421945							37	0.00375511	460304	0.00067465	82699.2
38	1234167	138294	247193	175230	247193	408415							38	0.00366061	448721	0.000640923	78564.9
39	1156444	138194	236047	170784	236047	387503							39	0.00347009	425367	0.000609663	74733.1
40	1138830	130445	231156	169574	231156	380232							40	0.00340592	417501	0.000580636	71174.9
41	1122060	129748	219156	166233	219156	371271							41	0.00333901	409299	0.000553633	67864.9
42	1117175	112017	215292	157551	215292	363465							42	0.0032673	400509	0.000528471	64780.5
43	1114325	99882	210241	146020	210241	356142							43	0.00320292	392617	0.000504987	61901.7
44	1087943	96811	200273	143372	200273	345734							44	0.00311712	382100	0.000483033	59210.7
45	1085283	95010	196781	125986	196781	339968							45	0.00306544	375765	0.000462481	56691.4
46	989057	89723	195918	114980	195918	317119							46	0.00283421	347420	0.000443213	54329.5
47	946378	88698	172429	114044	172429	298796							47	0.00269526	330387	0.000425125	52112.2
48	920394	84758	169448	111071	169448	291024							48	0.00262209	321418	0.000408122	50027.9
49	891199	70343	167643	104483	167643	280262							49	0.00251603	308417	0.000392118	48066.2
50	886782	66642	158126	101968	158126	274329							50	0.00247493	303380	0.000377038	46217.7
51	848699	66622	155170	100686	155170	265269							51	0.00238858	292794	0.000362812	44473.8
52	824870	63278	153371	92613	153371	257501							52	0.00231303	283533	0.000349375	42826.8
53	789815	56497	146733	84205	146733	244797							53	0.00219702	269312	0.000336672	41269.6
54	758277	56085	143892	82699	143892	236969							54	0.00212299	260238	0.000324649	39795.8
55	726443	55524	143300	71246	143300	227963							55	0.00203236	249128	0.000313259	38399.5
56	697853	55264	139023	70642	139023	220361							56	0.00196356	240696	0.000302457	37075.5
57	685654	52238	132712	66797	132712	214023							57	0.0019118	234350	0.000292205	35818.8
58	633090	49686	132622	64164	132622	202437							58	0.00179384	219890	0.000282466	34624.9
59	623079	44732	129257	64018	129257	198069							59	0.00175616	215272	0.000273205	33489.8
60	613758	43053	124757	63210	124757	193907							60	0.0017229	211194	0.000264393	32409.5
61	596697	41213	111677	62430	111677	184739							61	0.00165608	203004	0.000256	31380.7
62	583602	40816	108798	62296	108798	180862							62	0.00162242	198878	0.000248	30400.1
63	583044	40037	105974	60533	105974	179112							63	0.00161034	197397	0.00024037	29464.8
64	575593	38849	101532	58764	101532	175254							64	0.00158005	193684	0.000233087	28572
65	570084	36337	98765	58411	98765	172472							65	0.00155733	190899	0.000226129	27719.1
66	542300	36251	97933	58109	97933	166505							66	0.00149818	183648	0.000219479	26903.9
67	522750	33281	96873	57606	96873	161477							67	0.00144906	177628	0.000213117	26124.1
68	521203	33002	96872	54857	96872	160561							68	0.00143973	176484	0.000207029	25377.8
69	519120	31038	94012	53679	94012	158372							69	0.00142324	174462	0.000201197	24662.9
70	468122	30841	93390	53317	93390	147812							70	0.00131682	161418	0.000195609	23977.9
71	438383	27092	92542	52963	92542	140704							71	0.00124607	152745	0.00019025	23321
72	429081	26588	92391	52806	92391	138651							72	0.00122545	150216	0.000185108	22690.7
73	389978	24178	91855	50808	91855	129735							73	0.00113562	139205	0.000180172	22085.7
74	389483	23735	82810	49721	82810	125712							74	0.00111304	136437	0.000175431	21504.5
75	387663	22233	81672	49628	81672	124574							75	0.00110375	135299	0.000170874	20945.9
76	383637	21107	81537	47006	81537	122965							76	0.00108762	133322	0.000166493	20408.9
77	374321	20347	80257	46196	80257	120276							77	0.00106281	130280	0.000162278	19892.2
78	371388	19425	80152	44127	80152	119049							78	0.00105051	128773	0.000158222	19394.9
79	361359	18410	77866	44110	77866	115922							79	0.00102329	125436	0.000154315	18916.1
80	355974	18176	77681	43153	77681	114533							80	0.0010095	123746	0.000150551	18454.7
81	352396	18086	77652	43074	77652	113772							81	0.0010018	122802	0.000146924	18010.1
82	349635	17856	77019	42591	77019	112824							82	0.000993427	121775	0.000143426	17581.3
83	334613	17763	74344	42214	74344	108656							83	0.000956376	117234	0.000140051	17167.6
84	333482	17025	73555	42031	73555	107930							84	0.000950582	116523	0.000136794	16768.4
85	325473	16078	72537	42003	72537	105726							85	0.000930184	114023	0.00013365	16382.9
86	311899	15057	72418	41627	72418	102684							86	0.000899408	110250	0.000130612	16010.6
87	311679	14684	71445	40551	71445	101961							87	0.00089402	109590	0.000127677	15650.8
88	306455	14664	68151	39912	68151	99466.6							88	0.000875303	107296	0.00012484	15303
89	284962	14547	61666	39624	61666	92493							89	0.000817417	100200	0.000122096	14966.7
90	279639	14070	61522	39407	61522	91232							90	0.000804852	98659.5	0.000119442	14641.3
91	274764	13629	60123	38435	60123	89414.8							91	0.000789175	96737.8	0.000116874	14326.5
92	272384	13593	59330	37677	59330	88462.8							92	0.000781084	95746	0.000114387	14021.7
93	267339	12981	59310	36963	59310	87180.6							93	0.00076805	94148.2	0.000111979	13726.5
94	246709	12167	57996	36738	57996	82321.2							94	0.000721177	88402.5	0.000109646	13440.5
95	245954	12122	57939	36602	57939	82111.2							95	0.000719151	88154.2	0.000107385	13163.4
96	235832	11940	57256	34985	57256	79453.8							96	0.000693446	85003.2	0.000105194	12894.8
97	231375	11656	56302	34688	56302	78064.6							97	0.000681226	83505.2	0.000103069	12634.3
98	229171	11594	55410	34094	55410	77135.8							98	0.000673573	82567.2	0.000101008	12381.6
99	223643	11506	55081	33328	55081	75727.8							99	0.000659887	80889.5	9.90075e-05	12136.4
100	219775	11408	52999	32245	52999	73885.2							100	0.000645343	79106.8	9.70662e-05	11898.5
101	207124	11388	52860	31936	52860	71233.6							101	0.000618587	75827	9.51814e-05	11667.4
102	203861	11080	52742	31184	52742	70321.8							102	0.00060953	74716.8	9.33511e-05	11443.1
103	203174	11025	52158	30736	52158	69850.2							103	0.000605912	74273.2	9.1573e-05	11225.1
104	202877	10782	50892	29290	50892	68946.6							104	0.00059928	73460.2	8.98452e-05	11013.3
105	201362	10771	49656	28996	49656	68088.2							105	0.000593047	72696.2	8.81659e-05	10807.5
106	199493	10571	48515	28626	48515	67144							106	0.000585746	71801.2	8.65333e-05	10607.3
107	193837	10203	47252	27956	47252	65300							107	0.000569518	69812	8.49455e-05	10412.7
108	193750	9975	45800	26992	45800	64463.4							108	0.000563948	69129.2	8.34011e-05	10223.4
109	183621	9821	44130	26800	44130	61700.4							109	0.000539179	66093	8.18984e-05	10039.2
110	182865	9529	43923	26645	43923	61377							110	0.000536303	65740.5	8.0436e-05	9859.91
111	179011	9377	43202	25706	43202	60099.6							111	0.000524747	64324	7.90123e-05	9685.41
112	167030	8920	41803	24795	41803	56870.2							112	0.000494669	60637	7.76262e-05	9515.49
113	161079	8727	39930	24783	39930	54889.8							113	0.000478294	58629.8	7.62762e-05	9350.01
114	159869	8478	39487	24466	39487	54357.4							114	0.000473769	58075	7.49611e-05	9188.8
115	156386	7844	38009	24074	38009	52864.4							115	0.000461558	56578.2	7.36798e-05	9031.73
116	150184	7379	35740	23601	35740	50528.8							116	0.000442369	54226	7.2431e-05	8878.65
117	147100	7197	34590	23404	34590	49376.2							117	0.000432961	53072.8	7.12137e-05	8729.44
118	146396	7163	33910	23212	33910	48918.2							118	0.000429677	52670.2	7.00268e-05	8583.95
119	143275	6973	33723	22783	33723	48095.4							119	0.000421668	51688.5	6.88693e-05	8442.07
120	142804	6866	32207	22684	32207	47353.6							120	0.000417196	51140.2	6.77404e-05	8303.67
121	141879	6745	31700	22277	31700	46860.2							121	0.000413198	50650.2	6.66389e-05	8168.66
122	139642	6715	28898	22255	28898	45281.6							122	0.000402816	49377.5	6.55641e-05	8036.91
123	130507	6702	27204	22221	27204	42767.6							123	0.000380634	46658.5	6.45151e-05	7908.32
124	127325	6701	26845	21443	26845	41831.8							124	0.000371824	45578.5	6.34911e-05	7782.79
125	125908	6516	25633	20278	25633	40793.6							125	0.000363709	44583.8	6.24912e-05	7660.23
126	122578	5899	25240	20273	25240	39846							126	0.000354847	43497.5	6.15148e-05	7540.54
127	120846	5872	24675	18919	24675	38997.4							127	0.000347346	42578	6.05611e-05	7423.64
128	120731	5773	23984	18356	23984	38565.6							128	0.000344352	42211	5.96294e-05	7309.43
129	107932	5753	23557	18208	23557	35801.4							129	0.000317035	38862.5	5.8719e-05	7197.83
130	105351	5630	22305	17607	22305	34639.6							130	0.000307742	37723.2	5.78294e-05	7088.78
131	104652	5538	21283	17447	21283	34040.6							131	0.000303718	37230	5.69598e-05	6982.18
132	98664	5239	21091	17441	21091	32705.2							132	0.000290492	35608.8	5.61096e-05	6877.97
133	97208	5069	21023	16849	21023	32234.4							133	0.00028583	35037.2	5.52784e-05	6776.08
134	95888	5017	20669	16777	20669	31804							134	0.000282163	34587.8	5.44655e-05	6676.43
135	94783	4835	20039	16720	20039	31283.2							135	0.000278137	34094.2	5.36704e-05	6578.96
136	91618	4818	19484	16396	19484	30360							136	0.000269854	33079	5.28926e-05	6483.62
137	87230	4713	18823	15870	18823	29091.8							137	0.00025827	31659	5.21315e-05	6390.33
138	86760	4704	18065	15656	18065	28650							138	0.000255311	31296.2	5.13868e-05	6299.04
139	83977	4623	17921	15454	17921	27979.2							139	0.000248764	30493.8	5.06579e-05	6209.69
140	83967	4532	17069	15060	17069	27539.4							140	0.000246017	30157	4.99444e-05	6122.23
141	83854	4475	15901	14924	15901	27011							141	0.000243011	29788.5	4.92459e-05	6036.61
142	83514	4394	15802	14871	15802	26876.6							142	0.000241842	29645.2	4.8562e-05	5952.77
143	79204	4381	15660	14837	15660	25948.4							143	0.000232667	28520.5	4.78921e-05	5870.66
144	78829	4291	14000	13991	14000	25022.2							144	0.000226607	27777.8	4.72361e-05	5790.24
145	78699	4160	13783	13461	13783	24777.2							145	0.000224552	27525.8	4.65934e-05	5711.47
146	78180	4157	13764	12456	13764	24464.2							146	0.000221399	27139.2	4.59638e-05	5634.29
147	76172	3934	13753	12246	13753	23971.6							147	0.000216398	26526.2	4.53468e-05	5558.66
148	74967	3900	13634	11475	13634	23522							148	0.000212056	25994	4.47422e-05	5484.54
149	71941	3859	13376	11467	13376	22803.8							149	0.000205258	25160.8	4.41496e-05	5411.9
150	68652	3793	12339	11253	12339	21675.2							150	0.000195864	24009.2	4.35687e-05	5340.69
151	67739	3791	11902	11133	11902	21293.4							151	0.000192862	23641.2	4.29992e-05	5270.88
152	61680	3752	11801	11100	11801	20026.8							152	0.000180152	22083.2	4.24408e-05	5202.43
153	61220	3718	11773	11037	11773	19904.2							153	0.000178959	21937	4.18932e-05	5135.3
154	60932	3709	11716	10860	11716	19786.6							154	0.000177876	21804.2	4.13561e-05	5069.46
155	58437	3688	10946	10768	10946	18957							155	0.000170987	20959.8	4.08292e-05	5004.89
156	55105	3512	10748	10479	10748	18118.4							156	0.000162839	19961	4.03124e-05	4941.53
157	53309	3511	10633	10122	10633	17641.6							157	0.000158212	19393.8	3.98054e-05	4879.38
158	51677	3507	10481	9501	10481	17129.4							158	0.000153299	18791.5	3.93078e-05	4818.38
159	49954	3461	10446	9391	10446	16739.6							159	0.000149395	18313	3.88195e-05	4758.53
160	49564	3434	10367	9097	10367	16565.8							160	0.000147784	18115.5	3.83403e-05	4699.78
161	46489	3373	10323	9002	10323	15902							161	0.000141105	17296.8	3.78698e-05	4642.12
162	45787	3301	10156	8991	10156	15678.2							162	0.000139163	17058.8	3.7408e-05	4585.51
163	45506	3299	10116	8893	10116	15586							163	0.000138305	16953.5	3.69546e-05	4529.93
164	45282	3162	9774	8674	9774	15333.2							164	0.000136424	16723	3.65093e-05	4475.35
165	39444	3033	9555	8532	9555	14023.8							165	0.000123518	15141	3.60721e-05	4421.75
166	36241	2910	9516	8520	9516	13340.6							166	0.000116631	14296.8	3.56427e-05	4369.11
167	34786	2892	9425	8495	9425	13004.6							167	0.00011339	13899.5	3.52209e-05	4317.41
168	34629	2887	9397	8331	9397	12928.2							168	0.000112668	13811	3.48065e-05	4266.62
169	34391	2868	9062	7959	9062	12668.4							169	0.000110702	13570	3.43994e-05	4216.71
170	32581	2859	9048	7891	9048	12285.4							170	0.000106825	13094.8	3.39994e-05	4167.68
171	31889	2850	8820	7615	8820	11998.8							171	0.000104368	12793.5	3.36064e-05	4119.5
172	29765	2843	8715	7373	8715	11482.2							172	9.9314e-05	12174	3.32201e-05	4072.15
173	29387	2779	8692	7340	8692	11378							173	9.82983e-05	12049.5	3.28405e-05	4025.61
174	28152	2766	8471	7128	8471	10997.6							174	9.487e-05	11629.2	3.24673e-05	3979.87
175	27828	2671	8444	7070	8444	10891.4							175	9.38421e-05	11503.2	3.21004e-05	3934.9
176	27807	2624	8214	6953	8214	10762.4							176	9.29957e-05	11399.5	3.17397e-05	3890.69
177	26152	2613	7811	6869	7811	10251.2							177	8.86047e-05	10861.2	3.13851e-05	3847.21
178	25927	2603	7793	6801	7793	10183.4							178	8.79501e-05	10781	3.10364e-05	3804.47
179	24885	2549	7764	6784	7764	9949.2							179	8.5621e-05	10495.5	3.06934e-05	3762.43
180	24697	2548	7695	6630	7695	9853							180	8.47807e-05	10392.5	3.03562e-05	3721.09
181	21349	2500	7631	6552	7631	9132.6							181	7.75651e-05	9508	3.00244e-05	3680.42
182	19255	2470	7620	6499	7620	8692.8							182	7.31027e-05	8961	2.9698e-05	3640.41
183	19126	2450	7585	6326	7585	8614.4							183	7.23746e-05	8871.75	2.9377e-05	3601.06
184	18571	2439	7298	6311	7298	8383.4							184	7.06044e-05	8654.75	2.90611e-05	3562.34
185	18389	2402	7272	6239	7272	8314.8							185	6.99579e-05	8575.5	2.87503e-05	3524.24
186	17282	2282	7252	5926	7252	7998.8							186	6.67763e-05	8185.5	2.84444e-05	3486.75
187	16126	2267	7140	5911	7140	7716.8							187	6.41291e-05	7861	2.81434e-05	3449.85
188	15766	2266	7041	5761	7041	7575							188	6.2885e-05	7708.5	2.78472e-05	3413.54
189	14850	2226	7024	5736	7024	7372							189	6.08496e-05	7459	2.75556e-05	3377.79
190	14778	2222	6907	5714	6907	7305.6							190	6.04111e-05	7405.25	2.72686e-05	3342.61
191	14589	2132	6654	5506	6654	7107							191	5.89019e-05	7220.25	2.6986e-05	3307.97
192	14436	2078	6427	5405	6427	6954.6							192	5.78108e-05	7086.5	2.67078e-05	3273.87
193	14424	2065	6200	5403	6200	6858.4							193	5.72928e-05	7023	2.64339e-05	3240.29
194	14247	2017	6116	5322	6116	6763.6							194	5.64974e-05	6925.5	2.61641e-05	3207.22
195	14246	1995	6033	5229	6033	6707.2							195	5.60915e-05	6875.75	2.58985e-05	3174.66
196	13361	1995	5992	5194	5992	6506.8							196	5.41316e-05	6635.5	2.56369e-05	3142.6
197	13036	1991	5733	5049	5733	6308.4							197	5.26367e-05	6452.25	2.53793e-05	3111.01
198	11960	1973	5559	4946	5559	5999.4							198	4.98405e-05	6109.5	2.51255e-05	3079.9
199	11907	1925	5473	4763	5473	5908.2							199	4.90859e-05	6017	2.48755e-05	3049.26
200	11573	1888	5455	4658	5455	5805.8							200	4.80784e-05	5893.5	2.46292e-05	3019.07
201	10079	1842	5377	4631	5377	5461.2							201	4.47235e-05	5482.25	2.43865e-05	2989.32
202	10017	1782	5214	4608	5214	5367							202	4.40954e-05	5405.25	2.41474e-05	2960.02
203	9555	1777	5174	4602	5174	5256.4							203	4.30491e-05	5277	2.39119e-05	2931.14
204	9439	1752	5159	4599	5159	5221.6							204	4.27248e-05	5237.25	2.36797e-05	2902.68
205	9414	1733	5158	4559	5158	5204.4							205	4.25515e-05	5216	2.34509e-05	2874.64
206	9396	1714	5071	4494	5071	5149.2							206	4.2166e-05	5168.75	2.32254e-05	2846.99
207	9048	1701	5035	4477	5035	5059.2							207	4.13217e-05	5065.25	2.30032e-05	2819.75
208	8566	1697	5018	4462	5018	4952.2							208	4.02652e-05	4935.75	2.27841e-05	2792.9
209	8019	1681	4914	4420	4914	4789.6							209	3.88193e-05	4758.5	2.25681e-05	2766.42
210	7256	1668	4825	4329	4825	4580.6							210	3.68695e-05	4519.5	2.23552e-05	2740.33
211	6841	1665	4791	4311	4791	4479.8							211	3.5911e-05	4402	2.21453e-05	2714.59
212	6530	1638	4768	4304	4768	4401.6							212	3.51604e-05	4310	2.19384e-05	2689.22
213	6415	1617	4706	4247	4706	4338.2							213	3.46404e-05	4246.25	2.17343e-05	2664.21
214	6264	1603	4574	4226	4574	4248.2							214	3.39918e-05	4166.75	2.1533e-05	2639.54
215	6088	1578	4490	4143	4490	4157.8							215	3.32413e-05	4074.75	2.13346e-05	2615.21
216	5904	1544	4340	4135	4340	4052.6							216	3.24745e-05	3980.75	2.11389e-05	2591.22
217	5884	1509	4203	4039	4203	3967.6							217	3.18871e-05	3908.75	2.09458e-05	2567.56
218	5760	1492	4156	4027	4156	3918.2							218	3.14792e-05	3858.75	2.07554e-05	2544.22
219	5386	1491	4150	3991	4150	3833.6							219	3.06287e-05	3754.5	2.05676e-05	2521.19
220	4852	1484	4030	3906	4030	3660.4							220	2.91073e-05	3568	2.03823e-05	2498.48
221	4747	1467	3627	3862	3627	3466							221	2.79468e-05	3425.75	2.01995e-05	2476.07
222	4684	1457	3585	3851	3585	3432.4							222	2.76899e-05	3394.25	2.00191e-05	2453.96
223	4425	1451	3567	3839	3567	3369.8							223	2.70882e-05	3320.5	1.98412e-05	2432.15
224	4284	1445	3554	3779	3554	3323.2							224	2.66395e-05	3265.5	1.96656e-05	2410.63
225	4137	1428	3411	3766	3411	3230.6							225	2.59869e-05	3185.5	1.94923e-05	2389.39
226	4074	1423	3317	3725	3317	3171.2							226	2.55729e-05	3134.75	1.93213e-05	2368.43
227	3917	1412	3253	3703	3253	3107.6							227	2.50549e-05	3071.25	1.91526e-05	2347.74
228	3910	1410	3242	3678	3242	3096.4							228	2.49631e-05	3060	1.8986e-05	2327.33
229	3808	1402	3229	3656	3229	3064.8							229	2.46674e-05	3023.75	1.88217e-05	2307.18
230	3653	1381	3170	3624	3170	2999.6							230	2.41228e-05	2957	1.86594e-05	2287.29
231	3554	1373	3165	3603	3165	2972							231	2.38516e-05	2923.75	1.84992e-05	2267.65
232	3520	1366	3159	3596	3159	2960							232	2.37415e-05	2910.25	1.83411e-05	2248.27
233	3415	1365	3122	3558	3122	2916.4							233	2.33723e-05	2865	1.8185e-05	2229.14
234	2828	1352	3098	3328	3098	2740.8							234	2.16306e-05	2651.5	1.80309e-05	2210.25
235	2748	1350	3070	3239	3070	2695.4							235	2.12248e-05	2601.75	1.78788e-05	2191.6
236	2528	1317	3067	3230	3067	2641.8							236	2.06843e-05	2535.5	1.77285e-05	2173.18
237	2517	1313	3060	3169	3060	2623.8							237	2.0515e-05	2514.75	1.75802e-05	2154.99
238	2321	1301	3018	3154	3018	2562.4							238	1.99746e-05	2448.5	1.74337e-05	2137.04
239	2134	1287	2948	3136	2948	2490.6							239	1.93852e-05	2376.25	1.7289e-05	2119.3
240	2117	1273	2930	3119	2930	2473.8							240	1.92505e-05	2359.75	1.71461e-05	2101.79
241	2112	1255	2902	3089	2902	2452							241	1.90854e-05	2339.5	1.7005e-05	2084.49
242	2060	1249	2894	3074	2894	2434.2							242	1.89202e-05	2319.25	1.68656e-05	2067.4
243	1946	1216	2892	3029	2892	2395							243	1.85245e-05	2270.75	1.67279e-05	2050.53
244	1686	1203	2886	3025	2886	2337.2							244	1.79473e-05	2200	1.65919e-05	2033.85
245	1607	1199	2835	3011	2835	2297.4							245	1.76455e-05	2163	1.64576e-05	2017.39
246	1390	1196	2774	2924	2774	2211.6							246	1.6895e-05	2071	1.63249e-05	2001.12
247	1383	1185	2737	2917	2737	2191.8							247	1.67685e-05	2055.5	1.61937e-05	1985.04
248	946	1169	2666	2915	2666	2072.4							248	1.56958e-05	1924	1.60642e-05	1969.16
249	905	1168	2541	2907	2541	2012.4							249	1.53388e-05	1880.25	1.59362e-05	1953.47
250	877	1142	2489	2847	2489	1968.8							250	1.50003e-05	1838.75	1.58097e-05	1937.97
251	868	1140	2470	2802	2470	1950							251	1.48473e-05	1820	1.56847e-05	1922.65
252	798	1137	2429	2749	2429	1908.4							252	1.45067e-05	1778.25	1.55612e-05	1907.51
253	787	1131	2399	2693	2399	1881.8							253	1.42967e-05	1752.5	1.54392e-05	1892.55
254	459	1131	2358	2635	2358	1788.2							254	1.34258e-05	1645.75	1.53186e-05	1877.76
255	354	1128	2305	2634	2305	1745.2							255	1.30954e-05	1605.25	1.51994e-05	1863.15
256	272	1113	2237	2619	2237	1695.6							256	1.27283e-05	1560.25	1.50815e-05	1848.71
257	153	1111	2236	2606	2236	1668.4							257	1.2453e-05	1526.5	1.49651e-05	1834.43
258		1109	2154	2597	2154	2003.5							258	1.59351e-05	1953.33	1.485e-05	1820.32
259		1101	2127	2504	2127	1964.75							259	1.5587e-05	1910.67	1.47362e-05	1806.37
260		1099	2087	2444	2087	1929.25							260	1.53096e-05	1876.67	1.46237e-05	1792.58
261		1091	2079	2426	2079	1918.75							261	1.52172e-05	1865.33	1.45125e-05	1778.95
262		1090	2079	2424	2079	1918							262	1.5209e-05	1864.33	1.44025e-05	1765.48
263		1080	1870	2405	1870	1806.25							263	1.45618e-05	1785	1.42938e-05	1752.15
264		1077	1861	2400	1861	1799.75							264	1.45156e-05	1779.33	1.41864e-05	1738.98
265		1065	1857	2377	1857	1789							265	1.44095e-05	1766.33	1.40801e-05	1725.95
266		1047	1825	2346	1825	1760.75							266	1.41893e-05	1739.33	1.3975e-05	1713.07
267		1046	1813	2343	1813	1753.75							267	1.41458e-05	1734	1.38711e-05	1700.33
268		1046	1789	2333	1789	1739.25							268	1.40533e-05	1722.67	1.37684e-05	1687.74
269		1035	1759	2299	1759	1713							269	1.38494e-05	1697.67	1.36668e-05	1675.28
270		1031	1735	2261	1735	1690.5							270	1.36699e-05	1675.67	1.35663e-05	1662.97
271		1013	1732	2261	1732	1684.5							271	1.36128e-05	1668.67	1.34669e-05	1650.78
272		1008	1711	2254	1711	1671							272	1.3523e-05	1657.67	1.33686e-05	1638.73
273		1008	1706	2246	1706	1666.5							273	1.34877e-05	1653.33	1.32714e-05	1626.82
274		1000	1698	2244	1698	1660							274	1.34387e-05	1647.33	1.31752e-05	1615.03
275		986	1696	2233	1696	1652.75							275	1.33653e-05	1638.33	1.30801e-05	1603.37
276		985	1694	2196	1694	1642.25							276	1.32565e-05	1625	1.2986e-05	1591.83
277		984	1676	2187	1676	1630.75							277	1.31804e-05	1615.67	1.28929e-05	1580.42
278		981	1646	2170	1646	1610.75							278	1.30444e-05	1599	1.28008e-05	1569.13
279		898	1646	2166	1646	1589							279	1.28079e-05	1570	1.27097e-05	1557.96
280		886	1644	2154	1644	1582							280	1.27372e-05	1561.33	1.26195e-05	1546.91
281		878	1641	2149	1641	1577.25							281	1.26937e-05	1556	1.25303e-05	1535.98				0.00023484
282		872	1640	2089	1640	1560.25							282	1.25115e-05	1533.67	1.24421e-05	1525.16				0.00022231
283		840	1616	2083	1616	1538.75							283	1.23429e-05	1513	1.23548e-05	1514.46				0.000209868
284		836	1585	2071	1585	1519.25							284	1.22151e-05	1497.33	1.22684e-05	1503.87				0.000197513
285		831	1583	2059	1583	1514							285	1.21634e-05	1491	1.21829e-05	1493.39				0.000185245
286		830	1564	2050	1564	1502							286	1.20845e-05	1481.33	1.20983e-05	1483.02				0.000173062
287		828	1534	2046	1534	1485.5							287	1.19866e-05	1469.33	1.20146e-05	1472.76				0.000160963
288		825	1522	2031	1522	1475							288	1.19051e-05	1459.33	1.19317e-05	1462.6				0.000148949
289		820	1515	2007	1515	1464.25							289	1.18072e-05	1447.33	1.18497e-05	1452.55				0.000137017
290		816	1513	2004	1513	1461.5							290	1.17827e-05	1444.33	1.17685e-05	1442.6				0.000125167
291		810	1505	2000	1505	1455							291	1.17337e-05	1438.33	1.16882e-05	1432.75				0.000113399
292		797	1489	1996	1489	1442.75							292	1.1644e-05	1427.33	1.16087e-05	1423.01				0.000101711
293		744	1459	1914	1459	1394							293	1.11953e-05	1372.33	1.153e-05	1413.36				9.0102e-05
294		740	1457	1905	1457	1389.75							294	1.11545e-05	1367.33	1.14521e-05	1403.81				7.8572e-05
295		722	1410	1900	1410	1360.5							295	1.09642e-05	1344	1.1375e-05	1394.36				6.71199e-05
296		718	1383	1879	1383	1340.75							296	1.08228e-05	1326.67	1.12986e-05	1385				5.57449e-05
297		709	1368	1878	1368	1330.75							297	1.07548e-05	1318.33	1.12231e-05	1375.73				4.44463e-05
298		706	1354	1861	1354	1318.75							298	1.06623e-05	1307	1.11482e-05	1366.56				3.32232e-05
299		702	1336	1849	1336	1305.75							299	1.05699e-05	1295.67	1.10742e-05	1357.48				2.2075e-05
300		697	1321	1846	1321	1296.25							300	1.05073e-05	1288	1.10008e-05	1348.49
301		694	1298	1835	1298
302		692	1276	1831	1276
303		691	1252	1812	1252
304		679	1206	1800	1206
305		678	1197	1796	1197
306		676	1152	1785	1152
307		660	1145	1779	1145
308		658	1141	1777	1141
309		640	1115	1751	1115
310		639	1111	1740	1111
311		636	1097	1720	1097
312		621	1092	1683	1092
313		613	1051	1672	1051
314		610	1029	1672	1029
315		604	1021	1661	1021
316		583	1017	1659	1017
317		578	1016	1612	1016
318		575	1016	1588	1016
319		570	1003	1546	1003
320		568	999	1502	999
321		567	994	1502	994
322		552	993	1496	993
323		550	982	1493	982
324		536	966	1485	966
325		521	938	1480	938
326		521	933	1480	933
327		518	928	1470	928
328		510	924	1469	924
329		508	921	1436	921
330		503	917	1434	917
331		501	917	1412	917
332		500	909	1380	909
333		500	906	1376	906
334		498	903	1371	903
335		497	900	1367	900
336		495	898	1356	898
337		494	891	1311	891
338		489	888	1305	888
339		484	866	1286	866
340		474	866	1280	866
341		470	863	1273	863
342		468	858	1271	858
343		465	847	1261	847
344		461	837	1261	837
345		461	823	1261	823
346		458	820	1255	820
347		455	811	1238	811
348		450	809	1224	809
349		446	809	1224	809
350		442	809	1215	809
351		440	804	1192	804
352		440	787	1189	787
353		437	783	1166	783
354		437	781	1150	781
355		436	777	1146	777
356		436	772	1142	772
357		435	770	1140	770
358		434	752	1138	752
359		431	740	1122	740
360		428	734	1102	734
361		425	727	1091	727
362		424	719	1085	719
363		421	707	1083	707
364		421	700	1081	700
365		419	697	1077	697
366		414	692	1067	692
367		413	691	1062	691
368		411	677	1058	677
369		410	660	1058	660
370		407	611	1056	611
371		406	603	1041	603
372		401	601	1028	601
373		400	591	1028	591
374		396	588	1009	588
375		394	583	1008	583
376		390	582	1004	582
377		387	567	997	567
378		387	562	977	562
379		386	559	976	559
380		380	553	968	553
381		373	550	959	550
382		365	544	958	544
383		364	544	956	544
384		362	543	954	543
385		361	535	948	535
386		360	533	935	533
387		356	531	934	531
388		347	520	923	520
389		334	516	920	516
390		333	505	917	505
391		331	502	907	502
392		330	502	906	502
393		327	500	894	500
394		326	499	889	499
395		325	494	887	494
396		324	493	886	493
397		320	486	869	486
398		320	485	867	485
399		311	480	865	480
400		310	473	855	473
401		309	466	844	466
402		307	464	841	464
403		307	463	841	463
404		303	461	840	461
405		301	458	832	458
406		301	457	824	457
407		300	453	824	453
408		299	451	812	451
409		298	448	810	448
410		297	446	807	446
411		296	439	802	439
412		295	436	791	436
413		293	435	780	435
414		292	435	780	435
415		292	430	780	430
416		291	427	773	427
417		290	423	772	423
418		289	422	771	422
419		286	421	767	421
420		283	420	766	420
421		283	419	765	419
422		281	417	758	417
423		280	411	752	411
424		278	410	752	410
425		274	410	747	410
426		274	407	746	407
427		274	401	735	401
428		272	400	728	400
429		269	399	723	399
430		266	395	721	395
431		266	394	721	394
432		266	391	718	391
433		264	383	717	383
434		264	381	707	381
435		264	380	703	380
436		263	377	702	377
437		263	377	702	377
438		262	373	699	373
439		262	372	699	372
440		262	367	695	367
441		261	362	694	362
442		260	355	693	355
443		256	355	684	355
444		255	352	683	352
445		254	348	680	348
446		253	348	674	348
447		251	346	667	346
448		249	345	665	345
449		247	342	664	342
450		246	340	658	340
451		243	338	657	338
452		239	337	652	337
453		238	335	643	335
454		233	328	642	328
455		232	327	639	327
456		232	322	639	322
457		231	320	637	320
458		227	319	637	319
459		226	314	637	314
460		225	314	637	314
461		225	313	635	313
462		224	312	633	312
463		224	311	633	311
464		224	311	624	311
465		223	311	624	311
466		221	311	611	311
467		220	310	610	310
468		220	306	608	306
469		218	306	604	306
470		218	303	604	303
471		215	302	602	302
472		213	286	602	286
473		211	281	600	281
474		211	278	600	278
475		206	275	599	275
476		205	275	598	275
477		205	271	592	271
478		204	269	591	269
479		204	265	591	265
480		203	263	589	263
481		202	261	586	261
482		202	260	586	260
483		202	258	585	258
484		200	258	585	258
485		199	249	584	249
486		199	247	582	247
487		198	246	580	246
488		198	242	577	242
489		195	242	572	242
490		194	242	567	242
491		194	240	565	240
492		193	239	564	239
493		193	237	563	237
494		192	235	561	235
495		192	232	559	232
496		192	231	556	231
497		189	225	556	225
498		189	225	553	225
499		188	223	549	223
500		186	223	548	223
501		185	219	543	219
502		184	218	541	218
503		184	217	541	217
504		183	216	537	216
505		182	215	530	215
506		182	214	526	214
507		181	212	526	212
508		179	212	525	212
509		178	209	523	209
510		178	209	521	209
511		178	209	514	209
512		176	208	514	208
513		176	208	509	208
514		175	208	507	208
515		174	208	506	208
516		174	206	506	206
517		174	204	502	204
518		173	203	502	203
519		173	197	501	197
520		172	193	498	193
521		172	192	498	192
522		170	192	495	192
523		170	192	494	192
524		168	192	493	192
525		167	188	485	188
526		166	187	481	187
527		166	182	480	182
528		164	177	476	177
529		162	175	476	175
530		162	174	476	174
531		162	173	475	173
532		162	173	474	173
533		161	172	471	172
534		160	172	471	172
535		158	171	470	171
536		157	170	468	170
537		157	169	467	169
538		157	167	467	167
539		156	166	467	166
540		156	166	464	166
541		155	166	464	166
542		154	165	462	165
543		154	164	462	164
544		154	162	461	162
545		154	161	460	161
546		154	158	458	158
547		153	158	458	158
548		153	158	456	158
549		153	156	455	156
550		152	155	455	155
551		151	153	455	153
552		151	150	453	150
553		151	150	448	150
554		150	149	448	149
555		149	149	444	149
556		149	148	443	148
557		149	147	441	147
558		148	147	440	147
559		148	145	440	145
560		145	145	437	145
561		142	143	437	143
562		141	143	437	143
563		141	142	432	142
564		140	142	431	142
565		140	141	431	141
566		139	141	430	141
567		138	141	428	141
568		136	140	427	140
569		135	140	423	140
570		135	139	422	139
571		135	138	421	138
572		134	138	419	138
573		134	138	417	138
574		133	135	412	135
575		133	133	412	133
576		131	131	407	131
577		131	130	405	130
578		130	129	405	129
579		130	128	403	128
580		130	125	403	125
581		130	124	401	124
582		129	121	400	121
583		128	121	398	121
584		127	120	396	120
585		127	120	395	120
586		127	120	394	120
587		127	119	394	119
588		127	119	389	119
589		127	117	387	117
590		126	117	386	117
591		126	114	385	114
592		126	114	385	114
593		125	112	385	112
594		124	111	384	111
595		124	110	384	110
596		122	110	382	110
597		122	110	379	110
598		122	110	378	110
599		122	107	376	107
600		121	107	376	107
601		120	107	375	107
602		120	107	374	107
603		119	107	374	107
604		119	103	372	103
605		118	103	372	103
606		118	103	372	103
607		117	101	367	101
608		116	101	366	101
609		116		365	194.333
610		116		362	240.5
611		116		362	239
612		115		361	239
613		114		361	238
614		113		360	237.5
615		113		360	236.5
616		112		359	236.5
617		111		359	235.5
618		110		358	235
619		110		357	234
620		109		356	233.5
621		109		355	232.5
622		109		352	232
623		108		352	230.5
624		107		352	230
625		106		352	229.5
626		106		351	229
627		105		351	228.5
628		105		350	228
629		105		350	227.5
630		105		349	227.5
631		104		348	227
632		104		348	226
633		104		348	226
634		103		347	226
635		103		346	225
636		102		346	224.5
637		101		343	224
638		101		340	222
639		100		338	220.5
640		100		338	219
641		100		337	219
642		100		335	218.5
643				335	217.5
644				330	335
645				330	330
646				328	330
647				327	328
648				321	327
649				321	321
650				319	321
651				318	319
652				317	318
653				317	317
654				317	317
655				316	317
656				316	316
657				316	316
658				312	316
659				310	312
660				310	310
661				310	310
662				310	310
663				309	310
664				308	309
665				307	308
666				306	307
667				305	306
668				305	305
669				304	305
670				304	304
671				302	304
672				302	302
673				301	302
674				300	301
675				299	300
676				298	299
677				298	298
678				296	298
679				295	296
680				293	295
681				292	293
682				292	292
683				291	292
684				290	291
685				289	290
686				289	289
687				289	289
688				288	289
689				288	288
690				287	288
691				284	287
692				282	284
693				282	282
694				282	282
695				282	282
696				280	282
697				279	280
698				279	279
699				278	279
700				275	278
701				275	275
702				275	275
703				273	275
704				271	273
705				271	271
706				269	271
707				268	269
708				267	268
709				266	267
710				265	266
711				265	265
712				265	265
713				265	265
714				264	265
715				263	264
716				262	263
717				262	262
718				261	262
719				261	261
720				259	261
721				259	259
722				259	259
723				258	259
724				258	258
725				258	258
726				257	258
727				256	257
728				254	256
729				254	254
730				253	254
731				253	253
732				253	253
733				252	253
734				251	252
735				251	251
736				250	251
737				249	250
738				248	249
739				248	248
740				247	248
741				247	247
742				247	247
743				247	247
744				246	247
745				246	246
746				245	246
747				245	245
748				244	245
749				244	244
750				244	244
751				244	244
752				244	244
753				243	244
754				243	243
755				243	243
756				241	243
757				241	241
758				241	241
759				241	241
760				240	241
761				239	240
762				238	239
763				237	238
764				237	237
765				237	237
766				237	237
767				237	237
768				237	237
769				236	237
770				236	236
771				236	236
772				236	236
773				234	236
774				233	234
775				233	233
776				231	233
777				230	231
778				230	230
779				229	230
780				229	229
781				227	229
782				226	227
783				226	226
784				226	226
785				225	226
786				225	225
787				225	225
788				225	225
789				224	225
790				224	224
791				223	224
792				223	223
793				222	223
794				222	222
795				222	222
796				222	222
797				222	222
798				221	222
799				221	221
800				221	221
801				220	221
802				220	220
803				220	220
804				219	220
805				219	219
806				219	219
807				218	219
808				218	218
809				218	218
810				217	218
811				217	217
812				216	217
813				216	216
814				216	216
815				216	216
816				215	216
817				215	215
818				215	215
819				215	215
820				215	215
821				215	215
822				214	215
823				214	214
824				214	214
825				213	214
826				212	213
827				212	212
828				211	212
829				211	211
830				210	211
831				209	210
832				209	209
833				208	209
834				208	208
835				208	208
836				208	208
837				207	208
838				206	207
839				206	206
840				205	206
841				205	205
842				204	205
843				204	204
844				203	204
845				203	203
846				203	203
847				202	203
848				202	202
849				202	202
850				201	202
851				201	201
852				201	201
853				200	201
854				200	200
855				200	200
856				200	200
857				199	200
858				199	199
859				198	199
860				198	198
861				198	198
862				197	198
863				197	197
864				196	197
865				196	196
866				195	196
867				195	195
868				195	195
869				193	195
870				193	193
871				193	193
872				192	193
873				192	192
874				191	192
875				190	191
876				190	190
877				190	190
878				190	190
879				189	190
880				188	189
881				188	188
882				187	188
883				187	187
884				186	187
885				186	186
886				185	186
887				185	185
888				185	185
889				185	185
890				185	185
891				184	185
892				184	184
893				184	184
894				183	184
895				183	183
896				182	183
897				182	182
898				182	182
899				182	182
900				182	182
901				181	182
902				181	181
903				179	181
904				179	179
905				179	179
906				178	179
907				178	178
908				178	178
909				178	178
910				178	178
911				178	178
912				178	178
913				178	178
914				177	178
915				177	177
916				176	177
917				175	176
918				175	175
919				175	175
920				175	175
921				175	175
922				174	175
923				174	174
924				174	174
925				173	174
926				173	173
927				173	173
928				173	173
929				173	173
930				172	173
931				172	172
932				172	172
933				172	172
934				172	172
935				171	172
936				170	171
937				170	170
938				170	170
939				170	170
940				170	170
941				169	170
942				169	169
943				169	169
944				169	169
945				169	169
946				169	169
947				168	169
948				168	168
949				167	168
950				166	167
951				166	166
952				166	166
953				166	166
954				165	166
955				165	165
956				165	165
957				165	165
958				164	165
959				164	164
960				164	164
961				164	164
962				163	164
963				163	163
964				162	163
965				162	162
966				162	162
967				162	162
968				162	162
969				162	162
970				161	162
971				161	161
972				161	161
973				160	161
974				160	160
975				160	160
976				160	160
977				160	160
978				160	160
979				160	160
980				159	160
981				159	159
982				159	159
983				159	159
984				159	159
985				158	159
986				158	158
987				158	158
988				158	158
989				157	158
990				157	157
991				157	157
992				157	157
993				156	157
994				156	156
995				156	156
996				156	156
997				155	156
998				155	155
999				155	155
1000				154	155
1001				154	154
1002				154	154
1003				154	154
1004				154	154
1005				154	154
1006				154	154
1007				153	154
1008				153	153
1009				153	153
1010				153	153
1011				153	153
1012				152	153
1013				152	152
1014				152	152
1015				151	152
1016				151	151
1017				151	151
1018				151	151
1019				150	151
1020				150	150
1021				150	150
1022				149	150
1023				149	149
1024				149	149
1025				148	149
1026				148	148
1027				148	148
1028				148	148
1029				148	148
1030				148	148
1031				147	148
1032				147	147
1033				146	147
1034				146	146
1035				146	146
1036				146	146
1037				146	146
1038				146	146
1039				146	146
1040				145	146
1041				145	145
1042				144	145
1043				143	144
1044				143	143
1045				143	143
1046				142	143
1047				142	142
1048				142	142
1049				141	142
1050				141	141
1051				141	141
1052				141	141
1053				141	141
1054				141	141
1055				141	141
1056				141	141
1057				141	141
1058				141	141
1059				140	141
1060				140	140
1061				140	140
1062				140	140
1063				140	140
1064				140	140
1065				140	140
1066				140	140
1067				139	140
1068				139	139
1069				139	139
1070				139	139
1071				139	139
1072				139	139
1073				138	139
1074				138	138
1075				138	138
1076				138	138
1077				138	138
1078				138	138
1079				137	138
1080				137	137
1081				137	137
1082				137	137
1083				137	137
1084				137	137
1085				136	137
1086				136	136
1087				135	136
1088				135	135
1089				135	135
1090				134	135
1091				134	134
1092				134	134
1093				134	134
1094				134	134
1095				134	134
1096				134	134
1097				134	134
1098				134	134
1099				134	134
1100				134	134
1101				134	134
1102				132	134
1103				132	132
1104				132	132
1105				132	132
1106				132	132
1107				131	132
1108				131	131
1109				131	131
1110				131	131
1111				131	131
1112				131	131
1113				131	131
1114				130	131
1115				130	130
1116				130	130
1117				130	130
1118				129	130
1119				129	129
1120				129	129
1121				129	129
1122				129	129
1123				128	129
1124				128	128
1125				128	128
1126				128	128
1127				128	128
1128				127	128
1129				127	127
1130				127	127
1131				127	127
1132				127	127
1133				127	127
1134				127	127
1135				126	127
1136				126	126
1137				126	126
1138				126	126
1139				126	126
1140				126	126
1141				125	126
1142				125	125
1143				125	125
1144				125	125
1145				125	125
1146				124	125
1147				124	124
1148				124	124
1149				124	124
1150				123	124
1151				123	123
1152				123	123
1153				123	123
1154				123	123
1155				122	123
1156				122	122
1157				122	122
1158				122	122
1159				121	122
1160				121	121
1161				121	121
1162				121	121
1163				121	121
1164				121	121
1165				120	121
1166				120	120
1167				120	120
1168				119	120
1169				119	119
1170				119	119
1171				119	119
1172				119	119
1173				119	119
1174				119	119
1175				119	119
1176				118	119
1177				118	118
1178				117	118
1179				117	117
1180				117	117
1181				117	117
1182				117	117
1183				117	117
1184				117	117
1185				117	117
1186				117	117
1187				117	117
1188				116	117
1189				116	116
1190				116	116
1191				116	116
1192				116	116
1193				116	116
1194				115	116
1195				115	115
1196				115	115
1197				115	115
1198				115	115
1199				115	115
1200				114	115
1201				114	114
1202				114	114
1203				114	114
1204				114	114
1205				114	114
1206				114	114
1207				114	114
1208				113	114
1209				113	113
1210				113	113
1211				113	113
1212				113	113
1213				113	113
1214				113	113
1215				113	113
1216				112	113
1217				112	112
1218				112	112
1219				112	112
1220				112	112
1221				112	112
1222				112	112
1223				112	112
1224				112	112
1225				111	112
1226				111	111
1227				111	111
1228				111	111
1229				111	111
1230				111	111
1231				111	111
1232				111	111
1233				110	111
1234				110	110
1235				110	110
1236				110	110
1237				109	110
1238				109	109
1239				109	109
1240				109	109
1241				109	109
1242				109	109
1243				108	109
1244				108	108
1245				108	108
1246				108	108
1247				108	108
1248				108	108
1249				108	108
1250				108	108
1251				107	108
1252				107	107
1253				107	107
1254				107	107
1255				107	107
1256				107	107
1257				106	107
1258				106	106
1259				106	106
1260				106	106
1261				106	106
1262				106	106
1263				106	106
1264				106	106
1265				106	106
1266				106	106
1267				105	106
1268				105	105
1269				105	105
1270				105	105
1271				105	105
1272				105	105
1273				105	105
1274				105	105
1275				105	105
1276				104	105
1277				104	104
1278				104	104
1279				104	104
1280				103	104
1281				103	103
1282				103	103
1283				103	103
1284				103	103
1285				103	103
1286				103	103
1287				103	103
1288				103	103
1289				103	103
1290				103	103
1291				103	103
1292				103	103
1293				102	103
1294				102	102
1295				102	102
1296				102	102
1297				102	102
1298				102	102
1299				102	102
1300				101	102
1301				101	101
1302				101	101
1303				101	101
1304				101	101
1305				101	101
1306				101	101
1307				101	101
1308				101	101
1309				101	101
1310				101	101
1311				100	101
1312				100	100
1313				100	100
1314				100	100
1315				100	100
1316				100	100
1317				100	100
					100
