# Supplementary material for: Expanding the taxonomic range in the fecal metagenome
Source: BMC Bioinformatics. 2021 Jun 9;22:312. doi: 10.1186/s12859-021-04212-6 (PMC8188691; doi:10.1186/s12859-021-04212-6)
Supplement: Supplementary file 1 — Additional file 1. File containing all scripts and information for benchmarking simulations. This information is also available at the link: https://github.com/theo-allnutt-bioinformatics/Allnutt_etal_2020_expanding_the_taxonomic. [file 12859_2021_4212_MOESM1_ESM.zip › Allnutt_etal_2020_expanding_the_taxonomic-main/bact.list]

Acaryochloris_marina.fasta
Acetobacteraceae_bacterium.fasta
Acetobacter_aceti.fasta
Acetobacterium_woodii.fasta
Acetobacter_orientalis.fasta
Acetobacter_oryzifermentans.fasta
Acetobacter_pasteurianus.fasta
Acetobacter_persici.fasta
Acetobacter_pomorum.fasta
Acetobacter_senegalensis.fasta
Acetobacter_sp.fasta
Acetobacter_tropicalis.fasta
Acetohalobium_arabaticum.fasta
Acetomicrobium_mobile.fasta
Acholeplasma_axanthum.fasta
Acholeplasma_hippikon.fasta
Acholeplasma_laidlawii.fasta
Acholeplasma_oculi.fasta
Achromobacter_denitrificans.fasta
Achromobacter_insolitus.fasta
Achromobacter_spanius.fasta
Achromobacter_sp.fasta
Achromobacter_xylosoxidans.fasta
Acidaminococcus_fermentans.fasta
Acidaminococcus_intestini.fasta
Acidianus_brierleyi.fasta
Acidianus_hospitalis.fasta
Acidianus_sulfidivorans.fasta
Acidiferrobacter_sp.fasta
Acidihalobacter_prosperus.fasta
Acidilobus_saccharovorans.fasta
Acidilobus_sp.fasta
Acidimicrobium_ferrooxidans.fasta
Acidiphilium_cryptum.fasta
Acidiphilium_multivorum.fasta
Acidipropionibacterium_acidipropionici.fasta
Acidipropionibacterium_jensenii.fasta
Acidipropionibacterium_virtanenii.fasta
Acidisphaera_sp.fasta
Acidithiobacillus_caldus.fasta
Acidithiobacillus_ferridurans.fasta
Acidithiobacillus_ferrivorans.fasta
Acidithiobacillus_ferrooxidans.fasta
Acidobacteriaceae_bacterium.fasta
Acidobacterium_capsulatum.fasta
Acidothermus_cellulolyticus.fasta
Acidovorax_avenae.fasta
Acidovorax_citrulli.fasta
Acidovorax_ebreus.fasta
Acidovorax_sp.fasta
Aciduliprofundum_boonei.fasta
Aciduliprofundum_sp.fasta
Acinetobacter_baumannii.fasta
Acinetobacter_bereziniae.fasta
Acinetobacter_calcoaceticus.fasta
Acinetobacter_defluvii.fasta
Acinetobacter_equi.fasta
Acinetobacter_guillouiae.fasta
Acinetobacter_haemolyticus.fasta
Acinetobacter_indicus.fasta
Acinetobacter_johnsonii.fasta
Acinetobacter_junii.fasta
Acinetobacter_lactucae.fasta
Acinetobacter_larvae.fasta
Acinetobacter_lwoffii.fasta
Acinetobacter_nosocomialis.fasta
Acinetobacter_oleivorans.fasta
Acinetobacter_pittii.fasta
Acinetobacter_radioresistens.fasta
Acinetobacter_schindleri.fasta
Acinetobacter_soli.fasta
Acinetobacter_sp.fasta
Acinetobacter_tandoii.fasta
Acinetobacter_ursingii.fasta
Acinetobacter_wuhouensis.fasta
Actinoalloteichus_hoggarensis.fasta
Actinoalloteichus_hymeniacidonis.fasta
Actinoalloteichus_sp.fasta
Actinobacillus_delphinicola.fasta
Actinobacillus_equuli.fasta
Actinobacillus_lignieresii.fasta
Actinobacillus_pleuropneumoniae.fasta
Actinobacillus_porcitonsillarum.fasta
Actinobacillus_succinogenes.fasta
Actinobacillus_suis.fasta
Actinobacteria_bacterium.fasta
Actinobaculum_sp.fasta
Actinomadura_amylolytica.fasta
Actinomyces_gaoshouyii.fasta
Actinomyces_howellii.fasta
Actinomyces_israelii.fasta
Actinomyces_meyeri.fasta
Actinomyces_naeslundii.fasta
Actinomyces_oris.fasta
Actinomyces_radicidentis.fasta
Actinomyces_slackii.fasta
Actinomyces_sp.fasta
Actinomyces_viscosus.fasta
Actinoplanes_friuliensis.fasta
Actinoplanes_missouriensis.fasta
Actinoplanes_sp.fasta
Actinoplanes_teichomyceticus.fasta
Actinopolyspora_erythraea.fasta
Actinosynnema_mirum.fasta
Actinosynnema_pretiosum.fasta
Actinotignum_schaalii.fasta
Adlercreutzia_equolifaciens.fasta
Advenella_kashmirensis.fasta
Advenella_mimigardefordensis.fasta
Aequorivita_sp.fasta
Aequorivita_sublithincola.fasta
Aeribacillus_pallidus.fasta
Aerococcaceae_bacterium.fasta
Aerococcus_christensenii.fasta
Aerococcus_sanguinicola.fasta
Aerococcus_urinaeequi.fasta
Aerococcus_urinae.fasta
Aerococcus_urinaehominis.fasta
Aerococcus_viridans.fasta
Aeromicrobium_erythreum.fasta
Aeromicrobium_sp.fasta
Aeromonas_caviae.fasta
Aeromonas_dhakensis.fasta
Aeromonas_encheleia.fasta
Aeromonas_hydrophila.fasta
Aeromonas_media.fasta
Aeromonas_rivipollensis.fasta
Aeromonas_salmonicida.fasta
Aeromonas_schubertii.fasta
Aeromonas_sp.fasta
Aeromonas_veronii.fasta
Agarilytica_rhodophyticola.fasta
Agarivorans_gilvus.fasta
Aggregatibacter_actinomycetemcomitans.fasta
Aggregatibacter_aphrophilus.fasta
Aggregatibacter_segnis.fasta
Agrobacterium_fabrum.fasta
Agrobacterium_larrymoorei.fasta
Agrobacterium_radiobacter.fasta
Agrobacterium_rhizogenes.fasta
Agrobacterium_sp.fasta
Agrobacterium_tumefaciens.fasta
Agrobacterium_vitis.fasta
Agrococcus_sp.fasta
Agromyces_aureus.fasta
Agromyces_sp.fasta
Ahniella_affigens.fasta
Akkermansia_glycaniphila.fasta
Akkermansia_muciniphila.fasta
Alcaligenaceae_bacterium.fasta
Alcaligenes_aquatilis.fasta
Alcaligenes_faecalis.fasta
Alcanivorax_borkumensis.fasta
Alcanivorax_dieselolei.fasta
Alcanivorax_pacificus.fasta
Alcanivorax_sp.fasta
Alcanivorax_xenomutans.fasta
Algibacter_alginicilyticus.fasta
Algoriphagus_sp.fasta
Alicycliphilus_denitrificans.fasta
Alicyclobacillus_acidocaldarius.fasta
Aliivibrio_salmonicida.fasta
Aliivibrio_wodanis.fasta
Alistipes_finegoldii.fasta
Alistipes_sp.fasta
Alkalilimnicola_ehrlichii.fasta
Alkaliphilus_metalliredigens.fasta
Alkaliphilus_oremlandii.fasta
Alkalitalea_saponilacus.fasta
Alloactinosynnema_sp.fasta
Allochromatium_vinosum.fasta
Allofrancisella_guangzhouensis.fasta
Alphaproteobacteria_bacterium.fasta
Alpha_proteobacterium.fasta
Altererythrobacter_atlanticus.fasta
Altererythrobacter_dongtanensis.fasta
Altererythrobacter_epoxidivorans.fasta
Altererythrobacter_ishigakiensis.fasta
Altererythrobacter_mangrovi.fasta
Altererythrobacter_marensis.fasta
Altererythrobacter_namhicola.fasta
Altererythrobacter_sp.fasta
Alteromonas_addita.fasta
Alteromonas_australica.fasta
Alteromonas_macleodii.fasta
Alteromonas_mediterranea.fasta
Alteromonas_naphthalenivorans.fasta
Alteromonas_sp.fasta
Alteromonas_stellipolaris.fasta
Aminipila_sp.fasta
Aminobacter_aminovorans.fasta
Aminobacterium_colombiense.fasta
Aminobacter_sp.fasta
Ammonifex_degensii.fasta
Amphibacillus_xylanus.fasta
Amycolatopsis_albispora.fasta
Amycolatopsis_japonica.fasta
Amycolatopsis_keratiniphila.fasta
Amycolatopsis_mediterranei.fasta
Amycolatopsis_methanolica.fasta
Amycolatopsis_orientalis.fasta
Amycolatopsis_sp.fasta
Anabaena_cylindrica.fasta
Anabaena_sp.fasta
Anabaena_variabilis.fasta
Anaerococcus_prevotii.fasta
Anaerococcus_sp.fasta
Anaerolineaceae_bacterium.fasta
Anaerolinea_thermophila.fasta
Anaeromyxobacter_dehalogenans.fasta
Anaeromyxobacter_sp.fasta
Anaerostipes_hadrus.fasta
Anaerostipes_rhamnosivorans.fasta
Anaplasma_centrale.fasta
Anaplasma_marginale.fasta
Anaplasma_ovis.fasta
Anaplasma_phagocytophilum.fasta
Anderseniella_sp.fasta
Aneurinibacillus_soli.fasta
Aneurinibacillus_sp.fasta
Anoxybacillus_amylolyticus.fasta
Anoxybacillus_flavithermus.fasta
Anoxybacillus_gonensis.fasta
Anoxybacillus_sp.fasta
Anoxybacter_fermentans.fasta
Antarcticibacterium_flavum.fasta
Antarctobacter_heliothermus.fasta
Apibacter_sp.fasta
Aquabacterium_olei.fasta
Aquaspirillum_sp.fasta
Aquifex_aeolicus.fasta
Aquimarina_sp.fasta
Aquitalea_magnusonii.fasta
Aquitalea_sp.fasta
Arachidicoccus_sp.fasta
Arcanobacterium_haemolyticum.fasta
Archaeoglobus_fulgidus.fasta
Archaeoglobus_profundus.fasta
Archaeoglobus_sulfaticallidus.fasta
Archaeoglobus_veneficus.fasta
Archaeon_AArc-Sl.fasta
Archangium_gephyra.fasta
Arcobacter_anaerophilus.fasta
Arcobacter_bivalviorum.fasta
Arcobacter_butzleri.fasta
Arcobacter_cryaerophilus.fasta
Arcobacter_ellisii.fasta
Arcobacter_halophilus.fasta
Arcobacter_marinus.fasta
Arcobacter_molluscorum.fasta
Arcobacter_mytili.fasta
Arcobacter_nitrofigilis.fasta
Arcobacter_pacificus.fasta
[Arcobacter]_porcinus.fasta
Arcobacter_skirrowii.fasta
Arcobacter_sp.fasta
Arcobacter_suis.fasta
Arcobacter_thereius.fasta
Arcobacter_trophiarum.fasta
Arcticibacterium_luteifluviistationis.fasta
Ardenticatena_sp.fasta
Arenibacter_algicola.fasta
Arsenicicoccus_sp.fasta
Arsenophonus_endosymbiont.fasta
Arsenophonus_nasoniae.fasta
Arsenophonus_symbiont.fasta
Arthrobacter_alpinus.fasta
Arthrobacter_arilaitensis.fasta
Arthrobacter_crystallopoietes.fasta
Arthrobacter_sp.fasta
Arthrospira_sp.fasta
Asaia_bogorensis.fasta
Aster_yellows.fasta
Asticcacaulis_excentricus.fasta
Atlantibacter_hermannii.fasta
Atopobium_parvulum.fasta
Aurantimicrobium_minutum.fasta
Aurantimicrobium_sp.fasta
Aureimonas_sp.fasta
Aureitalea_sp.fasta
Auricoccus_indicus.fasta
Auritidibacter_sp.fasta
Austwickia_chelonae.fasta
Avibacterium_paragallinarum.fasta
Avibacterium_volantium.fasta
Azoarcus_aromaticum.fasta
Azoarcus_communis.fasta
Azoarcus_olearius.fasta
Azoarcus_sp.fasta
Azorhizobium_caulinodans.fasta
Azospirillum_brasilense.fasta
Azospirillum_lipoferum.fasta
Azospirillum_sp.fasta
Azospirillum_thiophilum.fasta
Azotobacter_chroococcum.fasta
Azotobacter_vinelandii.fasta
Bacillus_aerophilus.fasta
Bacillus_albus.fasta
Bacillus_amyloliquefaciens.fasta
Bacillus_anthracis.fasta
Bacillus_aryabhattai.fasta
Bacillus_asahii.fasta
Bacillus_atrophaeus.fasta
Bacillus_beveridgei.fasta
Bacillus_bombysepticus.fasta
Bacillus_butanolivorans.fasta
[Bacillus]_caldolyticus.fasta
Bacillus_cellulasensis.fasta
Bacillus_cellulosilyticus.fasta
Bacillus_cereus.fasta
Bacillus_ciccensis.fasta
Bacillus_circulans.fasta
Bacillus_clausii.fasta
Bacillus_coagulans.fasta
Bacillus_cohnii.fasta
Bacillus_cytotoxicus.fasta
Bacillus_filamentosus.fasta
Bacillus_flexus.fasta
Bacillus_foraminis.fasta
Bacillus_freudenreichii.fasta
Bacillus_gibsonii.fasta
Bacillus_glycinifermentans.fasta
Bacillus_halodurans.fasta
Bacillus_halotolerans.fasta
Bacillus_horikoshii.fasta
Bacillus_infantis.fasta
Bacillus_kochii.fasta
Bacillus_krulwichiae.fasta
Bacillus_lehensis.fasta
Bacillus_lentus.fasta
Bacillus_licheniformis.fasta
Bacillus_litoralis.fasta
Bacillus_marisflavi.fasta
Bacillus_megaterium.fasta
Bacillus_mesonae.fasta
Bacillus_methanolicus.fasta
Bacillus_mobilis.fasta
Bacillus_muralis.fasta
Bacillus_mycoides.fasta
Bacillus_oceanisediminis.fasta
Bacillus_paralicheniformis.fasta
Bacillus_paranthracis.fasta
Bacillus_pseudofirmus.fasta
Bacillus_pseudomycoides.fasta
Bacillus_pumilus.fasta
Bacillus_safensis.fasta
[Bacillus]_selenitireducens.fasta
Bacillus_siamensis.fasta
Bacillus_simplex.fasta
Bacillus_smithii.fasta
Bacillus_sonorensis.fasta
Bacillus_sp.fasta
Bacillus_subtilis.fasta
Bacillus_thermoamylovorans.fasta
Bacillus_thermocopriae.fasta
[Bacillus_thuringiensis].fasta
Bacillus_thuringiensis.fasta
Bacillus_toyonensis.fasta
Bacillus_tropicus.fasta
Bacillus_vallismortis.fasta
Bacillus_weihaiensis.fasta
Bacillus_xiamenensis.fasta
Bacterioplanes_sanyensis.fasta
Bacteriovorax_marinus.fasta
Bacteriovorax_stolpii.fasta
Bacterium_GD-2,.fasta
Bacteroidales_bacterium.fasta
Bacteroides_caccae.fasta
Bacteroides_caecimuris.fasta
Bacteroides_cellulosilyticus.fasta
Bacteroides_dorei.fasta
Bacteroides_fragilis.fasta
Bacteroides_helcogenes.fasta
Bacteroides_heparinolyticus.fasta
Bacteroides_ovatus.fasta
Bacteroides_salanitronis.fasta
Bacteroides_sp.fasta
Bacteroides_thetaiotaomicron.fasta
Bacteroides_uniformis.fasta
Bacteroides_vulgatus.fasta
Bacteroides_xylanisolvens.fasta
Bacteroides_zoogleoformans.fasta
Barnesiella_viscericola.fasta
Bartonella_ancashensis.fasta
Bartonella_apis.fasta
Bartonella_australis.fasta
Bartonella_bacilliformis.fasta
Bartonella_clarridgeiae.fasta
Bartonella_elizabethae.fasta
Bartonella_grahamii.fasta
Bartonella_henselae.fasta
Bartonella_quintana.fasta
Bartonella_sp.fasta
Bartonella_tribocorum.fasta
Bartonella_vinsonii.fasta
Basilea_psittacipulmonis.fasta
Bathymodiolus_thermophilus.fasta
Baumannia_cicadellinicola.fasta
Bdellovibrio_bacteriovorus.fasta
Bdellovibrio_exovorus.fasta
Bdellovibrio_sp.fasta
Beggiatoa_leptomitoformis.fasta
Beijerinckiaceae_bacterium.fasta
Beijerinckia_indica.fasta
Belliella_baltica.fasta
Bernardetia_litoralis.fasta
Betaproteobacteria_bacterium.fasta
Beta_proteobacterium.fasta
Beutenbergia_cavernae.fasta
Bibersteinia_trehalosi.fasta
Bifidobacterium_actinocoloniiforme.fasta
Bifidobacterium_adolescentis.fasta
Bifidobacterium_angulatum.fasta
Bifidobacterium_animalis.fasta
Bifidobacterium_asteroides.fasta
Bifidobacterium_bifidum.fasta
Bifidobacterium_breve.fasta
Bifidobacterium_catenulatum.fasta
Bifidobacterium_choerinum.fasta
Bifidobacterium_coryneforme.fasta
Bifidobacterium_dentium.fasta
Bifidobacterium_gallinarum.fasta
Bifidobacterium_indicum.fasta
Bifidobacterium_kashiwanohense.fasta
Bifidobacterium_longum.fasta
Bifidobacterium_pseudocatenulatum.fasta
Bifidobacterium_pseudolongum.fasta
Bifidobacterium_scardovii.fasta
Bifidobacterium_thermophilum.fasta
Blastochloris_sp.fasta
Blastochloris_viridis.fasta
Blastococcus_saxobsidens.fasta
Blastomonas_fulva.fasta
Blastomonas_sp.fasta
Blattabacterium_clevelandi.fasta
Blattabacterium_punctulatus.fasta
Blattabacterium_sp.fasta
Blautia_hansenii.fasta
Blautia_producta.fasta
Blautia_sp.fasta
Blochmannia_endosymbiont.fasta
Bordetella_avium.fasta
Bordetella_bronchialis.fasta
Bordetella_bronchiseptica.fasta
Bordetella_flabilis.fasta
Bordetella_genomosp.fasta
Bordetella_hinzii.fasta
Bordetella_holmesii.fasta
Bordetella_parapertussis.fasta
Bordetella_pertussis.fasta
Bordetella_petrii.fasta
Bordetella_pseudohinzii.fasta
Bordetella_sp.fasta
Bordetella_trematum.fasta
Borrelia_afzelii.fasta
Borrelia_anserina.fasta
Borrelia_burgdorferi.fasta
Borrelia_duttonii.fasta
Borrelia_hermsii.fasta
Borrelia_mayonii.fasta
Borrelia_miyamotoi.fasta
Borrelia_parkeri.fasta
Borrelia_recurrentis.fasta
Borrelia_turcica.fasta
Borrelia_turicatae.fasta
Borreliella_bavariensis.fasta
Borreliella_bissettii.fasta
Borreliella_garinii.fasta
Borreliella_valaisiana.fasta
Bosea_sp.fasta
Bosea_vaviloviae.fasta
Boseongicola_sp.fasta
Brachybacterium_faecium.fasta
Brachybacterium_ginsengisoli.fasta
Brachybacterium_saurashtrense.fasta
Brachybacterium_sp.fasta
Brachyspira_hampsonii.fasta
Brachyspira_hyodysenteriae.fasta
Brachyspira_intermedia.fasta
Brachyspira_murdochii.fasta
Brachyspira_pilosicoli.fasta
Bradymonas_sediminis.fasta
Bradyrhizobium_guangdongense.fasta
Bradyrhizobium_guangxiense.fasta
Bradyrhizobium_icense.fasta
Bradyrhizobium_japonicum.fasta
Bradyrhizobium_oligotrophicum.fasta
Bradyrhizobium_ottawaense.fasta
Bradyrhizobium_sp.fasta
Brenneria_goodwinii.fasta
Brenneria_nigrifluens.fasta
Brenneria_rubrifaciens.fasta
Breoghania_sp.fasta
Brevibacillus_agri.fasta
Brevibacillus_brevis.fasta
Brevibacillus_formosus.fasta
Brevibacillus_laterosporus.fasta
Brevibacillus_sp.fasta
Brevibacterium_aurantiacum.fasta
[Brevibacterium]_flavum.fasta
[Brevibacterium]_frigoritolerans.fasta
Brevibacterium_linens.fasta
Brevibacterium_sp.fasta
Brevundimonas_diminuta.fasta
Brevundimonas_naejangsanensis.fasta
Brevundimonas_sp.fasta
Brevundimonas_subvibrioides.fasta
Brevundimonas_vancanneytii.fasta
Brevundimonas_vesicularis.fasta
Brochothrix_thermosphacta.fasta
Brucella_abortus.fasta
Brucella_canis.fasta
Brucella_ceti.fasta
Brucella_melitensis.fasta
Brucella_microti.fasta
Brucella_ovis.fasta
Brucella_pinnipedialis.fasta
Brucella_sp.fasta
Brucella_suis.fasta
Buchnera_aphidicola.fasta
Burkholderia_ambifaria.fasta
Burkholderia_cenocepacia.fasta
Burkholderia_cepacia.fasta
Burkholderia_contaminans.fasta
Burkholderia_diffusa.fasta
Burkholderia_dolosa.fasta
Burkholderia_gladioli.fasta
Burkholderia_glumae.fasta
Burkholderia_lata.fasta
Burkholderia_latens.fasta
Burkholderiales_bacterium.fasta
Burkholderia_mallei.fasta
Burkholderia_metallica.fasta
Burkholderia_multivorans.fasta
Burkholderia_oklahomensis.fasta
Burkholderia_plantarii.fasta
Burkholderia_pseudomallei.fasta
Burkholderia_pseudomultivorans.fasta
Burkholderia_pyrrocinia.fasta
Burkholderia_rhizoxinica.fasta
Burkholderia_seminalis.fasta
Burkholderia_sp.fasta
Burkholderia_stabilis.fasta
Burkholderia_stagnalis.fasta
Burkholderia_territorii.fasta
Burkholderia_thailandensis.fasta
Burkholderia_ubonensis.fasta
Burkholderia_vietnamiensis.fasta
Buttiauxella_sp.fasta
Butyricimonas_sp.fasta
Butyrivibrio_hungatei.fasta
Butyrivibrio_proteoclasticus.fasta
Caldicellulosiruptor_bescii.fasta
Caldicellulosiruptor_changbaiensis.fasta
Caldicellulosiruptor_hydrothermalis.fasta
Caldicellulosiruptor_kristjanssonii.fasta
Caldicellulosiruptor_kronotskyensis.fasta
Caldicellulosiruptor_lactoaceticus.fasta
Caldicellulosiruptor_obsidiansis.fasta
Caldicellulosiruptor_owensensis.fasta
Caldicellulosiruptor_saccharolyticus.fasta
Caldilinea_aerophila.fasta
Caldimicrobium_thiodismutans.fasta
Caldisericum_exile.fasta
Caldisphaera_lagunensis.fasta
Calditerrivibrio_nitroreducens.fasta
Caldithrix_abyssi.fasta
Caldivirga_maquilingensis.fasta
Caloramator_sp.fasta
Calothrix_sp.fasta
Caminibacter_mediatlanticus.fasta
Campylobacter_avium.fasta
Campylobacter_coli.fasta
Campylobacter_concisus.fasta
Campylobacter_cuniculorum.fasta
Campylobacter_curvus.fasta
Campylobacter_fetus.fasta
Campylobacter_gracilis.fasta
Campylobacter_helveticus.fasta
Campylobacter_hepaticus.fasta
Campylobacter_hominis.fasta
Campylobacter_hyointestinalis.fasta
Campylobacter_iguaniorum.fasta
Campylobacter_insulaenigrae.fasta
Campylobacter_jejuni.fasta
Campylobacter_lanienae.fasta
Campylobacter_lari.fasta
Campylobacter_peloridis.fasta
Campylobacter_pinnipediorum.fasta
Campylobacter_showae.fasta
Campylobacter_sp.fasta
Campylobacter_sputorum.fasta
Campylobacter_subantarcticus.fasta
Campylobacter_upsaliensis.fasta
Campylobacter_ureolyticus.fasta
Campylobacter_volucris.fasta
Candidatus_Accumulibacter.fasta
Candidatus_Acetothermia.fasta
Candidatus_Amoebophilus.fasta
Candidatus_Arthromitus.fasta
Candidatus_Atelocyanobacterium.fasta
Candidatus_Azobacteroides.fasta
Candidatus_Babela.fasta
Candidatus_Baumannia.fasta
Candidatus_Blochmannia.fasta
Candidatus_Cardinium.fasta
Candidatus_Carsonella.fasta
Candidatus_Cloacamonas.fasta
Candidatus_Cyclonatronum.fasta
Candidatus_Dependentiae.fasta
Candidatus_Desulforudis.fasta
Candidatus_Desulfovibrio.fasta
Candidatus_Endolissoclinum.fasta
Candidatus_Endomicrobium.fasta
Candidatus_Erwinia.fasta
Candidatus_Evansia.fasta
Candidatus_Filomicrobium.fasta
Candidatus_Fokinia.fasta
Candidatus_Fonsibacter.fasta
Candidatus_Fukatsuia.fasta
Candidatus_Gracilibacteria.fasta
Candidatus_Hamiltonella.fasta
Candidatus_Hepatoplasma.fasta
Candidatus_Ishikawaella.fasta
Candidatus_Izimaplasma.fasta
Candidatus_Kinetoplastibacterium.fasta
Candidatus_Korarchaeum.fasta
Candidatus_Koribacter.fasta
Candidatus_Kuenenia.fasta
Candidatus_Liberibacter.fasta
Candidatus_Mancarchaeum.fasta
Candidatus_Methanomassiliicoccus.fasta
Candidatus_Methanomethylophilus.fasta
Candidatus_Methanoplasma.fasta
Candidatus_Methylopumilus.fasta
Candidatus_Midichloria.fasta
Candidatus_Moranella.fasta
Candidatus_Nanopelagicus.fasta
Candidatus_Nasuia.fasta
Candidatus_Nitrosocaldus.fasta
Candidatus_Nitrosocosmicus.fasta
Candidatus_Nitrosoglobus.fasta
Candidatus_Nitrosomarinus.fasta
Candidatus_Nitrosopelagicus.fasta
Candidatus_Nitrosopumilus.fasta
Candidatus_Nitrosotenuis.fasta
Candidatus_Nitrospira.fasta
Candidatus_Nucleicultrix.fasta
Candidatus_Pantoea.fasta
Candidatus_Paracaedibacter.fasta
Candidatus_Pelagibacter.fasta
Candidatus_Phycorickettsia.fasta
Candidatus_Phytoplasma.fasta
Candidatus_Planktophila.fasta
Candidatus_Portiera.fasta
Candidatus_Profftella.fasta
Candidatus_Pseudomonas.fasta
Candidatus_Puniceispirillum.fasta
Candidatus_Purcelliella.fasta
Candidatus_Rhodoluna.fasta
Candidatus_Rickettsiella.fasta
Candidatus_Riesia.fasta
Candidatus_Ruthia.fasta
Candidatus_Saccharibacteria.fasta
Candidatus_Saccharimonas.fasta
Candidatus_Sodalis.fasta
Candidatus_Solibacter.fasta
Candidatus_Sulcia.fasta
Candidatus_Symbiobacter.fasta
Candidatus_Tachikawaea.fasta
Candidatus_Thiodictyon.fasta
Candidatus_Thioglobus.fasta
Candidatus_Tremblaya.fasta
Candidatus_Uzinura.fasta
Candidatus_Vesicomyosocius.fasta
Candidatus_Walczuchella.fasta
Candidatus_Xiphinematobacter.fasta
Capnocytophaga_canimorsus.fasta
Capnocytophaga_cynodegmi.fasta
Capnocytophaga_gingivalis.fasta
Capnocytophaga_haemolytica.fasta
Capnocytophaga_leadbetteri.fasta
Capnocytophaga_ochracea.fasta
Capnocytophaga_sp.fasta
Capnocytophaga_sputigena.fasta
Capnocytophaga_stomatis.fasta
Caproiciproducens_sp.fasta
Carboxydocella_thermautotrophica.fasta
Carboxydothermus_hydrogenoformans.fasta
Cardinium_endosymbiont.fasta
Cardiobacterium_hominis.fasta
Carnobacterium_divergens.fasta
Carnobacterium_inhibens.fasta
Carnobacterium_maltaromaticum.fasta
Carnobacterium_sp.fasta
Castellaniella_defragrans.fasta
Catenovulum_sp.fasta
Catenulispora_acidiphila.fasta
'Catharanthus_roseus'.fasta
Caulobacteraceae_bacterium.fasta
Caulobacter_crescentus.fasta
Caulobacter_flavus.fasta
Caulobacter_henricii.fasta
Caulobacter_mirabilis.fasta
Caulobacter_segnis.fasta
Caulobacter_sp.fasta
Cedecea_lapagei.fasta
Cedecea_neteri.fasta
Celeribacter_ethanolicus.fasta
Celeribacter_indicus.fasta
Celeribacter_manganoxidans.fasta
Celeribacter_marinus.fasta
Cellulomonas_fimi.fasta
Cellulomonas_flavigena.fasta
Cellulomonas_gilvus.fasta
Cellulomonas_sp.fasta
Cellulophaga_algicola.fasta
Cellulophaga_baltica.fasta
Cellulophaga_lytica.fasta
Cellulosilyticum_sp.fasta
Cellulosimicrobium_cellulans.fasta
Cellulosimicrobium_sp.fasta
Cellvibrio_japonicus.fasta
Cellvibrio_sp.fasta
Cetia_pacifica.fasta
Changchengzhania_lutea.fasta
Chania_multitudinisentens.fasta
Chelativorans_sp.fasta
Chelatococcus_daeguensis.fasta
Chelatococcus_sp.fasta
Chitinophaga_caeni.fasta
Chitinophaga_pinensis.fasta
Chlamydia_abortus.fasta
Chlamydia_avium.fasta
Chlamydia_felis.fasta
Chlamydia_gallinacea.fasta
Chlamydia_muridarum.fasta
Chlamydia_psittaci.fasta
Chlamydia_sp.fasta
Chlamydia_suis.fasta
Chlamydia_trachomatis.fasta
Chlamydophila_caviae.fasta
Chlamydophila_pecorum.fasta
Chlamydophila_pneumoniae.fasta
Chloracidobacterium_thermophilum.fasta
Chlorobaculum_limnaeum.fasta
Chlorobaculum_parvum.fasta
Chlorobium_chlorochromatii.fasta
Chlorobium_limicola.fasta
Chlorobium_luteolum.fasta
Chlorobium_phaeobacteroides.fasta
Chlorobium_phaeovibrioides.fasta
Chlorobium_tepidum.fasta
Chloroflexus_aggregans.fasta
Chloroflexus_aurantiacus.fasta
Chloroherpeton_thalassium.fasta
Chondrocystis_sp.fasta
Chondromyces_crocatus.fasta
Christensenella_minuta.fasta
Christensenella_sp.fasta
Chromatiaceae_bacterium.fasta
Chromobacterium_rhizoryzae.fasta
Chromobacterium_sp.fasta
Chromobacterium_vaccinii.fasta
Chromobacterium_violaceum.fasta
Chromohalobacter_salexigens.fasta
Chroococcidiopsis_thermalis.fasta
Chryseobacterium_antarcticum.fasta
Chryseobacterium_arthrosphaerae.fasta
Chryseobacterium_balustinum.fasta
Chryseobacterium_bernardetii.fasta
Chryseobacterium_camelliae.fasta
Chryseobacterium_carnipullorum.fasta
Chryseobacterium_carnis.fasta
Chryseobacterium_gallinarum.fasta
Chryseobacterium_glaciei.fasta
Chryseobacterium_gleum.fasta
Chryseobacterium_haifense.fasta
Chryseobacterium_indologenes.fasta
Chryseobacterium_indoltheticum.fasta
Chryseobacterium_jeonii.fasta
Chryseobacterium_joostei.fasta
Chryseobacterium_lactis.fasta
Chryseobacterium_nakagawai.fasta
Chryseobacterium_piperi.fasta
Chryseobacterium_shandongense.fasta
Chryseobacterium_sp.fasta
Chryseobacterium_taklimakanense.fasta
Chryseolinea_sp.fasta
Citricoccus_sp.fasta
Citrobacter_amalonaticus.fasta
Citrobacter_braakii.fasta
Citrobacter_farmeri.fasta
Citrobacter_freundii.fasta
Citrobacter_koseri.fasta
Citrobacter_pasteurii.fasta
Citrobacter_portucalensis.fasta
Citrobacter_rodentium.fasta
Citrobacter_sp.fasta
Citrobacter_werkmanii.fasta
Citrobacter_youngae.fasta
Citromicrobium_sp.fasta
Clavibacter_michiganensis.fasta
Cloacibacillus_porcorum.fasta
Cloacibacterium_normanense.fasta
Clostridiaceae_bacterium.fasta
Clostridiales_bacterium.fasta
Clostrididioides_difficile.fasta
Clostridioides_difficile.fasta
Clostridium_aceticum.fasta
Clostridium_acetobutylicum.fasta
Clostridium_argentinense.fasta
Clostridium_autoethanogenum.fasta
Clostridium_baratii.fasta
Clostridium_beijerinckii.fasta
[Clostridium]_bolteae.fasta
Clostridium_bornimense.fasta
Clostridium_botulinum.fasta
Clostridium_butyricum.fasta
Clostridium_carboxidivorans.fasta
[Clostridium]_cellulosi.fasta
Clostridium_cellulovorans.fasta
Clostridium_chauvoei.fasta
Clostridium_cochlearium.fasta
Clostridium_drakei.fasta
Clostridium_estertheticum.fasta
Clostridium_formicaceticum.fasta
Clostridium_isatidis.fasta
Clostridium_kluyveri.fasta
Clostridium_lentocellum.fasta
Clostridium_ljungdahlii.fasta
Clostridium_novyi.fasta
Clostridium_pasteurianum.fasta
Clostridium_perfringens.fasta
[Clostridium]_propionicum.fasta
Clostridium_saccharobutylicum.fasta
[Clostridium]_saccharolyticum.fasta
Clostridium_saccharoperbutylacetonicum.fasta
Clostridium_scatologenes.fasta
[Clostridium]_scindens.fasta
Clostridium_septicum.fasta
Clostridium_sp.fasta
Clostridium_sporogenes.fasta
Clostridium_sticklandii.fasta
Clostridium_taeniosporum.fasta
Clostridium_tetani.fasta
Clostridium_tyrobutyricum.fasta
Cnuibacter_physcomitrellae.fasta
Cobetia_marina.fasta
Cohnella_sp.fasta
Collimonas_arenae.fasta
Collimonas_fungivorans.fasta
Collimonas_pratensis.fasta
Collinsella_aerofaciens.fasta
Colwellia_beringensis.fasta
Colwellia_psychrerythraea.fasta
Colwellia_sp.fasta
Comamonadaceae_bacterium.fasta
Comamonas_kerstersii.fasta
Comamonas_serinivorans.fasta
Comamonas_terrigena.fasta
Comamonas_testosteroni.fasta
Comamonas_thiooxydans,.fasta
Commensalibacter_sp.fasta
complete_chromosome.fasta
Conexibacter_woesei.fasta
Confluentimicrobium_sp.fasta
Coprothermobacter_proteolyticus.fasta
Coraliomargarita_akajimensis.fasta
Corallococcus_coralloides.fasta
Coriobacteriaceae_bacterium.fasta
Coriobacterium_glomerans.fasta
Corynebacterium_ammoniagenes.fasta
Corynebacterium_aquilae.fasta
Corynebacterium_argentoratense.fasta
Corynebacterium_atypicum.fasta
Corynebacterium_aurimucosum.fasta
Corynebacterium_callunae.fasta
Corynebacterium_camporealensis.fasta
Corynebacterium_casei.fasta
Corynebacterium_choanis.fasta
Corynebacterium_crudilactis.fasta
Corynebacterium_cystitidis.fasta
Corynebacterium_deserti.fasta
Corynebacterium_diphtheriae.fasta
Corynebacterium_doosanense.fasta
Corynebacterium_efficiens.fasta
Corynebacterium_epidermidicanis.fasta
Corynebacterium_falsenii.fasta
Corynebacterium_flavescens.fasta
Corynebacterium_frankenforstense.fasta
Corynebacterium_geronticis.fasta
Corynebacterium_glaucum.fasta
Corynebacterium_glutamicum.fasta
Corynebacterium_glyciniphilum.fasta
Corynebacterium_halotolerans.fasta
Corynebacterium_humireducens.fasta
Corynebacterium_imitans.fasta
Corynebacterium_jeikeium.fasta
Corynebacterium_kroppenstedtii.fasta
Corynebacterium_kutscheri.fasta
Corynebacterium_lactis.fasta
Corynebacterium_marinum.fasta
Corynebacterium_maris.fasta
Corynebacterium_matruchotii.fasta
Corynebacterium_minutissimum.fasta
Corynebacterium_mustelae.fasta
Corynebacterium_pelargi.fasta
Corynebacterium_phocae.fasta
Corynebacterium_provencense.fasta
Corynebacterium_pseudopelargi.fasta
Corynebacterium_pseudotuberculosis.fasta
Corynebacterium_renale.fasta
Corynebacterium_resistens.fasta
Corynebacterium_segmentosum.fasta
Corynebacterium_simulans.fasta
Corynebacterium_singulare.fasta
Corynebacterium_sp.fasta
Corynebacterium_sphenisci.fasta
Corynebacterium_stationis.fasta
Corynebacterium_striatum.fasta
Corynebacterium_terpenotabidum.fasta
Corynebacterium_testudinoris.fasta
Corynebacterium_ulcerans.fasta
Corynebacterium_urealyticum.fasta
Corynebacterium_ureicelerivorans.fasta
Corynebacterium_uterequi.fasta
Corynebacterium_variabile.fasta
Corynebacterium_vitaeruminis.fasta
Corynebacterium_xerosis.fasta
Coxiella_burnetii.fasta
Coxiella_endosymbiont.fasta
Coxiella-like_endosymbiont.fasta
Crinalium_epipsammum.fasta
Croceibacter_atlanticus.fasta
Croceicoccus_marinus.fasta
Croceicoccus_naphthovorans.fasta
Cronobacter_condimenti.fasta
Cronobacter_dublinensis.fasta
Cronobacter_malonaticus,.fasta
Cronobacter_malonaticus.fasta
Cronobacter_muytjensii.fasta
Cronobacter_sakazakii.fasta
Cronobacter_turicensis.fasta
Cronobacter_universalis.fasta
Cryobacterium_arcticum.fasta
Cryobacterium_sp.fasta
Cryptobacterium_curtum.fasta
Cuniculiplasma_divulgatum.fasta
Cupriavidus_basilensis.fasta
Cupriavidus_gilardii.fasta
Cupriavidus_metallidurans.fasta
Cupriavidus_necator.fasta
Cupriavidus_oxalaticus.fasta
Cupriavidus_pauculus.fasta
Cupriavidus_sp.fasta
Curtobacterium_pusillum.fasta
Curtobacterium_sp.fasta
Cutibacterium_avidum.fasta
Cutibacterium_granulosum.fasta
Cyanobacterium_aponinum.fasta
Cyanobacterium_endosymbiont.fasta
Cyanobium_gracile.fasta
Cyanobium_sp.fasta
Cyanothece_sp.fasta
Cyclobacterium_amurskyense.fasta
Cyclobacterium_marinum.fasta
Cycloclasticus_sp.fasta
Cycloclasticus_zancles.fasta
Cystobacter_fuscus.fasta
Cytophaga_hutchinsonii.fasta
Dactylococcopsis_salina.fasta
Dechloromonas_aromatica.fasta
Dechloromonas_sp.fasta
Dechlorosoma_suillum.fasta
Deferribacter_desulfuricans.fasta
Defluviimonas_alba.fasta
Defluviitoga_tunisiensis.fasta
Dehalobacterium_formicoaceticum.fasta
Dehalobacter_restrictus.fasta
Dehalobacter_sp.fasta
Dehalococcoides_mccartyi.fasta
Dehalococcoides_sp.fasta
Dehalogenimonas_formicexedens.fasta
Dehalogenimonas_lykanthroporepellens.fasta
Deinococcus_actinosclerus.fasta
Deinococcus_deserti.fasta
Deinococcus_ficus.fasta
Deinococcus_geothermalis.fasta
Deinococcus_gobiensis.fasta
Deinococcus_irradiatisoli.fasta
Deinococcus_maricopensis.fasta
Deinococcus_peraridilitoris.fasta
Deinococcus_proteolyticus.fasta
Deinococcus_puniceus.fasta
Deinococcus_radiodurans.fasta
'Deinococcus_soli'.fasta
Deinococcus_sp.fasta
Deinococcus_swuensis.fasta
Deinococcus_wulumuqiensis.fasta
Delftia_acidovorans.fasta
Delftia_sp.fasta
Delftia_tsuruhatensis.fasta
Denitrobacterium_detoxificans.fasta
Denitrovibrio_acetiphilus.fasta
Dermabacter_vaginalis.fasta
Dermacoccus_nishinomiyaensis.fasta
Dermatophilus_congolensis.fasta
Desulfarculus_baarsii.fasta
Desulfatibacillum_alkenivorans.fasta
Desulfitobacterium_dehalogenans.fasta
Desulfitobacterium_dichloroeliminans.fasta
Desulfitobacterium_hafniense.fasta
Desulfitobacterium_metallireducens.fasta
Desulfobacca_acetoxidans.fasta
Desulfobacterium_autotrophicum.fasta
Desulfobacula_toluolica.fasta
Desulfobulbus_oralis.fasta
Desulfocapsa_sulfexigens.fasta
Desulfococcus_multivorans.fasta
Desulfococcus_oleovorans.fasta
Desulfoglaeba_alkanexedens.fasta
Desulfohalobium_retbaense.fasta
Desulfomicrobium_baculatum.fasta
Desulfomicrobium_orale.fasta
Desulfomonile_tiedjei.fasta
Desulfosporosinus_acidiphilus.fasta
Desulfosporosinus_meridiei.fasta
Desulfosporosinus_orientis.fasta
Desulfotalea_psychrophila.fasta
Desulfotomaculum_acetoxidans.fasta
Desulfotomaculum_ferrireducens.fasta
Desulfotomaculum_gibsoniae.fasta
Desulfotomaculum_nigrificans.fasta
Desulfotomaculum_reducens.fasta
Desulfotomaculum_ruminis.fasta
Desulfovibrio_aespoeensis.fasta
Desulfovibrio_africanus.fasta
Desulfovibrio_alaskensis.fasta
Desulfovibrio_carbinolicus.fasta
Desulfovibrio_desulfuricans.fasta
Desulfovibrio_fairfieldensis.fasta
Desulfovibrio_ferrophilus.fasta
Desulfovibrio_magneticus.fasta
Desulfovibrio_piger.fasta
Desulfovibrio_profundus.fasta
Desulfovibrio_salexigens.fasta
Desulfovibrio_sp.fasta
Desulfovibrio_vulgaris.fasta
Desulfurella_acetivorans.fasta
Desulfurispirillum_indicum.fasta
Desulfurivibrio_alkaliphilus.fasta
Desulfurobacterium_thermolithotrophum.fasta
Desulfurococcus_kamchatkensis.fasta
Desulfurococcus_mucosus.fasta
Desulfuromonas_soudanensis.fasta
Desulfuromonas_sp.fasta
Devosia_sp.fasta
Devriesea_agamarum.fasta
Dialister_pneumosintes.fasta
Dialister_sp.fasta
Diaphorobacter_polyhydroxybutyrativorans.fasta
Dichelobacter_nodosus.fasta
Dickeya_dadantii.fasta
Dickeya_dianthicola.fasta
Dickeya_fangzhongdai.fasta
Dickeya_solani.fasta
Dickeya_sp.fasta
Dickeya_zeae.fasta
Dictyoglomus_thermophilum.fasta
Dictyoglomus_turgidum.fasta
Dietzia_lutea.fasta
Dietzia_psychralcaliphila.fasta
Dietzia_sp.fasta
Dietzia_timorensis.fasta
Dinoroseobacter_shibae.fasta
Dokdonella_koreensis.fasta
Dokdonia_donghaensis.fasta
Dokdonia_sp.fasta
Draconibacterium_orientale.fasta
Duncaniella_sp.fasta
Dyadobacter_fermentans.fasta
Dyella_japonica.fasta
Dyella_sp.fasta
Dyella_thiooxydans.fasta
Echinicola_rosea.fasta
Echinicola_sp.fasta
Echinicola_strongylocentroti.fasta
Echinicola_vietnamensis.fasta
Ectothiorhodospira_sp.fasta
Edwardsiella_anguillarum.fasta
Edwardsiella_hoshinae.fasta
Edwardsiella_ictaluri.fasta
Edwardsiella_piscicida.fasta
Edwardsiella_sp.fasta
Edwardsiella_tarda.fasta
Eggerthellaceae_bacterium.fasta
Eggerthella_lenta.fasta
Eggerthella_sp.fasta
Egibacter_rhizosphaerae.fasta
Egicoccus_halophilus.fasta
Ehrlichia_canis.fasta
Ehrlichia_chaffeensis.fasta
Ehrlichia_muris.fasta
Ehrlichia_ruminantium.fasta
Ehrlichia_sp.fasta
Eikenella_corrodens.fasta
Elizabethkingia_anophelis.fasta
Elizabethkingia_genomosp.fasta
Elizabethkingia_meningoseptica.fasta
Elizabethkingia_miricola.fasta
Elizabethkingia_sp.fasta
Elusimicrobium_minutum.fasta
Emcibacter_congregatus.fasta
Emcibacter_sp.fasta
Endomicrobium_proavitum.fasta
Endosymbiont_of.fasta
Endosymbiont_'TC1'.fasta
Ensifer_adhaerens.fasta
Ensifer_sojae.fasta
Enterobacter_aerogenes.fasta
Enterobacter_asburiae.fasta
Enterobacter_bugandensis.fasta
Enterobacter_cancerogenus.fasta
Enterobacter_cloacae.fasta
Enterobacter_hormaechei.fasta
Enterobacteriaceae_bacterium.fasta
Enterobacter_kobei.fasta
Enterobacter_lignolyticus.fasta
Enterobacter_ludwigii.fasta
Enterobacter_roggenkampii.fasta
Enterobacter_sp.fasta
Enterococcus_avium.fasta
Enterococcus_casseliflavus.fasta
Enterococcus_cecorum.fasta
Enterococcus_durans.fasta
Enterococcus_faecalis.fasta
Enterococcus_faecium.fasta
Enterococcus_gallinarum.fasta
Enterococcus_gilvus.fasta
Enterococcus_hirae.fasta
Enterococcus_mundtii.fasta
Enterococcus_sp.fasta
Enterococcus_thailandicus.fasta
Enterococcus_wangshanyuanii.fasta
Entomoplasma_freundtii.fasta
Entomoplasma_luminosum.fasta
Entomoplasma_melaleucae.fasta
Entomoplasma_somnilux.fasta
Erwinia_amylovora.fasta
Erwinia_billingiae.fasta
Erwinia_persicina.fasta
Erwinia_pyrifoliae.fasta
Erwinia_sp.fasta
Erwinia_tasmaniensis.fasta
Erysipelothrix_larvae.fasta
Erysipelothrix_rhusiopathiae.fasta
Erysipelothrix_sp.fasta
Erysipelotrichaceae_bacterium.fasta
Erythrobacter_atlanticus.fasta
Erythrobacter_flavus.fasta
Erythrobacter_gangjinensis.fasta
Erythrobacter_litoralis.fasta
Erythrobacter_seohaensis.fasta
Erythrobacter_sp.fasta
Escherichia_albertii.fasta
Escherichia_coli.fasta
Escherichia_fergusonii.fasta
Escherichia_marmotae.fasta
Escherichia_sp.fasta
Ethanoligenens_harbinense.fasta
Eubacterium_callanderi.fasta
[Eubacterium]_eligens.fasta
[Eubacterium]_hallii.fasta
Eubacterium_limosum.fasta
Eubacterium_maltosivorans.fasta
[Eubacterium]_rectale.fasta
Eubacterium_sp.fasta
Eubacterium_sulci.fasta
Euzebya_sp.fasta
Euzebyella_marina.fasta
Exiguobacterium_antarcticum.fasta
Exiguobacterium_mexicanum.fasta
Exiguobacterium_sibiricum.fasta
Exiguobacterium_sp.fasta
Ezakiella_sp.fasta
Fabibacter_pacificus.fasta
Faecalibacterium_prausnitzii.fasta
Faecalibaculum_rodentium.fasta
Fastidiosipila_sanguinis.fasta
Ferrimonas_balearica.fasta
Ferriphaselus_amnicola.fasta
Ferroglobus_placidus.fasta
Ferroplasma_acidarmanus.fasta
Ferroplasma_acidiphilum.fasta
Fervidobacterium_islandicum.fasta
Fervidobacterium_nodosum.fasta
Fervidobacterium_pennivorans.fasta
Fibrella_sp.fasta
Fibrobacter_succinogenes.fasta
Fictibacillus_arsenicus.fasta
Fictibacillus_phosphorivorans.fasta
Filifactor_alocis.fasta
Filimonas_lacunae.fasta
Fimbriimonas_ginsengisoli.fasta
Finegoldia_magna.fasta
Fischerella_sp.fasta
Flagellimonas_sp.fasta
Flammeovirgaceae_bacterium.fasta
Flammeovirga_sp.fasta
Flaviflexus_salsibiostraticola.fasta
Flaviflexus_sp.fasta
Flavisolibacter_sp.fasta
Flavisolibacter_tropicus.fasta
Flavivirga_eckloniae.fasta
Flavobacteriaceae_bacterium.fasta
Flavobacterium_album.fasta
Flavobacterium_anhuiense.fasta
Flavobacterium_arcticum.fasta
Flavobacterium_branchiophilum.fasta
Flavobacterium_columnare.fasta
Flavobacterium_commune.fasta
Flavobacterium_crassostreae.fasta
Flavobacterium_crocinum.fasta
Flavobacterium_faecale.fasta
Flavobacterium_gilvum.fasta
Flavobacterium_indicum.fasta
Flavobacterium_johnsoniae.fasta
Flavobacterium_kingsejongi.fasta
Flavobacterium_magnum.fasta
Flavobacterium_pallidum.fasta
Flavobacterium_psychrophilum.fasta
Flavobacterium_sediminis.fasta
Flavobacterium_sp.fasta
Flavonifractor_plautii.fasta
Flexistipes_sinusarabici.fasta
Fluviicola_taffensis.fasta
Formosa_sp.fasta
Francisella_cf.fasta
Francisella_halioticida.fasta
Francisella_hispaniensis.fasta
Francisella_noatunensis.fasta
Francisella_persica.fasta
Francisella_philomiragia.fasta
Francisella_sp.fasta
Francisella_tularensis.fasta
Frankia_alni.fasta
Frankia_casuarinae,.fasta
Frankia_inefficax,.fasta
Frankia_sp.fasta
Frankia_symbiont.fasta
Frateuria_aurantia.fasta
Frischella_perrara.fasta
Frondihabitans_sp.fasta
Fuerstia_marisgermanicae.fasta
Fusobacterium_gonidiaformans.fasta
Fusobacterium_hwasookii.fasta
Fusobacterium_mortiferum.fasta
Fusobacterium_necrophorum.fasta
Fusobacterium_nucleatum.fasta
Fusobacterium_periodonticum.fasta
Fusobacterium_ulcerans.fasta
Fusobacterium_varium.fasta
Gallaecimonas_sp.fasta
Gallibacterium_anatis.fasta
Gallionella_capsiferriformans.fasta
Gammaproteobacteria_bacterium.fasta
gamma_proteobacterium.fasta
Gardnerella_vaginalis.fasta
Geitlerinema_sp.fasta
Gemella_haemolysans.fasta
Gemella_morbillorum.fasta
Gemella_sp.fasta
Geminocystis_sp.fasta
Gemmata_obscuriglobus.fasta
Gemmata_sp.fasta
Gemmatimonas_aurantiaca.fasta
Gemmatimonas_phototrophica.fasta
Gemmatirosa_kalamazoonesis.fasta
Gemmobacter_sp.fasta
Geoalkalibacter_subterraneus.fasta
Geobacillus_genomosp.fasta
Geobacillus_kaustophilus.fasta
Geobacillus_lituanicus.fasta
Geobacillus_sp.fasta
Geobacillus_stearothermophilus.fasta
Geobacillus_subterraneus.fasta
Geobacillus_thermocatenulatus.fasta
Geobacillus_thermodenitrificans.fasta
Geobacillus_thermoleovorans.fasta
Geobacter_anodireducens.fasta
Geobacter_bemidjiensis.fasta
Geobacter_daltonii.fasta
Geobacter_lovleyi.fasta
Geobacter_metallireducens.fasta
Geobacter_pickeringii.fasta
Geobacter_sp.fasta
Geobacter_sulfurreducens.fasta
Geobacter_uraniireducens.fasta
Geodermatophilus_obscurus.fasta
Geoglobus_acetivorans.fasta
Geoglobus_ahangari.fasta
Georgenia_sp.fasta
Geosporobacter_ferrireducens.fasta
Geovibrio_thiophilus.fasta
Gibbsiella_quercinecans.fasta
Gilliamella_apicola.fasta
Glaciecola_nitratireducens.fasta
Glaciecola_sp.fasta
Glaesserella_sp.fasta
Gloeobacter_kilaueensis.fasta
Gloeobacter_violaceus.fasta
Gloeocapsa_sp.fasta
Gluconacetobacter_diazotrophicus.fasta
Gluconobacter_albidus.fasta
Gluconobacter_oxydans.fasta
Glutamicibacter_creatinolyticus.fasta
Glutamicibacter_halophytocola.fasta
Glutamicibacter_nicotianae.fasta
Glycocaulis_alkaliphilus.fasta
Gordonia_alkanivorans.fasta
Gordonia_bronchialis.fasta
Gordonia_iterans.fasta
Gordonia_phthalatica.fasta
Gordonia_polyisoprenivorans.fasta
Gordonia_rubripertincta.fasta
Gordonia_sp.fasta
Gordonia_terrae.fasta
Gordonibacter_sp.fasta
Gordonibacter_urolithinfaciens.fasta
Gottschalkia_acidurici.fasta
Gramella_flava.fasta
Gramella_forsetii.fasta
Gramella_salexigens.fasta
Gramella_sp.fasta
Granulibacter_bethesdensis.fasta
Granulicella_mallensis.fasta
Granulicella_tundricola.fasta
Granulosicoccus_antarcticus.fasta
Grimontia_hollisae.fasta
Gryllotalpicola_sp.fasta
Gynuella_sunshinyii.fasta
Haematobacter_massiliensis.fasta
Haematospirillum_jordaniae.fasta
Haemophilus_aegyptius.fasta
[Haemophilus]_ducreyi.fasta
Haemophilus_haemolyticus.fasta
Haemophilus_influenzae.fasta
Haemophilus_parainfluenzae.fasta
Haemophilus_parasuis.fasta
Haemophilus_pittmaniae.fasta
Haemophilus_somnus.fasta
Haemophilus_sp.fasta
Hafnia_alvei.fasta
Hafnia_paralvei.fasta
Hafnia_sp.fasta
Hahella_chejuensis.fasta
Hahella_sp.fasta
Halalkalicoccus_jeotgali.fasta
Halanaeroarchaeum_sulfurireducens.fasta
Halanaerobium_hydrogeniformans,.fasta
Halanaerobium_praevalens.fasta
Halapricum_salinum.fasta
Haliangium_ochraceum.fasta
Halioglobus_japonicus.fasta
Halioglobus_pacificus.fasta
Haliscomenobacter_hydrossis.fasta
Haloarculaceae_archaeon.fasta
Haloarcula_hispanica.fasta
Haloarcula_marismortui.fasta
Haloarcula_sp.fasta
Haloarcula_taiwanensis.fasta
Halobacillus_halophilus.fasta
Halobacillus_litoralis.fasta
Halobacillus_mangrovi.fasta
Halobacteriovorax_sp.fasta
Halobacterium_hubeiense.fasta
Halobacterium_sp.fasta
Halobacteroides_halobius.fasta
Halobellus_limi.fasta
Halobiforma_lacisalsi.fasta
Halocella_sp.fasta
Halocynthiibacter_arcticus.fasta
Halodesulfurarchaeum_formicicum.fasta
Haloferax_gibbonsii.fasta
Haloferax_mediterranei.fasta
Haloferax_volcanii.fasta
Halogeometricum_borinquense.fasta
Halohasta_litchfieldiae.fasta
Halomicrobium_mukohataei.fasta
Halomicronema_hongdechloris.fasta
Halomonas_aestuarii.fasta
Halomonas_alkaliphila.fasta
Halomonas_beimenensis.fasta
Halomonas_campaniensis.fasta
Halomonas_chromatireducens.fasta
Halomonas_elongata.fasta
Halomonas_huangheensis.fasta
Halomonas_hydrothermalis.fasta
Halomonas_sp.fasta
Halomonas_titanicae.fasta
Halomonas_venusta.fasta
Halopenitus_persicus.fasta
Halophilic_archaeon.fasta
Halopiger_xanaduensis.fasta
Haloplanus_aerogenes.fasta
Haloplanus_sp.fasta
Haloprofundus_sp.fasta
Haloquadratum_walsbyi.fasta
Halorhabdus_tiamatea.fasta
Halorhabdus_utahensis.fasta
Halorhodospira_halochloris.fasta
Halorhodospira_halophila.fasta
Halorientalis_sp.fasta
Halorubrum_ezzemoulense.fasta
Halorubrum_lacusprofundi.fasta
Halorubrum_sp.fasta
Halorubrum_trapanicum.fasta
Halorussus_sp.fasta
Halostagnicola_larsenii.fasta
Halostella_sp.fasta
Halotalea_alkalilenta.fasta
Haloterrigena_daqingensis.fasta
Haloterrigena_jeotgali.fasta
Haloterrigena_turkmenica.fasta
Halothece_sp.fasta
Halothermothrix_orenii.fasta
Halothiobacillus_neapolitanus.fasta
Halothiobacillus_sp.fasta
Hartmannibacter_diazotrophicus.fasta
Hathewaya_histolytica.fasta
Helicobacter_acinonychis.fasta
Helicobacter_apodemus.fasta
Helicobacter_bilis.fasta
Helicobacter_cetorum.fasta
Helicobacter_cholecystus.fasta
Helicobacter_cinaedi.fasta
Helicobacter_felis.fasta
Helicobacter_hepaticus.fasta
Helicobacter_himalayensis.fasta
Helicobacter_mustelae.fasta
Helicobacter_pullorum.fasta
Helicobacter_pylori.fasta
Helicobacter_sp.fasta
Helicobacter_typhlonius.fasta
Heliobacterium_modesticaldum.fasta
Herbaspirillum_hiltneri.fasta
Herbaspirillum_huttiense.fasta
Herbaspirillum_robiniae.fasta
Herbaspirillum_rubrisubalbicans.fasta
Herbaspirillum_seropedicae.fasta
Herbaspirillum_sp.fasta
Herbinix_sp.fasta
Herminiimonas_arsenicoxydans.fasta
Herminiimonas_sp.fasta
Hippea_maritima.fasta
Hirschia_baltica.fasta
Hoeflea_sp.fasta
Hoyosella_subflava.fasta
Humibacter_sp.fasta
Hungateiclostridiaceae_bacterium.fasta
Hungateiclostridium_clariflavum.fasta
Hungateiclostridium_saccincola.fasta
Hungateiclostridium_thermocellum.fasta
Hungatella_hathewayi.fasta
Hydrogenobacter_thermophilus.fasta
Hydrogenobaculum_sp.fasta
Hydrogenophaga_crassostreae.fasta
Hydrogenophaga_pseudoflava.fasta
Hydrogenophaga_sp.fasta
Hydrogenophilus_thermoluteolus.fasta
Hydrogenovibrio_thermophilus.fasta
Hydromonas_sp.fasta
Hymenobacter_nivis.fasta
Hymenobacter_sedentarius.fasta
Hymenobacter_sp.fasta
Hymenobacter_swuensis.fasta
Hyperthermus_butylicus.fasta
Hyphomicrobium_denitrificans.fasta
Hyphomicrobium_nitrativorans.fasta
Hyphomicrobium_sp.fasta
Hyphomonas_neptunium.fasta
Hyphomonas_sp.fasta
Ichthyobacterium_seriolicida.fasta
Idiomarina_loihiensis.fasta
Idiomarina_piscisalsi.fasta
Idiomarina_sp.fasta
Ignavibacterium_album.fasta
Ignicoccus_hospitalis.fasta
Ignicoccus_islandicus.fasta
Ilyobacter_polytropus.fasta
Immundisolibacter_cernigliae.fasta
Indioceanicola_profundi.fasta
Inhella_inkyongensis.fasta
Intestinimonas_butyriciproducens.fasta
Intrasporangium_calvum.fasta
Iodobacter_sp.fasta
Isoptericola_dokdonensis.fasta
Isoptericola_variabilis.fasta
Isosphaera_pallida.fasta
Izhakiella_sp.fasta
Janibacter_indicus.fasta
Janibacter_limosus.fasta
Jannaschia_sp.fasta
Janthinobacterium_agaricidamnosum.fasta
Janthinobacterium_sp.fasta
Janthinobacterium_svalbardensis.fasta
Jeongeupia_sp.fasta
Jeotgalibaca_dankookensis.fasta
Jeotgalibaca_sp.fasta
Jeotgalibacillus_malaysiensis.fasta
Jonesia_denitrificans.fasta
Kangiella_geojedonensis.fasta
Kangiella_koreensis.fasta
Kangiella_profundi.fasta
Kangiella_sediminilitoris.fasta
Kerstersia_gyiorum.fasta
Ketobacter_alkanivorans.fasta
Ketogulonicigenium_robustum.fasta
Ketogulonigenium_vulgarum.fasta
Kibdelosporangium_phytohabitans.fasta
Kineococcus_radiotolerans.fasta
Kingella_kingae.fasta
Kiritimatiella_glycovorans.fasta
Kitasatospora_albolonga.fasta
Kitasatospora_aureofaciens.fasta
Kitasatospora_setae.fasta
Kitasatospora_sp.fasta
Klebsiella_michiganensis.fasta
Klebsiella_oxytoca.fasta
Klebsiella_pneumoniae.fasta
Klebsiella_quasipneumoniae.fasta
Klebsiella_quasivariicola.fasta
Klebsiella_sp.fasta
Klebsiella_variicola.fasta
Kluyvera_intermedia.fasta
Kocuria_flava.fasta
Kocuria_indica.fasta
Kocuria_palustris.fasta
Kocuria_rhizophila.fasta
Kocuria_rosea.fasta
Kocuria_sp.fasta
Komagataeibacter_europaeus.fasta
Komagataeibacter_medellinensis.fasta
Komagataeibacter_nataicola.fasta
Komagataeibacter_saccharivorans.fasta
Komagataeibacter_xylinus.fasta
Kordia_sp.fasta
Kosakonia_cowanii.fasta
Kosakonia_oryzae.fasta
Kosakonia_radicincitans.fasta
Kosakonia_sacchari.fasta
Kosakonia_sp.fasta
Kosmotoga_olearia.fasta
Kosmotoga_pacifica.fasta
Kozakia_baliensis.fasta
Kribbella_flavida.fasta
Ktedonobacterales_bacterium.fasta
Kurthia_sp.fasta
Kurthia_zopfii.fasta
Kushneria_konosiri.fasta
Kushneria_marisflavi.fasta
Kutzneria_albida.fasta
Kyrpidia_spormannii.fasta
Kyrpidia_tusciae.fasta
Kytococcus_sedentarius.fasta
Labrenzia_aggregata.fasta
Labrenzia_sp.fasta
Laceyella_sacchari.fasta
Lachnoanaerobaculum_umeaense.fasta
Lachnoclostridium_phytofermentans.fasta
Lachnoclostridium_sp.fasta
Lachnospiraceae_bacterium.fasta
Lacimicrobium_alkaliphilum.fasta
Lacinutrix_sp.fasta
Lacinutrix_venerupis.fasta
Lactobacillus_acetotolerans.fasta
Lactobacillus_acidipiscis.fasta
Lactobacillus_acidophilus.fasta
Lactobacillus_agilis.fasta
Lactobacillus_alimentarius.fasta
Lactobacillus_allii.fasta
Lactobacillus_amylolyticus.fasta
Lactobacillus_amylophilus.fasta
Lactobacillus_amylovorus.fasta
Lactobacillus_animalis.fasta
Lactobacillus_apis.fasta
Lactobacillus_backii.fasta
Lactobacillus_bombi.fasta
Lactobacillus_brevis.fasta
Lactobacillus_buchneri.fasta
Lactobacillus_casei.fasta
Lactobacillus_coryniformis.fasta
Lactobacillus_crispatus.fasta
Lactobacillus_crustorum.fasta
Lactobacillus_curieae.fasta
Lactobacillus_curvatus.fasta
Lactobacillus_delbrueckii.fasta
Lactobacillus_farciminis.fasta
Lactobacillus_fermentum.fasta
Lactobacillus_gallinarum.fasta
Lactobacillus_gasseri.fasta
Lactobacillus_ginsenosidimutans.fasta
Lactobacillus_heilongjiangensis.fasta
Lactobacillus_helsingborgensis.fasta
Lactobacillus_helveticus.fasta
Lactobacillus_hokkaidonensis.fasta
Lactobacillus_hordei.fasta
Lactobacillus_jensenii.fasta
Lactobacillus_johnsonii.fasta
Lactobacillus_kefiranofaciens.fasta
Lactobacillus_koreensis.fasta
Lactobacillus_kullabergensis.fasta
Lactobacillus_kunkeei.fasta
Lactobacillus_lindneri.fasta
Lactobacillus_mucosae.fasta
Lactobacillus_murinus.fasta
Lactobacillus_oligofermentans.fasta
Lactobacillus_parabuchneri.fasta
Lactobacillus_paracasei.fasta
Lactobacillus_paracollinoides.fasta
Lactobacillus_paragasseri.fasta
Lactobacillus_paraplantarum.fasta
Lactobacillus_pentosus.fasta
Lactobacillus_plantarum.fasta
Lactobacillus_reuteri.fasta
Lactobacillus_rhamnosus.fasta
Lactobacillus_ruminis.fasta
Lactobacillus_sakei.fasta
Lactobacillus_salivarius.fasta
Lactobacillus_sanfranciscensis.fasta
Lactobacillus_sp.fasta
Lactobacillus_terrae.fasta
Lactobacillus_zymae.fasta
Lactococcus_garvieae.fasta
Lactococcus_lactis.fasta
Lactococcus_piscium.fasta
Lactococcus_raffinolactis.fasta
Lactococcus_sp.fasta
Lacunisphaera_limnophila.fasta
Laribacter_hongkongensis.fasta
Lautropia_mirabilis.fasta
Lawsonella_clevelandensis.fasta
Lawsonia_intracellularis.fasta
Leadbetterella_byssophila.fasta
Leclercia_adecarboxylata.fasta
Leclercia_sp.fasta
Legionella_adelaidensis.fasta
Legionella_cherrii.fasta
Legionella_clemsonensis.fasta
Legionella_endosymbiont.fasta
Legionella_fallonii.fasta
Legionella_geestiana.fasta
Legionella_hackeliae.fasta
Legionella_israelensis.fasta
Legionella_jordanis.fasta
Legionella_lansingensis.fasta
Legionella_longbeachae.fasta
Legionella_oakridgensis.fasta
Legionella_pneumophila.fasta
Legionella_sainthelensi.fasta
Legionella_spiritensis.fasta
Legionella_waltersii.fasta
Leifsonia_xyli.fasta
Leisingera_aquaemixtae.fasta
Leisingera_methylohalidivorans.fasta
Leisingera_sp.fasta
Lelliottia_amnigena.fasta
Lelliottia_jeotgali.fasta
Lelliottia_nimipressuralis.fasta
Lelliottia_sp.fasta
Leminorella_richardii.fasta
Lentibacillus_amyloliquefaciens.fasta
Lentzea_guizhouensis.fasta
Leptolyngbya_boryana.fasta
Leptolyngbya_sp.fasta
Leptospira_biflexa.fasta
Leptospira_borgpetersenii.fasta
Leptospira_interrogans.fasta
Leptospira_kmetyi.fasta
Leptospira_mayottensis.fasta
Leptospira_santarosai.fasta
Leptospira_tipperaryensis.fasta
Leptospira_weilii.fasta
Leptospirillum_ferriphilum.fasta
Leptospirillum_ferrooxidans.fasta
Leptospirillum_sp.fasta
Leptothrix_cholodnii.fasta
Leptotrichia_buccalis.fasta
Leptotrichia_sp.fasta
Leucobacter_sp.fasta
Leucobacter_triazinivorans.fasta
Leuconostoc_carnosum.fasta
Leuconostoc_citreum.fasta
Leuconostoc_garlicum.fasta
Leuconostoc_gelidum.fasta
Leuconostoc_kimchii.fasta
Leuconostoc_lactis.fasta
Leuconostoc_mesenteroides.fasta
Leuconostoc_sp.fasta
Levyella_sp.fasta
Liberibacter_crescens.fasta
Limnobaculum_parvum.fasta
Limnochorda_pilosa.fasta
Limnohabitans_sp.fasta
Listeria_grayi.fasta
Listeria_innocua.fasta
Listeria_ivanovii.fasta
Listeria_monocytogenes.fasta
Listeria_seeligeri.fasta
Listeria_welshimeri.fasta
Litorilituus_sediminis.fasta
Loktanella_vestfoldensis.fasta
Longibaculum_sp.fasta
Lonsdalea_britannica.fasta
Luteibacter_pinisoli.fasta
Luteibacter_rhizovicinus.fasta
Luteimonas_sp.fasta
Luteipulveratus_mongoliensis.fasta
Luteitalea_pratensis.fasta
Lutibacter_profundi.fasta
Lutibacter_sp.fasta
Lysinibacillus_fusiformis.fasta
Lysinibacillus_sp.fasta
Lysinibacillus_sphaericus.fasta
Lysinibacillus_varians.fasta
Lysinimonas_sp.fasta
Lysobacter_antibioticus.fasta
Lysobacter_capsici.fasta
Lysobacter_enzymogenes.fasta
Lysobacter_gummosus.fasta
Lysobacter_maris.fasta
Lysobacter_sp.fasta
Macrococcus_canis.fasta
Macrococcus_caseolyticus.fasta
Macrococcus_sp.fasta
Mageeibacillus_indolicus.fasta
Magnetococcus_marinus.fasta
Magnetospira_sp.fasta
Magnetospirillum_gryphiswaldense.fasta
Magnetospirillum_magneticum.fasta
Magnetospirillum_sp.fasta
Mahella_australiensis.fasta
Maize_bushy.fasta
Mannheimia_haemolytica.fasta
Mannheimia_sp.fasta
Mannheimia_succiniciproducens.fasta
Mannheimia_varigena.fasta
Maribacter_cobaltidurans.fasta
Maribacter_sp.fasta
Maricaulis_maris.fasta
Marichromatium_purpuratum.fasta
Marinifilaceae_bacterium.fasta
Mariniflexile_sp.fasta
Marinilactibacillus_sp.fasta
Marinithermus_hydrothermalis.fasta
Marinitoga_piezophila.fasta
Marinitoga_sp.fasta
Marinobacter_hydrocarbonoclasticus.fasta
Marinobacterium_aestuarii.fasta
Marinobacter_psychrophilus.fasta
Marinobacter_salarius.fasta
Marinobacter_salinus.fasta
Marinobacter_similis.fasta
Marinobacter_sp.fasta
Marinomonas_mediterranea.fasta
Marinomonas_posidonica.fasta
Marinomonas_sp.fasta
Marinovum_algicola.fasta
Mariprofundus_aestuarium.fasta
Mariprofundus_ferrinatatus.fasta
Maritalea_myrionectae.fasta
Marivirga_tractuosa.fasta
Marivivens_sp.fasta
Martelella_endophytica.fasta
Martelella_mediterranea.fasta
Martelella_sp.fasta
Massilia_albidiflava.fasta
Massilia_armeniaca.fasta
Massilia_oculi.fasta
Massilia_plicata.fasta
Massilia_putida.fasta
Massilia_sp.fasta
Massilia_umbonata.fasta
Massilia_violaceinigra.fasta
Megamonas_hypermegale.fasta
Megasphaera_elsdenii.fasta
Megasphaera_hexanoica.fasta
Megasphaera_stantonii.fasta
Meiothermus_ruber.fasta
Meiothermus_silvanus.fasta
Melaminivora_sp.fasta
Melioribacter_roseus.fasta
Melissococcus_plutonius.fasta
Melittangium_boletus.fasta
Mesoplasma_chauliocola.fasta
Mesoplasma_coleopterae.fasta
Mesoplasma_entomophilum.fasta
Mesoplasma_florum.fasta
Mesoplasma_lactucae.fasta
Mesoplasma_syrphidae.fasta
Mesoplasma_tabanidae.fasta
Mesorhizobium_amorphae.fasta
Mesorhizobium_australicum.fasta
Mesorhizobium_ciceri.fasta
Mesorhizobium_loti.fasta
Mesorhizobium_oceanicum.fasta
Mesorhizobium_opportunistum.fasta
Mesorhizobium_sp.fasta
Mesotoga_prima.fasta
Metakosakonia_sp.fasta
Metallosphaera_cuprina.fasta
Metallosphaera_hakonensis.fasta
Metallosphaera_sedula.fasta
Methanobacterium_congolense.fasta
Methanobacterium_formicicum.fasta
Methanobacterium_lacus.fasta
Methanobacterium_paludis.fasta
Methanobacterium_sp.fasta
Methanobrevibacter_millerae.fasta
Methanobrevibacter_olleyae.fasta
Methanobrevibacter_ruminantium.fasta
Methanobrevibacter_smithii.fasta
Methanobrevibacter_sp.fasta
Methanocaldococcus_bathoardescens.fasta
Methanocaldococcus_fervens.fasta
Methanocaldococcus_infernus.fasta
Methanocaldococcus_jannaschii.fasta
Methanocaldococcus_sp.fasta
Methanocaldococcus_vulcanius.fasta
Methanocella_arvoryzae.fasta
Methanocella_conradii.fasta
Methanocella_paludicola.fasta
Methanococcoides_burtonii.fasta
Methanococcoides_methylutens.fasta
Methanococcus_aeolicus.fasta
Methanococcus_maripaludis.fasta
Methanococcus_vannielii.fasta
Methanococcus_voltae.fasta
Methanocorpusculum_labreanum.fasta
Methanoculleus_bourgensis.fasta
Methanoculleus_marisnigri.fasta
Methanoculleus_sp.fasta
Methanogenic_archaeon.fasta
Methanohalobium_evestigatum.fasta
Methanohalophilus_halophilus.fasta
Methanohalophilus_mahii.fasta
Methanolacinia_petrolearia.fasta
Methanolobus_psychrophilus.fasta
Methanomethylovorans_hollandica.fasta
Methanoregula_boonei.fasta
Methanoregula_formicica.fasta
Methanosaeta_concilii.fasta
Methanosaeta_harundinacea.fasta
Methanosalsum_zhilinae.fasta
Methanosarcina_barkeri.fasta
Methanosarcina_horonobensis.fasta
Methanosarcina_lacustris.fasta
Methanosarcina_mazei.fasta
Methanosarcina_siciliae.fasta
Methanosarcina_sp.fasta
Methanosarcina_thermophila.fasta
Methanosarcina_vacuolata.fasta
Methanosphaera_sp.fasta
Methanosphaera_stadtmanae.fasta
Methanosphaerula_palustris.fasta
Methanospirillum_hungatei.fasta
Methanothermobacter_marburgensis.fasta
Methanothermobacter_sp.fasta
Methanothermobacter_thermautotrophicus.fasta
Methanothermobacter_wolfeii.fasta
Methanothermococcus_okinawensis.fasta
Methanothermus_fervidus.fasta
Methanotorris_igneus.fasta
Methylacidiphilum_fumariolicum.fasta
Methylacidiphilum_infernorum.fasta
Methylibium_petroleiphilum.fasta
Methylibium_sp.fasta
Methylobacillus_flagellatus.fasta
Methylobacterium_aquaticum.fasta
Methylobacterium_extorquens.fasta
Methylobacterium_nodulans.fasta
Methylobacterium_oryzae.fasta
Methylobacterium_phyllosphaerae.fasta
Methylobacterium_populi.fasta
Methylobacterium_radiotolerans.fasta
Methylobacterium_sp.fasta
Methylocaldum_marinum.fasta
Methyloceanibacter_caenitepidi.fasta
Methyloceanibacter_sp.fasta
Methylocella_silvestris.fasta
Methylocella_tundrae.fasta
Methylococcus_capsulatus.fasta
Methylocystis_bryophila.fasta
Methylocystis_rosea.fasta
Methylocystis_sp.fasta
Methylomicrobium_alcaliphilum.fasta
Methylomicrobium_buryatense.fasta
Methylomicrobium_sp.fasta
Methylomonas_denitrificans.fasta
Methylomonas_koyamae.fasta
Methylomonas_methanica.fasta
Methylomonas_sp.fasta
Methylomusa_anaerophila.fasta
Methylophaga_frappieri.fasta
Methylophaga_nitratireducenticrescens.fasta
Methylophilus_sp.fasta
Methylorubrum_zatmanii.fasta
Methylosinus_trichosporium.fasta
Methylotenera_mobilis.fasta
Methylotenera_versatilis.fasta
Methyloversatilis_sp.fasta
Methylovirgula_ligni.fasta
Methylovorus_glucosetrophus.fasta
Methylovorus_sp.fasta
Methylovulum_psychrotolerans.fasta
Micavibrio_aeruginosavorus.fasta
Microbacterium_aurum.fasta
Microbacterium_chocolatum.fasta
Microbacterium_foliorum.fasta
Microbacterium_hominis.fasta
Microbacterium_lemovicicum.fasta
Microbacterium_oleivorans.fasta
Microbacterium_oxydans.fasta
Microbacterium_paludicola.fasta
Microbacterium_sediminis.fasta
Microbacterium_sp.fasta
Microbacterium_testaceum.fasta
Microbulbifer_agarilyticus.fasta
Microbulbifer_sp.fasta
Microbulbifer_thermotolerans.fasta
Microcella_alkaliphila.fasta
Micrococcus_luteus.fasta
Microcoleus_sp.fasta
Microcystis_aeruginosa.fasta
Microcystis_panniformis.fasta
Microcystis_sp.fasta
Microcystis_viridis.fasta
Microlunatus_phosphovorus.fasta
Micromonospora_aurantiaca.fasta
Micromonospora_sp.fasta
Micromonospora_tulbaghiae.fasta
Micropruina_glycogenica.fasta
Microterricola_viridarii.fasta
Microvirga_ossetica.fasta
Microvirga_sp.fasta
Miniimonas_sp.fasta
Mitsuaria_sp.fasta
Mixta_calida.fasta
Mixta_gaviniae.fasta
Mobiluncus_curtisii.fasta
Modestobacter_marinus.fasta
Mogibacterium_diversum.fasta
Moorea_producens.fasta
Moorella_thermoacetica.fasta
Moraxella_bovis.fasta
Moraxella_bovoculi.fasta
Moraxella_catarrhalis.fasta
Moraxellaceae_bacterium.fasta
Moraxella_cuniculi.fasta
Moraxella_osloensis.fasta
Moraxella_ovis.fasta
Mordavella_sp.fasta
Morganella_morganii.fasta
Moritella_viscosa.fasta
Moritella_yayanosii.fasta
Mucilaginibacter_gotjawali.fasta
Mucilaginibacter_sp.fasta
Mucinivorans_hirudinis.fasta
Murdochiella_sp.fasta
Muribaculum_intestinale.fasta
Muricauda_lutaonensis.fasta
Muricauda_ruestringensis.fasta
Muriicola_sp.fasta
Mycetocola_sp.fasta
Mycoavidus_cysteinexigens.fasta
Mycobacterium_abscessus.fasta
Mycobacterium_aurum.fasta
Mycobacterium_avium.fasta
Mycobacterium_bovis.fasta
Mycobacterium_canettii.fasta
[Mycobacterium]_chelonae.fasta
Mycobacterium_chelonae.fasta
Mycobacterium_chimaera.fasta
Mycobacterium_chubuense.fasta
Mycobacterium_colombiense.fasta
Mycobacterium_dioxanotrophicus.fasta
Mycobacterium_fortuitum.fasta
Mycobacterium_gilvum.fasta
Mycobacterium_goodii.fasta
Mycobacterium_haemophilum.fasta
Mycobacterium_intracellulare.fasta
Mycobacterium_kansasii.fasta
Mycobacterium_leprae.fasta
Mycobacterium_lepraemurium.fasta
Mycobacterium_liflandii.fasta
Mycobacterium_marinum.fasta
Mycobacterium_marseillense.fasta
Mycobacterium_neoaurum.fasta
Mycobacterium_paragordonae.fasta
Mycobacterium_phlei.fasta
Mycobacterium_pseudoshottsii.fasta
Mycobacterium_rhodesiae.fasta
Mycobacterium_shigaense.fasta
Mycobacterium_sinense.fasta
Mycobacterium_smegmatis.fasta
Mycobacterium_sp.fasta
Mycobacterium_stephanolepidis.fasta
Mycobacterium_terrae.fasta
Mycobacterium_thermoresistibile.fasta
Mycobacterium_tuberculosis.fasta
Mycobacterium_ulcerans.fasta
Mycobacterium_vaccae.fasta
Mycobacterium_vanbaalenii.fasta
Mycobacteroides_immunogenum.fasta
Mycobacteroides_salmoniphilum.fasta
Mycolicibacterium_chitae.fasta
Mycolicibacterium_flavescens.fasta
Mycolicibacterium_hassiacum.fasta
Mycoplasma_agalactiae.fasta
Mycoplasma_alkalescens.fasta
Mycoplasma_anatis.fasta
Mycoplasma_anseris.fasta
Mycoplasma_arginini.fasta
Mycoplasma_arthritidis.fasta
Mycoplasma_bovigenitalium.fasta
Mycoplasma_bovirhinis.fasta
Mycoplasma_bovis.fasta
Mycoplasma_bovoculi.fasta
Mycoplasma_californicum.fasta
Mycoplasma_canadense.fasta
Mycoplasma_canis.fasta
Mycoplasma_capricolum.fasta
Mycoplasma_citelli.fasta
Mycoplasma_cloacale.fasta
Mycoplasma_columbinasale.fasta
Mycoplasma_columbinum.fasta
Mycoplasma_columborale.fasta
Mycoplasma_conjunctivae.fasta
Mycoplasma_crocodyli.fasta
Mycoplasma_cynos.fasta
Mycoplasma_dispar.fasta
Mycoplasma_edwardii.fasta
Mycoplasma_fermentans.fasta
Mycoplasma_flocculare.fasta
Mycoplasma_gallinaceum.fasta
Mycoplasma_gallisepticum.fasta
Mycoplasma_gallopavonis.fasta
Mycoplasma_genitalium.fasta
Mycoplasma_glycophilum.fasta
Mycoplasma_haemocanis.fasta
Mycoplasma_haemofelis.fasta
Mycoplasma_hominis.fasta
Mycoplasma_hyopneumoniae.fasta
Mycoplasma_hyorhinis.fasta
Mycoplasma_hyosynoviae.fasta
Mycoplasma_iowae.fasta
Mycoplasma_leachii.fasta
Mycoplasma_maculosum.fasta
Mycoplasma_meleagridis.fasta
Mycoplasma_mobile.fasta
Mycoplasma_mycoides.fasta
Mycoplasma_neurolyticum.fasta
Mycoplasma_orale.fasta
Mycoplasma_ovipneumoniae.fasta
Mycoplasma_ovis.fasta
Mycoplasma_parvum.fasta
Mycoplasma_penetrans.fasta
Mycoplasma_phocicerebrale.fasta
Mycoplasma_phocidae.fasta
Mycoplasma_phocirhinis.fasta
Mycoplasma_pneumoniae.fasta
Mycoplasma_pullorum.fasta
Mycoplasma_pulmonis.fasta
Mycoplasma_putrefaciens.fasta
Mycoplasma_salivarium.fasta
Mycoplasma_sp.fasta
Mycoplasma_suis.fasta
Mycoplasma_synoviae.fasta
Mycoplasma_wenyonii.fasta
Mycoplasma_yeatsii.fasta
Myroides_odoratimimus.fasta
Myroides_profundi.fasta
Myroides_sp.fasta
Myxococcus_fulvus.fasta
Myxococcus_hansupus.fasta
Myxococcus_macrosporus.fasta
Myxococcus_stipitatus.fasta
Myxococcus_xanthus.fasta
Nakamurella_multipartita.fasta
Nakamurella_sp.fasta
Natranaerobius_thermophilus.fasta
Natrialba_magadii.fasta
Natrinema_pallidum.fasta
Natrinema_pellirubrum.fasta
Natrinema_sp.fasta
Natrinema_versiforme.fasta
Natronobacterium_gregoryi.fasta
Natronococcus_occultus.fasta
Natronolimnobius_aegyptiacus.fasta
Natronolimnobius_sp.fasta
Natronomonas_moolapensis.fasta
Natronomonas_pharaonis.fasta
Natronorubrum_bangense.fasta
Nautilia_profundicola.fasta
Negativicoccus_massiliensis.fasta
Neisseria_animalis.fasta
Neisseria_animaloris.fasta
Neisseria_canis.fasta
Neisseriaceae_bacterium.fasta
Neisseria_cinerea.fasta
Neisseria_elongata.fasta
Neisseria_flavescens.fasta
Neisseria_gonorrhoeae.fasta
Neisseria_lactamica.fasta
Neisseria_meningitidis.fasta
Neisseria_mucosa.fasta
Neisseria_polysaccharea.fasta
Neisseria_sicca.fasta
Neisseria_sp.fasta
Neisseria_subflava.fasta
Neisseria_weaveri.fasta
Neisseria_zoodegmatis.fasta
Neoasaia_chiangmaiensis.fasta
Neochlamydia_sp.fasta
Neokomagataea_sp.fasta
Neokomagataea_tanensis.fasta
Neomicrococcus_aestuarii.fasta
Neorhizobium_galegae,.fasta
Neorhizobium_galegae.fasta
Neorhizobium_sp.fasta
Neorickettsia_helminthoeca.fasta
Neorickettsia_risticii.fasta
Neorickettsia_sennetsu.fasta
Niabella_ginsenosidivorans.fasta
Niabella_soli.fasta
Niastella_koreensis.fasta
Nibricoccus_aquaticus.fasta
Nitratifractor_salsuginis.fasta
Nitratireductor_basaltis.fasta
Nitratireductor_sp.fasta
Nitratiruptor_sp.fasta
Nitrobacter_hamburgensis.fasta
Nitrobacter_winogradskyi.fasta
Nitrosococcus_halophilus.fasta
Nitrosococcus_oceani.fasta
Nitrosococcus_wardiae.fasta
Nitrosococcus_watsonii.fasta
Nitrosomonas_communis.fasta
Nitrosomonas_europaea.fasta
Nitrosomonas_eutropha.fasta
Nitrosomonas_sp.fasta
Nitrosomonas_ureae.fasta
Nitrososphaera_viennensis.fasta
Nitrosospira_briensis.fasta
Nitrosospira_lacus.fasta
Nitrosospira_multiformis.fasta
Nitrospira_japonica.fasta
Nitrospira_moscoviensis.fasta
Nitrospira_sp.fasta
Nitrospirillum_amazonense.fasta
Niveispirillum_cyanobacteriorum.fasta
Nocardia_asteroides.fasta
Nocardia_brasiliensis.fasta
Nocardia_cyriacigeorgica.fasta
Nocardia_farcinica.fasta
Nocardia_nova.fasta
Nocardia_seriolae.fasta
Nocardia_sp.fasta
Nocardia_terpenica.fasta
Nocardioides_baekrokdamisoli.fasta
Nocardioides_daphniae.fasta
Nocardioides_dokdonensis.fasta
Nocardioides_humi.fasta
Nocardioides_sp.fasta
Nocardiopsis_alba.fasta
Nocardiopsis_dassonvillei.fasta
Nocardiopsis_gilva.fasta
Nodularia_spumigena.fasta
Nonlabens_dokdonensis.fasta
Nonlabens_sediminis.fasta
Nonlabens_sp.fasta
Nonomuraea_sp.fasta
Nostocales_cyanobacterium.fasta
'Nostoc_azollae'.fasta
Nostoc_flagelliforme.fasta
Nostoc_punctiforme.fasta
Nostoc_sp.fasta
Nostoc_sphaeroides.fasta
Novibacillus_thermophilus.fasta
Novosphingobium_aromaticivorans.fasta
Novosphingobium_pentaromativorans.fasta
Novosphingobium_resinovorum.fasta
Novosphingobium_sp.fasta
Novosphingobium_tardaugens.fasta
Obesumbacterium_proteus.fasta
Oblitimonas_alkaliphila.fasta
Oceanicoccus_sagamiensis.fasta
Oceanicola_sp.fasta
Oceanimonas_sp.fasta
Oceanisphaera_avium.fasta
Oceanisphaera_profunda.fasta
Oceanithermus_profundus.fasta
Oceanobacillus_iheyensis.fasta
Oceanobacillus_sp.fasta
Ochrobactrum_anthropi.fasta
Ochrobactrum_pituitosum.fasta
Ochrobactrum_pseudogrignonense.fasta
Ochrobactrum_sp.fasta
Octadecabacter_antarcticus.fasta
Octadecabacter_arcticus.fasta
Octadecabacter_temperatus.fasta
Odoribacter_splanchnicus.fasta
Oenococcus_oeni.fasta
Oenococcus_sicerae.fasta
Oenococcus_sp.fasta
Oleiphilus_messinensis.fasta
Oleispira_antarctica.fasta
Oligella_urethralis.fasta
Oligotropha_carboxidovorans.fasta
Olleya_aquimaris.fasta
Olleya_sp.fasta
Olsenella_sp.fasta
Olsenella_uli.fasta
Onion_yellows.fasta
Opitutaceae_bacterium.fasta
Opitutus_terrae.fasta
Orientia_tsutsugamushi.fasta
Ornithinimicrobium_flavum.fasta
Ornithobacterium_rhinotracheale.fasta
Oscillatoria_acuminata.fasta
Oscillatoria_nigro-viridis.fasta
Oscillibacter_sp.fasta
Oscillibacter_valericigenes.fasta
Oscillospiraceae_bacterium.fasta
Ottowia_oryzae.fasta
Ottowia_sp.fasta
Owenweeksia_hongkongensis.fasta
Oxalobacter_formigenes.fasta
Paenalcaligenes_hominis.fasta
Paenarthrobacter_aurescens.fasta
Paenibacillus_baekrokdamisoli.fasta
Paenibacillus_beijingensis.fasta
Paenibacillus_borealis.fasta
Paenibacillus_bovis.fasta
Paenibacillus_chitinolyticus.fasta
Paenibacillus_crassostreae.fasta
Paenibacillus_donghaensis.fasta
Paenibacillus_durus.fasta
Paenibacillus_graminis.fasta
Paenibacillus_kribbensis.fasta
Paenibacillus_larvae.fasta
Paenibacillus_lautus.fasta
Paenibacillus_lentus.fasta
Paenibacillus_mucilaginosus.fasta
Paenibacillus_naphthalenovorans.fasta
Paenibacillus_odorifer.fasta
Paenibacillus_peoriae.fasta
Paenibacillus_polymyxa.fasta
Paenibacillus_riograndensis.fasta
Paenibacillus_sabinae.fasta
Paenibacillus_sp.fasta
Paenibacillus_stellifer.fasta
Paenibacillus_swuensis.fasta
Paenibacillus_terrae.fasta
Paenibacillus_xylanexedens.fasta
Paenibacillus_yonginensis.fasta
Paeniclostridium_sordellii.fasta
Paenisporosarcina_antarctica.fasta
Paenisporosarcina_sp.fasta
Palaeococcus_pacificus.fasta
Paludibacter_propionicigenes.fasta
Paludisphaera_borealis.fasta
Pandoraea_apista.fasta
Pandoraea_faecigallinarum.fasta
Pandoraea_norimbergensis.fasta
Pandoraea_oxalativorans.fasta
Pandoraea_pnomenusa.fasta
Pandoraea_pulmonicola.fasta
Pandoraea_sp.fasta
Pandoraea_sputorum.fasta
Pandoraea_thiooxydans.fasta
Pandoraea_vervacti.fasta
Pannonibacter_phragmitetus.fasta
Pantoea_agglomerans.fasta
Pantoea_alhagi.fasta
Pantoea_ananatis.fasta
Pantoea_rwandensis.fasta
Pantoea_sp.fasta
Pantoea_stewartii.fasta
Pantoea_vagans.fasta
Parabacteroides_distasonis.fasta
Parabacteroides_sp.fasta
Paraburkholderia_aromaticivorans.fasta
Paraburkholderia_caffeinilytica.fasta
Paraburkholderia_caledonica.fasta
Paraburkholderia_caribensis.fasta
Paraburkholderia_fungorum.fasta
Paraburkholderia_graminis.fasta
Paraburkholderia_hospita.fasta
Paraburkholderia_phenoliruptrix.fasta
Paraburkholderia_phymatum.fasta
Paraburkholderia_phytofirmans.fasta
Paraburkholderia_sprentiae.fasta
Paraburkholderia_terrae.fasta
Paraburkholderia_terricola.fasta
Paraburkholderia_xenovorans.fasta
Parachlamydia_acanthamoebae.fasta
Paracoccus_aminophilus.fasta
Paracoccus_aminovorans.fasta
Paracoccus_contaminans.fasta
Paracoccus_denitrificans.fasta
Paracoccus_mutanolyticus.fasta
Paracoccus_sp.fasta
Paracoccus_yeei.fasta
Paracoccus_zhejiangensis.fasta
Parageobacillus_thermoglucosidasius.fasta
Paraglaciecola_psychrophila.fasta
Paraliobacillus_sp.fasta
Paraphotobacterium_marinum.fasta
Paraprevotella_xylaniphila.fasta
Parasaccharibacter_apium.fasta
Parascardovia_denticolens.fasta
Parashewanella_sp.fasta
Parashewanella_spongiae.fasta
Parolsenella_catena.fasta
Parvibaculum_lavamentivorans.fasta
Parvimonas_micra.fasta
Parvularcula_bermudensis.fasta
[Pasteurella]_aerogenes.fasta
Pasteurella_dagmatis.fasta
Pasteurella_multocida.fasta
Paucibacter_sp.fasta
Pectobacterium_atrosepticum.fasta
Pectobacterium_carotovorum.fasta
Pectobacterium_parmentieri.fasta
Pectobacterium_polaris.fasta
Pectobacterium_wasabiae.fasta
Pediococcus_acidilactici.fasta
Pediococcus_claussenii.fasta
Pediococcus_damnosus.fasta
Pediococcus_inopinatus.fasta
Pediococcus_pentosaceus.fasta
Pedobacter_cryoconitis.fasta
Pedobacter_ginsengisoli.fasta
Pedobacter_heparinus.fasta
Pedobacter_sp.fasta
Pedobacter_steynii.fasta
Pelagibaca_abyssi.fasta
Pelagibacterium_halotolerans.fasta
Pelobacter_acetylenicus.fasta
Pelobacter_carbinolicus.fasta
Pelobacter_propionicus.fasta
Pelobacter_sp.fasta
Pelodictyon_phaeoclathratiforme.fasta
Pelolinea_submarina.fasta
Pelosinus_fermentans.fasta
Pelosinus_sp.fasta
Peptoclostridium_acidaminophilum.fasta
Peptoniphilus_harei.fasta
Peptoniphilus_ivorii.fasta
Peptoniphilus_sp.fasta
Peptostreptococcaceae_bacterium.fasta
Persephonella_marina.fasta
Petrimonas_mucosa.fasta
Petrotoga_mobilis.fasta
Phaeobacter_gallaeciensis.fasta
Phaeobacter_inhibens.fasta
Phaeobacter_piscinae.fasta
Phaeobacter_porticola.fasta
Phaeobacter_sp.fasta
Phascolarctobacterium_faecium.fasta
Phascolarctobacterium_succinatutens.fasta
Phenylobacterium_sp.fasta
Phenylobacterium_zucineum.fasta
Photobacterium_damselae.fasta
Photobacterium_gaetbulicola.fasta
Photobacterium_profundum.fasta
Photorhabdus_asymbiotica.fasta
Photorhabdus_laumondii.fasta
Photorhabdus_temperata.fasta
Phreatobacter_cathodiphilus.fasta
Phreatobacter_stygius.fasta
Phycisphaera_mikurensis.fasta
Phyllobacterium_sp.fasta
Phyllobacterium_zundukense.fasta
Phytobacter_sp.fasta
Phytobacter_ursingii.fasta
Picrophilus_torridus.fasta
Pigmentiphaga_sp.fasta
Pimelobacter_simplex.fasta
Pirellula_staleyi.fasta
Piscirickettsia_salmonis.fasta
Planctomyces_sp.fasta
Planctopirus_limnophila.fasta
Planococcus_antarcticus.fasta
Planococcus_donghaensis.fasta
Planococcus_faecalis.fasta
Planococcus_halocryophilus.fasta
Planococcus_kocurii.fasta
Planococcus_maritimus.fasta
Planococcus_plakortidis.fasta
Planococcus_rifietoensis.fasta
Planococcus_sp.fasta
Plantactinospora_sp.fasta
Plantibacter_sp.fasta
Plautia_stali.fasta
Pleomorphomonas_sp.fasta
Plesiomonas_shigelloides.fasta
Pleurocapsa_sp.fasta
Pluralibacter_gergoviae.fasta
Polaribacter_reichenbachii.fasta
Polaribacter_sp.fasta
Polaribacter_vadi.fasta
Polaromonas_naphthalenivorans.fasta
Polaromonas_sp.fasta
[Polyangium]_brachysporum.fasta
Polymorphum_gilvum.fasta
Polynucleobacter_asymbioticus.fasta
Polynucleobacter_difficilis.fasta
Polynucleobacter_duraquae.fasta
Polynucleobacter_necessarius.fasta
Polynucleobacter_paneuropaeus.fasta
Pontibacter_actiniarum.fasta
Pontibacter_akesuensis.fasta
Pontibacter_korlensis.fasta
Pontimonas_salivibrio.fasta
Porphyrobacter_neustonensis.fasta
Porphyrobacter_sp.fasta
Porphyromonadaceae_bacterium.fasta
Porphyromonas_asaccharolytica.fasta
Porphyromonas_cangingivalis.fasta
Porphyromonas_crevioricanis.fasta
Porphyromonas_gingivalis.fasta
Pragia_fontium.fasta
Pragia_sp.fasta
Prauserella_marina.fasta
Prevotella_dentalis.fasta
Prevotella_denticola.fasta
Prevotella_enoeca.fasta
Prevotella_fusca.fasta
Prevotella_intermedia.fasta
Prevotella_jejuni.fasta
Prevotella_melaninogenica.fasta
Prevotella_oris.fasta
Prevotella_ruminicola.fasta
Prevotella_sp.fasta
Prochlorococcus_marinus.fasta
Prochlorococcus_sp.fasta
Propionibacterium_acidifaciens.fasta
Propionibacterium_acnes.fasta
Propionibacterium_australiense.fasta
Propionibacterium_freudenreichii.fasta
Propionibacterium_sp.fasta
Propionimicrobium_sp.fasta
Prosthecochloris_aestuarii.fasta
Prosthecochloris_sp.fasta
Proteiniphilum_saccharofermentans.fasta
Proteus_hauseri.fasta
Proteus_mirabilis.fasta
Proteus_vulgaris.fasta
Protochlamydia_naegleriophila.fasta
Providencia_alcalifaciens.fasta
Providencia_heimbachae.fasta
Providencia_rettgeri.fasta
Providencia_rustigianii.fasta
Providencia_sp.fasta
Providencia_stuartii.fasta
Pseudanabaena_sp.fasta
Pseudarcicella_sp.fasta
Pseudarthrobacter_chlorophenolicus.fasta
Pseudarthrobacter_phenanthrenivorans.fasta
Pseudarthrobacter_sp.fasta
Pseudarthrobacter_sulfonivorans.fasta
Pseudoalteromonas_agarivorans.fasta
Pseudoalteromonas_aliena.fasta
Pseudoalteromonas_arctica.fasta
Pseudoalteromonas_atlantica.fasta
Pseudoalteromonas_carrageenovora.fasta
Pseudoalteromonas_donghaensis.fasta
Pseudoalteromonas_espejiana.fasta
Pseudoalteromonas_haloplanktis.fasta
Pseudoalteromonas_issachenkonii.fasta
Pseudoalteromonas_luteoviolacea.fasta
Pseudoalteromonas_marina.fasta
Pseudoalteromonas_nigrifaciens.fasta
Pseudoalteromonas_phenolica.fasta
Pseudoalteromonas_piscicida.fasta
Pseudoalteromonas_rubra.fasta
Pseudoalteromonas_sp.fasta
Pseudoalteromonas_spongiae.fasta
Pseudoalteromonas_tetraodonis.fasta
Pseudoalteromonas_translucida.fasta
Pseudoalteromonas_tunicata.fasta
Pseudoclostridium_thermosuccinogenes.fasta
Pseudodesulfovibrio_indicus.fasta
Pseudoflavitalea_sp.fasta
Pseudogulbenkiania_sp.fasta
Pseudohongiella_spirulinae.fasta
Pseudolabrys_sp.fasta
Pseudomonadaceae_bacterium.fasta
Pseudomonas_aeruginosa.fasta
Pseudomonas_alcaligenes.fasta
Pseudomonas_alcaliphila.fasta
Pseudomonas_alkylphenolica.fasta
Pseudomonas_amygdali.fasta
Pseudomonas_antarctica.fasta
Pseudomonas_avellanae.fasta
Pseudomonas_azotoformans.fasta
Pseudomonas_balearica.fasta
Pseudomonas_brassicacearum.fasta
Pseudomonas_cerasi.fasta
Pseudomonas_chlororaphis.fasta
Pseudomonas_cichorii.fasta
Pseudomonas_citronellolis.fasta
Pseudomonas_corrugata.fasta
Pseudomonas_cremoricolorata.fasta
Pseudomonas_entomophila.fasta
Pseudomonas_fluorescens.fasta
Pseudomonas_fragi.fasta
Pseudomonas_frederiksbergensis.fasta
Pseudomonas_fulva.fasta
Pseudomonas_knackmussii.fasta
Pseudomonas_koreensis.fasta
Pseudomonas_kribbensis.fasta
Pseudomonas_libanensis.fasta
Pseudomonas_lurida.fasta
Pseudomonas_mandelii.fasta
Pseudomonas_mendocina.fasta
[Pseudomonas]_mesoacidophila.fasta
Pseudomonas_monteilii.fasta
Pseudomonas_mosselii.fasta
Pseudomonas_mucidolens.fasta
Pseudomonas_orientalis.fasta
Pseudomonas_oryzihabitans.fasta
Pseudomonas_parafulva.fasta
Pseudomonas_plecoglossicida.fasta
Pseudomonas_poae.fasta
Pseudomonas_protegens.fasta
Pseudomonas_pseudoalcaligenes.fasta
Pseudomonas_psychrotolerans.fasta
Pseudomonas_putida.fasta
Pseudomonas_resinovorans.fasta
Pseudomonas_rhizosphaerae.fasta
Pseudomonas_savastanoi.fasta
Pseudomonas_silesiensis.fasta
Pseudomonas_soli.fasta
Pseudomonas_sp.fasta
Pseudomonas_stutzeri.fasta
Pseudomonas_synxantha.fasta
[Pseudomonas_syringae].fasta
Pseudomonas_syringae.fasta
Pseudomonas_taetrolens.fasta
Pseudomonas_trivialis.fasta
Pseudomonas_veronii.fasta
Pseudomonas_viridiflava.fasta
Pseudomonas_yamanorum.fasta
Pseudonocardia_autotrophica.fasta
Pseudonocardia_dioxanivorans.fasta
Pseudonocardia_sp.fasta
Pseudopedobacter_saltans.fasta
Pseudopropionibacterium_propionicum.fasta
Pseudorhodobacter_sp.fasta
Pseudorhodoplanes_sinuspersici.fasta
Pseudothermotoga_elfii.fasta
Pseudothermotoga_hypogea.fasta
Pseudothermotoga_lettingae.fasta
Pseudothermotoga_thermarum.fasta
Pseudoxanthomonas_spadix.fasta
Pseudoxanthomonas_suwonensis.fasta
Psychrobacter_alimentarius.fasta
Psychrobacter_arcticus.fasta
Psychrobacter_cryohalolentis.fasta
Psychrobacter_sp.fasta
Psychrobacter_urativorans.fasta
Psychroflexus_torquis.fasta
Psychromonas_ingrahamii.fasta
Psychromonas_sp.fasta
Psychroserpens_sp.fasta
Pusillimonas_sp.fasta
Pyrobaculum_aerophilum.fasta
Pyrobaculum_arsenaticum.fasta
Pyrobaculum_islandicum.fasta
Pyrococcus_abyssi.fasta
Pyrococcus_furiosus.fasta
Pyrococcus_horikoshii.fasta
Pyrococcus_kukulkanii.fasta
Pyrococcus_sp.fasta
Pyrococcus_yayanosii.fasta
Pyrodictium_delaneyi.fasta
Pyrolobus_fumarii.fasta
Qipengyuania_sediminis.fasta
Rahnella_aquatilis.fasta
Rahnella_sp.fasta
Ralstonia_eutropha.fasta
Ralstonia_insidiosa.fasta
Ralstonia_mannitolilytica.fasta
Ralstonia_pickettii.fasta
Ralstonia_pseudosolanacearum.fasta
Ralstonia_solanacearum.fasta
Ramlibacter_tataouinensis.fasta
Raoultella_electrica.fasta
Raoultella_ornithinolytica.fasta
Raoultella_planticola.fasta
Raoultella_sp.fasta
Raoultella_terrigena.fasta
Rathayibacter_festucae.fasta
Rathayibacter_iranicus.fasta
Rathayibacter_rathayi.fasta
Rathayibacter_toxicus.fasta
Rathayibacter_tritici.fasta
Reinekea_forsetii.fasta
Renibacterium_salmoninarum.fasta
Rheinheimera_sp.fasta
Rhizobacter_gummiphilus.fasta
Rhizobiales_bacterium.fasta
Rhizobium_acidisoli.fasta
Rhizobium_esperanzae.fasta
Rhizobium_etli.fasta
Rhizobium_gallicum.fasta
Rhizobium_jaguaris.fasta
Rhizobium_leguminosarum.fasta
Rhizobium_phaseoli.fasta
Rhizobium_pusense.fasta
Rhizobium_sp.fasta
Rhizobium_tropici.fasta
Rhizorhabdus_dicambivorans.fasta
Rhodanobacteraceae_bacterium.fasta
Rhodanobacter_denitrificans.fasta
Rhodobaca_barguzinensis.fasta
Rhodobacteraceae_bacterium.fasta
Rhodobacter_blasticus.fasta
Rhodobacter_capsulatus.fasta
Rhodobacter_sp.fasta
Rhodobacter_sphaeroides.fasta
Rhodobiaceae_bacterium.fasta
Rhodococcus_aetherivorans.fasta
Rhodococcus_biphenylivorans.fasta
Rhodococcus_coprophilus.fasta
Rhodococcus_equi.fasta
Rhodococcus_erythropolis.fasta
Rhodococcus_fascians.fasta
Rhodococcus_jostii.fasta
Rhodococcus_opacus.fasta
Rhodococcus_pyridinivorans.fasta
Rhodococcus_rhodochrous.fasta
Rhodococcus_ruber.fasta
Rhodococcus_sp.fasta
Rhodocyclaceae_bacterium.fasta
Rhodoferax_antarcticus.fasta
Rhodoferax_ferrireducens.fasta
Rhodoferax_saidenbachensis.fasta
Rhodoferax_sp.fasta
Rhodoluna_lacicola.fasta
Rhodomicrobium_vannielii.fasta
Rhodopirellula_baltica.fasta
Rhodoplanes_sp.fasta
Rhodopseudomonas_palustris.fasta
Rhodospirillum_centenum.fasta
Rhodospirillum_photometricum.fasta
Rhodospirillum_rubrum.fasta
Rhodothermaceae_bacterium.fasta
Rhodothermus_marinus.fasta
Rhodovulum_sp.fasta
Rhodovulum_sulfidophilum.fasta
Rickettsia_africae.fasta
Rickettsia_akari.fasta
Rickettsia_amblyommatis.fasta
Rickettsia_australis.fasta
Rickettsia_bellii.fasta
Rickettsia_canadensis.fasta
Rickettsia_conorii.fasta
Rickettsia_felis.fasta
Rickettsia_heilongjiangensis.fasta
Rickettsia_japonica.fasta
Rickettsiales_bacterium.fasta
Rickettsiales_endosymbiont.fasta
Rickettsia_massiliae.fasta
Rickettsia_monacensis,.fasta
Rickettsia_montanensis.fasta
Rickettsia_parkeri.fasta
Rickettsia_peacockii.fasta
Rickettsia_philipii.fasta
Rickettsia_prowazekii.fasta
Rickettsia_rhipicephali.fasta
Rickettsia_rickettsii.fasta
Rickettsia_slovaca.fasta
Rickettsia_sp.fasta
Rickettsia_typhi.fasta
Riemerella_anatipestifer.fasta
Rivularia_sp.fasta
Robiginitalea_biformata.fasta
Roseateles_depolymerans.fasta
Roseburia_hominis.fasta
Roseburia_intestinalis.fasta
Roseibacterium_elongatum.fasta
Roseiflexus_castenholzii.fasta
Roseiflexus_sp.fasta
Roseitalea_porphyridii.fasta
Roseobacter_denitrificans.fasta
Roseobacter_litoralis.fasta
Roseomonas_gilardii.fasta
Roseomonas_sp.fasta
Roseovarius_mucosus.fasta
Roseovarius_sp.fasta
Rothia_aeria.fasta
Rothia_dentocariosa.fasta
Rothia_mucilaginosa.fasta
Rubinisphaera_brasiliensis.fasta
Rubrivivax_gelatinosus.fasta
Rubrobacter_indicoceani.fasta
Rubrobacter_radiotolerans.fasta
Rubrobacter_xylanophilus.fasta
Ruegeria_mobilis.fasta
Ruegeria_pomeroyi.fasta
Ruegeria_sp.fasta
Rufibacter_sp.fasta
Rufibacter_tibetensis.fasta
Ruminiclostridium_cellulolyticum.fasta
Ruminococcaceae_bacterium.fasta
Ruminococcus_albus.fasta
Ruminococcus_bicirculans.fasta
Ruminococcus_sp.fasta
Rummeliibacillus_stabekisii.fasta
Runella_sp.fasta
Ruthenibacterium_lactatiformans.fasta
Saccharibacillus_sp.fasta
Saccharomonospora_sp.fasta
Saccharomonospora_viridis.fasta
Saccharophagus_degradans.fasta
Saccharopolyspora_erythraea.fasta
Saccharospirillum_mangrovi.fasta
Saccharothrix_espanaensis.fasta
Sagittula_sp.fasta
Salegentibacter_sp.fasta
Salilacibacter_sp.fasta
Salimicrobium_jeotgali.fasta
Salinarchaeum_sp.fasta
Salinibacterium_sp.fasta
Salinibacter_ruber.fasta
Salinicoccus_halodurans.fasta
Salinicola_tamaricis.fasta
Salinigranum_rubrum.fasta
Salinimonas_lutimaris.fasta
Salinimonas_sp.fasta
Salinisphaera_sp.fasta
Salinispira_pacifica.fasta
Salinispora_arenicola.fasta
Salinispora_tropica.fasta
Salinivibrio_kushneri.fasta
Salinivibrio_sp.fasta
Salinivirga_cyanobacteriivorans.fasta
Salipiger_profundus.fasta
Salmonella_bongori.fasta
Salmonella_enterica.fasta
Salmonella_sp.fasta
Sandaracinus_amylolyticus.fasta
Sanguibacter_keddieii.fasta
Saprospira_grandis.fasta
Scardovia_inopinata.fasta
Schaalia_cardiffensis.fasta
Schaalia_odontolytica.fasta
Sebaldella_termitidis.fasta
secondary_endosymbiont.fasta
Secondary_endosymbiont.fasta
Sedimenticola_thiotaurini.fasta
Sedimentisphaera_cyanobacteriorum.fasta
Sedimentisphaera_salicampi.fasta
Sedimentitalea_sp.fasta
Sediminicola_sp.fasta
Sediminispirochaeta_smaragdinae.fasta
Segniliparus_rotundus.fasta
Selenomonas_ruminantium.fasta
Selenomonas_sp.fasta
Selenomonas_sputigena.fasta
Seonamhaeicola_sp.fasta
Serinicoccus_chungangensis.fasta
Serinicoccus_sp.fasta
Serratia_ficaria.fasta
Serratia_fonticola.fasta
Serratia_liquefaciens.fasta
Serratia_marcescens.fasta
Serratia_odorifera.fasta
Serratia_plymuthica.fasta
Serratia_proteamaculans.fasta
Serratia_quinivorans.fasta
Serratia_rubidaea.fasta
Serratia_sp.fasta
Shewanella_algae.fasta
Shewanella_amazonensis.fasta
Shewanella_baltica.fasta
Shewanella_benthica.fasta
Shewanella_bicestrii.fasta
Shewanella_denitrificans.fasta
Shewanella_frigidimarina.fasta
Shewanella_halifaxensis.fasta
Shewanella_japonica.fasta
Shewanella_livingstonensis.fasta
Shewanella_loihica.fasta
Shewanella_marisflavi.fasta
Shewanella_oneidensis.fasta
Shewanella_pealeana.fasta
Shewanella_piezotolerans.fasta
Shewanella_psychrophila.fasta
Shewanella_putrefaciens.fasta
Shewanella_sediminis.fasta
Shewanella_sp.fasta
Shewanella_violacea.fasta
Shewanella_woodyi.fasta
Shigella_boydii.fasta
Shigella_dysenteriae.fasta
Shigella_flexneri.fasta
Shigella_sonnei.fasta
Shigella_sp.fasta
Shimwellia_blattae.fasta
Shinella_sp.fasta
Siansivirga_zeaxanthinifaciens.fasta
Sideroxydans_lithotrophicus.fasta
Silicimonas_algicola.fasta
Silvanigrellales_bacterium.fasta
Simiduia_agarivorans.fasta
Simkania_negevensis.fasta
Simonsiella_muelleri.fasta
Simplicispira_suum.fasta
Singulisphaera_acidiphila.fasta
Sinomonas_atrocyanea.fasta
Sinorhizobium_americanum.fasta
Sinorhizobium_fredii.fasta
Sinorhizobium_medicae.fasta
Sinorhizobium_meliloti.fasta
Sinorhizobium_sp.fasta
Slackia_heliotrinireducens.fasta
Sneathia_amnii.fasta
Snodgrassella_alvi.fasta
Sodalis_endosymbiont.fasta
Sodalis_glossinidius.fasta
Sodalis_praecaptivus.fasta
Soehngenia_sp.fasta
Solibacillus_silvestris.fasta
Solibacillus_sp.fasta
Solimonas_sp.fasta
Solitalea_canadensis.fasta
Sorangium_cellulosum.fasta
Sphaerobacter_thermophilus.fasta
Sphaerochaeta_coccoides.fasta
Sphaerochaeta_globosa.fasta
Sphaerochaeta_pleomorpha.fasta
Sphingobacteriaceae_bacterium.fasta
Sphingobacterium_daejeonense.fasta
Sphingobacterium_mizutaii.fasta
Sphingobacterium_psychroaquaticum.fasta
Sphingobacterium_sp.fasta
Sphingobacterium_thalpophilum.fasta
Sphingobium_amiense.fasta
Sphingobium_baderi.fasta
Sphingobium_chlorophenolicum.fasta
Sphingobium_cloacae.fasta
Sphingobium_fuliginis.fasta
Sphingobium_herbicidovorans.fasta
Sphingobium_hydrophobicum.fasta
Sphingobium_indicum.fasta
Sphingobium_japonicum.fasta
Sphingobium_sp.fasta
Sphingobium_yanoikuyae.fasta
Sphingomonas_koreensis.fasta
Sphingomonas_melonis.fasta
Sphingomonas_panacis.fasta
Sphingomonas_paucimobilis.fasta
Sphingomonas_sanxanigenens.fasta
Sphingomonas_sp.fasta
Sphingomonas_taxi.fasta
Sphingomonas_wittichii.fasta
Sphingopyxis_alaskensis.fasta
Sphingopyxis_fribergensis.fasta
Sphingopyxis_granuli.fasta
Sphingopyxis_macrogoltabida.fasta
Sphingopyxis_sp.fasta
Sphingorhabdus_sp.fasta
Sphingosinicella_microcystinivorans.fasta
Sphingosinicella_sp.fasta
Spiribacter_curvatus.fasta
Spiribacter_salinus.fasta
Spirochaeta_africana.fasta
Spirochaeta_thermophila.fasta
Spiroplasma_alleghenense.fasta
Spiroplasma_apis.fasta
Spiroplasma_atrichopogonis.fasta
Spiroplasma_cantharicola.fasta
Spiroplasma_chrysopicola.fasta
Spiroplasma_citri.fasta
Spiroplasma_clarkii.fasta
Spiroplasma_corruscae.fasta
Spiroplasma_culicicola.fasta
Spiroplasma_diminutum.fasta
Spiroplasma_eriocheiris.fasta
Spiroplasma_floricola.fasta
Spiroplasma_gladiatoris.fasta
Spiroplasma_helicoides.fasta
Spiroplasma_kunkelii.fasta
Spiroplasma_litorale.fasta
Spiroplasma_melliferum.fasta
Spiroplasma_mirum.fasta
Spiroplasma_monobiae.fasta
Spiroplasma_phoeniceum.fasta
Spiroplasma_sabaudiense.fasta
Spiroplasma_sp.fasta
Spiroplasma_syrphidicola.fasta
Spiroplasma_taiwanense.fasta
Spiroplasma_turonicum.fasta
Spirosoma_aerolatum.fasta
Spirosoma_montaniterrae.fasta
Spirosoma_pollinicola.fasta
Spirosoma_radiotolerans.fasta
Spirosoma_rigui.fasta
Spirosoma_sp.fasta
Spongiibacter_sp.fasta
Sporanaerobacter_sp.fasta
Sporolactobacillus_terrae.fasta
Sporosarcina_pasteurii.fasta
Sporosarcina_psychrophila.fasta
Sporosarcina_sp.fasta
Sporosarcina_ureae.fasta
Stackebrandtia_nassauensis.fasta
Stanieria_cyanosphaera.fasta
Stanieria_sp.fasta
Staphylococcus_agnetis.fasta
Staphylococcus_argenteus.fasta
Staphylococcus_arlettae.fasta
Staphylococcus_aureus.fasta
Staphylococcus_auricularis.fasta
Staphylococcus_capitis.fasta
Staphylococcus_caprae.fasta
Staphylococcus_carnosus.fasta
Staphylococcus_cohnii.fasta
Staphylococcus_condimenti.fasta
Staphylococcus_delphini.fasta
Staphylococcus_epidermidis.fasta
Staphylococcus_equorum.fasta
Staphylococcus_felis.fasta
Staphylococcus_haemolyticus.fasta
Staphylococcus_hominis.fasta
Staphylococcus_hyicus.fasta
Staphylococcus_kloosii.fasta
Staphylococcus_lugdunensis.fasta
Staphylococcus_lutrae.fasta
Staphylococcus_muscae.fasta
Staphylococcus_nepalensis.fasta
Staphylococcus_pasteuri.fasta
Staphylococcus_pettenkoferi.fasta
Staphylococcus_piscifermentans.fasta
Staphylococcus_pseudintermedius.fasta
Staphylococcus_saprophyticus.fasta
Staphylococcus_schleiferi.fasta
Staphylococcus_schweitzeri.fasta
Staphylococcus_sciuri.fasta
Staphylococcus_simiae.fasta
Staphylococcus_simulans.fasta
Staphylococcus_sp.fasta
Staphylococcus_stepanovicii.fasta
Staphylococcus_succinus.fasta
Staphylococcus_warneri.fasta
Staphylococcus_xylosus.fasta
Staphylothermus_hellenicus.fasta
Staphylothermus_marinus.fasta
Starkeya_novella.fasta
Stella_humosa.fasta
Stella_sp.fasta
Stella_vacuolata.fasta
Stenotrophomonas_acidaminiphila.fasta
Stenotrophomonas_maltophilia.fasta
Stenotrophomonas_nitritireducens.fasta
Stenotrophomonas_rhizophila.fasta
Stenotrophomonas_sp.fasta
Steroidobacter_denitrificans.fasta
Sterolibacteriaceae_bacterium.fasta
Stigmatella_aurantiaca.fasta
Strawberry_lethal.fasta
Streptacidiphilus_sp.fasta
Streptobacillus_moniliformis.fasta
Streptococcus_acidominimus.fasta
Streptococcus_agalactiae.fasta
Streptococcus_anginosus.fasta
Streptococcus_australis.fasta
Streptococcus_canis.fasta
Streptococcus_constellatus.fasta
Streptococcus_cristatus.fasta
Streptococcus_dysgalactiae.fasta
Streptococcus_equi.fasta
Streptococcus_equinus.fasta
Streptococcus_ferus.fasta
Streptococcus_gallolyticus.fasta
Streptococcus_gordonii.fasta
Streptococcus_halotolerans.fasta
Streptococcus_himalayensis.fasta
Streptococcus_infantarius.fasta
Streptococcus_iniae.fasta
Streptococcus_intermedius.fasta
Streptococcus_lutetiensis.fasta
Streptococcus_macedonicus.fasta
Streptococcus_marmotae.fasta
Streptococcus_merionis.fasta
Streptococcus_milleri.fasta
Streptococcus_mitis.fasta
Streptococcus_mutans.fasta
Streptococcus_oralis.fasta
Streptococcus_pantholopis.fasta
Streptococcus_parasanguinis.fasta
Streptococcus_parauberis.fasta
Streptococcus_pasteurianus.fasta
Streptococcus_pluranimalium.fasta
Streptococcus_pneumoniae.fasta
Streptococcus_porcinus.fasta
Streptococcus_pseudopneumoniae.fasta
Streptococcus_pseudoporcinus.fasta
Streptococcus_pyogenes.fasta
Streptococcus_respiraculi.fasta
Streptococcus_ruminantium.fasta
Streptococcus_salivarius.fasta
Streptococcus_sanguinis.fasta
Streptococcus_sobrinus.fasta
Streptococcus_sp.fasta
Streptococcus_suis.fasta
Streptococcus_thermophilus.fasta
Streptococcus_troglodytae.fasta
Streptococcus_uberis.fasta
Streptococcus_urinalis.fasta
Streptococcus_vestibularis.fasta
Streptococcus_viridans.fasta
Streptomonospora_sp.fasta
Streptomyces_actuosus.fasta
Streptomyces_albidoflavus.fasta
Streptomyces_albireticuli.fasta
Streptomyces_alboflavus.fasta
Streptomyces_albulus.fasta
Streptomyces_albus.fasta
Streptomyces_alfalfae.fasta
Streptomyces_ambofaciens.fasta
Streptomyces_asterosporus.fasta
Streptomyces_atratus.fasta
Streptomyces_autolyticus.fasta
Streptomyces_avermitilis.fasta
Streptomyces_bacillaris.fasta
Streptomyces_bingchenggensis.fasta
Streptomyces_cattleya.fasta
Streptomyces_cavourensis.fasta
Streptomyces_chartreusis.fasta
Streptomyces_clavuligerus.fasta
Streptomyces_coelicolor.fasta
Streptomyces_collinus.fasta
Streptomyces_cyaneogriseus.fasta
Streptomyces_dengpaensis.fasta
Streptomyces_exfoliatus.fasta
Streptomyces_formicae.fasta
Streptomyces_fradiae.fasta
Streptomyces_fulvissimus.fasta
Streptomyces_fungicidicus.fasta
Streptomyces_gilvosporeus.fasta
Streptomyces_glaucescens.fasta
Streptomyces_globisporus.fasta
Streptomyces_globosus.fasta
Streptomyces_griseochromogenes.fasta
Streptomyces_griseorubiginosus.fasta
Streptomyces_griseoviridis.fasta
Streptomyces_griseus.fasta
Streptomyces_hundungensis.fasta
Streptomyces_hygroscopicus.fasta
Streptomyces_koyangensis.fasta
Streptomyces_lavendulae.fasta
Streptomyces_leeuwenhoekii.fasta
Streptomyces_lincolnensis.fasta
Streptomyces_lividans.fasta
Streptomyces_lunaelactis.fasta
Streptomyces_luteoverticillatus.fasta
Streptomyces_lydicus.fasta
Streptomyces_malaysiensis.fasta
Streptomyces_nigra.fasta
Streptomyces_niveus.fasta
Streptomyces_noursei.fasta
Streptomyces_olivaceus.fasta
Streptomyces_olivoreticuli.fasta
Streptomyces_pactum.fasta
Streptomyces_parvulus.fasta
Streptomyces_peucetius.fasta
Streptomyces_pluripotens.fasta
Streptomyces_pratensis.fasta
Streptomyces_pristinaespiralis.fasta
Streptomyces_puniciscabiei.fasta
Streptomyces_reticuli.fasta
Streptomyces_rimosus.fasta
Streptomyces_rubrolavendulae.fasta
Streptomyces_sampsonii.fasta
Streptomyces_scabiei.fasta
Streptomyces_seoulensis.fasta
Streptomyces_sp.fasta
Streptomyces_spongiicola.fasta
Streptomyces_tirandamycinicus.fasta
Streptomyces_venezuelae.fasta
Streptomyces_vietnamensis.fasta
Streptomyces_violaceoruber.fasta
Streptomyces_violaceusniger.fasta
Streptomyces_xiamenensis.fasta
Streptomyces_xinghaiensis.fasta
Streptosporangium_roseum.fasta
Sulfitobacter_donghicola.fasta
Sulfitobacter_pseudonitzschiae.fasta
Sulfitobacter_sp.fasta
Sulfodiicoccus_acidiphilus.fasta
Sulfolobus_acidocaldarius.fasta
Sulfolobus_islandicus.fasta
Sulfolobus_solfataricus.fasta
Sulfolobus_sp.fasta
Sulfolobus_tokodaii.fasta
Sulfuricaulis_limicola.fasta
Sulfuricella_denitrificans.fasta
Sulfuricurvum_kujiense.fasta
Sulfuriferula_sp.fasta
Sulfuriflexus_mobilis.fasta
Sulfurifustis_variabilis.fasta
Sulfurihydrogenibium_azorense.fasta
Sulfurihydrogenibium_sp.fasta
Sulfurimonas_autotrophica.fasta
Sulfurimonas_denitrificans.fasta
Sulfuritalea_hydrogenivorans.fasta
Sulfuritortus_calidifontis.fasta
Sulfurivermis_fontis.fasta
Sulfurospirillum_barnesii.fasta
Sulfurospirillum_cavolei.fasta
Sulfurospirillum_deleyianum.fasta
Sulfurospirillum_halorespirans.fasta
Sulfurospirillum_multivorans.fasta
Sulfurospirillum_sp.fasta
Sulfurovum_sp.fasta
Sutterella_megalosphaeroides.fasta
Sutterella_sp.fasta
Swingsia_samuiensis.fasta
Swingsia_sp.fasta
Symbiobacterium_thermophilum.fasta
Synechococcus_elongatus.fasta
Synechococcus_lividus.fasta
Synechococcus_sp.fasta
Synechocystis_sp.fasta
Syntrophobacter_fumaroxidans.fasta
Syntrophobotulus_glycolicus.fasta
Syntrophomonas_wolfei.fasta
Syntrophothermus_lipocalidus.fasta
Syntrophus_aciditrophicus.fasta
Tabrizicola_sp.fasta
Tamlana_sp.fasta
Tannerella_forsythia.fasta
Tannerella_sp.fasta
Tateyamaria_omphalii.fasta
Tatlockia_micdadei.fasta
Tatumella_citrea.fasta
Tatumella_ptyseos.fasta
Taylorella_asinigenitalis.fasta
Taylorella_equigenitalis.fasta
Tenacibaculum_dicentrarchi.fasta
Tenacibaculum_jejuense.fasta
Tenacibaculum_maritimum.fasta
Tenacibaculum_sp.fasta
Tenericutes_bacterium.fasta
Tepidanaerobacter_acetatoxydans.fasta
Terasakiella_sp.fasta
Teredinibacter_turnerae.fasta
Terribacillus_goriensis.fasta
Terriglobus_roseus.fasta
Terriglobus_saanensis.fasta
Tessaracoccus_flavescens.fasta
Tessaracoccus_flavus.fasta
Tessaracoccus_sp.fasta
Tetragenococcus_halophilus.fasta
Tetragenococcus_koreensis.fasta
Tetragenococcus_osmophilus.fasta
Thalassococcus_sp.fasta
Thalassolituus_oleivorans.fasta
Thalassospira_indica.fasta
Thalassospira_marina.fasta
Thalassospira_xiamenensis.fasta
Thalassotalea_crassostreae.fasta
Thalassotalea_sp.fasta
Thauera_aromatica.fasta
Thauera_chlorobenzoica.fasta
Thauera_humireducens.fasta
Thauera_sp.fasta
Thermacetogenium_phaeum.fasta
Thermaerobacter_marianensis.fasta
Thermaerobacter_sp.fasta
Thermanaerovibrio_acidaminovorans.fasta
Thermincola_potens.fasta
Thermoactinomyces_vulgaris.fasta
Thermoactinomycetaceae_bacterium.fasta
Thermoanaerobacter_brockii.fasta
Thermoanaerobacter_ethanolicus.fasta
Thermoanaerobacter_italicus.fasta
Thermoanaerobacterium_thermosaccharolyticum.fasta
Thermoanaerobacterium_xylanolyticum.fasta
Thermoanaerobacter_kivui.fasta
Thermoanaerobacter_mathranii.fasta
Thermoanaerobacter_pseudethanolicus.fasta
Thermoanaerobacter_sp.fasta
Thermoanaerobacter_tengcongensis.fasta
Thermoanaerobacter_wiegelii.fasta
Thermobacillus_composti.fasta
Thermobaculum_terrenum.fasta
Thermobifida_fusca.fasta
Thermobispora_bispora.fasta
Thermoclostridium_stercorarium.fasta
Thermococcus_barophilus.fasta
Thermococcus_barossii.fasta
Thermococcus_celer.fasta
Thermococcus_chitonophagus.fasta
Thermococcus_cleftensis.fasta
Thermococcus_eurythermalis.fasta
Thermococcus_gammatolerans.fasta
Thermococcus_gorgonarius.fasta
Thermococcus_guaymasensis.fasta
Thermococcus_kodakarensis.fasta
Thermococcus_litoralis.fasta
Thermococcus_nautili.fasta
Thermococcus_onnurineus.fasta
Thermococcus_pacificus.fasta
Thermococcus_paralvinellae.fasta
Thermococcus_peptonophilus.fasta
Thermococcus_piezophilus.fasta
Thermococcus_profundus.fasta
Thermococcus_radiotolerans.fasta
Thermococcus_sibiricus.fasta
Thermococcus_siculi.fasta
Thermococcus_sp.fasta
Thermococcus_thioreducens.fasta
Thermocrinis_albus.fasta
Thermocrinis_ruber.fasta
Thermodesulfatator_indicus.fasta
Thermodesulfobacterium_commune.fasta
Thermodesulfobacterium_geofontis.fasta
Thermodesulfobium_acidiphilum.fasta
Thermodesulfobium_narugense.fasta
Thermodesulfovibrio_yellowstonii.fasta
Thermofilum_carboxyditrophus.fasta
Thermofilum_pendens.fasta
Thermofilum_sp.fasta
Thermogladius_cellulolyticus.fasta
Thermogutta_terrifontis.fasta
Thermomicrobium_roseum.fasta
Thermomonas_sp.fasta
Thermomonospora_curvata.fasta
Thermoplasma_acidophilum.fasta
Thermoplasmatales_archaeon.fasta
Thermoplasma_volcanium.fasta
Thermoproteus_tenax.fasta
Thermoproteus_uzoniensis.fasta
Thermosediminibacter_oceani.fasta
Thermosipho_africanus.fasta
Thermosipho_melanesiensis.fasta
Thermosipho_sp.fasta
Thermosphaera_aggregans.fasta
Thermosulfidibacter_takaii.fasta
Thermosynechococcus_elongatus.fasta
Thermosynechococcus_vulcanus.fasta
Thermotoga_caldifontis.fasta
Thermotoga_maritima.fasta
Thermotoga_naphthophila.fasta
Thermotoga_neapolitana.fasta
Thermotoga_petrophila.fasta
Thermotoga_profunda.fasta
Thermotoga_sp.fasta
Thermovibrio_ammonificans.fasta
Thermovirga_lienii.fasta
Thermus_aquaticus.fasta
Thermus_brockianus.fasta
Thermus_oshimai.fasta
Thermus_parvatiensis.fasta
Thermus_scotoductus.fasta
Thermus_sp.fasta
Thermus_thermophilus.fasta
Thioalkalimicrobium_aerophilum.fasta
Thioalkalimicrobium_cyclicum.fasta
Thioalkalivibrio_nitratireducens.fasta
Thioalkalivibrio_paradoxus.fasta
Thioalkalivibrio_sp.fasta
Thioalkalivibrio_sulfidiphilus.fasta
Thioalkalivibrio_versutus.fasta
Thiobacillus_denitrificans.fasta
Thiobacimonas_profunda.fasta
Thioclava_nitratireducens.fasta
Thiocystis_violascens.fasta
Thioflavicoccus_mobilis.fasta
Thiohalobacter_thiocyanaticus.fasta
Thiolapillus_brandeum.fasta
Thiomicrorhabdus_sp.fasta
Thiomicrospira_crunogena.fasta
Thiomicrospira_sp.fasta
Thiomonas_intermedia.fasta
Thioploca_ingrica.fasta
Tistrella_mobilis.fasta
TM7_phylum.fasta
Tolumonas_auensis.fasta
Treponema_azotonutricium.fasta
Treponema_brennaborense.fasta
Treponema_caldarium.fasta
Treponema_denticola.fasta
Treponema_pallidum.fasta
Treponema_paraluiscuniculi.fasta
Treponema_pedis.fasta
Treponema_primitia.fasta
Treponema_putidum.fasta
Treponema_sp.fasta
Treponema_succinifaciens.fasta
Trichodesmium_erythraeum.fasta
Tropheryma_whipplei.fasta
Truepera_radiovictrix.fasta
Trueperella_bialowiezensis.fasta
Trueperella_pyogenes.fasta
Tsukamurella_paurometabola.fasta
Tsukamurella_tyrosinosolvens.fasta
Tumebacillus_algifaecis.fasta
Tumebacillus_avium.fasta
Turicibacter_sp.fasta
Turneriella_parva.fasta
Uncultured_Termite.fasta
Undibacterium_parvum.fasta
UNVERIFIED_ORG:_Enterobacter.fasta
Ureaplasma_parvum.fasta
Ureaplasma_urealyticum.fasta
Ureibacillus_thermosphaericus.fasta
Vagococcus_penaei.fasta
Vagococcus_sp.fasta
Vagococcus_teuberi.fasta
Vampirococcus_sp.fasta
Variibacter_gotjawalensis.fasta
Variovorax_boronicumulans.fasta
Variovorax_paradoxus.fasta
Variovorax_sp.fasta
Veillonella_dispar.fasta
Veillonella_parvula.fasta
Veillonella_rodentium.fasta
Verminephrobacter_eiseniae.fasta
Verrucomicrobia_bacterium.fasta
Verrucosispora_maris.fasta
Vibrio_alfacsensis.fasta
Vibrio_alginolyticus.fasta
Vibrio_anguillarum.fasta
Vibrio_antiquarius.fasta
Vibrio_aphrogenes.fasta
Vibrio_breoganii.fasta
Vibrio_campbellii.fasta
Vibrio_casei.fasta
Vibrio_chagasii.fasta
Vibrio_cholerae.fasta
Vibrio_coralliilyticus.fasta
Vibrio_cyclitrophicus.fasta
Vibrio_diabolicus.fasta
Vibrio_fischeri.fasta
Vibrio_fluvialis.fasta
Vibrio_furnissii.fasta
Vibrio_gazogenes.fasta
Vibrio_harveyi.fasta
Vibrio_hyugaensis.fasta
Vibrio_jasicida.fasta
Vibrio_mediterranei.fasta
Vibrio_mimicus.fasta
Vibrio_natriegens.fasta
Vibrio_neocaledonicus.fasta
Vibrio_nigripulchritudo.fasta
Vibrio_owensii.fasta
Vibrio_parahaemolyticus.fasta
Vibrio_qinghaiensis.fasta
Vibrio_rotiferianus.fasta
Vibrio_rumoiensis.fasta
Vibrio_scophthalmi.fasta
Vibrio_sp.fasta
Vibrio_splendidus.fasta
Vibrio_tapetis.fasta
Vibrio_tritonius.fasta
Vibrio_tubiashii.fasta
Vibrio_vulnificus.fasta
Victivallales_bacterium.fasta
Virgibacillus_dokdonensis.fasta
Virgibacillus_halodenitrificans.fasta
Virgibacillus_necropolis.fasta
Virgibacillus_phasianinus.fasta
Virgibacillus_sp.fasta
Vitreoscilla_filiformis.fasta
Vitreoscilla_sp.fasta
Vulcanisaeta_distributa.fasta
Vulcanisaeta_moutnovskia.fasta
Vulgatibacter_incomptus.fasta
Waddlia_chondrophila.fasta
Weeksella_virosa.fasta
Weissella_ceti.fasta
Weissella_cibaria.fasta
Weissella_confusa.fasta
Weissella_hellenica.fasta
Weissella_jogaejeotgali.fasta
Weissella_koreensis.fasta
Weissella_paramesenteroides.fasta
Weissella_soli.fasta
Weissella_sp.fasta
Wenyingzhuangia_fucanilytica.fasta
Wenzhouxiangella_marina.fasta
Wigglesworthia_glossinidia.fasta
Winogradskyella_sp.fasta
Woeseia_oceani.fasta
Wolbachia_endosymbiont.fasta
Wolbachia_pipientis.fasta
Wolbachia_sp.fasta
Wolinella_succinogenes.fasta
Xanthobacter_autotrophicus.fasta
Xanthomonadaceae_bacterium.fasta
Xanthomonas_albilineans.fasta
Xanthomonas_axonopodis.fasta
Xanthomonas_campestris.fasta
Xanthomonas_citri.fasta
Xanthomonas_euvesicatoria.fasta
Xanthomonas_fragariae.fasta
Xanthomonas_gardneri.fasta
Xanthomonas_hortorum.fasta
Xanthomonas_oryzae.fasta
Xanthomonas_perforans.fasta
Xanthomonas_sacchari.fasta
Xanthomonas_sp.fasta
Xanthomonas_translucens.fasta
Xanthomonas_vasicola.fasta
Xanthomonas_vesicatoria.fasta
Xenorhabdus_bovienii.fasta
Xenorhabdus_doucetiae.fasta
Xenorhabdus_hominickii.fasta
Xenorhabdus_nematophila.fasta
Xenorhabdus_poinarii.fasta
Xylanibacterium_sp.fasta
Xylanimicrobium_sp.fasta
Xylanimonas_cellulosilytica.fasta
Xylella_fastidiosa.fasta
Xylella_taiwanensis.fasta
Yangia_pacifica.fasta
Yangia_sp.fasta
Yersinia_aldovae.fasta
Yersinia_aleksiciae.fasta
Yersinia_enterocolitica.fasta
Yersinia_frederiksenii.fasta
Yersinia_intermedia.fasta
Yersinia_kristensenii.fasta
Yersinia_massiliensis.fasta
Yersinia_pestis.fasta
Yersinia_pseudotuberculosis.fasta
Yersinia_rohdei.fasta
Yersinia_ruckeri.fasta
Yersinia_similis.fasta
Yersinia_sp.fasta
Zhongshania_aliphaticivorans.fasta
Zobellella_denitrificans.fasta
Zobellia_galactanivorans.fasta
Zoogloeaceae_bacteirum.fasta
Zunongwangia_profunda.fasta
Zymobacter_palmae.fasta
Zymomonas_mobilis.fasta
