# Supplementary material for: Expanding the taxonomic range in the fecal metagenome
Source: BMC Bioinformatics. 2021 Jun 9;22:312. doi: 10.1186/s12859-021-04212-6 (PMC8188691; doi:10.1186/s12859-021-04212-6)
Supplement: Supplementary file 1 — Additional file 1. File containing all scripts and information for benchmarking simulations. This information is also available at the link: https://github.com/theo-allnutt-bioinformatics/Allnutt_etal_2020_expanding_the_taxonomic. [file 12859_2021_4212_MOESM1_ESM.zip › Allnutt_etal_2020_expanding_the_taxonomic-main/euk.list]

Abrus_precatorius.fasta
Acanthamoeba_castellanii.fasta
Acanthaster_planci.fasta
Acaromyces_ingoldii.fasta
Acromyrmex_echinatior.fasta
Acropora_digitifera.fasta
Acytostelium_subglobosum.fasta
Aedes_aegypti.fasta
Aethina_tumida.fasta
Agaricus_bisporus.fasta
Agrilus_planipennis.fasta
Ajellomyces_dermatitidis.fasta
Alternaria_alternata.fasta
Alternaria_arborescens.fasta
Amorphotheca_resinae.fasta
Amphimedon_queenslandica.fasta
Amyelois_transitella.fasta
Anabas_testudineus.fasta
Ananas_comosus.fasta
Anas_platyrhynchos.fasta
Anopheles_gambiae.fasta
Anoplophora_glabripennis.fasta
Anser_cygnoides.fasta
Anthracocystis_flocculosa.fasta
Aphanomyces_astaci.fasta
Aphanomyces_invadans.fasta
Aphis_gossypii.fasta
Apiotrichum_porosum.fasta
Apis_mellifera.fasta
Arabidopsis_lyrata.fasta
Arabidopsis_thaliana.fasta
Arachis_hypogaea.fasta
Arthrobotrys_oligospora.fasta
Arthroderma_otae.fasta
Ascoidea_rubescens.fasta
Ashbya_gossypii.fasta
Asparagus_officinalis.fasta
Aspergillus_aculeatinus.fasta
Aspergillus_aculeatus.fasta
Aspergillus_bombycis.fasta
Aspergillus_brunneoviolaceus.fasta
Aspergillus_campestris.fasta
Aspergillus_candidus.fasta
Aspergillus_clavatus.fasta
Aspergillus_costaricaensis.fasta
Aspergillus_eucalypticola.fasta
Aspergillus_fischeri.fasta
Aspergillus_flavus.fasta
Aspergillus_fumigatus.fasta
Aspergillus_glaucus.fasta
Aspergillus_heteromorphus.fasta
Aspergillus_homomorphus.fasta
Aspergillus_ibericus.fasta
Aspergillus_japonicus.fasta
Aspergillus_lacticoffeatus.fasta
Aspergillus_mulundensis.fasta
Aspergillus_neoniger.fasta
Aspergillus_nidulans.fasta
Aspergillus_niger.fasta
Aspergillus_nomius.fasta
Aspergillus_novofumigatus.fasta
Aspergillus_oryzae.fasta
Aspergillus_piperis.fasta
Aspergillus_saccharolyticus.fasta
Aspergillus_sclerotioniger.fasta
Aspergillus_steynii.fasta
Aspergillus_terreus.fasta
Aspergillus_thermomutatus.fasta
Aspergillus_uvarum.fasta
Aspergillus_vadensis.fasta
Aspergillus_welwitschiae.fasta
Athalia_rosae.fasta
Atta_cephalotes.fasta
Aureobasidium_namibiae.fasta
Aureobasidium_pullulans.fasta
Aureobasidium_subglaciale.fasta
Aureococcus_anophagefferens.fasta
Babesia_bigemina.fasta
Babesia_bovis.fasta
Babesia_microti.fasta
Babesia_ovata.fasta
Babesia_sp.fasta
Babjeviella_inositovora.fasta
Bactrocera_cucurbitae.fasta
Bactrocera_dorsalis.fasta
Batrachochytrium_dendrobatidis.fasta
Baudoinia_panamericana.fasta
Beauveria_bassiana.fasta
Besnoitia_besnoiti.fasta
Beta_vulgaris.fasta
Bicyclus_anynana.fasta
Bigelowiella_natans.fasta
Bipolaris_maydis.fasta
Bipolaris_oryzae.fasta
Bipolaris_sorokiniana.fasta
Bipolaris_victoriae.fasta
Bipolaris_zeicola.fasta
Blastocystis_hominis,.fasta
Blastocystis_sp.fasta
Bombus_impatiens.fasta
Bombyx_mandarina.fasta
Bos_taurus.fasta
Botrytis_cinerea.fasta
Brachypodium_distachyon.fasta
Branchiostoma_belcheri.fasta
Brassica_napus.fasta
Byssochlamys_spectabilis.fasta
Caenorhabditis_elegans.fasta
Callorhinchus_milii.fasta
Camellia_sinensis.fasta
Camponotus_floridanus.fasta
Candida_albicans.fasta
Candida_dubliniensis.fasta
Candida_orthopsilosis.fasta
Candida_tanzawaensis.fasta
Candida_tenuis.fasta
Candida_tropicalis.fasta
Candida_viswanathii.fasta
Capra_hircus.fasta
Capronia_coronata.fasta
Capronia_epimyces.fasta
Capsaspora_owczarzaki.fasta
Capsicum_annuum.fasta
Carassius_auratus.fasta
Carica_papaya.fasta
Centruroides_sculpturatus.fasta
Cephus_cinctus.fasta
Ceraceosorus_guamensis.fasta
Ceratina_calcarata.fasta
Ceratitis_capitata.fasta
Ceratosolen_solmsi.fasta
Cercospora_beticola.fasta
Chaetomium_globosum.fasta
Chaetomium_thermophilum.fasta
Chenopodium_quinoa.fasta
Chrysemys_picta.fasta
Cicer_arietinum.fasta
Ciona_intestinalis.fasta
Citrus_sinensis.fasta
Cladophialophora_bantiana.fasta
Cladophialophora_carrionii.fasta
Cladophialophora_immunda.fasta
Cladophialophora_psammophila.fasta
Cladophialophora_yegresii.fasta
Clavispora_lusitaniae.fasta
Clupea_harengus.fasta
Coccidioides_immitis.fasta
Coccidioides_posadasii.fasta
Coffea_arabica.fasta
Colletotrichum_graminicola.fasta
Colletotrichum_higginsianum.fasta
Colletotrichum_orchidophilum.fasta
Columba_livia.fasta
Coniophora_puteana.fasta
Coniosporium_apollinis.fasta
Copidosoma_floridanum.fasta
Cordyceps_fumosorosea.fasta
Cordyceps_militaris.fasta
Corvus_brachyrhynchos.fasta
Coturnix_japonica.fasta
Crassostrea_virginica.fasta
Crocodylus_porosus.fasta
Cryptococcus_amylolentus.fasta
Cryptococcus_gattii.fasta
Cryptococcus_neoformans.fasta
Cryptomonas_paramecium.fasta
Cryptosporidium_hominis.fasta
Cryptosporidium_muris.fasta
Cryptosporidium_parvum.fasta
Cryptosporidium_ubiquitum.fasta
Cryptotermes_secundus.fasta
Ctenocephalides_felis.fasta
Cucumis_melo.fasta
Cucumis_sativus.fasta
Cucurbita_moschata.fasta
Cutaneotrichosporon_oleaginosus.fasta
Cyberlindnera_jadinii.fasta
Cyclospora_cayetanensis.fasta
Cynara_cardunculus.fasta
Cyphellophora_europaea.fasta
Cyphomyrmex_costatus.fasta
Cyprinus_carpio.fasta
Danio_rerio.fasta
Daucus_carota.fasta
Debaryomyces_fabryi.fasta
Debaryomyces_hansenii.fasta
Dendroctonus_ponderosae.fasta
Dendronephthya_gigantea.fasta
Dermatophagoides_pteronyssinus.fasta
Diabrotica_virgifera.fasta
Diachasma_alloeum.fasta
Dichomitus_squalens.fasta
Dictyostelium_discoideum.fasta
Dictyostelium_fasciculatum.fasta
Dictyostelium_purpureum.fasta
Dinoponera_quadriceps.fasta
Diplodia_corticola.fasta
Dromaius_novaehollandiae.fasta
Dufourea_novaeangliae.fasta
Durio_zibethinus.fasta
Echinococcus_granulosus.fasta
Eimeria_acervulina.fasta
Eimeria_maxima.fasta
Eimeria_mitis.fasta
Eimeria_necatrix.fasta
Eimeria_tenella.fasta
Elaeis_guineensis.fasta
Emiliania_huxleyi.fasta
Encephalitozoon_cuniculi.fasta
Encephalitozoon_hellem.fasta
Encephalitozoon_intestinalis.fasta
Encephalitozoon_romaleae.fasta
Endocarpon_pusillum.fasta
Entamoeba_dispar.fasta
Entamoeba_histolytica.fasta
Entamoeba_invadens.fasta
Entamoeba_nuttalli.fasta
Equus_caballus.fasta
Eremothecium_gossypii.fasta
Eremothecium_sinecaudum.fasta
Eucalyptus_grandis.fasta
Eufriesea_mexicana.fasta
Eurytemora_affinis.fasta
Eutrema_salsugineum.fasta
Exaiptasia_pallida.fasta
Exophiala_aquamarina.fasta
Exophiala_dermatitidis.fasta
Exophiala_mesophila.fasta
Exophiala_oligosperma.fasta
Exophiala_spinifera.fasta
Exophiala_xenobiotica.fasta
Felis_catus.fasta
Fibroporia_radiculosa.fasta
Fomitiporia_mediterranea.fasta
Fonsecaea_erecta.fasta
Fonsecaea_monophora.fasta
Fonsecaea_multimorphosa.fasta
Fonsecaea_nubica.fasta
Fonsecaea_pedrosoi.fasta
Fonticula_alba.fasta
Fopius_arisanus.fasta
Formica_exsecta.fasta
Fragaria_vesca.fasta
Frankliniella_occidentalis.fasta
Fusarium_fujikuroi.fasta
Fusarium_graminearum.fasta
Fusarium_oxysporum.fasta
Fusarium_pseudograminearum.fasta
Fusarium_venenatum.fasta
Fusarium_verticillioides.fasta
Gaeumannomyces_tritici.fasta
Galleria_mellonella.fasta
Gallus_gallus.fasta
Giardia_lamblia.fasta
Gibberella_moniliformis.fasta
Glarea_lozoyensis.fasta
Gloeophyllum_trabeum.fasta
Glycine_max.fasta
Gossypium_hirsutum.fasta
Gregarina_niphandrodes.fasta
Grosmannia_clavigera.fasta
Guillardia_theta.fasta
Habropoda_laboriosa.fasta
Halyomorpha_halys.fasta
Harpegnathos_saltator.fasta
Helianthus_annuus.fasta
Helobdella_robusta.fasta
Hemiselmis_andersenii.fasta
Heterobasidion_irregulare.fasta
Hevea_brasiliensis.fasta
Histoplasma_capsulatum.fasta
Homo_sapiens.fasta
Hyalella_azteca.fasta
Hydra_magnipapillata.fasta
Hydra_vulgaris.fasta
Hyphopichia_burtonii.fasta
Hyposmocoma_kahamanoa.fasta
Ichthyophthirius_multifiliis.fasta
Ictalurus_punctatus.fasta
Jaminaea_rosea.fasta
Juglans_regia.fasta
Kalmanozyma_brasiliensis.fasta
Kazachstania_africana.fasta
Kazachstania_naganishii.fasta
Kluyveromyces_lactis.fasta
Kluyveromyces_marxianus.fasta
Kockovaella_imperatae.fasta
Komagataella_phaffii.fasta
Kuraishia_capsulata.fasta
Kwoniella_bestiolae.fasta
Kwoniella_dejecticola.fasta
Kwoniella_mangroviensis.fasta
Kwoniella_pini.fasta
Labrus_bergylta.fasta
Laccaria_bicolor.fasta
Lachancea_lanzarotensis.fasta
Lachancea_thermotolerans.fasta
Lactuca_sativa.fasta
Lates_calcarifer.fasta
Leishmania_braziliensis.fasta
Leishmania_donovani.fasta
Leishmania_infantum.fasta
Leishmania_major.fasta
Leishmania_mexicana.fasta
Leishmania_panamensis.fasta
Leptinotarsa_decemlineata.fasta
Leptomonas_pyrrhocoris.fasta
Leptosphaeria_maculans.fasta
Limulus_polyphemus.fasta
Linepithema_humile.fasta
Lingula_anatina.fasta
Litopenaeus_vannamei.fasta
Loa_loa.fasta
Lobosporangium_transversale.fasta
Lodderomyces_elongisporus.fasta
Lottia_gigantea.fasta
Lucilia_cuprina.fasta
Magnaporthe_oryzae.fasta
Malassezia_globosa.fasta
Malassezia_pachydermatis.fasta
Malassezia_restricta.fasta
Malassezia_sympodialis.fasta
Manihot_esculenta.fasta
Marssonina_brunnea.fasta
Medicago_truncatula.fasta
Megachile_rotundata.fasta
Meira_miltonrushii.fasta
Melampsora_larici-populina.fasta
Melanaphis_sacchari.fasta
Meleagris_gallopavo.fasta
Meliniomyces_bicolor.fasta
Metarhizium_acridum.fasta
Metarhizium_brunneum.fasta
Metarhizium_robertsii.fasta
Metaseiulus_occidentalis.fasta
Metschnikowia_bicuspidata.fasta
Meyerozyma_guilliermondii.fasta
Microplitis_demolitor.fasta
Mitosporidium_daphniae.fasta
Mixia_osmundae.fasta
Mizuhopecten_yessoensis.fasta
Moesziomyces_antarcticus.fasta
Monomorium_pharaonis.fasta
Monopterus_albus.fasta
Monosiga_brevicollis.fasta
Montastraea_faveolata.fasta
Musa_acuminata.fasta
Musca_domestica.fasta
Mus_musculus.fasta
Mycoplasma_auris.fasta
Mycoplasma_sp.fasta
Naegleria_gruberi.fasta
Nannizzia_gypsea.fasta
Nannochloropsis_gaditana.fasta
Naumovozyma_castellii.fasta
Naumovozyma_dairenensis.fasta
Necator_americanus.fasta
Nematocida_parisii.fasta
Nematostella_vectensis.fasta
Neodiprion_lecontei.fasta
Neospora_caninum.fasta
Neurospora_crassa.fasta
Neurospora_tetrasperma.fasta
Nicotiana_tabacum.fasta
Nicrophorus_vespilloides.fasta
Nosema_ceranae.fasta
Notechis_scutatus.fasta
Nylanderia_fulva.fasta
Octopus_vulgaris.fasta
Odocoileus_virginianus.fasta
Ogataea_parapolymorpha.fasta
Ogataea_polymorpha.fasta
Olea_europaea.fasta
Oncorhynchus_kisutch.fasta
Oncorhynchus_mykiss.fasta
Oncorhynchus_nerka.fasta
Oncorhynchus_tshawytscha.fasta
Onthophagus_taurus.fasta
Ooceraea_biroi.fasta
Opisthorchis_viverrini.fasta
Orbicella_faveolata.fasta
Ordospora_colligata.fasta
Oreochromis_niloticus.fasta
Orussus_abietinus.fasta
Oryctolagus_cuniculus.fasta
Oryza_sativa.fasta
Osmia_bicornis.fasta
Ostrinia_furnacalis.fasta
Ovis_aries.fasta
Papaver_somniferum.fasta
Papilio_machaon.fasta
Paracoccidioides_brasiliensis.fasta
Paracoccidioides_lutzii.fasta
Paralichthys_olivaceus.fasta
Paramecium_tetraurelia.fasta
Paraphaeosphaeria_sporulosa.fasta
Parastagonospora_nodorum.fasta
Parasteatoda_tepidariorum.fasta
Pediculus_humanus.fasta
Penaeus_vannamei.fasta
Penicilliopsis_zonata.fasta
Penicillium_arizonense.fasta
Penicillium_chrysogenum.fasta
Penicillium_digitatum.fasta
Penicillium_expansum.fasta
Penicillium_marneffei.fasta
Perca_flavescens.fasta
Perkinsus_marinus.fasta
Pestalotiopsis_fici.fasta
Phaeoacremonium_minimum.fasta
Phaeodactylum_tricornutum.fasta
Phaeosphaeria_nodorum.fasta
Phanerochaete_carnosa.fasta
Phaseolus_vulgaris.fasta
Phialocephala_scopiformis.fasta
Phialophora_attae.fasta
Phoenix_dactylifera.fasta
Phycomyces_blakesleeanus.fasta
Phytophthora_infestans.fasta
Phytophthora_parasitica.fasta
Phytophthora_sojae.fasta
Pichia_kudriavzevii.fasta
Pichia_membranifaciens.fasta
Pieris_rapae.fasta
Plasmodium_berghei.fasta
Plasmodium_chabaudi.fasta
Plasmodium_coatneyi.fasta
Plasmodium_cynomolgi.fasta
Plasmodium_falciparum.fasta
Plasmodium_fragile.fasta
Plasmodium_gaboni.fasta
Plasmodium_gallinaceum.fasta
Plasmodium_gonderi.fasta
Plasmodium_inui.fasta
Plasmodium_knowlesi.fasta
Plasmodium_malariae.fasta
Plasmodium_reichenowi.fasta
Plasmodium_relictum.fasta
Plasmodium_sp.fasta
Plasmodium_vinckei.fasta
Plasmodium_vivax.fasta
Plasmodium_yoelii.fasta
Plasmopara_halstedii.fasta
Plutella_xylostella.fasta
Pneumocystis_carinii.fasta
Pneumocystis_jirovecii.fasta
Pneumocystis_murina.fasta
Pochonia_chlamydosporia.fasta
Pocillopora_damicornis.fasta
Podarcis_muralis.fasta
Podospora_anserina.fasta
Pogona_vitticeps.fasta
Pogonomyrmex_barbatus.fasta
Polistes_canadensis.fasta
Polysphondylium_pallidum.fasta
Pomacea_canaliculata.fasta
Postia_placenta.fasta
Priapulus_caudatus.fasta
Prunus_avium.fasta
Pseudocercospora_fijiensis.fasta
Pseudogymnoascus_destructans.fasta
Pseudogymnoascus_verrucosus.fasta
Pseudomicrostroma_glucosiphilum.fasta
Pseudomyrmex_gracilis.fasta
Pseudonaja_textilis.fasta
Pseudozyma_hubeiensis.fasta
Puccinia_graminis.fasta
Punctularia_strigosozonata.fasta
Purpureocillium_lilacinum.fasta
Pygocentrus_nattereri.fasta
Pyrenophora_tritici-repentis.fasta
Pyricularia_pennisetigena.fasta
Ramularia_collo-cygni.fasta
Raphanus_sativus.fasta
Rasamsonia_emersonii.fasta
Rattus_norvegicus.fasta
Rhagoletis_zephyria.fasta
Rhinocladiella_mackenziei.fasta
Rhizophagus_irregularis.fasta
Rhizopus_microsporus.fasta
Rhodotorula_graminis.fasta
Rhodotorula_toruloides.fasta
Rhopalosiphum_maidis.fasta
Ricinus_communis.fasta
Saccharomyces_cerevisiae.fasta
Saccharomyces_eubayanus.fasta
Saccoglossus_kowalevskii.fasta
Saitoella_complicata.fasta
Salmo_salar.fasta
Salmo_trutta.fasta
Salpingoeca_rosetta.fasta
Salvelinus_alpinus.fasta
Saprolegnia_diclina.fasta
Saprolegnia_parasitica.fasta
Scedosporium_apiospermum.fasta
Scheffersomyces_stipitis.fasta
Schistosoma_haematobium,.fasta
Schistosoma_haematobium.fasta
Schizophyllum_commune.fasta
Schizosaccharomyces_cryophilus.fasta
Schizosaccharomyces_japonicus.fasta
Schizosaccharomyces_octosporus.fasta
Schizosaccharomyces_pombe.fasta
Sclerotinia_sclerotiorum.fasta
Serpula_lacrymans.fasta
Sesamum_indicum.fasta
Setosphaeria_turcica.fasta
Sipha_flava.fasta
Sodiomyces_alkalinus.fasta
Solanum_lycopersicum.fasta
Solanum_tuberosum.fasta
Solenopsis_invicta.fasta
Sordaria_macrospora.fasta
Sorghum_bicolor.fasta
Sparassis_crispa.fasta
Spathaspora_passalidarum.fasta
Sphaeroforma_arctica.fasta
Sphaerulina_musiva.fasta
Spinacia_oleracea.fasta
Spizellomyces_punctatus.fasta
Spodoptera_litura.fasta
Sporisorium_graminicola.fasta
Sporothrix_schenckii.fasta
Stereum_hirsutum.fasta
Stomoxys_calcitrans.fasta
Strongylocentrotus_purpuratus.fasta
Strongyloides_ratti.fasta
Struthio_camelus.fasta
Stylophora_pistillata.fasta
Sugiyamaella_lignohabitans.fasta
Sus_scrofa.fasta
Takifugu_rubripes.fasta
Talaromyces_atroroseus.fasta
Talaromyces_stipitatus.fasta
Temnothorax_curvispinosus.fasta
Tetrahymena_thermophila.fasta
Tetranychus_urticae.fasta
Tetrapisispora_blattae.fasta
Tetrapisispora_phaffii.fasta
Thalassiosira_pseudonana.fasta
Thamnophis_sirtalis.fasta
Thecamonas_trahens.fasta
Theileria_annulata.fasta
Theileria_equi.fasta
Theileria_orientalis.fasta
Theileria_parva.fasta
Theobroma_cacao.fasta
Thermothelomyces_thermophila.fasta
Thielavia_terrestris.fasta
Tilletiaria_anomala.fasta
Tilletiopsis_washingtonensis.fasta
Torulaspora_delbrueckii.fasta
Toxoplasma_gondii.fasta
Trachymyrmex_cornetzi.fasta
Trametes_versicolor.fasta
Tremella_mesenterica.fasta
Tribolium_castaneum.fasta
Trichinella_spiralis.fasta
Trichoderma_asperellum.fasta
Trichoderma_atroviride.fasta
Trichoderma_citrinoviride.fasta
Trichoderma_gamsii.fasta
Trichoderma_harzianum.fasta
Trichoderma_reesei.fasta
Trichoderma_virens.fasta
Trichomonas_vaginalis.fasta
Trichophyton_benhamiae.fasta
Trichophyton_rubrum.fasta
Trichophyton_verrucosum.fasta
Trichoplax_adhaerens.fasta
Trichoplusia_ni.fasta
Trichosporon_asahii.fasta
Trypanosoma_brucei.fasta
Trypanosoma_conorhini.fasta
Trypanosoma_cruzi.fasta
Trypanosoma_grayi.fasta
Trypanosoma_rangeli.fasta
Trypanosoma_theileri.fasta
Tsuchiyaea_wingfieldii.fasta
Tuber_melanosporum.fasta
Uncinocarpus_reesii.fasta
Ustilago_maydis.fasta
Vanderwaltozyma_polyspora.fasta
Vanessa_tameamea.fasta
Varroa_destructor.fasta
Vavraia_culicis.fasta
Verruconis_gallopava.fasta
Verticillium_alfalfae.fasta
Verticillium_dahliae.fasta
Verticillium_nonalfalfae.fasta
Vigna_angularis.fasta
Vigna_radiata.fasta
Vitis_vinifera.fasta
Vittaforma_corneae.fasta
Vollenhovia_emeryi.fasta
Wallemia_ichthyophaga.fasta
Wallemia_mellicola.fasta
Wasmannia_auropunctata.fasta
Wickerhamiella_sorbophila.fasta
Wickerhamomyces_anomalus.fasta
Wickerhamomyces_ciferrii.fasta
Xenopus_(Silurana).fasta
Xenopus_tropicalis.fasta
Xylona_heveae.fasta
Yarrowia_lipolytica.fasta
Zea_mays.fasta
Zeugodacus_cucurbitae.fasta
Zootermopsis_nevadensis.fasta
Zygosaccharomyces_rouxii.fasta
Zymoseptoria_tritici.fasta
