# Supplementary material for: Expanding the taxonomic range in the fecal metagenome
Source: BMC Bioinformatics. 2021 Jun 9;22:312. doi: 10.1186/s12859-021-04212-6 (PMC8188691; doi:10.1186/s12859-021-04212-6)
Supplement: Supplementary file 1 — Additional file 1. File containing all scripts and information for benchmarking simulations. This information is also available at the link: https://github.com/theo-allnutt-bioinformatics/Allnutt_etal_2020_expanding_the_taxonomic. [file 12859_2021_4212_MOESM1_ESM.zip › Allnutt_etal_2020_expanding_the_taxonomic-main/expected_abundances/virus1.abund]

Psammotettix alienus	796
Sida mottle	795
Spiranthes mosaic	794
Diabrotica virgifera	792
Patois virus	791
Rottboellia yellow	789
Rice latent	788
Beet necrotic	787
Shuangao Bedbug	785
Tobacco curly	784
Wuhan centipede	783
Tadarida brasiliensis	781
Tomato leaf	780
Alfalfa leaf	778
Asparagus virus	777
Malpais Spring	776
Helicobasidium mompa	774
Melon severe	773
Avian orthoreovirus	772
Goose picornavirus	770
Wenling frogfish	769
Macrosiphum euphorbiae	768
Human hepegivirus	766
Gallivirus Pf-CHK1	765
Melandrium yellow	764
Semliki forest	763
Microcystis phage	761
Stx2-converting phage	760
Xiburema virus	759
Guanarito virus	757
Culex mononega-like	756
Sida mosaic	755
Hibiscus latent	754
Iranian johnsongrass	752
Andrographis yellow	751
Xestia c-nigrum	750
Mulberry badnavirus	748
Fall chinook	747
Canarypox virus	746
Jingmen picorna-like	745
Iodobacteriophage phiPLPE	743
Lishi Spider	742
Daphne mosaic	741
Wobbly possum	740
Equine adenovirus	738
Southern elephant	737
Bat mastadenovirus	736
Cynomolgus adenovirus	735
Budgerigar fledgling	734
Cactus mild	732
Snakehead rhabdovirus	731
Golden shiner	730
Lychnis ringspot	729
Dioscorea nummularia-associated	727
Rhizoctonia solani	726
Cherry rasp	725
Dandelion yellow	724
Nienokoue virus	723
Laodelphax striatellus	721
Ageratum yellow	720
Xingshan cricket	719
Parainfluenza virus	718
Cyclovirus bat	717
Grapevine Bulgarian	716
Batai virus	714
Tomato chlorotic	713
Hemorrhagic enteritis	712
Rhesus monkey	711
Keuraliba virus	710
Bole Tick	709
Saesbyeol virus	707
Nemesia ring	706
Youcai mosaic	705
Lagenaria siceraria	704
Brassica campestris	703
Camellia oleifera	702
Medicago sativa	701
Protoparvovirus Zsana	700
Yellow baboon	698
Solanum mosaic	697
Seal parapoxvirus	696
Bimiti virus	695
Citrus leprosis	694
Koongol virus	693
Wenzhou virus	692
Lonestar tick	691
Camel alphacoronavirus	690
Cachoeira Porteira	688
Atractylodes mottle	687
Tensaw virus	686
Colocasia bobone	685
Spinach amalgavirus	684
Grapevine berry	683
Nishimuro virus	682
Petunia chlorotic	681
Salvia divinorum	680
Verticillium dahliae	679
Deer mastadenovirus	678
San Perlita	677
RNA4: NCP=non-capsid	676
Molossus molossus	674
Eimeria tenella	273
Trichoderma asperellum	270
Sodiomyces alkalinus	270
Beauveria bassiana	268
Verticillium dahliae	261
Bos taurus	258
Penicillium digitatum	257
Spodoptera litura	257
