# Supplementary material for: Expanding the taxonomic range in the fecal metagenome
Source: BMC Bioinformatics. 2021 Jun 9;22:312. doi: 10.1186/s12859-021-04212-6 (PMC8188691; doi:10.1186/s12859-021-04212-6)
Supplement: Supplementary file 1 — Additional file 1. File containing all scripts and information for benchmarking simulations. This information is also available at the link: https://github.com/theo-allnutt-bioinformatics/Allnutt_etal_2020_expanding_the_taxonomic. [file 12859_2021_4212_MOESM1_ESM.zip › Allnutt_etal_2020_expanding_the_taxonomic-main/expected_abundances/virus10.abund]

Lactobacillus johnsonii	3451
Ixeridium yellow	796
Halovirus HHTV-1	795
Turnip leaf	794
Hubei diptera	792
Hot pepper	791
Flexal virus	789
Pike fry	788
Emilia sonchifolia	787
Atypical porcine	785
Avian leukosis	784
Penaeus stylirostris	783
Cladosporium fulvum	781
Southern elephant	780
Rodent hepatovirus	778
Tubeweb spider	777
Radish leaf	776
Rabbit astrovirus	774
Turnip yellows	773
Strawberry necrotic	772
Botryotinia fuckeliana	770
Yacon virus	769
Rat arenavirus	768
Porcine teschovirus	766
Pedilanthus leaf	765
Sida leaf	764
Drosophila C	763
Ecotropis obliqua	761
Skunkpox virus	760
Rose spring	759
Sulfolobales Mexican	757
Panax notoginseng	756
Bovine parvovirus	755
UNVERIFIED: Coot	754
Cotesia kariyai	752
Beihai horseshoe	751
Melegrivirus A	750
Common bean	748
Rhizoctonia solani	747
Tianjin totivirus	746
Beihai echinoderm	745
Yellowtail ascites	743
Cleome leaf	742
Anatid herpesvirus	741
Kasokero virus	740
Caprine parainfluenza	738
Blue squill	737
Rhynchosia rugose	736
Circoviridae 9	735
American hop	734
Turdivirus 2	732
Rat bocavirus	731
Yogue virus	730
Cassava vein	729
Ustilago maydis	727
Porcine sapelovirus	726
Roundleaf bat	725
Ceratocystis resinifera	724
Velvet tobacco	723
Geobacillus virus	721
Wenzhou Tick	720
Porcine feces-associated	719
Human stool-associated	718
Utinga virus	717
Kern Canyon	716
Tobacco rattle	714
Rhinolophus blasii	713
Longan witches	712
Artichoke yellow	711
Mycoplasma phage	710
Pigeonpea sterility	709
Drosophila x	707
Bean rugose	706
Oz virus	705
Thermoanaerobacterium phage	704
Citrus dwarfing	703
Autographa californica	702
Simian parvovirus	700
Snyder-Theilen feline	698
Salmonella phage	697
Spleen focus-forming	696
Infectious spleen	695
Enterovirus F	694
Pelargonium line	693
Aureococcus anophagefferens	692
Euprosterna elaeasa	691
Thrips-associated genomovirus	690
Le Blanc	688
Banana streak	687
Wuhan spider	686
Cotton yellow	685
Changping Tick	684
Dianke virus	683
Culex flavivirus	682
Wound tumor	681
Potato spindle	680
Valsa ceratosperma	679
Estrildid finch	678
Swinepox virus	677
Andrena haemorrhoa	676
Indian encephalitis	674
Cryptosporidium parvum	274
Trichoderma harzianum	273
Nylanderia fulva	273
Giardia lamblia	272
Microplitis demolitor	270
Aspergillus fumigatus	265
Diabrotica virgifera	262
Beauveria bassiana	258
Phytophthora infestans	257
Trichoderma atroviride	254
