# Supplementary material for: Expanding the taxonomic range in the fecal metagenome
Source: BMC Bioinformatics. 2021 Jun 9;22:312. doi: 10.1186/s12859-021-04212-6 (PMC8188691; doi:10.1186/s12859-021-04212-6)
Supplement: Supplementary file 1 — Additional file 1. File containing all scripts and information for benchmarking simulations. This information is also available at the link: https://github.com/theo-allnutt-bioinformatics/Allnutt_etal_2020_expanding_the_taxonomic. [file 12859_2021_4212_MOESM1_ESM.zip › Allnutt_etal_2020_expanding_the_taxonomic-main/expected_abundances/virus3.abund]

Polygala garcinii	796
Chamois faeces	795
Listeria bacteriophage	794
Murmansk poxvirus	792
Maize white	791
Anhanga virus	789
Chicken parvovirus	788
Chili leaf	787
Tobacco mild	785
Loveridges garter	784
Wuhan insect	783
Rabbit picobirnavirus	781
Aedes aegypti	780
Potato latent	778
Juncus maritimus	777
Sulfolobales Virus	776
Murid herpesvirus	774
Yichang virus	773
Sulfitobacter phage	772
Santee-Cooper ranavirus	770
Yerba mate-associated	769
Bear Canyon	768
Coccinia mottle	766
Ferak virus	765
Finch circovirus	764
Ursus maritimus	763
Sena Madureira	761
Panicum ecklonii-associated	760
Fringilla coelebs	759
Cassava associated	757
Saimiri sciureus	756
Raspberry bushy	755
Melanoplus sanguinipes	754
Rubus chlorotic	752
Peach rosette	751
Apricot latent	750
Barley stripe	748
Jembrana disease	747
Protoparvovirus Zsana	746
Dioscorea mosaic-associated	745
Vicia faba	743
Citrus concave	742
Lunk virus	741
Strawberry latent	740
Blechum interveinal	738
Columnea latent	737
Thrips-associated genomovirus	736
Sanxia picorna-like	735
Maverick-related virus	734
Feldmannia species	732
Japanese iris	731
Pepper chlorotic	730
Beihai hepe-like	729
Beet pseudo-yellows	727
Cotesia rubecula	726
Alternaria longipes	725
Ljungan virus	724
Murray Valley	723
Equus asinus	721
Cowpea chlorotic	720
Rodent astrovirus	719
Canary polyomavirus	718
Motherwort yellow	717
Hendra virus	716
Wuhan arthropod	714
Pantoea phage	713
Lassa virus	712
Staphylococcus phage	711
Soft spider	710
Turkey avisivirus	709
Chickpea chlorosis	707
Seneca valley	706
Cyclovirus Chimp11	705
Ubei picorna-like	704
Chapare virus	703
Saccharomyces 23S	702
Switchgrass mosaic-associated	701
Laodelphax striatellus	700
Marmot norovirus	698
Swine pasivirus	697
European elk	696
Fly associated	695
Sacbrood virus	694
Elderberry aureusvirus	693
Tellina virus	692
Commelina yellow	691
Beihai octopus	690
Wenzhou yanvirus-like	688
Canine kobuvirus	687
Goutanap virus	686
Morganella phage	685
Cassava vein	684
Parsnip yellow	683
Bombali ebolavirus	682
Pichinde mammarenavirus	681
Bean rugose	680
Arracacha virus	679
Premna leaf	678
Yunnan orbivirus	677
Squash vein	676
Zygocactus virus	674
Cucumis melo	274
Capra hircus	273
Fusarium graminearum	269
Colletotrichum higginsianum	269
Eimeria tenella	265
Torulaspora delbrueckii	265
Pseudogymnoascus destructans	261
Aureococcus anophagefferens	260
Trichomonas vaginalis	258
Trichoderma asperellum	254
Trichoderma atroviride	253
