# Supplementary material for: Expanding the taxonomic range in the fecal metagenome
Source: BMC Bioinformatics. 2021 Jun 9;22:312. doi: 10.1186/s12859-021-04212-6 (PMC8188691; doi:10.1186/s12859-021-04212-6)
Supplement: Supplementary file 1 — Additional file 1. File containing all scripts and information for benchmarking simulations. This information is also available at the link: https://github.com/theo-allnutt-bioinformatics/Allnutt_etal_2020_expanding_the_taxonomic. [file 12859_2021_4212_MOESM1_ESM.zip › Allnutt_etal_2020_expanding_the_taxonomic-main/expected_abundances/virus4.abund]

Wenzhou weivirus-like	796
Blackcurrant leafroll-associated	795
Ribes americanum	794
Oat mosaic	792
Caraparu virus	791
San Angelo	789
Mirabilis jalapa	788
Soybean dwarf	787
Clostridium phage	785
Dishui lake	784
Centovirus AC	783
Holcus lanatus-associated	781
Rottboellia yellow	780
Pigeon picornavirus	778
Maize Iranian	777
Groundnut bud	776
Groundnut rosette	774
Mastomys coucha	773
Aedes flavivirus	772
Fig cryptic	770
Wenzhou yanvirus-like	769
Trifolium-associated circular	768
Saccharomyces 23S	766
Human gammaherpesvirus	765
Big Cypress	764
Bovine ephemeral	763
Solanum mosaic	761
Dragonfly-associated mastrevirus	760
Citrus tristeza	759
Citrus chlorotic	757
Ground squirrel	756
Panicum streak	755
Wild potato	754
El Moro	752
Unidentified circular	751
African swine	750
Rice grassy	748
Sweet potato	747
Wild melon	746
Rousettus aegyptiacus	745
Feline leukemia	743
Shahe endorna-like	742
Rice stripe	741
Rat bufavirus	740
Kunsagivirus B	738
Pteropox virus	737
Beet black	736
Chayote yellow	735
Ferret parechovirus	734
Potato virus	732
Chicken anemia	731
Porcine enteric	730
Cotesia glomerata	729
Pseudocowpox virus	727
Coniothyrium minitans	726
Woodchuck hepatitis	725
Tamana bat	724
Daphne mosaic	723
Groundnut yellow	721
Oat chlorotic	720
Artichoke yellow	719
Solanum nodiflorum	718
Acyrthosiphon pisum	717
Carnation latent	716
Scale drop	714
Eel River	713
Wyeomyia virus	712
Xenopus laevis	711
Mythimna separata	710
Feldmannia irregularis	709
Saimiriine herpesvirus	707
Penaeid shrimp	706
Blue squill	705
Circovirus-like genome	704
Chlorocebus pygerythrus	703
Tellina virus	702
Aeropyrum pernix	701
Leanyer virus	700
Whitewater Arroyo	698
Sepik virus	697
Blotched snakehead	696
Bat associated	695
Bowe virus	694
Pelagibacter phage	693
Pelargonium flower	692
Bacillariodnavirus LDMD-2013	691
UNVERIFIED: Great	690
Bhindi yellow	688
Faeces associated	687
Emilia sonchifolia	686
Hyacinth mosaic	685
Wiseana signata	684
Cervus elaphus	683
Gokushovirinae Bog8989 22	682
Malvastrum yellow	681
Cladosporium fulvum	680
Dakar bat	679
Bovine coronavirus	678
Avian paramyxovirus	677
Manitoba virus	676
Wallerfield virus	674
Alternaria arborescens	274
Alternaria alternata	267
Brassica napus	264
Magnaporthe oryzae	258
Pseudogymnoascus destructans	256
Nylanderia fulva	256
Aureococcus anophagefferens	255
