# Supplementary material for: Expanding the taxonomic range in the fecal metagenome
Source: BMC Bioinformatics. 2021 Jun 9;22:312. doi: 10.1186/s12859-021-04212-6 (PMC8188691; doi:10.1186/s12859-021-04212-6)
Supplement: Supplementary file 1 — Additional file 1. File containing all scripts and information for benchmarking simulations. This information is also available at the link: https://github.com/theo-allnutt-bioinformatics/Allnutt_etal_2020_expanding_the_taxonomic. [file 12859_2021_4212_MOESM1_ESM.zip › Allnutt_etal_2020_expanding_the_taxonomic-main/expected_abundances/virus5.abund]

Deer faeces	796
Chilli veinal	795
Potato virus	794
Mirabilis leaf	792
Hibbertia virus	791
Wuhan insect	789
Tapara virus	788
Black grass	787
Beluga Whale	785
Eastern chimpanzee	784
Peristrophe mosaic	783
Turkey calicivirus	781
Bhanja virus	780
KI polyomavirus	778
European hedgehog	777
Cyanophage NATL2A-133	776
Cleome leaf	774
Guaroa virus	773
Simbu virus	772
Sinapis alba	770
Arumowot virus	769
Spinach cryptic	768
Leporid herpesvirus	765
PoSCV Kor	764
Olive latent	763
Rotavirus F	761
Rabbit coronavirus	760
Schmallenberg virus	759
Bdellovibrio phage	757
Cacao yellow	756
Human fecal	755
Woodlouse hunter	754
Tobacco virus	752
Riptortus pedestris	751
Beet chlorosis	748
Porcine faeces	747
Oxyplax ochracea	746
Psittacus erithacus	745
Catharanthus mosaic	743
Trichodysplasia spinulosa-associated	742
Neckar river	741
Cowpea golden	740
Sikte waterborne	738
Araujia mosaic	737
Cripavirus NB-1	736
Eclipta yellow	735
Vallota speciosa	734
Hubei virga-like	732
Wuhan millipede	731
Tioman virus	730
Raspberry bushy	727
Jujube mosaic-associated	726
Raccoon-associated polyomavirus	725
Sinorhizobium phage	724
Tulare apple	723
Arracacha virus	721
Sida mosaic	720
Barmah Forest	719
Alcelaphine herpesvirus	718
Acidianus rod-shaped	717
Rhizophagus irregularis	716
Parabacteroides phage	714
Aeropyrum globular	713
Xanthomonas phage	712
Gossypium davidsonii	711
Alternaria alternata	710
Stemphylium lycopersici	709
Capuchin monkey	707
Grapevine latent	706
Pear blister	705
Nairobi sheep	704
Patois virus	703
Australian bat	702
Odonata associated	701
MSSI2225 virus	700
Trichoderma asperellum	698
Lisianthus enation	697
Miniopterus schreibersii	696
Chondrostereum purpureum	695
Posavirus 3	694
Chili leaf	693
Streptocarpus flower	691
Perch rhabdovirus	690
Mouse kidney	688
Culex negev-like	687
Termite associated	686
Beihai picorna-like	685
Junin virus	684
Porcine coronavirus	683
Pseudoalteromonas phage	682
Tete virus	681
Lolium perenne-associated	680
harvey murine	678
Vigna yellow	677
Opuntia virus	676
Celery mosaic	674
Galleria mellonella	270
Chenopodium quinoa	269
Cucumis melo	268
Trichoderma asperellum	268
Phytophthora infestans	267
Torulaspora delbrueckii	265
Capra hircus	261
Aspergillus fumigatus	259
Beauveria bassiana	256
Giardia lamblia	256
Anopheles gambiae	253
