# Supplementary material for: Expanding the taxonomic range in the fecal metagenome
Source: BMC Bioinformatics. 2021 Jun 9;22:312. doi: 10.1186/s12859-021-04212-6 (PMC8188691; doi:10.1186/s12859-021-04212-6)
Supplement: Supplementary file 1 — Additional file 1. File containing all scripts and information for benchmarking simulations. This information is also available at the link: https://github.com/theo-allnutt-bioinformatics/Allnutt_etal_2020_expanding_the_taxonomic. [file 12859_2021_4212_MOESM1_ESM.zip › Allnutt_etal_2020_expanding_the_taxonomic-main/expected_abundances/virus6.abund]

Escherichia coli	16414
Deer mastadenovirus	796
Persicivirga phage	795
Common vole	794
Euprosterna elaeasa	792
Wenzhou Crab	791
Chayote yellow	789
Premna leaf	788
Cherry virus	787
Polygonum ringspot	785
Lemur associated	784
Leucas zeylanica	783
Citrus yellow	781
Cladosporium fulvum	780
Myotis myotis	778
Sida golden	777
Beihai rhabdo-like	776
Tasmanian aquabirnavirus	774
Celery mosaic	773
Vicia cryptic	772
Cavally virus	770
Primnoa pacifica	769
Fisavirus 1	768
Cauliflower mosaic	766
Chenopodium quinoa	765
Peanut bud	764
Diachasmimorpha longicaudata	763
Tradescantia mild	761
Ferret parechovirus	760
Enterovirus goat	759
Heliconius erato	757
Cotesia glomerata	756
Feldmannia irregularis	755
Malva mosaic	754
Sendai virus	752
Bos taurus	751
Rhinolophus hildebrandtii	750
Botrytis porri	748
Penicillium aurantiogriseum	747
Carrot red	746
Leishmania RNA	745
Circoviridae bovine	743
Artichoke latent	742
Urbanus proteus	741
Ocimum basilicum	740
Circoviridae 1	738
Calla lily	737
Asparagus virus	736
Porcine stool-associated	735
Sena Madureira	734
Deer papillomavirus	732
Bowe virus	731
Prospect Hill	730
Carp picornavirus	729
Cotesia rubecula	727
Porcine circovirus	726
Wenling tombus-like	725
Yata virus	724
West Caucasian	723
Anjozorobe hantavirus	721
Human coronavirus	720
Culex pipiens	719
Berne virus	718
Symphysodon discus	717
Kluyvera phage	716
Pteropus associated	714
Shigella phage	713
Culiseta flavivirus	712
Chim virus	711
Phasey bean	710
Roseophage SIO1	709
Egaro virus	707
Loktanella phage	706
Carrot virus	705
Digitaria didactyla	704
Papiine herpesvirus	703
Fig badnavirus	702
Influenza A	701
Chickpea chlorotic	700
Norway rat	698
Helianthus annuus	697
Nemesia ring	696
Wobbly possum	695
Maize striate	694
Alternanthera mild	693
Petrochirus diogenes	692
Burkholderia phage	691
Ranunculus leaf	690
Saguaro cactus	688
Whenzhou Shrimp	687
Penaeus monodon	686
Florida woods	685
Sanxia tombus-like	684
Canine picornavirus	683
Fusarium coeruleum	682
Australian Anopheles	681
Melbournevirus isolate	680
Yellowstone lake	679
Yellow-breasted capuchin	678
Carnation Italian	677
Ovine adenovirus	676
Sepik virus	674
Rhizophagus irregularis	271
Solenopsis invicta	268
Phaseolus vulgaris	266
Colletotrichum higginsianum	266
Brassica napus	264
Chenopodium quinoa	263
Eimeria tenella	261
Microplitis demolitor	260
Formica exsecta	256
Trichoderma harzianum	254
Beauveria bassiana	253
Oryza sativa	253
