# Supplementary material for: Expanding the taxonomic range in the fecal metagenome
Source: BMC Bioinformatics. 2021 Jun 9;22:312. doi: 10.1186/s12859-021-04212-6 (PMC8188691; doi:10.1186/s12859-021-04212-6)
Supplement: Supplementary file 1 — Additional file 1. File containing all scripts and information for benchmarking simulations. This information is also available at the link: https://github.com/theo-allnutt-bioinformatics/Allnutt_etal_2020_expanding_the_taxonomic. [file 12859_2021_4212_MOESM1_ESM.zip › Allnutt_etal_2020_expanding_the_taxonomic-main/expected_abundances/virus9.abund]

Jujube mosaic-associated	796
White-eye coronavirus	795
Artashat virus	794
Tamarillo leaf	792
Bee Macula-like	791
Rosavirus B	789
Gemycircularvirus HV-GcV1	788
Barbacena virus	787
Tomato infectious	785
Spodoptera frugiperda	784
Hippeastrum latent	783
Siegesbeckia yellow	781
Sulfolobus turreted	780
Fusarium poae	778
UNVERIFIED: Rio	777
Maruca vitrata	776
Sogatella furcifera	774
Gemycircularvirus HV-GcV2	773
Cao Bang	772
Singapore grouper	770
Plantago lanceolata	769
Epirus cherry	768
Badger herpesvirus	766
Oliviers shrew	765
Ageratum conyzoides	764
Squash mild	763
Everglades virus	761
Eggplant mosaic	760
Raccoon polyomavirus	759
Ilesha virus	757
Water beetle	756
Plutella xylostella	755
Cyclovirus ZM36a	754
Trichechus manatus	752
Mosquito densovirus	751
Akodon montensis	750
Maize fine	748
Aphis glycines	747
Gentian Kobu-sho-associated	746
African elephant	745
Jurona virus	743
Bat badicivirus	742
Porcine parainfluenza	741
Yakeshi virus	740
Circoviridae 2	738
Taterapox virus	737
Pea leaf	736
Blueberry scorch	735
Nam Dinh	734
Agrotis ipsilon	732
Xiburema virus	731
Beihai sphaeromadae	730
Murine polyomavirus	729
Desmodium yellow	727
Taishun Tick	726
Bromus catharticus	725
Citrus concave	724
Bovine astrovirus	723
La Crosse	721
Sororoca virus	720
Hollyhock yellow	719
Tokyovirus A1	718
UNVERIFIED: Farallon	717
Fengkai orbivirus	716
Lutzomyia reovirus	714
Human hepegivirus	713
Tula virus	712
Enseada virus	711
Bovine nidovirus	710
Fusarium langsethiae	709
Chondrostereum purpureum	707
Hepatitis GB	706
Barur virus	705
Simian T-cell	704
Pea necrotic	703
Rice yellow	702
Feline stool-associated	701
Opuntia virus	700
Circoviridae 19	698
Trifolium-associated circular	697
Circoviridae 1	696
Senna mosaic	695
Pandoravirus neocaledonia	694
Cripavirus NB-1	693
Cyclovirus NGchicken15	692
Alfalfa virus	691
Francolinus leucoscepus	690
Wuhan Ant	688
Gopherus associated	687
Rhododendron virus	686
Aguacate virus	685
Mamestra brassicae	684
Cleome golden	683
Hop stunt	682
Carnation cryptic	681
Louping ill	679
White-tufted-ear marmoset	678
Sclerotinia nivalis	677
Donggang virus	676
Bidens mottle	674
Chenopodium quinoa	268
Phaseolus vulgaris	268
Verticillium dahliae	268
Felis catus	265
Eimeria tenella	264
Penicillium digitatum	263
Torulaspora delbrueckii	263
Giardia lamblia	263
Solenopsis invicta	260
Oryza sativa	259
Colletotrichum higginsianum	256
Rhizophagus irregularis	254
