# Supplementary material for: Expanding the taxonomic range in the fecal metagenome
Source: BMC Bioinformatics. 2021 Jun 9;22:312. doi: 10.1186/s12859-021-04212-6 (PMC8188691; doi:10.1186/s12859-021-04212-6)
Supplement: Supplementary file 1 — Additional file 1. File containing all scripts and information for benchmarking simulations. This information is also available at the link: https://github.com/theo-allnutt-bioinformatics/Allnutt_etal_2020_expanding_the_taxonomic. [file 12859_2021_4212_MOESM1_ESM.zip › Allnutt_etal_2020_expanding_the_taxonomic-main/scripts/ordered/cent-ordered.sh]

centrifuge.py "/stornext/HPCScratch/home/allnutt.t/d/082_benchmarking/fasta/*.fasta" /stornext/HPCScratch/home/allnutt.t/d/082_benchmarking/82.12_method_comparison_repeat/ordered/centrifuge/bact _bact /stornext/HPCScratch/home/allnutt.t/db/centrifuge/bact 24 f

centrifuge.py "/stornext/HPCScratch/home/allnutt.t/d/082_benchmarking/82.12_method_comparison_repeat/ordered/centrifuge/bact/*.nohit.fasta" /stornext/HPCScratch/home/allnutt.t/d/082_benchmarking/82.12_method_comparison_repeat/ordered/centrifuge/virus _virus /stornext/HPCScratch/home/allnutt.t/db/centrifuge/virus 24 q

centrifuge.py "/stornext/HPCScratch/home/allnutt.t/d/082_benchmarking/82.12_method_comparison_repeat/ordered/centrifuge/virus/*.nohit.fasta" /stornext/HPCScratch/home/allnutt.t/d/082_benchmarking/82.12_method_comparison_repeat/ordered/centrifuge/euk _euk /stornext/HPCScratch/home/allnutt.t/db/centrifuge/euk 24 q
