# Supplementary material for: Expanding the taxonomic range in the fecal metagenome
Source: BMC Bioinformatics. 2021 Jun 9;22:312. doi: 10.1186/s12859-021-04212-6 (PMC8188691; doi:10.1186/s12859-021-04212-6)
Supplement: Supplementary file 1 — Additional file 1. File containing all scripts and information for benchmarking simulations. This information is also available at the link: https://github.com/theo-allnutt-bioinformatics/Allnutt_etal_2020_expanding_the_taxonomic. [file 12859_2021_4212_MOESM1_ESM.zip › Allnutt_etal_2020_expanding_the_taxonomic-main/scripts/programs/burst.py]

#!/usr/bin/env python

import sys
import re
import glob
import subprocess as sp
import os


digits = re.compile(r'(\d+)')
def tokenize(filename):
    return tuple(int(token) if match else token
                 for token, match in
                 ((fragment, digits.search(fragment))
                  for fragment in digits.split(filename)))

logfile=open("./burst.log",'w')

folder = sys.argv[1] 

filelist=glob.glob(folder)

filelist.sort(key=tokenize)

outfolder=sys.argv[2]

outsuffix=sys.argv[3]

db=sys.argv[4]
db1=db+".edx"
db2=db+".acx"

pid=sys.argv[5]

threads=sys.argv[6]
print filelist

for i in filelist:
	print i
	logfile.write(i)
	outputfile=outfolder+"/"+i.split("/")[-1].split(".")[0]+outsuffix+".burst"
	
	p1= sp.Popen("/stornext/HPCScratch/home/allnutt.t/bin/BURST/bin/burst_linux_DB15 -r %s -a %s -q %s -o %s -fr -w -m FORAGE -i %s -t %s -n --skipambig -hr" %(db1,db2,i,outputfile,pid,threads), shell=True).wait() 
