# Supplementary material for: Expanding the taxonomic range in the fecal metagenome
Source: BMC Bioinformatics. 2021 Jun 9;22:312. doi: 10.1186/s12859-021-04212-6 (PMC8188691; doi:10.1186/s12859-021-04212-6)
Supplement: Supplementary file 1 — Additional file 1. File containing all scripts and information for benchmarking simulations. This information is also available at the link: https://github.com/theo-allnutt-bioinformatics/Allnutt_etal_2020_expanding_the_taxonomic. [file 12859_2021_4212_MOESM1_ESM.zip › Allnutt_etal_2020_expanding_the_taxonomic-main/scripts/programs/get-seqs-from-file-not.py]

#!/usr/bin/env python

#fasta must be one line sequence!!!!!!!!!!!

import sys

listfile1 = open(sys.argv[1],'r') #read list of ids not to save

f = open(sys.argv[2],'r') 
g = open(sys.argv[3],'w') 

x="start"
data={}
print("reading fasta")


for x in f:
	if x[0]==">":
		name1=x
		data[name1]=""
	else:
		data[name1]=x

print("removing hits")

c=0
seta=[]
for x in listfile1:
	seta.append(x)
setb=list(set(seta))
for i in setb:
	
	try:
		del data[">"+i]
		c=c+1
	except:
		pass

print(c,"hits removed")
	
print("writing")

c=0
for j in data.keys():
	c=c+1
	if len(data[j])>0:
		g.write(j+data[j])

print(c,"nohits written")
