# Supplementary material for: Expanding the taxonomic range in the fecal metagenome
Source: BMC Bioinformatics. 2021 Jun 9;22:312. doi: 10.1186/s12859-021-04212-6 (PMC8188691; doi:10.1186/s12859-021-04212-6)
Supplement: Supplementary file 1 — Additional file 1. File containing all scripts and information for benchmarking simulations. This information is also available at the link: https://github.com/theo-allnutt-bioinformatics/Allnutt_etal_2020_expanding_the_taxonomic. [file 12859_2021_4212_MOESM1_ESM.zip › Allnutt_etal_2020_expanding_the_taxonomic-main/scripts/programs/lca_count.py]

#!/usr/bin/env python

import sys
import os
import re
import glob
#made in project 075.10

digits = re.compile(r'(\d+)')
def tokenize(filename):
    return tuple(int(token) if match else token
                 for token, match in
                 ((fragment, digits.search(fragment))
                  for fragment in digits.split(filename)))
				  
#makes an otu table from input species lists

folder = sys.argv[1] #working folder
outfile=sys.argv[2] #output file prefix

#delim=sys.argv[3] #taxonomy output delimiter

fthresh=int(sys.argv[3]) #threshold of number of samples that have each otu
otuthresh=int(sys.argv[4])#total count threshold for each otu


filelist=glob.glob(folder)

filelist.sort(key=tokenize)

print filelist

data={}
allspecies={}
tax_levels=["|superkingdom_","|kingdom_","|phylum_","|order_","|family_","|genus_","|species_"]

	
filenames=[]

for i in filelist:
	if os.path.getsize(i)>0:
		print i
		file1 = open(i,'r')
		filename = ".".join(str(p) for p in i.split("/")[-1].split(".")[:-1])
		filenames.append(filename)
		
		data[filename]={}
		#example input format
		#|no rank__root|no rank__cellular organisms|superkingdom__Eukaryota|no rank__Opisthokonta|kingdom__Fungi|subkingdom__Dikarya|phylum__Ascomycota|no rank__saccharomyceta|subphylum__Pezizomycotina|no rank__leotiomyceta|class__Eurotiomycetes|subclass__Eurotiomycetidae|order__Eurotiales|family__Aspergillaceae|genus__Aspergillus|species__Aspergillus flavus|no rank__Aspergillus flavus NRRL3357
		
		for line in file1:
			if len(line)>0:
				
				for level in tax_levels:
					if level not in allspecies.keys():
						allspecies[level]=[]
					if level not in data[filename].keys():
						data[filename][level]={}
					if line[0]<>"#":
						fulltax = line.split("\t")[0]
						lowest_tax=fulltax.split("|")[-1]  
						
						levs=[]
						for p in fulltax.split("|"):
							levs.append("|"+p.split("__")[0]+"_")
						
						freq= int(line.split("\t")[-1].rstrip("\n").rstrip("\r"))
					
					
						if level in levs: #lev==level: #n.b. this undercounted higher levels.. 
							
							k1=fulltax.split("|")[:levs.index(level)+1]
							levtax="|".join(str(p) for p in k1)
							
							
							if levtax not in allspecies[level]:
								allspecies[level].append(levtax)
							
							if levtax not in data[filename][level].keys():
								
								data[filename][level][levtax]=freq
								
							else:
								
								data[filename][level][levtax]=data[filename][level][levtax]+freq		
		file1.close()
		
	else:
		print i,"empty file"
#make new file name list omitting empty files
filenames=[]
for v in data.keys():
	filenames.append(v)
filenames.sort(key=tokenize)

for v in allspecies.keys():	
	allspecies[v].sort()
#print allspecies

#remove if below threshold
allspecies2={}

for level in tax_levels:
	allspecies2[level]=[]
	for i in allspecies[level]:
		c=0
		otutotal=0
		for j in filenames:
			print j
			if i in data[j][level].keys():
				c=c+1
				otutotal=otutotal+data[j][level][i]
			
				
		if c >= fthresh and otutotal>=otuthresh:
			allspecies2[level].append(i)
			
g=open(outfile+"_all_"+".tab",'w')

		
for level in tax_levels:
	lname=level.lstrip("|")
	print level,"###########################################################"
	g2=open(outfile+"_"+lname+".tab",'w')

	g.write(level+"\t\t"+"\t".join(str(x) for x in filenames)+"\n")
		
	g2.write("#OTU_ID"+"\t"+"\t".join(str(x) for x in filenames)+"\n")
	
	for i in allspecies2[level]:
		print (i.split("__")[-1])
		#g.write(i+"\t")  #change to write the whole taxonomy
		g.write(i+"\t"+i.split("__")[-1])
		#g2.write(i) #change to write the whole taxonomy
		g2.write(i.split("__")[-1])
		
		for j in filenames:
		
			if i in data[j][level].keys():
				g.write("\t"+str(data[j][level][i]))
				g2.write("\t"+str(data[j][level][i]))
			else:
				g.write("\t"+"0")
				g2.write("\t"+"0")
		g.write("\n")
		g2.write("\n")

	
	
	
	
	
	
	
