# Supplementary material for: Expanding the taxonomic range in the fecal metagenome
Source: BMC Bioinformatics. 2021 Jun 9;22:312. doi: 10.1186/s12859-021-04212-6 (PMC8188691; doi:10.1186/s12859-021-04212-6)
Supplement: Supplementary file 1 — Additional file 1. File containing all scripts and information for benchmarking simulations. This information is also available at the link: https://github.com/theo-allnutt-bioinformatics/Allnutt_etal_2020_expanding_the_taxonomic. [file 12859_2021_4212_MOESM1_ESM.zip › Allnutt_etal_2020_expanding_the_taxonomic-main/scripts/programs/meta_otu_table3.py]

#!/usr/bin/env python

import sys
import os
import re
import glob
#written for 060, outputs all taxon levels, use "-t rel_ab_w_read_stats" in metaphlan2.py

digits = re.compile(r'(\d+)')
def tokenize(filename):
    return tuple(int(token) if match else token
                 for token, match in
                 ((fragment, digits.search(fragment))
                  for fragment in digits.split(filename)))
				  
#makes an otu table from input species lists

folder = sys.argv[1] #working folder
outfile=sys.argv[2] #output file prefix

delim=sys.argv[3] #taxonomy output delimiter

fthresh=int(sys.argv[4]) #threshold of number of samples that have each otu
otuthresh=float(sys.argv[5])#total count threshold for each otu

filelist=glob.glob(folder)

filelist.sort(key=tokenize)

count_type=sys.argv[6]

if count_type == 'count' or count_type == 'cpm':
	dtype=-1
else:
	dtype=1

print filelist

data={}
allspecies={}
tax_levels=["d","k","p","c","o","f","g","s","t"]
filenames=[]

for i in filelist:
	print i

	file1 = open(i,'r')
	filename = ".".join(str(p) for p in i.split("/")[-1].split(".")[:-1])
	filenames.append(filename)
	data[filename]={}
	#k__Bacteria|p__Bacteroidetes|c__Bacteroidia|o__Bacteroidales|f__Prevotellaceae|g__Prevotella|s__Prevotella_buccalis|t__GCF_000177075	0.00127	2.39794735706e-05	3033961	73
	
	for line in file1:
	
		for level in tax_levels:
			if level not in allspecies.keys():
				allspecies[level]=[]
			if level not in data[filename].keys():
				data[filename][level]={}
			if line[0]<>"#":
				sp1 = line.split("\t")[0]
				sp=sp1.split(delim)[-1]
				
				lev = sp.split("__")[0]
				
				freq= float(line.split("\t")[dtype].rstrip("\n").rstrip("\r"))
				if dtype==-1:
					freq=float(freq)
				if count_type=='cpm':
					freq=int(freq*1000000)
					
				if sp1=="unclassified":
					if sp1 not in allspecies[level]:
						allspecies[level].append(sp1)
					
					if sp1 not in data[filename][level]:
						
						data[filename][level][sp1]=""
						
					data[filename][level][sp1]=freq	
				
				if lev==level:
				
					if sp1 not in allspecies[level]:
						allspecies[level].append(sp1)
					
					if sp1 not in data[filename][level]:
						
						data[filename][level][sp1]=""
						
					data[filename][level][sp1]=freq
			
	file1.close()

filenames.sort(key=tokenize)

for v in allspecies.keys():	
	allspecies[v].sort()
#print allspecies

#remove if below threshold
allspecies2={}

for level in tax_levels:
	allspecies2[level]=[]
	for i in allspecies[level]:
		c=0
		otutotal=0
		for j in filenames:
			if level not in data[j].keys(): #added this to avoid missing level error
				data[j][level]={}
				data[j][level][i]=0
			if i in data[j][level].keys():
				c=c+1
				otutotal=otutotal+data[j][level][i]
				
		if c >= fthresh and otutotal>=otuthresh:
			allspecies2[level].append(i)
			
		
g=open(outfile+"_all_"+".tab",'w')

		
for level in tax_levels:
	print level,"###########################################################"
	g2=open(outfile+"_"+level+".tab",'w')

	g.write(level+"\t\t"+"\t".join(str(x) for x in filenames)+"\n")
	g2.write("#OTU_ID"+"\t"+"\t".join(str(x) for x in filenames)+"\n")
	
	for i in allspecies2[level]:
		print (i.split("__")[-1])
		#g.write(i+"\t")  #change to write the whole taxonomy
		g.write(i+"\t"+i.split("__")[-1])
		#g2.write(i) #change to write the whole taxonomy
		g2.write(i.split("__")[-1])
		
		for j in filenames:
		
			if i in data[j][level].keys():
				g.write("\t"+str(data[j][level][i]))
				g2.write("\t"+str(data[j][level][i]))
			else:
				g.write("\t"+"0")
				g2.write("\t"+"0")
			
		g.write("\n")
		g2.write("\n")
	g.write("\n")
	g2.write("\n")
	
	
	
	
	
	
	
