# Supplementary material for: Expanding the taxonomic range in the fecal metagenome
Source: BMC Bioinformatics. 2021 Jun 9;22:312. doi: 10.1186/s12859-021-04212-6 (PMC8188691; doi:10.1186/s12859-021-04212-6)
Supplement: Supplementary file 1 — Additional file 1. File containing all scripts and information for benchmarking simulations. This information is also available at the link: https://github.com/theo-allnutt-bioinformatics/Allnutt_etal_2020_expanding_the_taxonomic. [file 12859_2021_4212_MOESM1_ESM.zip › Allnutt_etal_2020_expanding_the_taxonomic-main/scripts/programs/metaphlan2folder.py]

#!/usr/bin/env python
import sys
import os
import re
import glob
import subprocess

digits = re.compile(r'(\d+)')
def tokenize(filename):
    return tuple(int(token) if match else token
                 for token, match in
                 ((fragment, digits.search(fragment))
                  for fragment in digits.split(filename)))
				  
folder = sys.argv[1] #working folder

g=sys.argv[2] #output folder

fmt=sys.argv[3]

extras=sys.argv[4]

threads=sys.argv[5]

type = sys.argv[6] #e.g. rel_ab_w_read_stats

filelist=glob.glob(folder)

filelist.sort(key=tokenize)

p0=subprocess.Popen("mkdir -p %s" %g,shell=True).wait()
p2=subprocess.Popen("module load bowtie2", shell=True).wait()

print filelist

for i in filelist:
	print i
	name =i.split("/")[-1]
	
	outname=g+"/"+name+".txt"
	
	p1=subprocess.Popen("metaphlan2.py %s -o %s --input_type %s --nproc %s -t %s --tax_lev a --no_map --bt2_ps very-sensitive-local --min_alignment_len 50 %s" %(i,outname,fmt,threads,type,extras),shell=True).wait()
	

			
			
			
			
			
			
			
			
			
			
			
			
			
			
			
			
