# Supplementary material for: Expanding the taxonomic range in the fecal metagenome
Source: BMC Bioinformatics. 2021 Jun 9;22:312. doi: 10.1186/s12859-021-04212-6 (PMC8188691; doi:10.1186/s12859-021-04212-6)
Supplement: Supplementary file 1 — Additional file 1. File containing all scripts and information for benchmarking simulations. This information is also available at the link: https://github.com/theo-allnutt-bioinformatics/Allnutt_etal_2020_expanding_the_taxonomic. [file 12859_2021_4212_MOESM1_ESM.zip › Allnutt_etal_2020_expanding_the_taxonomic-main/scripts/simulation/simreads.sh]

#metagenome illumina read simulation

#generate list of genomes and their expected abundances

simabund.py sim_abund/bact bact.list 0.97 250 350 1000 ~/db/all_genomes/ 20
simabund.py sim_abund/virus virus.list 0.0075 100 150 1000 ~/db/all_genomes/ 20
simabund.py sim_abund/euk euk.list 0.0027 100 150 5000 ~/db/all_genomes/ 20

for i in {1..20};do cat sim_abund/*_$i.abund >> sim_abund/sim$i.abund;done

#simulate metagenome reads
simreads-para.py "/stornext/HPCScratch/home/allnutt.t/d/082_benchmarking/sim_abund/*.abund" sim-fasta/ 150 10000000 0.001 20
