# Supplementary material for: Expanding the taxonomic range in the fecal metagenome
Source: BMC Bioinformatics. 2021 Jun 9;22:312. doi: 10.1186/s12859-021-04212-6 (PMC8188691; doi:10.1186/s12859-021-04212-6)
Supplement: Supplementary file 1 — Additional file 1. File containing all scripts and information for benchmarking simulations. This information is also available at the link: https://github.com/theo-allnutt-bioinformatics/Allnutt_etal_2020_expanding_the_taxonomic. [file 12859_2021_4212_MOESM1_ESM.zip › Allnutt_etal_2020_expanding_the_taxonomic-main/scripts/unordered/kma-oneshot.sh]

kma shm -t_db /stornext/HPCScratch/home/allnutt.t/db/kma/virus/virus -shmLvl 1

for i in {1..10};do kma -i /stornext/HPCScratch/home/allnutt.t/d/082_benchmarking/fasta/"$i".fasta -o /stornext/HPCScratch/home/allnutt.t/d/082_benchmarking/82.11ccmetagen/kma-oneshot/virus/"$i".kma -t_db /stornext/HPCScratch/home/allnutt.t/db/kma/virus/virus -t 48 -1t1 -mem_mode -and -nc -nf ;done;

kma shm -t_db /stornext/HPCScratch/home/allnutt.t/db/kma/virus/virus -shmLvl 1 -destroy

kma shm -t_db /stornext/HPCScratch/home/allnutt.t/db/kma/bact/bact -shmLvl 1

for i in {1..10};do kma -i /stornext/HPCScratch/home/allnutt.t/d/082_benchmarking/fasta/"$i".fasta -o /stornext/HPCScratch/home/allnutt.t/d/082_benchmarking/82.11ccmetagen/kma-oneshot/bact/"$i".kma -t_db /stornext/HPCScratch/home/allnutt.t/db/kma/bact/bact -t 48 -1t1 -mem_mode -and -nc -nf ;done;

kma shm -t_db /stornext/HPCScratch/home/allnutt.t/db/kma/bact/bact -shmLvl 1 -destroy

kma shm -t_db /stornext/HPCScratch/home/allnutt.t/db/kma/euk/euk -shmLvl 1

for i in {1..10};do kma -i /stornext/HPCScratch/home/allnutt.t/d/082_benchmarking/fasta/"$i".fasta -o /stornext/HPCScratch/home/allnutt.t/d/082_benchmarking/82.11ccmetagen/kma-oneshot/euk/"$i".kma -t_db /stornext/HPCScratch/home/allnutt.t/db/kma/euk/euk -t 48 -1t1 -mem_mode -and -nc -nf ;done;

kma shm -t_db /stornext/HPCScratch/home/allnutt.t/db/kma/euk/euk -shmLvl 1 -destroy
