# Supplementary material for: Expanding the taxonomic range in the fecal metagenome
Source: BMC Bioinformatics. 2021 Jun 9;22:312. doi: 10.1186/s12859-021-04212-6 (PMC8188691; doi:10.1186/s12859-021-04212-6)
Supplement: Supplementary file 1 — Additional file 1. File containing all scripts and information for benchmarking simulations. This information is also available at the link: https://github.com/theo-allnutt-bioinformatics/Allnutt_etal_2020_expanding_the_taxonomic. [file 12859_2021_4212_MOESM1_ESM.zip › Allnutt_etal_2020_expanding_the_taxonomic-main/scripts/unordered/kraken2-unordered.sh]

kraken2.py "/stornext/HPCScratch/home/allnutt.t/d/082_benchmarking/fasta/*.fasta" /stornext/HPCScratch/home/allnutt.t/d/082_benchmarking/82.12_method_comparison_repeat/unordered/kraken2/bact/ 1.0 24 /stornext/HPCScratch/home/allnutt.t/db/kraken2/bact

kraken2.py "/stornext/HPCScratch/home/allnutt.t/d/082_benchmarking/fasta/*.fasta" /stornext/HPCScratch/home/allnutt.t/d/082_benchmarking/82.12_method_comparison_repeat/unordered/kraken2/virus/ 1.0 24 /stornext/HPCScratch/home/allnutt.t/db/kraken2/virus

kraken2.py "/stornext/HPCScratch/home/allnutt.t/d/082_benchmarking/fasta/*.fasta" /stornext/HPCScratch/home/allnutt.t/d/082_benchmarking/82.12_method_comparison_repeat/unordered/kraken2/euk/ 1.0 24 /stornext/HPCScratch/home/allnutt.t/db/kraken2/euk

for i in {1..10};do meta_otu_table3.py /stornext/HPCScratch/home/allnutt.t/d/082_benchmarking/82.12_method_comparison_repeat/unordered/kraken2/bact/bact"$i".report /stornext/HPCScratch/home/allnutt.t/d/082_benchmarking/82.12_method_comparison_repeat/unordered/kraken2/bact/"$i" "|" 1 1 count ;done;

for i in {1..10};do meta_otu_table3.py /stornext/HPCScratch/home/allnutt.t/d/082_benchmarking/82.12_method_comparison_repeat/unordered/kraken2/virus/virus"$i".report /stornext/HPCScratch/home/allnutt.t/d/082_benchmarking/82.12_method_comparison_repeat/unordered/kraken2/virus/"$i" "|" 1 1 count ;done;

for i in {1..10};do meta_otu_table3.py /stornext/HPCScratch/home/allnutt.t/d/082_benchmarking/82.12_method_comparison_repeat/unordered/kraken2/euk/euk"$i".report /stornext/HPCScratch/home/allnutt.t/d/082_benchmarking/82.12_method_comparison_repeat/unordered/kraken2/euk/"$i" "|" 1 1 count ;done;
