# Supplementary material for: Expanding the taxonomic range in the fecal metagenome
Source: BMC Bioinformatics. 2021 Jun 9;22:312. doi: 10.1186/s12859-021-04212-6 (PMC8188691; doi:10.1186/s12859-021-04212-6)
Supplement: Supplementary file 1 — Additional file 1. File containing all scripts and information for benchmarking simulations. This information is also available at the link: https://github.com/theo-allnutt-bioinformatics/Allnutt_etal_2020_expanding_the_taxonomic. [file 12859_2021_4212_MOESM1_ESM.zip › Allnutt_etal_2020_expanding_the_taxonomic-main/scripts/unordered/metaphlan.sh]

#!/bin/bash

for i in {1..10};do metaphlan2folder.py /stornext/HPCScratch/home/allnutt.t/d/082_benchmarking/fasta/"$i".fasta metaphlan2/bact/ fasta '--ignore_eukaryotes --ignore_viruses' 12 'rel_ab_w_read_stats';done;

for i in {1..10};do metaphlan2folder.py /stornext/HPCScratch/home/allnutt.t/d/082_benchmarking/fasta/"$i".fasta metaphlan2/virus/ fasta '--ignore_eukaryotes --ignore_bacteria --ignore_archaea' 12 'rel_ab_w_read_stats';done;

for i in {1..10};do metaphlan2folder.py /stornext/HPCScratch/home/allnutt.t/d/082_benchmarking/fasta/"$i".fasta metaphlan2/euk/ fasta '--ignore_viruses --ignore_bacteria --ignore_archaea' 12 'rel_ab_w_read_stats';done;


for i in {1..10};do meta_otu_table3.py metaphlan2/bact/"$i".fasta.txt metaphlan2/bact/"$i" "|" 0 0 cpm  ;done;
for i in {1..10};do meta_otu_table3.py metaphlan2/euk/"$i".fasta.txt metaphlan2/euk/"$i" "|" 0 0 cpm  ;done;
for i in {1..10};do meta_otu_table3.py metaphlan2/virus/"$i".fasta.txt metaphlan2/virus/"$i" "|" 0 0 cpm  ;done;
