# Supplementary material for: Expanding the taxonomic range in the fecal metagenome
Source: BMC Bioinformatics. 2021 Jun 9;22:312. doi: 10.1186/s12859-021-04212-6 (PMC8188691; doi:10.1186/s12859-021-04212-6)
Supplement: Supplementary file 1 — Additional file 1. File containing all scripts and information for benchmarking simulations. This information is also available at the link: https://github.com/theo-allnutt-bioinformatics/Allnutt_etal_2020_expanding_the_taxonomic. [file 12859_2021_4212_MOESM1_ESM.zip › Allnutt_etal_2020_expanding_the_taxonomic-main/sim_abund/bact/sim1.abund]

/home/allnutt.t/db/ublast/all_genomes//Pasteurella_dagmatis.fasta	0.0744597355437
/home/allnutt.t/db/ublast/all_genomes//Nocardia_nova.fasta	0.0605466491372
/home/allnutt.t/db/ublast/all_genomes//Obesumbacterium_proteus.fasta	0.0505564712012
/home/allnutt.t/db/ublast/all_genomes//Candidatus_Methanomassiliicoccus.fasta	0.0430884265241
/home/allnutt.t/db/ublast/all_genomes//Escherichia_albertii.fasta	0.0373271466077
/home/allnutt.t/db/ublast/all_genomes//Prevotella_dentalis.fasta	0.0327685808909
/home/allnutt.t/db/ublast/all_genomes//Paraburkholderia_fungorum.fasta	0.0290858206383
/home/allnutt.t/db/ublast/all_genomes//Campylobacter_avium.fasta	0.0260583753739
/home/allnutt.t/db/ublast/all_genomes//Amphibacillus_xylanus.fasta	0.0235326014109
/home/allnutt.t/db/ublast/all_genomes//Paludibacter_propionicigenes.fasta	0.0213984417416
/home/allnutt.t/db/ublast/all_genomes//Nitrospira_moscoviensis.fasta	0.0195751752105
/home/allnutt.t/db/ublast/all_genomes//Legionella_geestiana.fasta	0.0180023712415
/home/allnutt.t/db/ublast/all_genomes//Rhizobium_tropici.fasta	0.0166339706619
/home/allnutt.t/db/ublast/all_genomes//Bifidobacterium_adolescentis.fasta	0.0154343076527
/home/allnutt.t/db/ublast/all_genomes//Sinorhizobium_americanum.fasta	0.0143753728041
/home/allnutt.t/db/ublast/all_genomes//Methanogenic_archaeon.fasta	0.0134348904574
/home/allnutt.t/db/ublast/all_genomes//Chloroflexus_aurantiacus.fasta	0.0125949427073
/home/allnutt.t/db/ublast/all_genomes//Edwardsiella_hoshinae.fasta	0.011840968028
/home/allnutt.t/db/ublast/all_genomes//Acidithiobacillus_caldus.fasta	0.0111610214243
/home/allnutt.t/db/ublast/all_genomes//Acidiphilium_multivorum.fasta	0.0105452202437
/home/allnutt.t/db/ublast/all_genomes//Sphaerochaeta_globosa.fasta	0.00998532382237
/home/allnutt.t/db/ublast/all_genomes//Desulfatibacillum_alkenivorans.fasta	0.00947441095864
/home/allnutt.t/db/ublast/all_genomes//Phreatobacter_stygius.fasta	0.00900662981824
/home/allnutt.t/db/ublast/all_genomes//Nitrosomonas_europaea.fasta	0.00857700210398
/home/allnutt.t/db/ublast/all_genomes//Bordetella_petrii.fasta	0.00818126832464
/home/allnutt.t/db/ublast/all_genomes//Geobacillus_subterraneus.fasta	0.00781576450824
/home/allnutt.t/db/ublast/all_genomes//Lacimicrobium_alkaliphilum.fasta	0.00747732319971
/home/allnutt.t/db/ublast/all_genomes//Terribacillus_goriensis.fasta	0.00716319337819
/home/allnutt.t/db/ublast/all_genomes//Janibacter_limosus.fasta	0.00659856671595
/home/allnutt.t/db/ublast/all_genomes//Alcaligenes_faecalis.fasta	0.00610600213309
/home/allnutt.t/db/ublast/all_genomes//Brevundimonas_vesicularis.fasta	0.00588277017891
/home/allnutt.t/db/ublast/all_genomes//Deinococcus_radiodurans.fasta	0.00567314005645
/home/allnutt.t/db/ublast/all_genomes//Sphingobium_japonicum.fasta	0.00547596785585
/home/allnutt.t/db/ublast/all_genomes//Flaviflexus_salsibiostraticola.fasta	0.00529023109491
/home/allnutt.t/db/ublast/all_genomes//Novosphingobium_aromaticivorans.fasta	0.00464463474622
/home/allnutt.t/db/ublast/all_genomes//Bacillus_halodurans.fasta	0.00450402427408
/home/allnutt.t/db/ublast/all_genomes//Veillonella_dispar.fasta	0.00437053940138
/home/allnutt.t/db/ublast/all_genomes//Xenorhabdus_nematophila.fasta	0.00424367964609
/home/allnutt.t/db/ublast/all_genomes//Candidatus_Babela.fasta	0.00412298907298
/home/allnutt.t/db/ublast/all_genomes//Kosakonia_sacchari.fasta	0.00379394523436
/home/allnutt.t/db/ublast/all_genomes//Myxococcus_macrosporus.fasta	0.00369410797162
/home/allnutt.t/db/ublast/all_genomes//Bacillus_atrophaeus.fasta	0.00359868062209
/home/allnutt.t/db/ublast/all_genomes//Lysinibacillus_sphaericus.fasta	0.00350739248933
/home/allnutt.t/db/ublast/all_genomes//Rubinisphaera_brasiliensis.fasta	0.00341999398767
/home/allnutt.t/db/ublast/all_genomes//Mycobacterium_bovis.fasta	0.00333625465752
/home/allnutt.t/db/ublast/all_genomes//Porphyromonas_cangingivalis.fasta	0.00317891688999
/home/allnutt.t/db/ublast/all_genomes//Desulfococcus_multivorans.fasta	0.00310493818556
/home/allnutt.t/db/ublast/all_genomes//Oceanicoccus_sagamiensis.fasta	0.00303385544515
/home/allnutt.t/db/ublast/all_genomes//Caulobacter_mirabilis.fasta	0.00296551080357
/home/allnutt.t/db/ublast/all_genomes//Sulfurimonas_autotrophica.fasta	0.00289975735056
/home/allnutt.t/db/ublast/all_genomes//Candidatus_Nitrosotenuis.fasta	0.00283645821262
/home/allnutt.t/db/ublast/all_genomes//Bifidobacterium_pseudocatenulatum.fasta	0.00277548572465
/home/allnutt.t/db/ublast/all_genomes//Ignavibacterium_album.fasta	0.0027167206813
/home/allnutt.t/db/ublast/all_genomes//Helicobacter_pullorum.fasta	0.00266005165942
/home/allnutt.t/db/ublast/all_genomes//Anoxybacillus_amylolyticus.fasta	0.00250161071666
/home/allnutt.t/db/ublast/all_genomes//Eubacterium_limosum.fasta	0.00245234684456
/home/allnutt.t/db/ublast/all_genomes//Escherichia_fergusonii.fasta	0.00240471897583
/home/allnutt.t/db/ublast/all_genomes//Bifidobacterium_pseudolongum.fasta	0.0022709150924
/home/allnutt.t/db/ublast/all_genomes//Salmonella_enterica.fasta	0.00218861571361
/home/allnutt.t/db/ublast/all_genomes//Lactobacillus_kullabergensis.fasta	0.00214935752988
/home/allnutt.t/db/ublast/all_genomes//Peptoclostridium_acidaminophilum.fasta	0.00211128831997
/home/allnutt.t/db/ublast/all_genomes//Vibrio_rumoiensis.fasta	0.0020743577573
/home/allnutt.t/db/ublast/all_genomes//Bacillus_kochii.fasta	0.00203851823662
/home/allnutt.t/db/ublast/all_genomes//[Eubacterium]_rectale.fasta	0.00200372469572
/home/allnutt.t/db/ublast/all_genomes//Streptomyces_hundungensis.fasta	0.00196993445072
/home/allnutt.t/db/ublast/all_genomes//Marivirga_tractuosa.fasta	0.00193710704392
/home/allnutt.t/db/ublast/all_genomes//Candidatus_Koribacter.fasta	0.00190520410303
/home/allnutt.t/db/ublast/all_genomes//Chromobacterium_vaccinii.fasta	0.00187418921078
/home/allnutt.t/db/ublast/all_genomes//Candidatus_Saccharibacteria.fasta	0.00184402778418
/home/allnutt.t/db/ublast/all_genomes//Pseudoalteromonas_piscicida.fasta	0.00181468696238
/home/allnutt.t/db/ublast/all_genomes//Brachyspira_murdochii.fasta	0.00178613550269
/home/allnutt.t/db/ublast/all_genomes//Bradymonas_sediminis.fasta	0.00175834368389
/home/allnutt.t/db/ublast/all_genomes//Conexibacter_woesei.fasta	0.00167924983759
/home/allnutt.t/db/ublast/all_genomes//Xanthomonadaceae_bacterium.fasta	0.00165422678004
/home/allnutt.t/db/ublast/all_genomes//Methanocella_conradii.fasta	0.00160605113981
/home/allnutt.t/db/ublast/all_genomes//Brevibacillus_laterosporus.fasta	0.00158285500645
/home/allnutt.t/db/ublast/all_genomes//Corynebacterium_resistens.fasta	0.0015602259203
/home/allnutt.t/db/ublast/all_genomes//Beijerinckia_indica.fasta	0.00153814446141
/home/allnutt.t/db/ublast/all_genomes//Lactobacillus_paracollinoides.fasta	0.00151659206149
/home/allnutt.t/db/ublast/all_genomes//Coriobacteriaceae_bacterium.fasta	0.00147500415418
/home/allnutt.t/db/ublast/all_genomes//Streptomyces_fradiae.fasta	0.00145493537409
/home/allnutt.t/db/ublast/all_genomes//Ahniella_affigens.fasta	0.00143532903017
/home/allnutt.t/db/ublast/all_genomes//Bacillus_cellulosilyticus.fasta	0.0014161701856
/home/allnutt.t/db/ublast/all_genomes//Pelodictyon_phaeoclathratiforme.fasta	0.00139744452168
/home/allnutt.t/db/ublast/all_genomes//Thermococcus_onnurineus.fasta	0.00136123836714
/home/allnutt.t/db/ublast/all_genomes//Thalassotalea_crassostreae.fasta	0.0013437320591
/home/allnutt.t/db/ublast/all_genomes//Truepera_radiovictrix.fasta	0.00132660724344
/home/allnutt.t/db/ublast/all_genomes//Bacillus_aerophilus.fasta	0.00130985226073
/home/allnutt.t/db/ublast/all_genomes//Chryseobacterium_gallinarum.fasta	0.00129345590836
/home/allnutt.t/db/ublast/all_genomes//Candidatus_Acetothermia.fasta	0.00127740741873
/home/allnutt.t/db/ublast/all_genomes//Serratia_ficaria.fasta	0.00126169643872
/home/allnutt.t/db/ublast/all_genomes//Legionella_lansingensis.fasta	0.00124631301029
/home/allnutt.t/db/ublast/all_genomes//Mucinivorans_hirudinis.fasta	0.00123124755215
/home/allnutt.t/db/ublast/all_genomes//Entomoplasma_freundtii.fasta	0.00120203400217
/home/allnutt.t/db/ublast/all_genomes//Mycoplasma_haemocanis.fasta	0.00118786848002
/home/allnutt.t/db/ublast/all_genomes//Methanococcus_aeolicus.fasta	0.00117398603735
/home/allnutt.t/db/ublast/all_genomes//Gordonia_polyisoprenivorans.fasta	0.0011603787344
/home/allnutt.t/db/ublast/all_genomes//Sulfuritortus_calidifontis.fasta	0.00114703891709
/home/allnutt.t/db/ublast/all_genomes//Petrotoga_mobilis.fasta	0.0011339592045
/home/allnutt.t/db/ublast/all_genomes//Archaeon_AArc-Sl.fasta	0.00112113247703
/home/allnutt.t/db/ublast/all_genomes//Oscillospiraceae_bacterium.fasta	0.00110855186511
/home/allnutt.t/db/ublast/all_genomes//[Eubacterium]_eligens.fasta	0.00109621073851
/home/allnutt.t/db/ublast/all_genomes//Sinorhizobium_meliloti.fasta	0.00108410269624
/home/allnutt.t/db/ublast/all_genomes//Nitratireductor_basaltis.fasta	0.00107222155683
/home/allnutt.t/db/ublast/all_genomes//Rathayibacter_tritici.fasta	0.00106056134923
/home/allnutt.t/db/ublast/all_genomes//Streptomyces_olivoreticuli.fasta	0.00104911630405
/home/allnutt.t/db/ublast/all_genomes//Bordetella_flabilis.fasta	0.00103788084528
/home/allnutt.t/db/ublast/all_genomes//Cellvibrio_japonicus.fasta	0.0010268495824
/home/allnutt.t/db/ublast/all_genomes//Avibacterium_volantium.fasta	0.00101601730285
/home/allnutt.t/db/ublast/all_genomes//Agarilytica_rhodophyticola.fasta	0.00100537896493
/home/allnutt.t/db/ublast/all_genomes//Bifidobacterium_choerinum.fasta	0.000994929690887
/home/allnutt.t/db/ublast/all_genomes//Staphylococcus_carnosus.fasta	0.000984664760519
/home/allnutt.t/db/ublast/all_genomes//Propionibacterium_acidifaciens.fasta	0.000974579604913
/home/allnutt.t/db/ublast/all_genomes//Bacillus_ciccensis.fasta	0.000964669800564
/home/allnutt.t/db/ublast/all_genomes//Acinetobacter_equi.fasta	0.000954931063733
/home/allnutt.t/db/ublast/all_genomes//Mycoplasma_parvum.fasta	0.000945359245072
/home/allnutt.t/db/ublast/all_genomes//Pseudomonas_pseudoalcaligenes.fasta	0.00092670040621
/home/allnutt.t/db/ublast/all_genomes//Acinetobacter_nosocomialis.fasta	0.00091760571417
/home/allnutt.t/db/ublast/all_genomes//Halobacterium_hubeiense.fasta	0.000908662587455
/home/allnutt.t/db/ublast/all_genomes//Lutibacter_profundi.fasta	0.000891216936796
/home/allnutt.t/db/ublast/all_genomes//Polaromonas_naphthalenivorans.fasta	0.000882707629357
/home/allnutt.t/db/ublast/all_genomes//Alicycliphilus_denitrificans.fasta	0.000874336312591
/home/allnutt.t/db/ublast/all_genomes//Desulfurococcus_kamchatkensis.fasta	0.000866099840903
/home/allnutt.t/db/ublast/all_genomes//Rhodococcus_ruber.fasta	0.000857995160826
/home/allnutt.t/db/ublast/all_genomes//Parolsenella_catena.fasta	0.00085001930773
/home/allnutt.t/db/ublast/all_genomes//Providencia_rustigianii.fasta	0.000842169402675
/home/allnutt.t/db/ublast/all_genomes//Nibricoccus_aquaticus.fasta	0.00083444264939
/home/allnutt.t/db/ublast/all_genomes//Bifidobacterium_scardovii.fasta	0.000826836331378
/home/allnutt.t/db/ublast/all_genomes//Paenibacillus_yonginensis.fasta	0.000819347809146
/home/allnutt.t/db/ublast/all_genomes//Dyadobacter_fermentans.fasta	0.000811974517542
/home/allnutt.t/db/ublast/all_genomes//Spirosoma_rigui.fasta	0.0008047139632
/home/allnutt.t/db/ublast/all_genomes//Rhodobiaceae_bacterium.fasta	0.000797563722097
/home/allnutt.t/db/ublast/all_genomes//Lactobacillus_gallinarum.fasta	0.000790521437196
/home/allnutt.t/db/ublast/all_genomes//Brevibacillus_brevis.fasta	0.000783584816193
/home/allnutt.t/db/ublast/all_genomes//Staphylococcus_pasteuri.fasta	0.000776751629346
/home/allnutt.t/db/ublast/all_genomes//Legionella_sainthelensi.fasta	0.000770019707397
/home/allnutt.t/db/ublast/all_genomes//Polynucleobacter_paneuropaeus.fasta	0.000763386939569
/home/allnutt.t/db/ublast/all_genomes//Francisella_hispaniensis.fasta	0.000756851271643
/home/allnutt.t/db/ublast/all_genomes//Haloferax_gibbonsii.fasta	0.000750410704114
/home/allnutt.t/db/ublast/all_genomes//Mycobacterium_avium.fasta	0.000744063290408
/home/allnutt.t/db/ublast/all_genomes//secondary_endosymbiont.fasta	0.000737807135178
/home/allnutt.t/db/ublast/all_genomes//Candidatus_Moranella.fasta	0.000731640392657
/home/allnutt.t/db/ublast/all_genomes//Kineococcus_radiotolerans.fasta	0.000725561265078
/home/allnutt.t/db/ublast/all_genomes//'Catharanthus_roseus'.fasta	0.000719568001152
/home/allnutt.t/db/ublast/all_genomes//Croceicoccus_marinus.fasta	0.000713658894599
/home/allnutt.t/db/ublast/all_genomes//Sulfurospirillum_deleyianum.fasta	0.000707832282743
/home/allnutt.t/db/ublast/all_genomes//Granulicella_tundricola.fasta	0.000702086545145
/home/allnutt.t/db/ublast/all_genomes//Ureibacillus_thermosphaericus.fasta	0.000696420102302
/home/allnutt.t/db/ublast/all_genomes//Pseudomonas_corrugata.fasta	0.000690831414381
/home/allnutt.t/db/ublast/all_genomes//Pelolinea_submarina.fasta	0.000685318980004
/home/allnutt.t/db/ublast/all_genomes//Sulfurospirillum_multivorans.fasta	0.000679881335077
/home/allnutt.t/db/ublast/all_genomes//Aerococcus_viridans.fasta	0.000674517051663
/home/allnutt.t/db/ublast/all_genomes//Thermovibrio_ammonificans.fasta	0.000669224736887
/home/allnutt.t/db/ublast/all_genomes//Thermococcus_barophilus.fasta	0.000664003031891
/home/allnutt.t/db/ublast/all_genomes//Neisseria_cinerea.fasta	0.000658850610817
/home/allnutt.t/db/ublast/all_genomes//Methanothermus_fervidus.fasta	0.000653766179831
/home/allnutt.t/db/ublast/all_genomes//Pseudomonas_rhizosphaerae.fasta	0.000648748476179
/home/allnutt.t/db/ublast/all_genomes//Helicobacter_mustelae.fasta	0.000638908349822
/home/allnutt.t/db/ublast/all_genomes//Candidatus_Walczuchella.fasta	0.000629320717466
/home/allnutt.t/db/ublast/all_genomes//Hyphomicrobium_denitrificans.fasta	0.000619976506968
/home/allnutt.t/db/ublast/all_genomes//Halotalea_alkalilenta.fasta	0.000615392964596
/home/allnutt.t/db/ublast/all_genomes//Corynebacterium_atypicum.fasta	0.00061086706338
/home/allnutt.t/db/ublast/all_genomes//Borrelia_turicatae.fasta	0.000601984125653
/home/allnutt.t/db/ublast/all_genomes//Clostridium_tyrobutyricum.fasta	0.00059762511723
/home/allnutt.t/db/ublast/all_genomes//Corynebacterium_argentoratense.fasta	0.000593319804871
/home/allnutt.t/db/ublast/all_genomes//Thermodesulfobium_narugense.fasta	0.000589067257265
/home/allnutt.t/db/ublast/all_genomes//Streptomyces_reticuli.fasta	0.000584866563891
/home/allnutt.t/db/ublast/all_genomes//Lactobacillus_paraplantarum.fasta	0.000580716834445
/home/allnutt.t/db/ublast/all_genomes//Methanoregula_formicica.fasta	0.000576617198294
/home/allnutt.t/db/ublast/all_genomes//Lactobacillus_kunkeei.fasta	0.000572566803948
/home/allnutt.t/db/ublast/all_genomes//Sideroxydans_lithotrophicus.fasta	0.000568564818543
/home/allnutt.t/db/ublast/all_genomes//Shewanella_amazonensis.fasta	0.000564610427344
/home/allnutt.t/db/ublast/all_genomes//Sulfolobus_tokodaii.fasta	0.000556841256397
/home/allnutt.t/db/ublast/all_genomes//Acinetobacter_junii.fasta	0.000553024933569
/home/allnutt.t/db/ublast/all_genomes//Candidatus_Ruthia.fasta	0.000549253117892
/home/allnutt.t/db/ublast/all_genomes//Streptomyces_pactum.fasta	0.000545525078349
/home/allnutt.t/db/ublast/all_genomes//Mycobacterium_dioxanotrophicus.fasta	0.000541840099374
/home/allnutt.t/db/ublast/all_genomes//Defluviitoga_tunisiensis.fasta	0.000534596535767
/home/allnutt.t/db/ublast/all_genomes//Streptococcus_agalactiae.fasta	0.00053103659375
/home/allnutt.t/db/ublast/all_genomes//Paenalcaligenes_hominis.fasta	0.000527516996794
/home/allnutt.t/db/ublast/all_genomes//Hyperthermus_butylicus.fasta	0.000520596275152
/home/allnutt.t/db/ublast/all_genomes//Bordetella_trematum.fasta	0.000517193901764
/home/allnutt.t/db/ublast/all_genomes//Acholeplasma_hippikon.fasta	0.000513829375379
/home/allnutt.t/db/ublast/all_genomes//Kytococcus_sedentarius.fasta	0.000510502102947
/home/allnutt.t/db/ublast/all_genomes//Methylacidiphilum_fumariolicum.fasta	0.000507211503381
/home/allnutt.t/db/ublast/all_genomes//Pseudomonas_fluorescens.fasta	0.000503957007263
/home/allnutt.t/db/ublast/all_genomes//Burkholderia_diffusa.fasta	0.000500738056561
/home/allnutt.t/db/ublast/all_genomes//Deinococcus_maricopensis.fasta	0.000497554104345
/home/allnutt.t/db/ublast/all_genomes//Brucella_suis.fasta	0.000494404614523
/home/allnutt.t/db/ublast/all_genomes//Candidatus_Phycorickettsia.fasta	0.000491289061575
/home/allnutt.t/db/ublast/all_genomes//Thermococcus_thioreducens.fasta	0.000488206930299
/home/allnutt.t/db/ublast/all_genomes//Acinetobacter_oleivorans.fasta	0.000485157715565
/home/allnutt.t/db/ublast/all_genomes//Kerstersia_gyiorum.fasta	0.000482140922075
/home/allnutt.t/db/ublast/all_genomes//Ferroplasma_acidiphilum.fasta	0.000479156064125
/home/allnutt.t/db/ublast/all_genomes//Sphingobium_cloacae.fasta	0.00047038838572
/home/allnutt.t/db/ublast/all_genomes//Natronomonas_pharaonis.fasta	0.000467526597027
/home/allnutt.t/db/ublast/all_genomes//Pseudomonas_koreensis.fasta	0.000464694451585
/home/allnutt.t/db/ublast/all_genomes//Capnocytophaga_haemolytica.fasta	0.000461891516717
/home/allnutt.t/db/ublast/all_genomes//Streptomyces_cattleya.fasta	0.000459117367881
/home/allnutt.t/db/ublast/all_genomes//Lactobacillus_murinus.fasta	0.000456371588482
/home/allnutt.t/db/ublast/all_genomes//Chryseobacterium_nakagawai.fasta	0.000453653769689
/home/allnutt.t/db/ublast/all_genomes//Amycolatopsis_albispora.fasta	0.000450963510258
/home/allnutt.t/db/ublast/all_genomes//Mycobacterium_aurum.fasta	0.000448300416364
/home/allnutt.t/db/ublast/all_genomes//Ferroplasma_acidarmanus.fasta	0.000445664101427
/home/allnutt.t/db/ublast/all_genomes//Kitasatospora_setae.fasta	0.000443054185955
/home/allnutt.t/db/ublast/all_genomes//Candidatus_Tremblaya.fasta	0.000440470297382
/home/allnutt.t/db/ublast/all_genomes//Gordonia_terrae.fasta	0.000437912069914
/home/allnutt.t/db/ublast/all_genomes//Bradyrhizobium_icense.fasta	0.00043537914438
/home/allnutt.t/db/ublast/all_genomes//Actinobacillus_lignieresii.fasta	0.000432871168084
/home/allnutt.t/db/ublast/all_genomes//Schaalia_odontolytica.fasta	0.000430387794662
/home/allnutt.t/db/ublast/all_genomes//Lactobacillus_kefiranofaciens.fasta	0.000427928683946
/home/allnutt.t/db/ublast/all_genomes//Thermodesulfobium_acidiphilum.fasta	0.000425493501824
/home/allnutt.t/db/ublast/all_genomes//Paraburkholderia_caribensis.fasta	0.000423081920112
/home/allnutt.t/db/ublast/all_genomes//Haloplanus_aerogenes.fasta	0.000420693616425
/home/allnutt.t/db/ublast/all_genomes//Burkholderia_metallica.fasta	0.000418328274051
/home/allnutt.t/db/ublast/all_genomes//Acetomicrobium_mobile.fasta	0.000415985581827
/home/allnutt.t/db/ublast/all_genomes//Pseudoalteromonas_espejiana.fasta	0.000413665234024
/home/allnutt.t/db/ublast/all_genomes//Shewanella_halifaxensis.fasta	0.00041136693023
/home/allnutt.t/db/ublast/all_genomes//Pectobacterium_wasabiae.fasta	0.000409090375234
/home/allnutt.t/db/ublast/all_genomes//Dialister_pneumosintes.fasta	0.000406835278921
/home/allnutt.t/db/ublast/all_genomes//Paenibacillus_larvae.fasta	0.000402388326702
/home/allnutt.t/db/ublast/all_genomes//Bartonella_elizabethae.fasta	0.000400195915075
/home/allnutt.t/db/ublast/all_genomes//Aeromonas_rivipollensis.fasta	0.00039802385049
/home/allnutt.t/db/ublast/all_genomes//Corynebacterium_minutissimum.fasta	0.000395871866736
/home/allnutt.t/db/ublast/all_genomes//Pyrococcus_furiosus.fasta	0.000393739702094
/home/allnutt.t/db/ublast/all_genomes//Helicobacter_felis.fasta	0.000391627099237
/home/allnutt.t/db/ublast/all_genomes//Neorhizobium_galegae.fasta	0.000389533805143
/home/allnutt.t/db/ublast/all_genomes//Mannheimia_succiniciproducens.fasta	0.000387459571008
/home/allnutt.t/db/ublast/all_genomes//Rhodospirillum_rubrum.fasta	0.000385404152158
/home/allnutt.t/db/ublast/all_genomes//Paenibacillus_bovis.fasta	0.000383367307967
/home/allnutt.t/db/ublast/all_genomes//Dehalogenimonas_lykanthroporepellens.fasta	0.000379348400803
/home/allnutt.t/db/ublast/all_genomes//Pediococcus_claussenii.fasta	0.000375401002384
/home/allnutt.t/db/ublast/all_genomes//Treponema_brennaborense.fasta	0.000373453558119
/home/allnutt.t/db/ublast/all_genomes//Pseudomonas_orientalis.fasta	0.000371523325296
/home/allnutt.t/db/ublast/all_genomes//Candidatus_Symbiobacter.fasta	0.000369610089431
/home/allnutt.t/db/ublast/all_genomes//Asaia_bogorensis.fasta	0.000367713639488
/home/allnutt.t/db/ublast/all_genomes//Actinobacillus_pleuropneumoniae.fasta	0.000365833767805
/home/allnutt.t/db/ublast/all_genomes//Vibrio_hyugaensis.fasta	0.000363970270033
/home/allnutt.t/db/ublast/all_genomes//Hahella_chejuensis.fasta	0.000362122945066
/home/allnutt.t/db/ublast/all_genomes//Lactobacillus_fermentum.fasta	0.000360291594984
/home/allnutt.t/db/ublast/all_genomes//Bacteroides_dorei.fasta	0.000358476024988
/home/allnutt.t/db/ublast/all_genomes//Candidatus_Planktophila.fasta	0.000356676043339
/home/allnutt.t/db/ublast/all_genomes//Zymomonas_mobilis.fasta	0.000354891461301
/home/allnutt.t/db/ublast/all_genomes//Pyrococcus_yayanosii.fasta	0.000353122093085
/home/allnutt.t/db/ublast/all_genomes//Spiroplasma_monobiae.fasta	0.000351367755788
/home/allnutt.t/db/ublast/all_genomes//Caldicellulosiruptor_owensensis.fasta	0.000349628269342
/home/allnutt.t/db/ublast/all_genomes//Muricauda_lutaonensis.fasta	0.000347903456461
/home/allnutt.t/db/ublast/all_genomes//Shewanella_baltica.fasta	0.000346193142584
/home/allnutt.t/db/ublast/all_genomes//Trichodesmium_erythraeum.fasta	0.000344497155828
/home/allnutt.t/db/ublast/all_genomes//Leptospira_kmetyi.fasta	0.000342815326937
/home/allnutt.t/db/ublast/all_genomes//Pseudomonas_cerasi.fasta	0.00034114748923
/home/allnutt.t/db/ublast/all_genomes//Enterococcus_hirae.fasta	0.000339493478558
/home/allnutt.t/db/ublast/all_genomes//Flavonifractor_plautii.fasta	0.000337853133252
/home/allnutt.t/db/ublast/all_genomes//Blochmannia_endosymbiont.fasta	0.000336226294081
/home/allnutt.t/db/ublast/all_genomes//Leuconostoc_garlicum.fasta	0.000334612804205
/home/allnutt.t/db/ublast/all_genomes//Geobacter_uraniireducens.fasta	0.000333012509131
/home/allnutt.t/db/ublast/all_genomes//Methanocaldococcus_jannaschii.fasta	0.000331425256671
/home/allnutt.t/db/ublast/all_genomes//Cryptobacterium_curtum.fasta	0.000326740266796
/home/allnutt.t/db/ublast/all_genomes//Streptomyces_griseoviridis.fasta	0.000325203707559
/home/allnutt.t/db/ublast/all_genomes//Ketobacter_alkanivorans.fasta	0.000323679463128
/home/allnutt.t/db/ublast/all_genomes//Bartonella_grahamii.fasta	0.000322167394291
/home/allnutt.t/db/ublast/all_genomes//Pandoraea_pulmonicola.fasta	0.000320667363865
/home/allnutt.t/db/ublast/all_genomes//Cupriavidus_metallidurans.fasta	0.000319179236661
/home/allnutt.t/db/ublast/all_genomes//Capnocytophaga_canimorsus.fasta	0.000317702879444
/home/allnutt.t/db/ublast/all_genomes//Lysinibacillus_varians.fasta	0.000316238160905
/home/allnutt.t/db/ublast/all_genomes//Thermomicrobium_roseum.fasta	0.000314784951621
/home/allnutt.t/db/ublast/all_genomes//Marinitoga_piezophila.fasta	0.000313343124025
/home/allnutt.t/db/ublast/all_genomes//Saprospira_grandis.fasta	0.000311912552372
/home/allnutt.t/db/ublast/all_genomes//Elizabethkingia_anophelis.fasta	0.000310493112711
/home/allnutt.t/db/ublast/all_genomes//Frankia_alni.fasta	0.000309084682848
/home/allnutt.t/db/ublast/all_genomes//Methanocaldococcus_fervens.fasta	0.000307687142318
/home/allnutt.t/db/ublast/all_genomes//Faecalibaculum_rodentium.fasta	0.000306300372356
/home/allnutt.t/db/ublast/all_genomes//Thioflavicoccus_mobilis.fasta	0.000304924255869
/home/allnutt.t/db/ublast/all_genomes//Thermococcus_litoralis.fasta	0.000303558677402
/home/allnutt.t/db/ublast/all_genomes//Kangiella_sediminilitoris.fasta	0.000302203523116
/home/allnutt.t/db/ublast/all_genomes//Bordetella_avium.fasta	0.000300858680754
/home/allnutt.t/db/ublast/all_genomes//Helicobacter_himalayensis.fasta	0.000299524039621
/home/allnutt.t/db/ublast/all_genomes//Spiroplasma_alleghenense.fasta	0.000298199490553
/home/allnutt.t/db/ublast/all_genomes//Brucella_abortus.fasta	0.000296884925892
/home/allnutt.t/db/ublast/all_genomes//Bacillus_freudenreichii.fasta	0.000295580239461
/home/allnutt.t/db/ublast/all_genomes//Enterococcus_mundtii.fasta	0.000294285326537
/home/allnutt.t/db/ublast/all_genomes//Lactobacillus_sanfranciscensis.fasta	0.000293000083831
/home/allnutt.t/db/ublast/all_genomes//Aliivibrio_salmonicida.fasta	0.000291724409461
/home/allnutt.t/db/ublast/all_genomes//Mycobacterium_vaccae.fasta	0.000290458202927
/home/allnutt.t/db/ublast/all_genomes//Hymenobacter_sedentarius.fasta	0.000289201365094
/home/allnutt.t/db/ublast/all_genomes//Streptomyces_lavendulae.fasta	0.00028795379816
/home/allnutt.t/db/ublast/all_genomes//Streptococcus_equi.fasta	0.000286715405645
/home/allnutt.t/db/ublast/all_genomes//Proteus_vulgaris.fasta	0.00028548609236
/home/allnutt.t/db/ublast/all_genomes//Chlamydia_avium.fasta	0.000284265764391
/home/allnutt.t/db/ublast/all_genomes//Geobacter_lovleyi.fasta	0.000283054329076
/home/allnutt.t/db/ublast/all_genomes//Altererythrobacter_mangrovi.fasta	0.000281851694986
/home/allnutt.t/db/ublast/all_genomes//Bacteroides_vulgatus.fasta	0.000280657771903
/home/allnutt.t/db/ublast/all_genomes//Mycoplasma_hyosynoviae.fasta	0.000279472470802
/home/allnutt.t/db/ublast/all_genomes//Thermoproteus_uzoniensis.fasta	0.000278295703833
/home/allnutt.t/db/ublast/all_genomes//Halanaerobium_praevalens.fasta	0.000277127384296
/home/allnutt.t/db/ublast/all_genomes//Flavobacterium_arcticum.fasta	0.000275967426631
/home/allnutt.t/db/ublast/all_genomes//Geobacillus_thermoleovorans.fasta	0.000273672260241
/home/allnutt.t/db/ublast/all_genomes//Mycobacterium_shigaense.fasta	0.000272536885909
/home/allnutt.t/db/ublast/all_genomes//Syntrophomonas_wolfei.fasta	0.000271409542201
/home/allnutt.t/db/ublast/all_genomes//Thermoanaerobacter_wiegelii.fasta	0.000270290148968
/home/allnutt.t/db/ublast/all_genomes//Niveispirillum_cyanobacteriorum.fasta	0.000269178627093
/home/allnutt.t/db/ublast/all_genomes//Echinicola_strongylocentroti.fasta	0.000268074898474
/home/allnutt.t/db/ublast/all_genomes//Clostridium_chauvoei.fasta	0.000266978886007
/home/allnutt.t/db/ublast/all_genomes//Campylobacter_upsaliensis.fasta	0.000265890513575
/home/allnutt.t/db/ublast/all_genomes//Deinococcus_wulumuqiensis.fasta	0.000264809706025
/home/allnutt.t/db/ublast/all_genomes//Prauserella_marina.fasta	0.000263736389162
/home/allnutt.t/db/ublast/all_genomes//Providencia_rettgeri.fasta	0.000262670489727
/home/allnutt.t/db/ublast/all_genomes//Enterococcus_avium.fasta	0.000261611935384
