# Supplementary material for: Expanding the taxonomic range in the fecal metagenome
Source: BMC Bioinformatics. 2021 Jun 9;22:312. doi: 10.1186/s12859-021-04212-6 (PMC8188691; doi:10.1186/s12859-021-04212-6)
Supplement: Supplementary file 1 — Additional file 1. File containing all scripts and information for benchmarking simulations. This information is also available at the link: https://github.com/theo-allnutt-bioinformatics/Allnutt_etal_2020_expanding_the_taxonomic. [file 12859_2021_4212_MOESM1_ESM.zip › Allnutt_etal_2020_expanding_the_taxonomic-main/sim_abund/bact/sim10.abund]

/home/allnutt.t/db/ublast/all_genomes//Sulfurospirillum_halorespirans.fasta	0.0744597355437
/home/allnutt.t/db/ublast/all_genomes//Staphylococcus_simulans.fasta	0.0605466491372
/home/allnutt.t/db/ublast/all_genomes//Sphingobacteriaceae_bacterium.fasta	0.0505564712012
/home/allnutt.t/db/ublast/all_genomes//Desulfurispirillum_indicum.fasta	0.0430884265241
/home/allnutt.t/db/ublast/all_genomes//Deferribacter_desulfuricans.fasta	0.0373271466077
/home/allnutt.t/db/ublast/all_genomes//Yersinia_intermedia.fasta	0.0327685808909
/home/allnutt.t/db/ublast/all_genomes//Aminobacterium_colombiense.fasta	0.0290858206383
/home/allnutt.t/db/ublast/all_genomes//Desulfurococcus_kamchatkensis.fasta	0.0260583753739
/home/allnutt.t/db/ublast/all_genomes//[Eubacterium]_rectale.fasta	0.0213984417416
/home/allnutt.t/db/ublast/all_genomes//Marinobacter_psychrophilus.fasta	0.0195751752105
/home/allnutt.t/db/ublast/all_genomes//Geosporobacter_ferrireducens.fasta	0.0180023712415
/home/allnutt.t/db/ublast/all_genomes//Leptospira_mayottensis.fasta	0.0166339706619
/home/allnutt.t/db/ublast/all_genomes//Granulicella_mallensis.fasta	0.0154343076527
/home/allnutt.t/db/ublast/all_genomes//Meiothermus_silvanus.fasta	0.0143753728041
/home/allnutt.t/db/ublast/all_genomes//Deinococcus_deserti.fasta	0.0134348904574
/home/allnutt.t/db/ublast/all_genomes//Streptococcus_himalayensis.fasta	0.0125949427073
/home/allnutt.t/db/ublast/all_genomes//Aeromonas_hydrophila.fasta	0.011840968028
/home/allnutt.t/db/ublast/all_genomes//Methanosarcina_mazei.fasta	0.0111610214243
/home/allnutt.t/db/ublast/all_genomes//Methylobacterium_phyllosphaerae.fasta	0.0105452202437
/home/allnutt.t/db/ublast/all_genomes//Ignavibacterium_album.fasta	0.00998532382237
/home/allnutt.t/db/ublast/all_genomes//Enterococcus_durans.fasta	0.00947441095864
/home/allnutt.t/db/ublast/all_genomes//Fimbriimonas_ginsengisoli.fasta	0.00900662981824
/home/allnutt.t/db/ublast/all_genomes//Cloacibacillus_porcorum.fasta	0.00857700210398
/home/allnutt.t/db/ublast/all_genomes//Providencia_rustigianii.fasta	0.00818126832464
/home/allnutt.t/db/ublast/all_genomes//Candidatus_Pantoea.fasta	0.00781576450824
/home/allnutt.t/db/ublast/all_genomes//Rickettsia_bellii.fasta	0.00747732319971
/home/allnutt.t/db/ublast/all_genomes//Dyella_japonica.fasta	0.00716319337819
/home/allnutt.t/db/ublast/all_genomes//Borrelia_burgdorferi.fasta	0.00687097523526
/home/allnutt.t/db/ublast/all_genomes//Mycoplasma_mobile.fasta	0.00659856671595
/home/allnutt.t/db/ublast/all_genomes//Mobiluncus_curtisii.fasta	0.00634411943725
/home/allnutt.t/db/ublast/all_genomes//Paenibacillus_yonginensis.fasta	0.00610600213309
/home/allnutt.t/db/ublast/all_genomes//Campylobacter_coli.fasta	0.00588277017891
/home/allnutt.t/db/ublast/all_genomes//Crinalium_epipsammum.fasta	0.00567314005645
/home/allnutt.t/db/ublast/all_genomes//Kushneria_marisflavi.fasta	0.00547596785585
/home/allnutt.t/db/ublast/all_genomes//Candidatus_Endolissoclinum.fasta	0.00529023109491
/home/allnutt.t/db/ublast/all_genomes//Citrobacter_youngae.fasta	0.00511501327764
/home/allnutt.t/db/ublast/all_genomes//Acidianus_brierleyi.fasta	0.00494949072612
/home/allnutt.t/db/ublast/all_genomes//Streptococcus_ferus.fasta	0.00479292130725
/home/allnutt.t/db/ublast/all_genomes//Lactobacillus_crustorum.fasta	0.00464463474622
/home/allnutt.t/db/ublast/all_genomes//Comamonas_serinivorans.fasta	0.00450402427408
/home/allnutt.t/db/ublast/all_genomes//Shewanella_psychrophila.fasta	0.00424367964609
/home/allnutt.t/db/ublast/all_genomes//Actinomyces_howellii.fasta	0.00412298907298
/home/allnutt.t/db/ublast/all_genomes//[Eubacterium]_hallii.fasta	0.00400805152557
/home/allnutt.t/db/ublast/all_genomes//Jeotgalibacillus_malaysiensis.fasta	0.00389848645102
/home/allnutt.t/db/ublast/all_genomes//Leisingera_methylohalidivorans.fasta	0.00379394523436
/home/allnutt.t/db/ublast/all_genomes//Chromobacterium_violaceum.fasta	0.00369410797162
/home/allnutt.t/db/ublast/all_genomes//Pelagibacterium_halotolerans.fasta	0.00359868062209
/home/allnutt.t/db/ublast/all_genomes//Robiginitalea_biformata.fasta	0.00341999398767
/home/allnutt.t/db/ublast/all_genomes//Streptococcus_equi.fasta	0.00333625465752
/home/allnutt.t/db/ublast/all_genomes//Celeribacter_manganoxidans.fasta	0.00325596139805
/home/allnutt.t/db/ublast/all_genomes//Chlorobium_tepidum.fasta	0.00310493818556
/home/allnutt.t/db/ublast/all_genomes//Nocardia_seriolae.fasta	0.00303385544515
/home/allnutt.t/db/ublast/all_genomes//Mycoplasma_alkalescens.fasta	0.00296551080357
/home/allnutt.t/db/ublast/all_genomes//Prevotella_fusca.fasta	0.00289975735056
/home/allnutt.t/db/ublast/all_genomes//Thermoproteus_uzoniensis.fasta	0.00283645821262
/home/allnutt.t/db/ublast/all_genomes//Bosea_vaviloviae.fasta	0.00277548572465
/home/allnutt.t/db/ublast/all_genomes//Erythrobacter_atlanticus.fasta	0.0027167206813
/home/allnutt.t/db/ublast/all_genomes//Psychrobacter_alimentarius.fasta	0.00266005165942
/home/allnutt.t/db/ublast/all_genomes//Candidatus_Cardinium.fasta	0.0026053744039
/home/allnutt.t/db/ublast/all_genomes//Lachnospiraceae_bacterium.fasta	0.00255259127005
/home/allnutt.t/db/ublast/all_genomes//Acetobacterium_woodii.fasta	0.00250161071666
/home/allnutt.t/db/ublast/all_genomes//Tessaracoccus_flavus.fasta	0.00245234684456
/home/allnutt.t/db/ublast/all_genomes//Morganella_morganii.fasta	0.00240471897583
/home/allnutt.t/db/ublast/all_genomes//Opitutus_terrae.fasta	0.00235865126976
/home/allnutt.t/db/ublast/all_genomes//Pyrococcus_horikoshii.fasta	0.00231407237181
/home/allnutt.t/db/ublast/all_genomes//Bifidobacterium_indicum.fasta	0.0022709150924
/home/allnutt.t/db/ublast/all_genomes//Sphingobium_japonicum.fasta	0.00222911611249
/home/allnutt.t/db/ublast/all_genomes//Atopobium_parvulum.fasta	0.00218861571361
/home/allnutt.t/db/ublast/all_genomes//Lactobacillus_paraplantarum.fasta	0.00214935752988
/home/allnutt.t/db/ublast/all_genomes//Kangiella_profundi.fasta	0.00211128831997
/home/allnutt.t/db/ublast/all_genomes//Blattabacterium_clevelandi.fasta	0.0020743577573
/home/allnutt.t/db/ublast/all_genomes//Sphingobium_fuliginis.fasta	0.00203851823662
/home/allnutt.t/db/ublast/all_genomes//Geoglobus_acetivorans.fasta	0.00200372469572
/home/allnutt.t/db/ublast/all_genomes//Clostridium_acetobutylicum.fasta	0.00196993445072
/home/allnutt.t/db/ublast/all_genomes//Streptomyces_vietnamensis.fasta	0.00193710704392
/home/allnutt.t/db/ublast/all_genomes//Kosakonia_cowanii.fasta	0.00190520410303
/home/allnutt.t/db/ublast/all_genomes//Ruminococcus_bicirculans.fasta	0.00187418921078
/home/allnutt.t/db/ublast/all_genomes//Halorubrum_lacusprofundi.fasta	0.00184402778418
/home/allnutt.t/db/ublast/all_genomes//Chloroflexus_aggregans.fasta	0.00181468696238
/home/allnutt.t/db/ublast/all_genomes//Thermococcus_guaymasensis.fasta	0.00178613550269
/home/allnutt.t/db/ublast/all_genomes//Arenibacter_algicola.fasta	0.00175834368389
/home/allnutt.t/db/ublast/all_genomes//Lactobacillus_lindneri.fasta	0.00173128321631
/home/allnutt.t/db/ublast/all_genomes//Bacillus_krulwichiae.fasta	0.00170492715816
/home/allnutt.t/db/ublast/all_genomes//Corynebacterium_camporealensis.fasta	0.00167924983759
/home/allnutt.t/db/ublast/all_genomes//Stenotrophomonas_acidaminiphila.fasta	0.00162983464041
/home/allnutt.t/db/ublast/all_genomes//Entomoplasma_melaleucae.fasta	0.00160605113981
/home/allnutt.t/db/ublast/all_genomes//Paenibacillus_odorifer.fasta	0.00158285500645
/home/allnutt.t/db/ublast/all_genomes//[Brevibacterium]_frigoritolerans.fasta	0.0015602259203
/home/allnutt.t/db/ublast/all_genomes//Methanosarcina_barkeri.fasta	0.00151659206149
/home/allnutt.t/db/ublast/all_genomes//Nitratifractor_salsuginis.fasta	0.00149555095851
/home/allnutt.t/db/ublast/all_genomes//Shewanella_marisflavi.fasta	0.00147500415418
/home/allnutt.t/db/ublast/all_genomes//Acholeplasma_laidlawii.fasta	0.00145493537409
/home/allnutt.t/db/ublast/all_genomes//Enterobacter_asburiae.fasta	0.00143532903017
/home/allnutt.t/db/ublast/all_genomes//Fusobacterium_hwasookii.fasta	0.00139744452168
/home/allnutt.t/db/ublast/all_genomes//Acholeplasma_oculi.fasta	0.00137913830681
/home/allnutt.t/db/ublast/all_genomes//Bifidobacterium_catenulatum.fasta	0.00136123836714
/home/allnutt.t/db/ublast/all_genomes//Escherichia_albertii.fasta	0.0013437320591
/home/allnutt.t/db/ublast/all_genomes//Yersinia_pseudotuberculosis.fasta	0.00132660724344
/home/allnutt.t/db/ublast/all_genomes//Bartonella_elizabethae.fasta	0.00130985226073
/home/allnutt.t/db/ublast/all_genomes//Liberibacter_crescens.fasta	0.00129345590836
/home/allnutt.t/db/ublast/all_genomes//UNVERIFIED_ORG:_Enterobacter.fasta	0.00127740741873
/home/allnutt.t/db/ublast/all_genomes//Acinetobacter_calcoaceticus.fasta	0.00126169643872
/home/allnutt.t/db/ublast/all_genomes//Chlorobium_chlorochromatii.fasta	0.00124631301029
/home/allnutt.t/db/ublast/all_genomes//Beijerinckiaceae_bacterium.fasta	0.00123124755215
/home/allnutt.t/db/ublast/all_genomes//Staphylococcus_xylosus.fasta	0.00121649084241
/home/allnutt.t/db/ublast/all_genomes//Enterobacter_hormaechei.fasta	0.00120203400217
/home/allnutt.t/db/ublast/all_genomes//Brevibacillus_agri.fasta	0.00117398603735
/home/allnutt.t/db/ublast/all_genomes//Weissella_koreensis.fasta	0.0011603787344
/home/allnutt.t/db/ublast/all_genomes//Halothiobacillus_neapolitanus.fasta	0.00114703891709
/home/allnutt.t/db/ublast/all_genomes//Clostridium_novyi.fasta	0.0011339592045
/home/allnutt.t/db/ublast/all_genomes//Desulfobacula_toluolica.fasta	0.00112113247703
/home/allnutt.t/db/ublast/all_genomes//Sulfuricurvum_kujiense.fasta	0.00110855186511
/home/allnutt.t/db/ublast/all_genomes//Lactobacillus_curvatus.fasta	0.00109621073851
/home/allnutt.t/db/ublast/all_genomes//Flavivirga_eckloniae.fasta	0.00108410269624
/home/allnutt.t/db/ublast/all_genomes//Bacillus_simplex.fasta	0.00107222155683
/home/allnutt.t/db/ublast/all_genomes//Microbacterium_hominis.fasta	0.00106056134923
/home/allnutt.t/db/ublast/all_genomes//Actinomadura_amylolytica.fasta	0.00104911630405
/home/allnutt.t/db/ublast/all_genomes//Pyrolobus_fumarii.fasta	0.00103788084528
/home/allnutt.t/db/ublast/all_genomes//Mycobacterium_thermoresistibile.fasta	0.0010268495824
/home/allnutt.t/db/ublast/all_genomes//Methanocella_conradii.fasta	0.00101601730285
/home/allnutt.t/db/ublast/all_genomes//Pandoraea_thiooxydans.fasta	0.00100537896493
/home/allnutt.t/db/ublast/all_genomes//Dactylococcopsis_salina.fasta	0.000994929690887
/home/allnutt.t/db/ublast/all_genomes//Clostridium_isatidis.fasta	0.000984664760519
/home/allnutt.t/db/ublast/all_genomes//Candidatus_Nitrosomarinus.fasta	0.000974579604913
/home/allnutt.t/db/ublast/all_genomes//Stenotrophomonas_rhizophila.fasta	0.000964669800564
/home/allnutt.t/db/ublast/all_genomes//Thioalkalivibrio_versutus.fasta	0.000954931063733
/home/allnutt.t/db/ublast/all_genomes//Mycobacterium_marseillense.fasta	0.000945359245072
/home/allnutt.t/db/ublast/all_genomes//Corynebacterium_renale.fasta	0.000935950324481
/home/allnutt.t/db/ublast/all_genomes//Mycobacteroides_salmoniphilum.fasta	0.00092670040621
/home/allnutt.t/db/ublast/all_genomes//Pseudoalteromonas_agarivorans.fasta	0.00091760571417
/home/allnutt.t/db/ublast/all_genomes//Sebaldella_termitidis.fasta	0.000908662587455
/home/allnutt.t/db/ublast/all_genomes//Rhodobiaceae_bacterium.fasta	0.000899867476062
/home/allnutt.t/db/ublast/all_genomes//Thermoclostridium_stercorarium.fasta	0.000891216936796
/home/allnutt.t/db/ublast/all_genomes//Streptomyces_violaceusniger.fasta	0.000882707629357
/home/allnutt.t/db/ublast/all_genomes//Selenomonas_sputigena.fasta	0.000857995160826
/home/allnutt.t/db/ublast/all_genomes//Marinobacter_similis.fasta	0.00085001930773
/home/allnutt.t/db/ublast/all_genomes//Zobellella_denitrificans.fasta	0.000842169402675
/home/allnutt.t/db/ublast/all_genomes//Rhodospirillum_centenum.fasta	0.00083444264939
/home/allnutt.t/db/ublast/all_genomes//Deinococcus_peraridilitoris.fasta	0.000826836331378
/home/allnutt.t/db/ublast/all_genomes//Flavobacterium_crocinum.fasta	0.000819347809146
/home/allnutt.t/db/ublast/all_genomes//Kocuria_palustris.fasta	0.000811974517542
/home/allnutt.t/db/ublast/all_genomes//Listeria_ivanovii.fasta	0.000797563722097
/home/allnutt.t/db/ublast/all_genomes//Shigella_boydii.fasta	0.000790521437196
/home/allnutt.t/db/ublast/all_genomes//Corynebacterium_vitaeruminis.fasta	0.000783584816193
/home/allnutt.t/db/ublast/all_genomes//Treponema_azotonutricium.fasta	0.000776751629346
/home/allnutt.t/db/ublast/all_genomes//Myxococcus_fulvus.fasta	0.000770019707397
/home/allnutt.t/db/ublast/all_genomes//Waddlia_chondrophila.fasta	0.000763386939569
/home/allnutt.t/db/ublast/all_genomes//Enterobacter_kobei.fasta	0.000756851271643
/home/allnutt.t/db/ublast/all_genomes//Pseudothermotoga_elfii.fasta	0.000750410704114
/home/allnutt.t/db/ublast/all_genomes//Trueperella_bialowiezensis.fasta	0.000744063290408
/home/allnutt.t/db/ublast/all_genomes//Rubrobacter_xylanophilus.fasta	0.000737807135178
/home/allnutt.t/db/ublast/all_genomes//Yersinia_kristensenii.fasta	0.000731640392657
/home/allnutt.t/db/ublast/all_genomes//Bacillus_anthracis.fasta	0.000725561265078
/home/allnutt.t/db/ublast/all_genomes//Ferriphaselus_amnicola.fasta	0.000719568001152
/home/allnutt.t/db/ublast/all_genomes//Aeromonas_media.fasta	0.000713658894599
/home/allnutt.t/db/ublast/all_genomes//Gemmatimonas_aurantiaca.fasta	0.000707832282743
/home/allnutt.t/db/ublast/all_genomes//Bacillus_cellulasensis.fasta	0.000702086545145
/home/allnutt.t/db/ublast/all_genomes//Eikenella_corrodens.fasta	0.000696420102302
/home/allnutt.t/db/ublast/all_genomes//Pseudomonas_lurida.fasta	0.000690831414381
/home/allnutt.t/db/ublast/all_genomes//Candidatus_Pelagibacter.fasta	0.000685318980004
/home/allnutt.t/db/ublast/all_genomes//Nitrobacter_hamburgensis.fasta	0.000679881335077
/home/allnutt.t/db/ublast/all_genomes//Lactobacillus_amylovorus.fasta	0.000674517051663
/home/allnutt.t/db/ublast/all_genomes//Vibrio_neocaledonicus.fasta	0.000664003031891
/home/allnutt.t/db/ublast/all_genomes//Antarctobacter_heliothermus.fasta	0.000653766179831
/home/allnutt.t/db/ublast/all_genomes//Methylobacterium_aquaticum.fasta	0.000648748476179
/home/allnutt.t/db/ublast/all_genomes//Desulfohalobium_retbaense.fasta	0.000638908349822
/home/allnutt.t/db/ublast/all_genomes//Dechlorosoma_suillum.fasta	0.000629320717466
/home/allnutt.t/db/ublast/all_genomes//Brevundimonas_diminuta.fasta	0.000624618734917
/home/allnutt.t/db/ublast/all_genomes//Burkholderia_glumae.fasta	0.000619976506968
/home/allnutt.t/db/ublast/all_genomes//Aliivibrio_wodanis.fasta	0.000615392964596
/home/allnutt.t/db/ublast/all_genomes//Shewanella_frigidimarina.fasta	0.00061086706338
/home/allnutt.t/db/ublast/all_genomes//Sphingosinicella_microcystinivorans.fasta	0.000606397782818
/home/allnutt.t/db/ublast/all_genomes//Rubinisphaera_brasiliensis.fasta	0.000601984125653
/home/allnutt.t/db/ublast/all_genomes//Acetobacter_oryzifermentans.fasta	0.00059762511723
/home/allnutt.t/db/ublast/all_genomes//Dickeya_dianthicola.fasta	0.000589067257265
/home/allnutt.t/db/ublast/all_genomes//Prevotella_melaninogenica.fasta	0.000584866563891
/home/allnutt.t/db/ublast/all_genomes//Paenibacillus_kribbensis.fasta	0.000580716834445
/home/allnutt.t/db/ublast/all_genomes//Mycobacterium_gilvum.fasta	0.000576617198294
/home/allnutt.t/db/ublast/all_genomes//Pseudoalteromonas_aliena.fasta	0.000572566803948
/home/allnutt.t/db/ublast/all_genomes//Hymenobacter_swuensis.fasta	0.000564610427344
/home/allnutt.t/db/ublast/all_genomes//Brenneria_goodwinii.fasta	0.000560702833264
/home/allnutt.t/db/ublast/all_genomes//Mycoplasma_edwardii.fasta	0.000553024933569
/home/allnutt.t/db/ublast/all_genomes//Pseudomonas_trivialis.fasta	0.000545525078349
/home/allnutt.t/db/ublast/all_genomes//Polaribacter_reichenbachii.fasta	0.000541840099374
/home/allnutt.t/db/ublast/all_genomes//Syntrophus_aciditrophicus.fasta	0.00053819748046
/home/allnutt.t/db/ublast/all_genomes//Helicobacter_mustelae.fasta	0.000534596535767
/home/allnutt.t/db/ublast/all_genomes//Rhodococcus_jostii.fasta	0.00053103659375
/home/allnutt.t/db/ublast/all_genomes//Leucobacter_triazinivorans.fasta	0.000527516996794
/home/allnutt.t/db/ublast/all_genomes//Ilyobacter_polytropus.fasta	0.000524037100863
/home/allnutt.t/db/ublast/all_genomes//Actinomyces_meyeri.fasta	0.000520596275152
/home/allnutt.t/db/ublast/all_genomes//Roseburia_hominis.fasta	0.000517193901764
/home/allnutt.t/db/ublast/all_genomes//Aeromonas_schubertii.fasta	0.000513829375379
/home/allnutt.t/db/ublast/all_genomes//Actinoplanes_teichomyceticus.fasta	0.000510502102947
/home/allnutt.t/db/ublast/all_genomes//Paraburkholderia_phymatum.fasta	0.000503957007263
/home/allnutt.t/db/ublast/all_genomes//Paenibacillus_terrae.fasta	0.000500738056561
/home/allnutt.t/db/ublast/all_genomes//Streptomyces_griseochromogenes.fasta	0.000497554104345
/home/allnutt.t/db/ublast/all_genomes//Brucella_pinnipedialis.fasta	0.000494404614523
/home/allnutt.t/db/ublast/all_genomes//Vibrio_breoganii.fasta	0.000491289061575
/home/allnutt.t/db/ublast/all_genomes//Carnobacterium_divergens.fasta	0.000488206930299
/home/allnutt.t/db/ublast/all_genomes//Bifidobacterium_choerinum.fasta	0.000485157715565
/home/allnutt.t/db/ublast/all_genomes//Gemella_morbillorum.fasta	0.000482140922075
/home/allnutt.t/db/ublast/all_genomes//Cellulomonas_gilvus.fasta	0.000479156064125
/home/allnutt.t/db/ublast/all_genomes//Hungateiclostridium_saccincola.fasta	0.000476202665382
/home/allnutt.t/db/ublast/all_genomes//Pseudomonas_savastanoi.fasta	0.000473280258664
/home/allnutt.t/db/ublast/all_genomes//Pseudomonas_aeruginosa.fasta	0.00047038838572
/home/allnutt.t/db/ublast/all_genomes//Clostridium_cochlearium.fasta	0.000467526597027
/home/allnutt.t/db/ublast/all_genomes//Methanospirillum_hungatei.fasta	0.000464694451585
/home/allnutt.t/db/ublast/all_genomes//Halothermothrix_orenii.fasta	0.000459117367881
/home/allnutt.t/db/ublast/all_genomes//Altererythrobacter_marensis.fasta	0.000456371588482
/home/allnutt.t/db/ublast/all_genomes//Moorella_thermoacetica.fasta	0.000453653769689
/home/allnutt.t/db/ublast/all_genomes//Lactobacillus_curieae.fasta	0.000450963510258
/home/allnutt.t/db/ublast/all_genomes//Paraburkholderia_xenovorans.fasta	0.000445664101427
/home/allnutt.t/db/ublast/all_genomes//Streptomyces_hundungensis.fasta	0.000443054185955
/home/allnutt.t/db/ublast/all_genomes//Sinomonas_atrocyanea.fasta	0.000440470297382
/home/allnutt.t/db/ublast/all_genomes//Thalassotalea_crassostreae.fasta	0.000437912069914
/home/allnutt.t/db/ublast/all_genomes//Glaciecola_nitratireducens.fasta	0.00043537914438
/home/allnutt.t/db/ublast/all_genomes//Haloterrigena_turkmenica.fasta	0.000432871168084
/home/allnutt.t/db/ublast/all_genomes//Streptococcus_oralis.fasta	0.000430387794662
/home/allnutt.t/db/ublast/all_genomes//Campylobacter_fetus.fasta	0.000427928683946
/home/allnutt.t/db/ublast/all_genomes//Candidatus_Erwinia.fasta	0.000425493501824
/home/allnutt.t/db/ublast/all_genomes//Lawsonia_intracellularis.fasta	0.000423081920112
/home/allnutt.t/db/ublast/all_genomes//Halotalea_alkalilenta.fasta	0.000420693616425
/home/allnutt.t/db/ublast/all_genomes//Photobacterium_profundum.fasta	0.000415985581827
/home/allnutt.t/db/ublast/all_genomes//Thermoanaerobacterium_xylanolyticum.fasta	0.000413665234024
/home/allnutt.t/db/ublast/all_genomes//Cupriavidus_pauculus.fasta	0.00041136693023
/home/allnutt.t/db/ublast/all_genomes//Lacinutrix_venerupis.fasta	0.000409090375234
/home/allnutt.t/db/ublast/all_genomes//Oblitimonas_alkaliphila.fasta	0.000406835278921
/home/allnutt.t/db/ublast/all_genomes//Salinivirga_cyanobacteriivorans.fasta	0.00040460135616
/home/allnutt.t/db/ublast/all_genomes//Enterobacter_roggenkampii.fasta	0.000402388326702
/home/allnutt.t/db/ublast/all_genomes//Brevibacillus_brevis.fasta	0.000400195915075
/home/allnutt.t/db/ublast/all_genomes//Brucella_ceti.fasta	0.00039802385049
/home/allnutt.t/db/ublast/all_genomes//Hydrogenophaga_pseudoflava.fasta	0.000395871866736
/home/allnutt.t/db/ublast/all_genomes//Phreatobacter_cathodiphilus.fasta	0.000393739702094
/home/allnutt.t/db/ublast/all_genomes//Candidatus_Nasuia.fasta	0.000391627099237
/home/allnutt.t/db/ublast/all_genomes//Erysipelothrix_rhusiopathiae.fasta	0.000387459571008
/home/allnutt.t/db/ublast/all_genomes//Treponema_denticola.fasta	0.000385404152158
/home/allnutt.t/db/ublast/all_genomes//Bacillus_siamensis.fasta	0.000383367307967
/home/allnutt.t/db/ublast/all_genomes//Staphylococcus_simiae.fasta	0.000381348801774
/home/allnutt.t/db/ublast/all_genomes//Staphylothermus_hellenicus.fasta	0.000379348400803
/home/allnutt.t/db/ublast/all_genomes//Aciduliprofundum_boonei.fasta	0.000377365876085
/home/allnutt.t/db/ublast/all_genomes//Oscillatoria_acuminata.fasta	0.000375401002384
/home/allnutt.t/db/ublast/all_genomes//Lachnoanaerobaculum_umeaense.fasta	0.000373453558119
/home/allnutt.t/db/ublast/all_genomes//Campylobacter_peloridis.fasta	0.000371523325296
/home/allnutt.t/db/ublast/all_genomes//Yersinia_rohdei.fasta	0.000369610089431
/home/allnutt.t/db/ublast/all_genomes//Castellaniella_defragrans.fasta	0.000367713639488
/home/allnutt.t/db/ublast/all_genomes//Pelodictyon_phaeoclathratiforme.fasta	0.000363970270033
/home/allnutt.t/db/ublast/all_genomes//Arcobacter_suis.fasta	0.000360291594984
/home/allnutt.t/db/ublast/all_genomes//Cellulophaga_algicola.fasta	0.000358476024988
/home/allnutt.t/db/ublast/all_genomes//Ketogulonicigenium_robustum.fasta	0.000356676043339
/home/allnutt.t/db/ublast/all_genomes//Pseudomonas_balearica.fasta	0.000354891461301
/home/allnutt.t/db/ublast/all_genomes//Lactobacillus_johnsonii.fasta	0.000353122093085
/home/allnutt.t/db/ublast/all_genomes//Acetobacter_pasteurianus.fasta	0.000351367755788
/home/allnutt.t/db/ublast/all_genomes//Salinicola_tamaricis.fasta	0.000349628269342
/home/allnutt.t/db/ublast/all_genomes//Streptococcus_anginosus.fasta	0.000347903456461
/home/allnutt.t/db/ublast/all_genomes//Luteipulveratus_mongoliensis.fasta	0.000346193142584
/home/allnutt.t/db/ublast/all_genomes//Acetomicrobium_mobile.fasta	0.000344497155828
/home/allnutt.t/db/ublast/all_genomes//Raoultella_terrigena.fasta	0.000342815326937
/home/allnutt.t/db/ublast/all_genomes//Bordetella_hinzii.fasta	0.00034114748923
/home/allnutt.t/db/ublast/all_genomes//Spiribacter_salinus.fasta	0.000339493478558
/home/allnutt.t/db/ublast/all_genomes//Dietzia_timorensis.fasta	0.000336226294081
/home/allnutt.t/db/ublast/all_genomes//Lonsdalea_britannica.fasta	0.000334612804205
/home/allnutt.t/db/ublast/all_genomes//Thermococcus_sibiricus.fasta	0.000333012509131
/home/allnutt.t/db/ublast/all_genomes//Sphingobium_yanoikuyae.fasta	0.000329850896901
/home/allnutt.t/db/ublast/all_genomes//Thermosipho_melanesiensis.fasta	0.000328289282117
/home/allnutt.t/db/ublast/all_genomes//Mesoplasma_florum.fasta	0.000326740266796
/home/allnutt.t/db/ublast/all_genomes//Lactobacillus_fermentum.fasta	0.000325203707559
/home/allnutt.t/db/ublast/all_genomes//Glutamicibacter_halophytocola.fasta	0.000323679463128
/home/allnutt.t/db/ublast/all_genomes//Thermofilum_pendens.fasta	0.000322167394291
/home/allnutt.t/db/ublast/all_genomes//Deinococcus_proteolyticus.fasta	0.000320667363865
/home/allnutt.t/db/ublast/all_genomes//Arcanobacterium_haemolyticum.fasta	0.000319179236661
/home/allnutt.t/db/ublast/all_genomes//Mesoplasma_lactucae.fasta	0.000316238160905
/home/allnutt.t/db/ublast/all_genomes//Thermosulfidibacter_takaii.fasta	0.000314784951621
/home/allnutt.t/db/ublast/all_genomes//Candidatus_Nitrosoglobus.fasta	0.000313343124025
/home/allnutt.t/db/ublast/all_genomes//Salinivibrio_kushneri.fasta	0.000310493112711
/home/allnutt.t/db/ublast/all_genomes//Shewanella_amazonensis.fasta	0.000309084682848
/home/allnutt.t/db/ublast/all_genomes//Pantoea_alhagi.fasta	0.000307687142318
/home/allnutt.t/db/ublast/all_genomes//Pseudomonas_cichorii.fasta	0.000306300372356
/home/allnutt.t/db/ublast/all_genomes//Achromobacter_spanius.fasta	0.000304924255869
/home/allnutt.t/db/ublast/all_genomes//Clostridium_botulinum.fasta	0.000303558677402
/home/allnutt.t/db/ublast/all_genomes//Paraburkholderia_aromaticivorans.fasta	0.000302203523116
/home/allnutt.t/db/ublast/all_genomes//Sphingomonas_koreensis.fasta	0.000300858680754
/home/allnutt.t/db/ublast/all_genomes//Caldisericum_exile.fasta	0.000299524039621
/home/allnutt.t/db/ublast/all_genomes//Herbaspirillum_huttiense.fasta	0.000298199490553
/home/allnutt.t/db/ublast/all_genomes//Deinococcus_gobiensis.fasta	0.000296884925892
/home/allnutt.t/db/ublast/all_genomes//Melittangium_boletus.fasta	0.000295580239461
/home/allnutt.t/db/ublast/all_genomes//Mycolicibacterium_hassiacum.fasta	0.000294285326537
/home/allnutt.t/db/ublast/all_genomes//Candidatus_Hamiltonella.fasta	0.000293000083831
/home/allnutt.t/db/ublast/all_genomes//Rickettsia_australis.fasta	0.000291724409461
/home/allnutt.t/db/ublast/all_genomes//Atlantibacter_hermannii.fasta	0.000290458202927
/home/allnutt.t/db/ublast/all_genomes//Aerococcus_sanguinicola.fasta	0.000289201365094
/home/allnutt.t/db/ublast/all_genomes//Campylobacter_sputorum.fasta	0.00028795379816
/home/allnutt.t/db/ublast/all_genomes//Lactobacillus_pentosus.fasta	0.000286715405645
/home/allnutt.t/db/ublast/all_genomes//Staphylococcus_schleiferi.fasta	0.000284265764391
/home/allnutt.t/db/ublast/all_genomes//Actinoalloteichus_hoggarensis.fasta	0.000283054329076
/home/allnutt.t/db/ublast/all_genomes//Pseudomonas_brassicacearum.fasta	0.000281851694986
/home/allnutt.t/db/ublast/all_genomes//Methanosphaera_stadtmanae.fasta	0.000280657771903
/home/allnutt.t/db/ublast/all_genomes//Pseudomonas_fluorescens.fasta	0.000279472470802
/home/allnutt.t/db/ublast/all_genomes//Massilia_oculi.fasta	0.000278295703833
/home/allnutt.t/db/ublast/all_genomes//Calditerrivibrio_nitroreducens.fasta	0.000277127384296
/home/allnutt.t/db/ublast/all_genomes//Pyrococcus_furiosus.fasta	0.000275967426631
/home/allnutt.t/db/ublast/all_genomes//Deinococcus_puniceus.fasta	0.000274815746395
/home/allnutt.t/db/ublast/all_genomes//Paenibacillus_lentus.fasta	0.000273672260241
/home/allnutt.t/db/ublast/all_genomes//Spirochaeta_africana.fasta	0.000272536885909
/home/allnutt.t/db/ublast/all_genomes//Hoyosella_subflava.fasta	0.000271409542201
/home/allnutt.t/db/ublast/all_genomes//Mycobacterium_chimaera.fasta	0.000270290148968
/home/allnutt.t/db/ublast/all_genomes//Ornithobacterium_rhinotracheale.fasta	0.000269178627093
/home/allnutt.t/db/ublast/all_genomes//Flavonifractor_plautii.fasta	0.000268074898474
/home/allnutt.t/db/ublast/all_genomes//Endomicrobium_proavitum.fasta	0.000266978886007
/home/allnutt.t/db/ublast/all_genomes//Aeromonas_veronii.fasta	0.000265890513575
/home/allnutt.t/db/ublast/all_genomes//Cystobacter_fuscus.fasta	0.000264809706025
/home/allnutt.t/db/ublast/all_genomes//Clostridium_tyrobutyricum.fasta	0.000263736389162
/home/allnutt.t/db/ublast/all_genomes//Deinococcus_ficus.fasta	0.000262670489727
/home/allnutt.t/db/ublast/all_genomes//[Polyangium]_brachysporum.fasta	0.000261611935384
