# Supplementary material for: Expanding the taxonomic range in the fecal metagenome
Source: BMC Bioinformatics. 2021 Jun 9;22:312. doi: 10.1186/s12859-021-04212-6 (PMC8188691; doi:10.1186/s12859-021-04212-6)
Supplement: Supplementary file 1 — Additional file 1. File containing all scripts and information for benchmarking simulations. This information is also available at the link: https://github.com/theo-allnutt-bioinformatics/Allnutt_etal_2020_expanding_the_taxonomic. [file 12859_2021_4212_MOESM1_ESM.zip › Allnutt_etal_2020_expanding_the_taxonomic-main/sim_abund/bact/sim11.abund]

/home/allnutt.t/db/ublast/all_genomes//Nitrosococcus_wardiae.fasta	0.0744597355437
/home/allnutt.t/db/ublast/all_genomes//Chlamydophila_pecorum.fasta	0.0605466491372
/home/allnutt.t/db/ublast/all_genomes//Pantoea_stewartii.fasta	0.0505564712012
/home/allnutt.t/db/ublast/all_genomes//Spiroplasma_mirum.fasta	0.0430884265241
/home/allnutt.t/db/ublast/all_genomes//Ketogulonicigenium_robustum.fasta	0.0373271466077
/home/allnutt.t/db/ublast/all_genomes//Ehrlichia_canis.fasta	0.0327685808909
/home/allnutt.t/db/ublast/all_genomes//Clostridium_tetani.fasta	0.0290858206383
/home/allnutt.t/db/ublast/all_genomes//Syntrophobacter_fumaroxidans.fasta	0.0260583753739
/home/allnutt.t/db/ublast/all_genomes//Methanocorpusculum_labreanum.fasta	0.0235326014109
/home/allnutt.t/db/ublast/all_genomes//Natrinema_pellirubrum.fasta	0.0213984417416
/home/allnutt.t/db/ublast/all_genomes//Methylocella_tundrae.fasta	0.0195751752105
/home/allnutt.t/db/ublast/all_genomes//Robiginitalea_biformata.fasta	0.0180023712415
/home/allnutt.t/db/ublast/all_genomes//Corynebacterium_doosanense.fasta	0.0154343076527
/home/allnutt.t/db/ublast/all_genomes//Clostridium_estertheticum.fasta	0.0134348904574
/home/allnutt.t/db/ublast/all_genomes//Pseudomonas_lurida.fasta	0.0125949427073
/home/allnutt.t/db/ublast/all_genomes//Planococcus_faecalis.fasta	0.011840968028
/home/allnutt.t/db/ublast/all_genomes//Mixta_calida.fasta	0.0105452202437
/home/allnutt.t/db/ublast/all_genomes//Pseudomonas_protegens.fasta	0.00998532382237
/home/allnutt.t/db/ublast/all_genomes//Bacillus_simplex.fasta	0.00947441095864
/home/allnutt.t/db/ublast/all_genomes//Mycoplasma_anatis.fasta	0.00900662981824
/home/allnutt.t/db/ublast/all_genomes//Sporosarcina_psychrophila.fasta	0.00857700210398
/home/allnutt.t/db/ublast/all_genomes//Amycolatopsis_methanolica.fasta	0.00818126832464
/home/allnutt.t/db/ublast/all_genomes//Thermosulfidibacter_takaii.fasta	0.00781576450824
/home/allnutt.t/db/ublast/all_genomes//Burkholderia_stabilis.fasta	0.00747732319971
/home/allnutt.t/db/ublast/all_genomes//Klebsiella_quasipneumoniae.fasta	0.00716319337819
/home/allnutt.t/db/ublast/all_genomes//Erythrobacter_atlanticus.fasta	0.00687097523526
/home/allnutt.t/db/ublast/all_genomes//Syntrophus_aciditrophicus.fasta	0.00659856671595
/home/allnutt.t/db/ublast/all_genomes//Burkholderia_territorii.fasta	0.00634411943725
/home/allnutt.t/db/ublast/all_genomes//Sphingobium_japonicum.fasta	0.00610600213309
/home/allnutt.t/db/ublast/all_genomes//Moraxellaceae_bacterium.fasta	0.00588277017891
/home/allnutt.t/db/ublast/all_genomes//Bartonella_vinsonii.fasta	0.00567314005645
/home/allnutt.t/db/ublast/all_genomes//Escherichia_fergusonii.fasta	0.00547596785585
/home/allnutt.t/db/ublast/all_genomes//Edwardsiella_ictaluri.fasta	0.00529023109491
/home/allnutt.t/db/ublast/all_genomes//Pseudopedobacter_saltans.fasta	0.00511501327764
/home/allnutt.t/db/ublast/all_genomes//Vibrio_fluvialis.fasta	0.00494949072612
/home/allnutt.t/db/ublast/all_genomes//Ralstonia_pickettii.fasta	0.00479292130725
/home/allnutt.t/db/ublast/all_genomes//Staphylococcus_piscifermentans.fasta	0.00464463474622
/home/allnutt.t/db/ublast/all_genomes//Thermofilum_pendens.fasta	0.00450402427408
/home/allnutt.t/db/ublast/all_genomes//Corynebacterium_ulcerans.fasta	0.00437053940138
/home/allnutt.t/db/ublast/all_genomes//Flammeovirgaceae_bacterium.fasta	0.00424367964609
/home/allnutt.t/db/ublast/all_genomes//Photorhabdus_laumondii.fasta	0.00400805152557
/home/allnutt.t/db/ublast/all_genomes//Methanocella_paludicola.fasta	0.00389848645102
/home/allnutt.t/db/ublast/all_genomes//Streptococcus_pantholopis.fasta	0.00379394523436
/home/allnutt.t/db/ublast/all_genomes//Treponema_paraluiscuniculi.fasta	0.00369410797162
/home/allnutt.t/db/ublast/all_genomes//Maize_bushy.fasta	0.00350739248933
/home/allnutt.t/db/ublast/all_genomes//Streptococcus_parasanguinis.fasta	0.00341999398767
/home/allnutt.t/db/ublast/all_genomes//Staphylococcus_stepanovicii.fasta	0.00333625465752
/home/allnutt.t/db/ublast/all_genomes//Oceanisphaera_profunda.fasta	0.00325596139805
/home/allnutt.t/db/ublast/all_genomes//Cardiobacterium_hominis.fasta	0.00310493818556
/home/allnutt.t/db/ublast/all_genomes//Geobacillus_kaustophilus.fasta	0.00303385544515
/home/allnutt.t/db/ublast/all_genomes//Desulfotomaculum_acetoxidans.fasta	0.00296551080357
/home/allnutt.t/db/ublast/all_genomes//Deinococcus_deserti.fasta	0.00283645821262
/home/allnutt.t/db/ublast/all_genomes//Pseudomonas_corrugata.fasta	0.00277548572465
/home/allnutt.t/db/ublast/all_genomes//Candidatus_Nucleicultrix.fasta	0.0027167206813
/home/allnutt.t/db/ublast/all_genomes//Advenella_kashmirensis.fasta	0.00266005165942
/home/allnutt.t/db/ublast/all_genomes//Pseudomonas_rhizosphaerae.fasta	0.00255259127005
/home/allnutt.t/db/ublast/all_genomes//Hyphomonas_neptunium.fasta	0.00250161071666
/home/allnutt.t/db/ublast/all_genomes//Enterococcus_thailandicus.fasta	0.00245234684456
/home/allnutt.t/db/ublast/all_genomes//Flavivirga_eckloniae.fasta	0.00240471897583
/home/allnutt.t/db/ublast/all_genomes//Shewanella_frigidimarina.fasta	0.00235865126976
/home/allnutt.t/db/ublast/all_genomes//Staphylococcus_hyicus.fasta	0.00231407237181
/home/allnutt.t/db/ublast/all_genomes//Janibacter_limosus.fasta	0.0022709150924
/home/allnutt.t/db/ublast/all_genomes//Thioalkalivibrio_sulfidiphilus.fasta	0.00222911611249
/home/allnutt.t/db/ublast/all_genomes//Opitutus_terrae.fasta	0.00218861571361
/home/allnutt.t/db/ublast/all_genomes//Acinetobacter_ursingii.fasta	0.00214935752988
/home/allnutt.t/db/ublast/all_genomes//Kitasatospora_setae.fasta	0.00211128831997
/home/allnutt.t/db/ublast/all_genomes//Burkholderia_contaminans.fasta	0.00196993445072
/home/allnutt.t/db/ublast/all_genomes//Pandoraea_sputorum.fasta	0.00193710704392
/home/allnutt.t/db/ublast/all_genomes//Actinobacillus_delphinicola.fasta	0.00187418921078
/home/allnutt.t/db/ublast/all_genomes//Chromohalobacter_salexigens.fasta	0.00184402778418
/home/allnutt.t/db/ublast/all_genomes//Lacimicrobium_alkaliphilum.fasta	0.00178613550269
/home/allnutt.t/db/ublast/all_genomes//Thermoanaerobacter_wiegelii.fasta	0.00175834368389
/home/allnutt.t/db/ublast/all_genomes//Cellulophaga_lytica.fasta	0.00170492715816
/home/allnutt.t/db/ublast/all_genomes//Basilea_psittacipulmonis.fasta	0.00167924983759
/home/allnutt.t/db/ublast/all_genomes//Pelolinea_submarina.fasta	0.00165422678004
/home/allnutt.t/db/ublast/all_genomes//Methanosarcina_barkeri.fasta	0.00162983464041
/home/allnutt.t/db/ublast/all_genomes//Ethanoligenens_harbinense.fasta	0.00158285500645
/home/allnutt.t/db/ublast/all_genomes//Streptomyces_clavuligerus.fasta	0.0015602259203
/home/allnutt.t/db/ublast/all_genomes//Borrelia_miyamotoi.fasta	0.00153814446141
/home/allnutt.t/db/ublast/all_genomes//Alcaligenes_faecalis.fasta	0.00151659206149
/home/allnutt.t/db/ublast/all_genomes//Bacillus_toyonensis.fasta	0.00149555095851
/home/allnutt.t/db/ublast/all_genomes//Thermotoga_maritima.fasta	0.00145493537409
/home/allnutt.t/db/ublast/all_genomes//Sporolactobacillus_terrae.fasta	0.00143532903017
/home/allnutt.t/db/ublast/all_genomes//Corynebacterium_frankenforstense.fasta	0.00137913830681
/home/allnutt.t/db/ublast/all_genomes//Halopenitus_persicus.fasta	0.00136123836714
/home/allnutt.t/db/ublast/all_genomes//Lelliottia_nimipressuralis.fasta	0.0013437320591
/home/allnutt.t/db/ublast/all_genomes//Chlamydia_suis.fasta	0.00130985226073
/home/allnutt.t/db/ublast/all_genomes//Methanotorris_igneus.fasta	0.00129345590836
/home/allnutt.t/db/ublast/all_genomes//Candidatus_Atelocyanobacterium.fasta	0.00127740741873
/home/allnutt.t/db/ublast/all_genomes//Lachnospiraceae_bacterium.fasta	0.00126169643872
/home/allnutt.t/db/ublast/all_genomes//Rickettsia_slovaca.fasta	0.00124631301029
/home/allnutt.t/db/ublast/all_genomes//Desulfitobacterium_dichloroeliminans.fasta	0.00121649084241
/home/allnutt.t/db/ublast/all_genomes//Cellulosimicrobium_cellulans.fasta	0.00120203400217
/home/allnutt.t/db/ublast/all_genomes//Fictibacillus_arsenicus.fasta	0.00118786848002
/home/allnutt.t/db/ublast/all_genomes//Methylorubrum_zatmanii.fasta	0.00117398603735
/home/allnutt.t/db/ublast/all_genomes//Chlorobium_phaeovibrioides.fasta	0.0011603787344
/home/allnutt.t/db/ublast/all_genomes//Achromobacter_spanius.fasta	0.00114703891709
/home/allnutt.t/db/ublast/all_genomes//Kiritimatiella_glycovorans.fasta	0.0011339592045
/home/allnutt.t/db/ublast/all_genomes//Flavobacterium_crocinum.fasta	0.00112113247703
/home/allnutt.t/db/ublast/all_genomes//Deinococcus_swuensis.fasta	0.00110855186511
/home/allnutt.t/db/ublast/all_genomes//Mycoplasma_gallopavonis.fasta	0.00109621073851
/home/allnutt.t/db/ublast/all_genomes//Shewanella_algae.fasta	0.00108410269624
/home/allnutt.t/db/ublast/all_genomes//Tumebacillus_algifaecis.fasta	0.00106056134923
/home/allnutt.t/db/ublast/all_genomes//Rickettsia_japonica.fasta	0.00104911630405
/home/allnutt.t/db/ublast/all_genomes//Legionella_hackeliae.fasta	0.00103788084528
/home/allnutt.t/db/ublast/all_genomes//Neisseria_meningitidis.fasta	0.0010268495824
/home/allnutt.t/db/ublast/all_genomes//Pseudomonas_koreensis.fasta	0.00101601730285
/home/allnutt.t/db/ublast/all_genomes//Rickettsia_typhi.fasta	0.00100537896493
/home/allnutt.t/db/ublast/all_genomes//Rhodovulum_sulfidophilum.fasta	0.000994929690887
/home/allnutt.t/db/ublast/all_genomes//Xanthomonas_fragariae.fasta	0.000974579604913
/home/allnutt.t/db/ublast/all_genomes//Streptococcus_oralis.fasta	0.000964669800564
/home/allnutt.t/db/ublast/all_genomes//Gallionella_capsiferriformans.fasta	0.000954931063733
/home/allnutt.t/db/ublast/all_genomes//Idiomarina_piscisalsi.fasta	0.000935950324481
/home/allnutt.t/db/ublast/all_genomes//Acidithiobacillus_ferrooxidans.fasta	0.00092670040621
/home/allnutt.t/db/ublast/all_genomes//Altererythrobacter_marensis.fasta	0.00091760571417
/home/allnutt.t/db/ublast/all_genomes//Fervidobacterium_nodosum.fasta	0.000899867476062
/home/allnutt.t/db/ublast/all_genomes//UNVERIFIED_ORG:_Enterobacter.fasta	0.000882707629357
/home/allnutt.t/db/ublast/all_genomes//Rathayibacter_tritici.fasta	0.000874336312591
/home/allnutt.t/db/ublast/all_genomes//Lactobacillus_acidophilus.fasta	0.000866099840903
/home/allnutt.t/db/ublast/all_genomes//Candidatus_Cyclonatronum.fasta	0.000857995160826
/home/allnutt.t/db/ublast/all_genomes//Bacillus_muralis.fasta	0.00085001930773
/home/allnutt.t/db/ublast/all_genomes//Pectobacterium_atrosepticum.fasta	0.000842169402675
/home/allnutt.t/db/ublast/all_genomes//Streptococcus_merionis.fasta	0.00083444264939
/home/allnutt.t/db/ublast/all_genomes//Streptomyces_lavendulae.fasta	0.000826836331378
/home/allnutt.t/db/ublast/all_genomes//Leptospira_kmetyi.fasta	0.000819347809146
/home/allnutt.t/db/ublast/all_genomes//Thermacetogenium_phaeum.fasta	0.0008047139632
/home/allnutt.t/db/ublast/all_genomes//Paraburkholderia_phytofirmans.fasta	0.000797563722097
/home/allnutt.t/db/ublast/all_genomes//Thermodesulfovibrio_yellowstonii.fasta	0.000790521437196
/home/allnutt.t/db/ublast/all_genomes//Clostridium_perfringens.fasta	0.000783584816193
/home/allnutt.t/db/ublast/all_genomes//Burkholderia_glumae.fasta	0.000776751629346
/home/allnutt.t/db/ublast/all_genomes//Chloroherpeton_thalassium.fasta	0.000770019707397
/home/allnutt.t/db/ublast/all_genomes//Acinetobacter_haemolyticus.fasta	0.000763386939569
/home/allnutt.t/db/ublast/all_genomes//Pyrococcus_furiosus.fasta	0.000756851271643
/home/allnutt.t/db/ublast/all_genomes//Calditerrivibrio_nitroreducens.fasta	0.000750410704114
/home/allnutt.t/db/ublast/all_genomes//Vibrio_antiquarius.fasta	0.000744063290408
/home/allnutt.t/db/ublast/all_genomes//Borrelia_recurrentis.fasta	0.000737807135178
/home/allnutt.t/db/ublast/all_genomes//Rhizorhabdus_dicambivorans.fasta	0.000731640392657
/home/allnutt.t/db/ublast/all_genomes//Raoultella_terrigena.fasta	0.000725561265078
/home/allnutt.t/db/ublast/all_genomes//Sodalis_endosymbiont.fasta	0.000719568001152
/home/allnutt.t/db/ublast/all_genomes//Caldicellulosiruptor_kronotskyensis.fasta	0.000713658894599
/home/allnutt.t/db/ublast/all_genomes//Porphyromonas_cangingivalis.fasta	0.000702086545145
/home/allnutt.t/db/ublast/all_genomes//Haemophilus_haemolyticus.fasta	0.000696420102302
/home/allnutt.t/db/ublast/all_genomes//Herbaspirillum_seropedicae.fasta	0.000690831414381
/home/allnutt.t/db/ublast/all_genomes//Legionella_sainthelensi.fasta	0.000685318980004
/home/allnutt.t/db/ublast/all_genomes//Enterococcus_avium.fasta	0.000674517051663
/home/allnutt.t/db/ublast/all_genomes//Streptomyces_lincolnensis.fasta	0.000669224736887
/home/allnutt.t/db/ublast/all_genomes//Alkalitalea_saponilacus.fasta	0.000664003031891
/home/allnutt.t/db/ublast/all_genomes//Zunongwangia_profunda.fasta	0.000653766179831
/home/allnutt.t/db/ublast/all_genomes//Octadecabacter_temperatus.fasta	0.000648748476179
/home/allnutt.t/db/ublast/all_genomes//Candidatus_Sulcia.fasta	0.000643796267275
/home/allnutt.t/db/ublast/all_genomes//Desulfotomaculum_gibsoniae.fasta	0.000638908349822
/home/allnutt.t/db/ublast/all_genomes//Comamonas_testosteroni.fasta	0.000634083548965
/home/allnutt.t/db/ublast/all_genomes//Saccharopolyspora_erythraea.fasta	0.000629320717466
/home/allnutt.t/db/ublast/all_genomes//Bordetella_pseudohinzii.fasta	0.000624618734917
/home/allnutt.t/db/ublast/all_genomes//Corynebacterium_geronticis.fasta	0.000615392964596
/home/allnutt.t/db/ublast/all_genomes//Paenibacillus_graminis.fasta	0.00061086706338
/home/allnutt.t/db/ublast/all_genomes//Arcobacter_nitrofigilis.fasta	0.000606397782818
/home/allnutt.t/db/ublast/all_genomes//Granulibacter_bethesdensis.fasta	0.000601984125653
/home/allnutt.t/db/ublast/all_genomes//Staphylococcus_schweitzeri.fasta	0.00059762511723
/home/allnutt.t/db/ublast/all_genomes//Enterococcus_gallinarum.fasta	0.000593319804871
/home/allnutt.t/db/ublast/all_genomes//Variovorax_paradoxus.fasta	0.000589067257265
/home/allnutt.t/db/ublast/all_genomes//Mycoplasma_mycoides.fasta	0.000584866563891
/home/allnutt.t/db/ublast/all_genomes//complete_chromosome.fasta	0.000580716834445
/home/allnutt.t/db/ublast/all_genomes//Caulobacter_segnis.fasta	0.000576617198294
/home/allnutt.t/db/ublast/all_genomes//Edwardsiella_anguillarum.fasta	0.000572566803948
/home/allnutt.t/db/ublast/all_genomes//Marinobacter_salinus.fasta	0.000568564818543
/home/allnutt.t/db/ublast/all_genomes//Staphylothermus_marinus.fasta	0.000564610427344
/home/allnutt.t/db/ublast/all_genomes//Bacillus_foraminis.fasta	0.000560702833264
/home/allnutt.t/db/ublast/all_genomes//Corynebacterium_efficiens.fasta	0.000556841256397
/home/allnutt.t/db/ublast/all_genomes//Corynebacterium_striatum.fasta	0.000553024933569
/home/allnutt.t/db/ublast/all_genomes//Metallosphaera_sedula.fasta	0.000549253117892
/home/allnutt.t/db/ublast/all_genomes//Candidatus_Profftella.fasta	0.000545525078349
/home/allnutt.t/db/ublast/all_genomes//Bacteroides_helcogenes.fasta	0.000541840099374
/home/allnutt.t/db/ublast/all_genomes//Capnocytophaga_leadbetteri.fasta	0.00053819748046
/home/allnutt.t/db/ublast/all_genomes//Rhodopseudomonas_palustris.fasta	0.00053103659375
/home/allnutt.t/db/ublast/all_genomes//Neorickettsia_risticii.fasta	0.000527516996794
/home/allnutt.t/db/ublast/all_genomes//Thermodesulfobacterium_geofontis.fasta	0.000524037100863
/home/allnutt.t/db/ublast/all_genomes//Rhodothermus_marinus.fasta	0.000520596275152
/home/allnutt.t/db/ublast/all_genomes//Carnobacterium_divergens.fasta	0.000517193901764
/home/allnutt.t/db/ublast/all_genomes//Klebsiella_quasivariicola.fasta	0.000513829375379
/home/allnutt.t/db/ublast/all_genomes//Xanthomonas_translucens.fasta	0.000510502102947
/home/allnutt.t/db/ublast/all_genomes//Gallibacterium_anatis.fasta	0.000507211503381
/home/allnutt.t/db/ublast/all_genomes//Aeromonas_salmonicida.fasta	0.000503957007263
/home/allnutt.t/db/ublast/all_genomes//Methanobrevibacter_millerae.fasta	0.000500738056561
/home/allnutt.t/db/ublast/all_genomes//Actinomyces_meyeri.fasta	0.000497554104345
/home/allnutt.t/db/ublast/all_genomes//Thermosediminibacter_oceani.fasta	0.000494404614523
/home/allnutt.t/db/ublast/all_genomes//Chryseobacterium_antarcticum.fasta	0.000488206930299
/home/allnutt.t/db/ublast/all_genomes//Pseudothermotoga_thermarum.fasta	0.000485157715565
/home/allnutt.t/db/ublast/all_genomes//Vibrio_fischeri.fasta	0.000482140922075
/home/allnutt.t/db/ublast/all_genomes//Methanococcus_aeolicus.fasta	0.000479156064125
/home/allnutt.t/db/ublast/all_genomes//Chloroflexus_aggregans.fasta	0.000476202665382
/home/allnutt.t/db/ublast/all_genomes//Streptococcus_pyogenes.fasta	0.000473280258664
/home/allnutt.t/db/ublast/all_genomes//Mycoplasma_dispar.fasta	0.00047038838572
/home/allnutt.t/db/ublast/all_genomes//Mycoplasma_hyosynoviae.fasta	0.000467526597027
/home/allnutt.t/db/ublast/all_genomes//Paenibacillus_sabinae.fasta	0.000464694451585
/home/allnutt.t/db/ublast/all_genomes//Bacillus_lehensis.fasta	0.000461891516717
/home/allnutt.t/db/ublast/all_genomes//Pelagibacterium_halotolerans.fasta	0.000459117367881
/home/allnutt.t/db/ublast/all_genomes//Caldithrix_abyssi.fasta	0.000456371588482
/home/allnutt.t/db/ublast/all_genomes//Tessaracoccus_flavescens.fasta	0.000450963510258
/home/allnutt.t/db/ublast/all_genomes//Spiroplasma_atrichopogonis.fasta	0.000448300416364
/home/allnutt.t/db/ublast/all_genomes//Campylobacter_lari.fasta	0.000445664101427
/home/allnutt.t/db/ublast/all_genomes//Mycoplasma_parvum.fasta	0.000443054185955
/home/allnutt.t/db/ublast/all_genomes//Cronobacter_malonaticus,.fasta	0.000440470297382
/home/allnutt.t/db/ublast/all_genomes//Rickettsia_felis.fasta	0.000437912069914
/home/allnutt.t/db/ublast/all_genomes//Thermoactinomycetaceae_bacterium.fasta	0.00043537914438
/home/allnutt.t/db/ublast/all_genomes//Stenotrophomonas_nitritireducens.fasta	0.000432871168084
/home/allnutt.t/db/ublast/all_genomes//Ochrobactrum_pituitosum.fasta	0.000427928683946
/home/allnutt.t/db/ublast/all_genomes//Tatumella_ptyseos.fasta	0.000425493501824
/home/allnutt.t/db/ublast/all_genomes//Anaplasma_marginale.fasta	0.000423081920112
/home/allnutt.t/db/ublast/all_genomes//Bacillus_siamensis.fasta	0.000420693616425
/home/allnutt.t/db/ublast/all_genomes//Rathayibacter_iranicus.fasta	0.000418328274051
/home/allnutt.t/db/ublast/all_genomes//Achromobacter_denitrificans.fasta	0.000415985581827
/home/allnutt.t/db/ublast/all_genomes//Methylomicrobium_alcaliphilum.fasta	0.00041136693023
/home/allnutt.t/db/ublast/all_genomes//Paraburkholderia_terrae.fasta	0.000409090375234
/home/allnutt.t/db/ublast/all_genomes//Paraprevotella_xylaniphila.fasta	0.000406835278921
/home/allnutt.t/db/ublast/all_genomes//Corynebacterium_aurimucosum.fasta	0.00040460135616
/home/allnutt.t/db/ublast/all_genomes//Mycoplasma_pneumoniae.fasta	0.000402388326702
/home/allnutt.t/db/ublast/all_genomes//Gemmata_obscuriglobus.fasta	0.000400195915075
/home/allnutt.t/db/ublast/all_genomes//Oxalobacter_formigenes.fasta	0.00039802385049
/home/allnutt.t/db/ublast/all_genomes//Cupriavidus_metallidurans.fasta	0.000395871866736
/home/allnutt.t/db/ublast/all_genomes//Sphingobacteriaceae_bacterium.fasta	0.000393739702094
/home/allnutt.t/db/ublast/all_genomes//Leptospirillum_ferrooxidans.fasta	0.000391627099237
/home/allnutt.t/db/ublast/all_genomes//Arsenophonus_nasoniae.fasta	0.000389533805143
/home/allnutt.t/db/ublast/all_genomes//Burkholderia_oklahomensis.fasta	0.000387459571008
/home/allnutt.t/db/ublast/all_genomes//Mycobacterium_gilvum.fasta	0.000385404152158
/home/allnutt.t/db/ublast/all_genomes//Mycoplasma_capricolum.fasta	0.000383367307967
/home/allnutt.t/db/ublast/all_genomes//Mycoplasma_genitalium.fasta	0.000381348801774
/home/allnutt.t/db/ublast/all_genomes//Desulfovibrio_desulfuricans.fasta	0.000379348400803
/home/allnutt.t/db/ublast/all_genomes//Fuerstia_marisgermanicae.fasta	0.000377365876085
/home/allnutt.t/db/ublast/all_genomes//Candidatus_Korarchaeum.fasta	0.000375401002384
/home/allnutt.t/db/ublast/all_genomes//Caminibacter_mediatlanticus.fasta	0.000373453558119
/home/allnutt.t/db/ublast/all_genomes//Caulobacter_mirabilis.fasta	0.000371523325296
/home/allnutt.t/db/ublast/all_genomes//Kushneria_konosiri.fasta	0.000369610089431
/home/allnutt.t/db/ublast/all_genomes//Clostridium_septicum.fasta	0.000367713639488
/home/allnutt.t/db/ublast/all_genomes//Streptococcus_gallolyticus.fasta	0.000365833767805
/home/allnutt.t/db/ublast/all_genomes//Bacillus_marisflavi.fasta	0.000363970270033
/home/allnutt.t/db/ublast/all_genomes//Phreatobacter_stygius.fasta	0.000362122945066
/home/allnutt.t/db/ublast/all_genomes//Kosakonia_cowanii.fasta	0.000360291594984
/home/allnutt.t/db/ublast/all_genomes//Halanaerobium_hydrogeniformans,.fasta	0.000358476024988
/home/allnutt.t/db/ublast/all_genomes//Taylorella_asinigenitalis.fasta	0.000356676043339
/home/allnutt.t/db/ublast/all_genomes//Buchnera_aphidicola.fasta	0.000354891461301
/home/allnutt.t/db/ublast/all_genomes//Sulfurospirillum_multivorans.fasta	0.000353122093085
/home/allnutt.t/db/ublast/all_genomes//Campylobacter_jejuni.fasta	0.000351367755788
/home/allnutt.t/db/ublast/all_genomes//Acidilobus_saccharovorans.fasta	0.000349628269342
/home/allnutt.t/db/ublast/all_genomes//Leuconostoc_mesenteroides.fasta	0.000347903456461
/home/allnutt.t/db/ublast/all_genomes//Pandoraea_apista.fasta	0.000344497155828
/home/allnutt.t/db/ublast/all_genomes//Serratia_marcescens.fasta	0.000342815326937
/home/allnutt.t/db/ublast/all_genomes//Sphingobium_cloacae.fasta	0.00034114748923
/home/allnutt.t/db/ublast/all_genomes//Spiroplasma_litorale.fasta	0.000339493478558
/home/allnutt.t/db/ublast/all_genomes//Paenibacillus_larvae.fasta	0.000337853133252
/home/allnutt.t/db/ublast/all_genomes//Arcobacter_halophilus.fasta	0.000334612804205
/home/allnutt.t/db/ublast/all_genomes//Mycobacterium_shigaense.fasta	0.000333012509131
/home/allnutt.t/db/ublast/all_genomes//Pseudomonas_psychrotolerans.fasta	0.000331425256671
/home/allnutt.t/db/ublast/all_genomes//Mariprofundus_aestuarium.fasta	0.000329850896901
/home/allnutt.t/db/ublast/all_genomes//Desulfoglaeba_alkanexedens.fasta	0.000328289282117
/home/allnutt.t/db/ublast/all_genomes//Anabaena_variabilis.fasta	0.000326740266796
/home/allnutt.t/db/ublast/all_genomes//Chitinophaga_pinensis.fasta	0.000325203707559
/home/allnutt.t/db/ublast/all_genomes//Adlercreutzia_equolifaciens.fasta	0.000322167394291
/home/allnutt.t/db/ublast/all_genomes//Erwinia_pyrifoliae.fasta	0.000320667363865
/home/allnutt.t/db/ublast/all_genomes//Mycobacterium_haemophilum.fasta	0.000319179236661
/home/allnutt.t/db/ublast/all_genomes//Methylacidiphilum_infernorum.fasta	0.000317702879444
/home/allnutt.t/db/ublast/all_genomes//Leadbetterella_byssophila.fasta	0.000316238160905
/home/allnutt.t/db/ublast/all_genomes//Helicobacter_acinonychis.fasta	0.000314784951621
/home/allnutt.t/db/ublast/all_genomes//Mycoplasma_bovigenitalium.fasta	0.000313343124025
/home/allnutt.t/db/ublast/all_genomes//Chryseobacterium_glaciei.fasta	0.000311912552372
/home/allnutt.t/db/ublast/all_genomes//Fluviicola_taffensis.fasta	0.000310493112711
/home/allnutt.t/db/ublast/all_genomes//Campylobacter_cuniculorum.fasta	0.000309084682848
/home/allnutt.t/db/ublast/all_genomes//Lactobacillus_alimentarius.fasta	0.000307687142318
/home/allnutt.t/db/ublast/all_genomes//Alcanivorax_pacificus.fasta	0.000306300372356
/home/allnutt.t/db/ublast/all_genomes//Mycoavidus_cysteinexigens.fasta	0.000303558677402
/home/allnutt.t/db/ublast/all_genomes//Campylobacter_peloridis.fasta	0.000302203523116
/home/allnutt.t/db/ublast/all_genomes//Rubrivivax_gelatinosus.fasta	0.000298199490553
/home/allnutt.t/db/ublast/all_genomes//Acinetobacter_oleivorans.fasta	0.000296884925892
/home/allnutt.t/db/ublast/all_genomes//Streptomyces_chartreusis.fasta	0.000294285326537
/home/allnutt.t/db/ublast/all_genomes//Methanobacterium_paludis.fasta	0.000291724409461
/home/allnutt.t/db/ublast/all_genomes//Pedobacter_steynii.fasta	0.000290458202927
/home/allnutt.t/db/ublast/all_genomes//Sulfurospirillum_cavolei.fasta	0.000289201365094
/home/allnutt.t/db/ublast/all_genomes//Yersinia_pestis.fasta	0.00028795379816
/home/allnutt.t/db/ublast/all_genomes//Corynebacterium_matruchotii.fasta	0.000286715405645
/home/allnutt.t/db/ublast/all_genomes//Desulfobacterium_autotrophicum.fasta	0.00028548609236
/home/allnutt.t/db/ublast/all_genomes//Moraxella_bovoculi.fasta	0.000284265764391
/home/allnutt.t/db/ublast/all_genomes//Sulfuricella_denitrificans.fasta	0.000283054329076
/home/allnutt.t/db/ublast/all_genomes//Enterococcus_wangshanyuanii.fasta	0.000281851694986
/home/allnutt.t/db/ublast/all_genomes//Mycoplasma_bovoculi.fasta	0.000280657771903
/home/allnutt.t/db/ublast/all_genomes//Cytophaga_hutchinsonii.fasta	0.000279472470802
/home/allnutt.t/db/ublast/all_genomes//Melissococcus_plutonius.fasta	0.000278295703833
/home/allnutt.t/db/ublast/all_genomes//Bartonella_henselae.fasta	0.000277127384296
/home/allnutt.t/db/ublast/all_genomes//Proteiniphilum_saccharofermentans.fasta	0.000275967426631
/home/allnutt.t/db/ublast/all_genomes//Myxococcus_xanthus.fasta	0.000274815746395
/home/allnutt.t/db/ublast/all_genomes//Cnuibacter_physcomitrellae.fasta	0.000273672260241
/home/allnutt.t/db/ublast/all_genomes//Sphingobacterium_daejeonense.fasta	0.000272536885909
/home/allnutt.t/db/ublast/all_genomes//Mesorhizobium_loti.fasta	0.000271409542201
/home/allnutt.t/db/ublast/all_genomes//Pelobacter_acetylenicus.fasta	0.000270290148968
/home/allnutt.t/db/ublast/all_genomes//Chlorobium_tepidum.fasta	0.000269178627093
/home/allnutt.t/db/ublast/all_genomes//Desulfosporosinus_meridiei.fasta	0.000268074898474
/home/allnutt.t/db/ublast/all_genomes//Pseudomonas_frederiksbergensis.fasta	0.000264809706025
/home/allnutt.t/db/ublast/all_genomes//Neisseria_polysaccharea.fasta	0.000263736389162
/home/allnutt.t/db/ublast/all_genomes//Sphingobium_baderi.fasta	0.000262670489727
/home/allnutt.t/db/ublast/all_genomes//Pectobacterium_wasabiae.fasta	0.000261611935384
