# Supplementary material for: Expanding the taxonomic range in the fecal metagenome
Source: BMC Bioinformatics. 2021 Jun 9;22:312. doi: 10.1186/s12859-021-04212-6 (PMC8188691; doi:10.1186/s12859-021-04212-6)
Supplement: Supplementary file 1 — Additional file 1. File containing all scripts and information for benchmarking simulations. This information is also available at the link: https://github.com/theo-allnutt-bioinformatics/Allnutt_etal_2020_expanding_the_taxonomic. [file 12859_2021_4212_MOESM1_ESM.zip › Allnutt_etal_2020_expanding_the_taxonomic-main/sim_abund/bact/sim12.abund]

/home/allnutt.t/db/ublast/all_genomes//Alteromonas_mediterranea.fasta	0.0744597355437
/home/allnutt.t/db/ublast/all_genomes//Bartonella_grahamii.fasta	0.0605466491372
/home/allnutt.t/db/ublast/all_genomes//Enterococcus_avium.fasta	0.0505564712012
/home/allnutt.t/db/ublast/all_genomes//Dokdonia_donghaensis.fasta	0.0430884265241
/home/allnutt.t/db/ublast/all_genomes//Serratia_fonticola.fasta	0.0373271466077
/home/allnutt.t/db/ublast/all_genomes//Staphylococcus_hyicus.fasta	0.0327685808909
/home/allnutt.t/db/ublast/all_genomes//Rhizorhabdus_dicambivorans.fasta	0.0290858206383
/home/allnutt.t/db/ublast/all_genomes//Thermogutta_terrifontis.fasta	0.0260583753739
/home/allnutt.t/db/ublast/all_genomes//Staphylococcus_cohnii.fasta	0.0235326014109
/home/allnutt.t/db/ublast/all_genomes//Pseudomonas_alcaligenes.fasta	0.0213984417416
/home/allnutt.t/db/ublast/all_genomes//Clostridiaceae_bacterium.fasta	0.0180023712415
/home/allnutt.t/db/ublast/all_genomes//Kyrpidia_spormannii.fasta	0.0166339706619
/home/allnutt.t/db/ublast/all_genomes//Rhodobiaceae_bacterium.fasta	0.0143753728041
/home/allnutt.t/db/ublast/all_genomes//Oenococcus_sicerae.fasta	0.0134348904574
/home/allnutt.t/db/ublast/all_genomes//Candidatus_Sodalis.fasta	0.0125949427073
/home/allnutt.t/db/ublast/all_genomes//Natronomonas_moolapensis.fasta	0.011840968028
/home/allnutt.t/db/ublast/all_genomes//Frateuria_aurantia.fasta	0.0111610214243
/home/allnutt.t/db/ublast/all_genomes//Rubrobacter_xylanophilus.fasta	0.0105452202437
/home/allnutt.t/db/ublast/all_genomes//Enterococcus_faecium.fasta	0.00998532382237
/home/allnutt.t/db/ublast/all_genomes//Xylella_fastidiosa.fasta	0.00947441095864
/home/allnutt.t/db/ublast/all_genomes//Mahella_australiensis.fasta	0.00900662981824
/home/allnutt.t/db/ublast/all_genomes//Marichromatium_purpuratum.fasta	0.00857700210398
/home/allnutt.t/db/ublast/all_genomes//Kineococcus_radiotolerans.fasta	0.00818126832464
/home/allnutt.t/db/ublast/all_genomes//Weissella_koreensis.fasta	0.00781576450824
/home/allnutt.t/db/ublast/all_genomes//Ferriphaselus_amnicola.fasta	0.00747732319971
/home/allnutt.t/db/ublast/all_genomes//Pelosinus_fermentans.fasta	0.00716319337819
/home/allnutt.t/db/ublast/all_genomes//Thermoanaerobacter_mathranii.fasta	0.00687097523526
/home/allnutt.t/db/ublast/all_genomes//Pseudoalteromonas_atlantica.fasta	0.00659856671595
/home/allnutt.t/db/ublast/all_genomes//Neorhizobium_galegae,.fasta	0.00634411943725
/home/allnutt.t/db/ublast/all_genomes//Mycoplasma_bovoculi.fasta	0.00610600213309
/home/allnutt.t/db/ublast/all_genomes//Rickettsia_massiliae.fasta	0.00588277017891
/home/allnutt.t/db/ublast/all_genomes//Lysinibacillus_fusiformis.fasta	0.00567314005645
/home/allnutt.t/db/ublast/all_genomes//Chania_multitudinisentens.fasta	0.00547596785585
/home/allnutt.t/db/ublast/all_genomes//Bacillus_megaterium.fasta	0.00529023109491
/home/allnutt.t/db/ublast/all_genomes//Helicobacter_pylori.fasta	0.00511501327764
/home/allnutt.t/db/ublast/all_genomes//Halanaeroarchaeum_sulfurireducens.fasta	0.00494949072612
/home/allnutt.t/db/ublast/all_genomes//Pseudoalteromonas_piscicida.fasta	0.00479292130725
/home/allnutt.t/db/ublast/all_genomes//Burkholderia_cepacia.fasta	0.00464463474622
/home/allnutt.t/db/ublast/all_genomes//Lactobacillus_hokkaidonensis.fasta	0.00450402427408
/home/allnutt.t/db/ublast/all_genomes//Ruthenibacterium_lactatiformans.fasta	0.00437053940138
/home/allnutt.t/db/ublast/all_genomes//Sinomonas_atrocyanea.fasta	0.00424367964609
/home/allnutt.t/db/ublast/all_genomes//Chryseobacterium_carnipullorum.fasta	0.00412298907298
/home/allnutt.t/db/ublast/all_genomes//Halopenitus_persicus.fasta	0.00400805152557
/home/allnutt.t/db/ublast/all_genomes//Lysobacter_maris.fasta	0.00389848645102
/home/allnutt.t/db/ublast/all_genomes//Sphingobium_indicum.fasta	0.00379394523436
/home/allnutt.t/db/ublast/all_genomes//Listeria_monocytogenes.fasta	0.00359868062209
/home/allnutt.t/db/ublast/all_genomes//Candidatus_Cardinium.fasta	0.00350739248933
/home/allnutt.t/db/ublast/all_genomes//Geovibrio_thiophilus.fasta	0.00333625465752
/home/allnutt.t/db/ublast/all_genomes//Cytophaga_hutchinsonii.fasta	0.00325596139805
/home/allnutt.t/db/ublast/all_genomes//Raoultella_electrica.fasta	0.00317891688999
/home/allnutt.t/db/ublast/all_genomes//Raoultella_ornithinolytica.fasta	0.00310493818556
/home/allnutt.t/db/ublast/all_genomes//Pelagibacterium_halotolerans.fasta	0.00303385544515
/home/allnutt.t/db/ublast/all_genomes//Desulfitobacterium_hafniense.fasta	0.00296551080357
/home/allnutt.t/db/ublast/all_genomes//Roseibacterium_elongatum.fasta	0.00289975735056
/home/allnutt.t/db/ublast/all_genomes//Streptomyces_niveus.fasta	0.00283645821262
/home/allnutt.t/db/ublast/all_genomes//Dehalogenimonas_lykanthroporepellens.fasta	0.00277548572465
/home/allnutt.t/db/ublast/all_genomes//Cyclobacterium_amurskyense.fasta	0.0027167206813
/home/allnutt.t/db/ublast/all_genomes//Borrelia_turcica.fasta	0.00266005165942
/home/allnutt.t/db/ublast/all_genomes//Staphylococcus_haemolyticus.fasta	0.0026053744039
/home/allnutt.t/db/ublast/all_genomes//Kozakia_baliensis.fasta	0.00255259127005
/home/allnutt.t/db/ublast/all_genomes//Bifidobacterium_longum.fasta	0.00245234684456
/home/allnutt.t/db/ublast/all_genomes//Staphylococcus_pseudintermedius.fasta	0.00240471897583
/home/allnutt.t/db/ublast/all_genomes//Dyella_japonica.fasta	0.00235865126976
/home/allnutt.t/db/ublast/all_genomes//Archaeoglobus_profundus.fasta	0.00231407237181
/home/allnutt.t/db/ublast/all_genomes//Acetobacter_orientalis.fasta	0.0022709150924
/home/allnutt.t/db/ublast/all_genomes//Thermus_scotoductus.fasta	0.00222911611249
/home/allnutt.t/db/ublast/all_genomes//Methanothermus_fervidus.fasta	0.00214935752988
/home/allnutt.t/db/ublast/all_genomes//Tenacibaculum_maritimum.fasta	0.00211128831997
/home/allnutt.t/db/ublast/all_genomes//Paenibacillus_durus.fasta	0.0020743577573
/home/allnutt.t/db/ublast/all_genomes//Sedimentisphaera_salicampi.fasta	0.00203851823662
/home/allnutt.t/db/ublast/all_genomes//Staphylococcus_simulans.fasta	0.00200372469572
/home/allnutt.t/db/ublast/all_genomes//Antarctobacter_heliothermus.fasta	0.00196993445072
/home/allnutt.t/db/ublast/all_genomes//Photobacterium_damselae.fasta	0.00193710704392
/home/allnutt.t/db/ublast/all_genomes//Mycoplasma_pullorum.fasta	0.00184402778418
/home/allnutt.t/db/ublast/all_genomes//Enterococcus_mundtii.fasta	0.00181468696238
/home/allnutt.t/db/ublast/all_genomes//Klebsiella_michiganensis.fasta	0.00178613550269
/home/allnutt.t/db/ublast/all_genomes//Bordetella_bronchialis.fasta	0.00175834368389
/home/allnutt.t/db/ublast/all_genomes//Pimelobacter_simplex.fasta	0.00173128321631
/home/allnutt.t/db/ublast/all_genomes//Macrococcus_caseolyticus.fasta	0.00170492715816
/home/allnutt.t/db/ublast/all_genomes//Verrucomicrobia_bacterium.fasta	0.00160605113981
/home/allnutt.t/db/ublast/all_genomes//Cellulomonas_flavigena.fasta	0.00158285500645
/home/allnutt.t/db/ublast/all_genomes//Sulfuricurvum_kujiense.fasta	0.0015602259203
/home/allnutt.t/db/ublast/all_genomes//Pseudoxanthomonas_suwonensis.fasta	0.00149555095851
/home/allnutt.t/db/ublast/all_genomes//Methanococcus_voltae.fasta	0.00147500415418
/home/allnutt.t/db/ublast/all_genomes//Corynebacterium_renale.fasta	0.00145493537409
/home/allnutt.t/db/ublast/all_genomes//Marinovum_algicola.fasta	0.00143532903017
/home/allnutt.t/db/ublast/all_genomes//Lachnoclostridium_phytofermentans.fasta	0.0014161701856
/home/allnutt.t/db/ublast/all_genomes//Roseburia_hominis.fasta	0.00137913830681
/home/allnutt.t/db/ublast/all_genomes//Shewanella_amazonensis.fasta	0.00136123836714
/home/allnutt.t/db/ublast/all_genomes//Rhizobium_jaguaris.fasta	0.0013437320591
/home/allnutt.t/db/ublast/all_genomes//Clostridium_pasteurianum.fasta	0.00132660724344
/home/allnutt.t/db/ublast/all_genomes//Enterobacter_hormaechei.fasta	0.00130985226073
/home/allnutt.t/db/ublast/all_genomes//Streptomyces_collinus.fasta	0.00129345590836
/home/allnutt.t/db/ublast/all_genomes//Spiroplasma_corruscae.fasta	0.00127740741873
/home/allnutt.t/db/ublast/all_genomes//Staphylococcus_kloosii.fasta	0.00124631301029
/home/allnutt.t/db/ublast/all_genomes//Bacteriovorax_stolpii.fasta	0.00121649084241
/home/allnutt.t/db/ublast/all_genomes//Anoxybacillus_gonensis.fasta	0.00120203400217
/home/allnutt.t/db/ublast/all_genomes//Desulfotomaculum_nigrificans.fasta	0.00118786848002
/home/allnutt.t/db/ublast/all_genomes//Pelobacter_carbinolicus.fasta	0.00117398603735
/home/allnutt.t/db/ublast/all_genomes//Pediococcus_claussenii.fasta	0.0011603787344
/home/allnutt.t/db/ublast/all_genomes//Comamonas_testosteroni.fasta	0.00114703891709
/home/allnutt.t/db/ublast/all_genomes//Bacterium_GD-2,.fasta	0.0011339592045
/home/allnutt.t/db/ublast/all_genomes//Citrobacter_freundii.fasta	0.00110855186511
/home/allnutt.t/db/ublast/all_genomes//Bacillus_albus.fasta	0.00109621073851
/home/allnutt.t/db/ublast/all_genomes//Legionella_spiritensis.fasta	0.00108410269624
/home/allnutt.t/db/ublast/all_genomes//Aminobacter_aminovorans.fasta	0.00107222155683
/home/allnutt.t/db/ublast/all_genomes//Streptococcus_thermophilus.fasta	0.00106056134923
/home/allnutt.t/db/ublast/all_genomes//Caldicellulosiruptor_hydrothermalis.fasta	0.00103788084528
/home/allnutt.t/db/ublast/all_genomes//Rhodoferax_ferrireducens.fasta	0.0010268495824
/home/allnutt.t/db/ublast/all_genomes//Syntrophothermus_lipocalidus.fasta	0.00101601730285
/home/allnutt.t/db/ublast/all_genomes//Desulfotalea_psychrophila.fasta	0.00100537896493
/home/allnutt.t/db/ublast/all_genomes//Komagataeibacter_medellinensis.fasta	0.000994929690887
/home/allnutt.t/db/ublast/all_genomes//Dickeya_dianthicola.fasta	0.000984664760519
/home/allnutt.t/db/ublast/all_genomes//Xanthomonas_citri.fasta	0.000974579604913
/home/allnutt.t/db/ublast/all_genomes//Spiribacter_salinus.fasta	0.000964669800564
/home/allnutt.t/db/ublast/all_genomes//Gordonia_alkanivorans.fasta	0.000954931063733
/home/allnutt.t/db/ublast/all_genomes//Azoarcus_communis.fasta	0.000945359245072
/home/allnutt.t/db/ublast/all_genomes//Gallionella_capsiferriformans.fasta	0.000935950324481
/home/allnutt.t/db/ublast/all_genomes//Paenibacillus_lentus.fasta	0.00092670040621
/home/allnutt.t/db/ublast/all_genomes//Antarcticibacterium_flavum.fasta	0.00091760571417
/home/allnutt.t/db/ublast/all_genomes//Pseudoalteromonas_arctica.fasta	0.000908662587455
/home/allnutt.t/db/ublast/all_genomes//Pantoea_vagans.fasta	0.000899867476062
/home/allnutt.t/db/ublast/all_genomes//Acidianus_brierleyi.fasta	0.000891216936796
/home/allnutt.t/db/ublast/all_genomes//Leclercia_adecarboxylata.fasta	0.000866099840903
/home/allnutt.t/db/ublast/all_genomes//Ferrimonas_balearica.fasta	0.000857995160826
/home/allnutt.t/db/ublast/all_genomes//Hungateiclostridiaceae_bacterium.fasta	0.00085001930773
/home/allnutt.t/db/ublast/all_genomes//Legionella_endosymbiont.fasta	0.000842169402675
/home/allnutt.t/db/ublast/all_genomes//Bordetella_petrii.fasta	0.00083444264939
/home/allnutt.t/db/ublast/all_genomes//Geobacter_uraniireducens.fasta	0.000826836331378
/home/allnutt.t/db/ublast/all_genomes//Enterobacter_kobei.fasta	0.000819347809146
/home/allnutt.t/db/ublast/all_genomes//Thermobispora_bispora.fasta	0.000811974517542
/home/allnutt.t/db/ublast/all_genomes//Yersinia_similis.fasta	0.0008047139632
/home/allnutt.t/db/ublast/all_genomes//Halomonas_aestuarii.fasta	0.000797563722097
/home/allnutt.t/db/ublast/all_genomes//Borrelia_hermsii.fasta	0.000790521437196
/home/allnutt.t/db/ublast/all_genomes//Owenweeksia_hongkongensis.fasta	0.000783584816193
/home/allnutt.t/db/ublast/all_genomes//Tropheryma_whipplei.fasta	0.000770019707397
/home/allnutt.t/db/ublast/all_genomes//Pseudothermotoga_elfii.fasta	0.000763386939569
/home/allnutt.t/db/ublast/all_genomes//Corynebacterium_maris.fasta	0.000750410704114
/home/allnutt.t/db/ublast/all_genomes//Thermotoga_petrophila.fasta	0.000744063290408
/home/allnutt.t/db/ublast/all_genomes//Mycoplasma_glycophilum.fasta	0.000737807135178
/home/allnutt.t/db/ublast/all_genomes//Rhizobium_gallicum.fasta	0.000731640392657
/home/allnutt.t/db/ublast/all_genomes//Pedobacter_heparinus.fasta	0.000725561265078
/home/allnutt.t/db/ublast/all_genomes//Chlamydia_avium.fasta	0.000713658894599
/home/allnutt.t/db/ublast/all_genomes//Turneriella_parva.fasta	0.000707832282743
/home/allnutt.t/db/ublast/all_genomes//Sphingomonas_paucimobilis.fasta	0.000702086545145
/home/allnutt.t/db/ublast/all_genomes//Sporolactobacillus_terrae.fasta	0.000696420102302
/home/allnutt.t/db/ublast/all_genomes//Verrucosispora_maris.fasta	0.000690831414381
/home/allnutt.t/db/ublast/all_genomes//Vibrio_diabolicus.fasta	0.000679881335077
/home/allnutt.t/db/ublast/all_genomes//Pandoraea_oxalativorans.fasta	0.000674517051663
/home/allnutt.t/db/ublast/all_genomes//Caldicellulosiruptor_obsidiansis.fasta	0.000669224736887
/home/allnutt.t/db/ublast/all_genomes//Hydrogenophilus_thermoluteolus.fasta	0.000658850610817
/home/allnutt.t/db/ublast/all_genomes//Desulfococcus_oleovorans.fasta	0.000653766179831
/home/allnutt.t/db/ublast/all_genomes//Actinobacillus_succinogenes.fasta	0.000648748476179
/home/allnutt.t/db/ublast/all_genomes//Streptomyces_cattleya.fasta	0.000643796267275
/home/allnutt.t/db/ublast/all_genomes//Desulfovibrio_profundus.fasta	0.000638908349822
/home/allnutt.t/db/ublast/all_genomes//Caulobacter_mirabilis.fasta	0.000634083548965
/home/allnutt.t/db/ublast/all_genomes//Erwinia_persicina.fasta	0.000624618734917
/home/allnutt.t/db/ublast/all_genomes//Cobetia_marina.fasta	0.000619976506968
/home/allnutt.t/db/ublast/all_genomes//Protochlamydia_naegleriophila.fasta	0.000615392964596
/home/allnutt.t/db/ublast/all_genomes//Campylobacter_pinnipediorum.fasta	0.00061086706338
/home/allnutt.t/db/ublast/all_genomes//Mycoplasma_ovipneumoniae.fasta	0.000606397782818
/home/allnutt.t/db/ublast/all_genomes//Salinispira_pacifica.fasta	0.000601984125653
/home/allnutt.t/db/ublast/all_genomes//Psychrobacter_arcticus.fasta	0.000593319804871
/home/allnutt.t/db/ublast/all_genomes//Lysobacter_antibioticus.fasta	0.000589067257265
/home/allnutt.t/db/ublast/all_genomes//Spiroplasma_culicicola.fasta	0.000584866563891
/home/allnutt.t/db/ublast/all_genomes//Marinobacter_salarius.fasta	0.000580716834445
/home/allnutt.t/db/ublast/all_genomes//Clostridium_autoethanogenum.fasta	0.000576617198294
/home/allnutt.t/db/ublast/all_genomes//Streptomyces_actuosus.fasta	0.000572566803948
/home/allnutt.t/db/ublast/all_genomes//Actinomyces_israelii.fasta	0.000568564818543
/home/allnutt.t/db/ublast/all_genomes//Dietzia_lutea.fasta	0.000564610427344
/home/allnutt.t/db/ublast/all_genomes//Haloterrigena_turkmenica.fasta	0.000560702833264
/home/allnutt.t/db/ublast/all_genomes//Enterobacter_asburiae.fasta	0.000556841256397
/home/allnutt.t/db/ublast/all_genomes//Azospirillum_thiophilum.fasta	0.000549253117892
/home/allnutt.t/db/ublast/all_genomes//Caldisericum_exile.fasta	0.000545525078349
/home/allnutt.t/db/ublast/all_genomes//Thiobacillus_denitrificans.fasta	0.000541840099374
/home/allnutt.t/db/ublast/all_genomes//Candidatus_Nitrosoglobus.fasta	0.00053819748046
/home/allnutt.t/db/ublast/all_genomes//Arsenophonus_endosymbiont.fasta	0.00053103659375
/home/allnutt.t/db/ublast/all_genomes//Haemophilus_parainfluenzae.fasta	0.000527516996794
/home/allnutt.t/db/ublast/all_genomes//Stella_humosa.fasta	0.000517193901764
/home/allnutt.t/db/ublast/all_genomes//Gemella_morbillorum.fasta	0.000513829375379
/home/allnutt.t/db/ublast/all_genomes//Alcanivorax_borkumensis.fasta	0.000510502102947
/home/allnutt.t/db/ublast/all_genomes//Mycoplasma_gallopavonis.fasta	0.000503957007263
/home/allnutt.t/db/ublast/all_genomes//Sulfolobus_islandicus.fasta	0.000500738056561
/home/allnutt.t/db/ublast/all_genomes//Thermococcus_siculi.fasta	0.000497554104345
/home/allnutt.t/db/ublast/all_genomes//Clostridium_beijerinckii.fasta	0.000494404614523
/home/allnutt.t/db/ublast/all_genomes//Scardovia_inopinata.fasta	0.000491289061575
/home/allnutt.t/db/ublast/all_genomes//Solitalea_canadensis.fasta	0.000488206930299
/home/allnutt.t/db/ublast/all_genomes//Aquitalea_magnusonii.fasta	0.000485157715565
/home/allnutt.t/db/ublast/all_genomes//Acidobacteriaceae_bacterium.fasta	0.000482140922075
/home/allnutt.t/db/ublast/all_genomes//Candidatus_Fukatsuia.fasta	0.000479156064125
/home/allnutt.t/db/ublast/all_genomes//Roseobacter_litoralis.fasta	0.000476202665382
/home/allnutt.t/db/ublast/all_genomes//Streptococcus_parasanguinis.fasta	0.000473280258664
/home/allnutt.t/db/ublast/all_genomes//Kitasatospora_albolonga.fasta	0.00047038838572
/home/allnutt.t/db/ublast/all_genomes//Tetragenococcus_osmophilus.fasta	0.000467526597027
/home/allnutt.t/db/ublast/all_genomes//Rhizobiales_bacterium.fasta	0.000464694451585
/home/allnutt.t/db/ublast/all_genomes//Arcobacter_halophilus.fasta	0.000461891516717
/home/allnutt.t/db/ublast/all_genomes//Thermoanaerobacter_italicus.fasta	0.000459117367881
/home/allnutt.t/db/ublast/all_genomes//Legionella_lansingensis.fasta	0.000456371588482
/home/allnutt.t/db/ublast/all_genomes//Aciduliprofundum_boonei.fasta	0.000453653769689
/home/allnutt.t/db/ublast/all_genomes//Tistrella_mobilis.fasta	0.000448300416364
/home/allnutt.t/db/ublast/all_genomes//Streptococcus_troglodytae.fasta	0.000443054185955
/home/allnutt.t/db/ublast/all_genomes//Aeromonas_media.fasta	0.000440470297382
/home/allnutt.t/db/ublast/all_genomes//Mycobacterium_sinense.fasta	0.000437912069914
/home/allnutt.t/db/ublast/all_genomes//Lactobacillus_helveticus.fasta	0.00043537914438
/home/allnutt.t/db/ublast/all_genomes//Weissella_cibaria.fasta	0.000432871168084
/home/allnutt.t/db/ublast/all_genomes//Neisseria_zoodegmatis.fasta	0.000430387794662
/home/allnutt.t/db/ublast/all_genomes//Borrelia_mayonii.fasta	0.000427928683946
/home/allnutt.t/db/ublast/all_genomes//Cronobacter_sakazakii.fasta	0.000425493501824
/home/allnutt.t/db/ublast/all_genomes//Mycolicibacterium_flavescens.fasta	0.000423081920112
/home/allnutt.t/db/ublast/all_genomes//Chloroherpeton_thalassium.fasta	0.000420693616425
/home/allnutt.t/db/ublast/all_genomes//Nitrobacter_winogradskyi.fasta	0.000418328274051
/home/allnutt.t/db/ublast/all_genomes//Agarivorans_gilvus.fasta	0.000415985581827
/home/allnutt.t/db/ublast/all_genomes//Zymobacter_palmae.fasta	0.000413665234024
/home/allnutt.t/db/ublast/all_genomes//Pantoea_rwandensis.fasta	0.00041136693023
/home/allnutt.t/db/ublast/all_genomes//Bacteroides_helcogenes.fasta	0.000409090375234
/home/allnutt.t/db/ublast/all_genomes//Pseudomonas_alkylphenolica.fasta	0.000406835278921
/home/allnutt.t/db/ublast/all_genomes//Candidatus_Desulfovibrio.fasta	0.00040460135616
/home/allnutt.t/db/ublast/all_genomes//Enterobacter_bugandensis.fasta	0.000402388326702
/home/allnutt.t/db/ublast/all_genomes//Lentibacillus_amyloliquefaciens.fasta	0.000400195915075
/home/allnutt.t/db/ublast/all_genomes//Hungateiclostridium_thermocellum.fasta	0.00039802385049
/home/allnutt.t/db/ublast/all_genomes//Pantoea_ananatis.fasta	0.000395871866736
/home/allnutt.t/db/ublast/all_genomes//Sinorhizobium_americanum.fasta	0.000393739702094
/home/allnutt.t/db/ublast/all_genomes//Deinococcus_gobiensis.fasta	0.000391627099237
/home/allnutt.t/db/ublast/all_genomes//Marinobacter_similis.fasta	0.000389533805143
/home/allnutt.t/db/ublast/all_genomes//Haloferax_volcanii.fasta	0.000387459571008
/home/allnutt.t/db/ublast/all_genomes//Ferroplasma_acidiphilum.fasta	0.000385404152158
/home/allnutt.t/db/ublast/all_genomes//Halogeometricum_borinquense.fasta	0.000381348801774
/home/allnutt.t/db/ublast/all_genomes//Lactobacillus_hordei.fasta	0.000377365876085
/home/allnutt.t/db/ublast/all_genomes//Leptospira_santarosai.fasta	0.000375401002384
/home/allnutt.t/db/ublast/all_genomes//Staphylococcus_saprophyticus.fasta	0.000373453558119
/home/allnutt.t/db/ublast/all_genomes//Bacillus_subtilis.fasta	0.000371523325296
/home/allnutt.t/db/ublast/all_genomes//Changchengzhania_lutea.fasta	0.000369610089431
/home/allnutt.t/db/ublast/all_genomes//Chryseobacterium_joostei.fasta	0.000367713639488
/home/allnutt.t/db/ublast/all_genomes//Oscillatoria_nigro-viridis.fasta	0.000365833767805
/home/allnutt.t/db/ublast/all_genomes//Massilia_plicata.fasta	0.000363970270033
/home/allnutt.t/db/ublast/all_genomes//Bacillus_pumilus.fasta	0.000360291594984
/home/allnutt.t/db/ublast/all_genomes//Shewanella_pealeana.fasta	0.000358476024988
/home/allnutt.t/db/ublast/all_genomes//Providencia_heimbachae.fasta	0.000354891461301
/home/allnutt.t/db/ublast/all_genomes//Leptospirillum_ferriphilum.fasta	0.000353122093085
/home/allnutt.t/db/ublast/all_genomes//Limnobaculum_parvum.fasta	0.000349628269342
/home/allnutt.t/db/ublast/all_genomes//Actinomyces_radicidentis.fasta	0.000347903456461
/home/allnutt.t/db/ublast/all_genomes//Deinococcus_radiodurans.fasta	0.000346193142584
/home/allnutt.t/db/ublast/all_genomes//Polaromonas_naphthalenivorans.fasta	0.000344497155828
/home/allnutt.t/db/ublast/all_genomes//Methanosphaerula_palustris.fasta	0.000342815326937
/home/allnutt.t/db/ublast/all_genomes//Virgibacillus_necropolis.fasta	0.00034114748923
/home/allnutt.t/db/ublast/all_genomes//Methylotenera_versatilis.fasta	0.000339493478558
/home/allnutt.t/db/ublast/all_genomes//Halomonas_titanicae.fasta	0.000337853133252
/home/allnutt.t/db/ublast/all_genomes//Lactobacillus_salivarius.fasta	0.000336226294081
/home/allnutt.t/db/ublast/all_genomes//Campylobacter_coli.fasta	0.000334612804205
/home/allnutt.t/db/ublast/all_genomes//Faecalibacterium_prausnitzii.fasta	0.000333012509131
/home/allnutt.t/db/ublast/all_genomes//Burkholderia_mallei.fasta	0.000331425256671
/home/allnutt.t/db/ublast/all_genomes//Candidatus_Nitrosotenuis.fasta	0.000329850896901
/home/allnutt.t/db/ublast/all_genomes//Hymenobacter_swuensis.fasta	0.000328289282117
/home/allnutt.t/db/ublast/all_genomes//secondary_endosymbiont.fasta	0.000326740266796
/home/allnutt.t/db/ublast/all_genomes//Oscillibacter_valericigenes.fasta	0.000325203707559
/home/allnutt.t/db/ublast/all_genomes//Nocardioides_daphniae.fasta	0.000323679463128
/home/allnutt.t/db/ublast/all_genomes//Candidatus_Cloacamonas.fasta	0.000322167394291
/home/allnutt.t/db/ublast/all_genomes//Candidatus_Uzinura.fasta	0.000320667363865
/home/allnutt.t/db/ublast/all_genomes//Streptococcus_pseudopneumoniae.fasta	0.000319179236661
/home/allnutt.t/db/ublast/all_genomes//Mycoplasma_meleagridis.fasta	0.000317702879444
/home/allnutt.t/db/ublast/all_genomes//Kocuria_indica.fasta	0.000316238160905
/home/allnutt.t/db/ublast/all_genomes//Bradyrhizobium_guangxiense.fasta	0.000313343124025
/home/allnutt.t/db/ublast/all_genomes//Cloacibacterium_normanense.fasta	0.000311912552372
/home/allnutt.t/db/ublast/all_genomes//Bosea_vaviloviae.fasta	0.000310493112711
/home/allnutt.t/db/ublast/all_genomes//Mycobacterium_pseudoshottsii.fasta	0.000309084682848
/home/allnutt.t/db/ublast/all_genomes//Gemmatirosa_kalamazoonesis.fasta	0.000307687142318
/home/allnutt.t/db/ublast/all_genomes//Aeromonas_encheleia.fasta	0.000306300372356
/home/allnutt.t/db/ublast/all_genomes//Helicobacter_typhlonius.fasta	0.000304924255869
/home/allnutt.t/db/ublast/all_genomes//Rhodothermaceae_bacterium.fasta	0.000303558677402
/home/allnutt.t/db/ublast/all_genomes//Desulfobacterium_autotrophicum.fasta	0.000302203523116
/home/allnutt.t/db/ublast/all_genomes//Dietzia_psychralcaliphila.fasta	0.000300858680754
/home/allnutt.t/db/ublast/all_genomes//Haloterrigena_jeotgali.fasta	0.000299524039621
/home/allnutt.t/db/ublast/all_genomes//Methanobacterium_congolense.fasta	0.000298199490553
/home/allnutt.t/db/ublast/all_genomes//Desulfovibrio_desulfuricans.fasta	0.000296884925892
/home/allnutt.t/db/ublast/all_genomes//Nitratireductor_basaltis.fasta	0.000294285326537
/home/allnutt.t/db/ublast/all_genomes//Hydrogenophaga_crassostreae.fasta	0.000293000083831
/home/allnutt.t/db/ublast/all_genomes//Aquifex_aeolicus.fasta	0.000290458202927
/home/allnutt.t/db/ublast/all_genomes//Pannonibacter_phragmitetus.fasta	0.000289201365094
/home/allnutt.t/db/ublast/all_genomes//Croceibacter_atlanticus.fasta	0.00028548609236
/home/allnutt.t/db/ublast/all_genomes//Pantoea_agglomerans.fasta	0.000284265764391
/home/allnutt.t/db/ublast/all_genomes//Propionibacterium_acnes.fasta	0.000281851694986
/home/allnutt.t/db/ublast/all_genomes//Acidobacterium_capsulatum.fasta	0.000280657771903
/home/allnutt.t/db/ublast/all_genomes//Staphylococcus_pettenkoferi.fasta	0.000279472470802
/home/allnutt.t/db/ublast/all_genomes//Dokdonella_koreensis.fasta	0.000278295703833
/home/allnutt.t/db/ublast/all_genomes//Candidatus_Rhodoluna.fasta	0.000277127384296
/home/allnutt.t/db/ublast/all_genomes//Brucella_microti.fasta	0.000275967426631
/home/allnutt.t/db/ublast/all_genomes//Cronobacter_muytjensii.fasta	0.000274815746395
/home/allnutt.t/db/ublast/all_genomes//Lactobacillus_sakei.fasta	0.000273672260241
/home/allnutt.t/db/ublast/all_genomes//Thermus_parvatiensis.fasta	0.000272536885909
/home/allnutt.t/db/ublast/all_genomes//Lactobacillus_ginsenosidimutans.fasta	0.000271409542201
/home/allnutt.t/db/ublast/all_genomes//Campylobacter_avium.fasta	0.000270290148968
/home/allnutt.t/db/ublast/all_genomes//Saccharopolyspora_erythraea.fasta	0.000269178627093
/home/allnutt.t/db/ublast/all_genomes//Zoogloeaceae_bacteirum.fasta	0.000268074898474
/home/allnutt.t/db/ublast/all_genomes//Pediococcus_acidilactici.fasta	0.000266978886007
/home/allnutt.t/db/ublast/all_genomes//Clostridium_ljungdahlii.fasta	0.000265890513575
/home/allnutt.t/db/ublast/all_genomes//Cronobacter_turicensis.fasta	0.000264809706025
/home/allnutt.t/db/ublast/all_genomes//Nitrospira_moscoviensis.fasta	0.000263736389162
/home/allnutt.t/db/ublast/all_genomes//Deinococcus_wulumuqiensis.fasta	0.000262670489727
/home/allnutt.t/db/ublast/all_genomes//Gluconacetobacter_diazotrophicus.fasta	0.000261611935384
