# Supplementary material for: Expanding the taxonomic range in the fecal metagenome
Source: BMC Bioinformatics. 2021 Jun 9;22:312. doi: 10.1186/s12859-021-04212-6 (PMC8188691; doi:10.1186/s12859-021-04212-6)
Supplement: Supplementary file 1 — Additional file 1. File containing all scripts and information for benchmarking simulations. This information is also available at the link: https://github.com/theo-allnutt-bioinformatics/Allnutt_etal_2020_expanding_the_taxonomic. [file 12859_2021_4212_MOESM1_ESM.zip › Allnutt_etal_2020_expanding_the_taxonomic-main/sim_abund/bact/sim13.abund]

/home/allnutt.t/db/ublast/all_genomes//Methylobacterium_nodulans.fasta	0.0744597355437
/home/allnutt.t/db/ublast/all_genomes//Thauera_aromatica.fasta	0.0605466491372
/home/allnutt.t/db/ublast/all_genomes//Sneathia_amnii.fasta	0.0505564712012
/home/allnutt.t/db/ublast/all_genomes//Candidatus_Koribacter.fasta	0.0430884265241
/home/allnutt.t/db/ublast/all_genomes//Streptomyces_clavuligerus.fasta	0.0373271466077
/home/allnutt.t/db/ublast/all_genomes//Listeria_seeligeri.fasta	0.0327685808909
/home/allnutt.t/db/ublast/all_genomes//Citrobacter_braakii.fasta	0.0290858206383
/home/allnutt.t/db/ublast/all_genomes//Pseudoxanthomonas_spadix.fasta	0.0260583753739
/home/allnutt.t/db/ublast/all_genomes//Listeria_monocytogenes.fasta	0.0235326014109
/home/allnutt.t/db/ublast/all_genomes//Streptococcus_canis.fasta	0.0213984417416
/home/allnutt.t/db/ublast/all_genomes//Francisella_hispaniensis.fasta	0.0195751752105
/home/allnutt.t/db/ublast/all_genomes//Solitalea_canadensis.fasta	0.0180023712415
/home/allnutt.t/db/ublast/all_genomes//Serinicoccus_chungangensis.fasta	0.0166339706619
/home/allnutt.t/db/ublast/all_genomes//Sphingobacterium_mizutaii.fasta	0.0154343076527
/home/allnutt.t/db/ublast/all_genomes//Chlorobium_tepidum.fasta	0.0143753728041
/home/allnutt.t/db/ublast/all_genomes//Vibrio_tritonius.fasta	0.0134348904574
/home/allnutt.t/db/ublast/all_genomes//Halalkalicoccus_jeotgali.fasta	0.0125949427073
/home/allnutt.t/db/ublast/all_genomes//Pelobacter_carbinolicus.fasta	0.011840968028
/home/allnutt.t/db/ublast/all_genomes//Thalassotalea_crassostreae.fasta	0.0111610214243
/home/allnutt.t/db/ublast/all_genomes//Vibrio_tubiashii.fasta	0.0105452202437
/home/allnutt.t/db/ublast/all_genomes//Clostridium_baratii.fasta	0.00998532382237
/home/allnutt.t/db/ublast/all_genomes//Campylobacter_pinnipediorum.fasta	0.00947441095864
/home/allnutt.t/db/ublast/all_genomes//Staphylococcus_aureus.fasta	0.00900662981824
/home/allnutt.t/db/ublast/all_genomes//Lactobacillus_acidipiscis.fasta	0.00818126832464
/home/allnutt.t/db/ublast/all_genomes//Methanosarcina_vacuolata.fasta	0.00781576450824
/home/allnutt.t/db/ublast/all_genomes//Chryseobacterium_jeonii.fasta	0.00747732319971
/home/allnutt.t/db/ublast/all_genomes//Xanthomonas_albilineans.fasta	0.00716319337819
/home/allnutt.t/db/ublast/all_genomes//Tetragenococcus_halophilus.fasta	0.00687097523526
/home/allnutt.t/db/ublast/all_genomes//Dickeya_zeae.fasta	0.00659856671595
/home/allnutt.t/db/ublast/all_genomes//Citrobacter_portucalensis.fasta	0.00634411943725
/home/allnutt.t/db/ublast/all_genomes//Endomicrobium_proavitum.fasta	0.00588277017891
/home/allnutt.t/db/ublast/all_genomes//[Arcobacter]_porcinus.fasta	0.00567314005645
/home/allnutt.t/db/ublast/all_genomes//Saprospira_grandis.fasta	0.00547596785585
/home/allnutt.t/db/ublast/all_genomes//Hartmannibacter_diazotrophicus.fasta	0.00529023109491
/home/allnutt.t/db/ublast/all_genomes//Chlorobaculum_parvum.fasta	0.00494949072612
/home/allnutt.t/db/ublast/all_genomes//Chlorobium_limicola.fasta	0.00479292130725
/home/allnutt.t/db/ublast/all_genomes//Bacillus_siamensis.fasta	0.00464463474622
/home/allnutt.t/db/ublast/all_genomes//Jonesia_denitrificans.fasta	0.00450402427408
/home/allnutt.t/db/ublast/all_genomes//Entomoplasma_freundtii.fasta	0.00437053940138
/home/allnutt.t/db/ublast/all_genomes//Mycobacterium_shigaense.fasta	0.00412298907298
/home/allnutt.t/db/ublast/all_genomes//Shewanella_marisflavi.fasta	0.00400805152557
/home/allnutt.t/db/ublast/all_genomes//Sporolactobacillus_terrae.fasta	0.00389848645102
/home/allnutt.t/db/ublast/all_genomes//Candidatus_Cardinium.fasta	0.00379394523436
/home/allnutt.t/db/ublast/all_genomes//Polynucleobacter_duraquae.fasta	0.00359868062209
/home/allnutt.t/db/ublast/all_genomes//Tetragenococcus_osmophilus.fasta	0.00350739248933
/home/allnutt.t/db/ublast/all_genomes//Halomonas_venusta.fasta	0.00341999398767
/home/allnutt.t/db/ublast/all_genomes//Ornithobacterium_rhinotracheale.fasta	0.00333625465752
/home/allnutt.t/db/ublast/all_genomes//Spiroplasma_turonicum.fasta	0.00325596139805
/home/allnutt.t/db/ublast/all_genomes//Azospirillum_thiophilum.fasta	0.00317891688999
/home/allnutt.t/db/ublast/all_genomes//Pseudoalteromonas_spongiae.fasta	0.00310493818556
/home/allnutt.t/db/ublast/all_genomes//Flavobacterium_johnsoniae.fasta	0.00303385544515
/home/allnutt.t/db/ublast/all_genomes//Aliivibrio_wodanis.fasta	0.00296551080357
/home/allnutt.t/db/ublast/all_genomes//Nodularia_spumigena.fasta	0.00283645821262
/home/allnutt.t/db/ublast/all_genomes//Nitrosospira_multiformis.fasta	0.00277548572465
/home/allnutt.t/db/ublast/all_genomes//Agrobacterium_vitis.fasta	0.00266005165942
/home/allnutt.t/db/ublast/all_genomes//Desulfomonile_tiedjei.fasta	0.0026053744039
/home/allnutt.t/db/ublast/all_genomes//Caulobacter_flavus.fasta	0.00250161071666
/home/allnutt.t/db/ublast/all_genomes//Gordonia_polyisoprenivorans.fasta	0.00245234684456
/home/allnutt.t/db/ublast/all_genomes//Virgibacillus_phasianinus.fasta	0.00240471897583
/home/allnutt.t/db/ublast/all_genomes//Acinetobacter_tandoii.fasta	0.00235865126976
/home/allnutt.t/db/ublast/all_genomes//Kocuria_rosea.fasta	0.00231407237181
/home/allnutt.t/db/ublast/all_genomes//Desulfovibrio_salexigens.fasta	0.0022709150924
/home/allnutt.t/db/ublast/all_genomes//Halapricum_salinum.fasta	0.00222911611249
/home/allnutt.t/db/ublast/all_genomes//Truepera_radiovictrix.fasta	0.00218861571361
/home/allnutt.t/db/ublast/all_genomes//Kutzneria_albida.fasta	0.00214935752988
/home/allnutt.t/db/ublast/all_genomes//Methanococcus_aeolicus.fasta	0.00203851823662
/home/allnutt.t/db/ublast/all_genomes//Paenibacillus_donghaensis.fasta	0.00200372469572
/home/allnutt.t/db/ublast/all_genomes//Bifidobacterium_coryneforme.fasta	0.00196993445072
/home/allnutt.t/db/ublast/all_genomes//Vibrio_owensii.fasta	0.00193710704392
/home/allnutt.t/db/ublast/all_genomes//Collinsella_aerofaciens.fasta	0.00190520410303
/home/allnutt.t/db/ublast/all_genomes//Streptomyces_violaceoruber.fasta	0.00187418921078
/home/allnutt.t/db/ublast/all_genomes//Lactococcus_lactis.fasta	0.00184402778418
/home/allnutt.t/db/ublast/all_genomes//Haemophilus_parasuis.fasta	0.00181468696238
/home/allnutt.t/db/ublast/all_genomes//Pseudomonas_azotoformans.fasta	0.00178613550269
/home/allnutt.t/db/ublast/all_genomes//[Clostridium]_saccharolyticum.fasta	0.00175834368389
/home/allnutt.t/db/ublast/all_genomes//Aeromonas_dhakensis.fasta	0.00173128321631
/home/allnutt.t/db/ublast/all_genomes//Clostridiales_bacterium.fasta	0.00170492715816
/home/allnutt.t/db/ublast/all_genomes//Kosakonia_cowanii.fasta	0.00167924983759
/home/allnutt.t/db/ublast/all_genomes//Thermoanaerobacter_italicus.fasta	0.00165422678004
/home/allnutt.t/db/ublast/all_genomes//Paeniclostridium_sordellii.fasta	0.00162983464041
/home/allnutt.t/db/ublast/all_genomes//Halanaerobium_praevalens.fasta	0.00160605113981
/home/allnutt.t/db/ublast/all_genomes//Yersinia_ruckeri.fasta	0.0015602259203
/home/allnutt.t/db/ublast/all_genomes//Chryseobacterium_glaciei.fasta	0.00153814446141
/home/allnutt.t/db/ublast/all_genomes//Clostridium_cellulovorans.fasta	0.00151659206149
/home/allnutt.t/db/ublast/all_genomes//Rhodobaca_barguzinensis.fasta	0.00149555095851
/home/allnutt.t/db/ublast/all_genomes//Geobacter_anodireducens.fasta	0.00147500415418
/home/allnutt.t/db/ublast/all_genomes//Oceanithermus_profundus.fasta	0.00145493537409
/home/allnutt.t/db/ublast/all_genomes//Gramella_flava.fasta	0.0014161701856
/home/allnutt.t/db/ublast/all_genomes//Bradyrhizobium_oligotrophicum.fasta	0.00139744452168
/home/allnutt.t/db/ublast/all_genomes//Buchnera_aphidicola.fasta	0.00136123836714
/home/allnutt.t/db/ublast/all_genomes//Bacillus_subtilis.fasta	0.0013437320591
/home/allnutt.t/db/ublast/all_genomes//Flavobacterium_pallidum.fasta	0.00130985226073
/home/allnutt.t/db/ublast/all_genomes//Hungateiclostridium_clariflavum.fasta	0.00129345590836
/home/allnutt.t/db/ublast/all_genomes//Salmonella_bongori.fasta	0.00127740741873
/home/allnutt.t/db/ublast/all_genomes//Kitasatospora_albolonga.fasta	0.00126169643872
/home/allnutt.t/db/ublast/all_genomes//Methylacidiphilum_fumariolicum.fasta	0.00124631301029
/home/allnutt.t/db/ublast/all_genomes//Yersinia_aldovae.fasta	0.00123124755215
/home/allnutt.t/db/ublast/all_genomes//Flavobacterium_branchiophilum.fasta	0.00121649084241
/home/allnutt.t/db/ublast/all_genomes//Vibrio_gazogenes.fasta	0.00120203400217
/home/allnutt.t/db/ublast/all_genomes//Phreatobacter_cathodiphilus.fasta	0.00118786848002
/home/allnutt.t/db/ublast/all_genomes//Cnuibacter_physcomitrellae.fasta	0.00117398603735
/home/allnutt.t/db/ublast/all_genomes//Borrelia_recurrentis.fasta	0.0011603787344
/home/allnutt.t/db/ublast/all_genomes//Streptomyces_pratensis.fasta	0.00114703891709
/home/allnutt.t/db/ublast/all_genomes//Vibrio_coralliilyticus.fasta	0.0011339592045
/home/allnutt.t/db/ublast/all_genomes//Bartonella_australis.fasta	0.00110855186511
/home/allnutt.t/db/ublast/all_genomes//Marinobacter_salinus.fasta	0.00109621073851
/home/allnutt.t/db/ublast/all_genomes//Ahniella_affigens.fasta	0.00108410269624
/home/allnutt.t/db/ublast/all_genomes//Ferrimonas_balearica.fasta	0.00106056134923
/home/allnutt.t/db/ublast/all_genomes//Corynebacterium_camporealensis.fasta	0.00104911630405
/home/allnutt.t/db/ublast/all_genomes//Sulfurimonas_autotrophica.fasta	0.0010268495824
/home/allnutt.t/db/ublast/all_genomes//Bacillus_flexus.fasta	0.00101601730285
/home/allnutt.t/db/ublast/all_genomes//Spiroplasma_corruscae.fasta	0.00100537896493
/home/allnutt.t/db/ublast/all_genomes//Kyrpidia_tusciae.fasta	0.000994929690887
/home/allnutt.t/db/ublast/all_genomes//Gemmata_obscuriglobus.fasta	0.000974579604913
/home/allnutt.t/db/ublast/all_genomes//Prevotella_melaninogenica.fasta	0.000964669800564
/home/allnutt.t/db/ublast/all_genomes//Sulfolobus_islandicus.fasta	0.000954931063733
/home/allnutt.t/db/ublast/all_genomes//Candidatus_Xiphinematobacter.fasta	0.000945359245072
/home/allnutt.t/db/ublast/all_genomes//Photobacterium_profundum.fasta	0.000935950324481
/home/allnutt.t/db/ublast/all_genomes//Shewanella_bicestrii.fasta	0.00091760571417
/home/allnutt.t/db/ublast/all_genomes//Vibrio_mimicus.fasta	0.000908662587455
/home/allnutt.t/db/ublast/all_genomes//Corynebacterium_sphenisci.fasta	0.000899867476062
/home/allnutt.t/db/ublast/all_genomes//Terriglobus_saanensis.fasta	0.000882707629357
/home/allnutt.t/db/ublast/all_genomes//Wolbachia_pipientis.fasta	0.000874336312591
/home/allnutt.t/db/ublast/all_genomes//Celeribacter_indicus.fasta	0.000866099840903
/home/allnutt.t/db/ublast/all_genomes//Burkholderia_cenocepacia.fasta	0.000857995160826
/home/allnutt.t/db/ublast/all_genomes//Deinococcus_puniceus.fasta	0.00085001930773
/home/allnutt.t/db/ublast/all_genomes//Luteibacter_pinisoli.fasta	0.000842169402675
/home/allnutt.t/db/ublast/all_genomes//Streptomyces_tirandamycinicus.fasta	0.00083444264939
/home/allnutt.t/db/ublast/all_genomes//Francisella_tularensis.fasta	0.000819347809146
/home/allnutt.t/db/ublast/all_genomes//Paenibacillus_polymyxa.fasta	0.000811974517542
/home/allnutt.t/db/ublast/all_genomes//gamma_proteobacterium.fasta	0.0008047139632
/home/allnutt.t/db/ublast/all_genomes//Pseudoalteromonas_rubra.fasta	0.000797563722097
/home/allnutt.t/db/ublast/all_genomes//Methylovulum_psychrotolerans.fasta	0.000783584816193
/home/allnutt.t/db/ublast/all_genomes//Croceicoccus_marinus.fasta	0.000776751629346
/home/allnutt.t/db/ublast/all_genomes//Methylobacterium_oryzae.fasta	0.000763386939569
/home/allnutt.t/db/ublast/all_genomes//Candidatus_Methanomassiliicoccus.fasta	0.000756851271643
/home/allnutt.t/db/ublast/all_genomes//Bordetella_avium.fasta	0.000750410704114
/home/allnutt.t/db/ublast/all_genomes//Treponema_paraluiscuniculi.fasta	0.000744063290408
/home/allnutt.t/db/ublast/all_genomes//Komagataeibacter_medellinensis.fasta	0.000737807135178
/home/allnutt.t/db/ublast/all_genomes//Geobacter_pickeringii.fasta	0.000731640392657
/home/allnutt.t/db/ublast/all_genomes//Chlamydia_gallinacea.fasta	0.000725561265078
/home/allnutt.t/db/ublast/all_genomes//[Clostridium]_cellulosi.fasta	0.000719568001152
/home/allnutt.t/db/ublast/all_genomes//Bacillus_filamentosus.fasta	0.000713658894599
/home/allnutt.t/db/ublast/all_genomes//Rickettsia_felis.fasta	0.000707832282743
/home/allnutt.t/db/ublast/all_genomes//Oenococcus_oeni.fasta	0.000702086545145
/home/allnutt.t/db/ublast/all_genomes//Shewanella_piezotolerans.fasta	0.000696420102302
/home/allnutt.t/db/ublast/all_genomes//Arcobacter_suis.fasta	0.000690831414381
/home/allnutt.t/db/ublast/all_genomes//Haloarculaceae_archaeon.fasta	0.000685318980004
/home/allnutt.t/db/ublast/all_genomes//Belliella_baltica.fasta	0.000679881335077
/home/allnutt.t/db/ublast/all_genomes//Egibacter_rhizosphaerae.fasta	0.000674517051663
/home/allnutt.t/db/ublast/all_genomes//Spiroplasma_floricola.fasta	0.000664003031891
/home/allnutt.t/db/ublast/all_genomes//Chlorobaculum_limnaeum.fasta	0.000648748476179
/home/allnutt.t/db/ublast/all_genomes//Aerococcus_viridans.fasta	0.000643796267275
/home/allnutt.t/db/ublast/all_genomes//Deinococcus_radiodurans.fasta	0.000638908349822
/home/allnutt.t/db/ublast/all_genomes//Rhodobacteraceae_bacterium.fasta	0.000634083548965
/home/allnutt.t/db/ublast/all_genomes//Campylobacter_hyointestinalis.fasta	0.000629320717466
/home/allnutt.t/db/ublast/all_genomes//Tumebacillus_algifaecis.fasta	0.000624618734917
/home/allnutt.t/db/ublast/all_genomes//Corynebacterium_epidermidicanis.fasta	0.000619976506968
/home/allnutt.t/db/ublast/all_genomes//Lactobacillus_zymae.fasta	0.000615392964596
/home/allnutt.t/db/ublast/all_genomes//Muricauda_ruestringensis.fasta	0.00061086706338
/home/allnutt.t/db/ublast/all_genomes//Denitrovibrio_acetiphilus.fasta	0.000606397782818
/home/allnutt.t/db/ublast/all_genomes//Flaviflexus_salsibiostraticola.fasta	0.000601984125653
/home/allnutt.t/db/ublast/all_genomes//Kytococcus_sedentarius.fasta	0.00059762511723
/home/allnutt.t/db/ublast/all_genomes//Arcobacter_cryaerophilus.fasta	0.000593319804871
/home/allnutt.t/db/ublast/all_genomes//Neisseriaceae_bacterium.fasta	0.000589067257265
/home/allnutt.t/db/ublast/all_genomes//Enterobacter_bugandensis.fasta	0.000584866563891
/home/allnutt.t/db/ublast/all_genomes//Xanthomonas_vasicola.fasta	0.000580716834445
/home/allnutt.t/db/ublast/all_genomes//Bacillus_toyonensis.fasta	0.000576617198294
/home/allnutt.t/db/ublast/all_genomes//Lactobacillus_gasseri.fasta	0.000572566803948
/home/allnutt.t/db/ublast/all_genomes//Pseudoalteromonas_donghaensis.fasta	0.000564610427344
/home/allnutt.t/db/ublast/all_genomes//[Eubacterium]_rectale.fasta	0.000556841256397
/home/allnutt.t/db/ublast/all_genomes//Ignicoccus_islandicus.fasta	0.000553024933569
/home/allnutt.t/db/ublast/all_genomes//Muribaculum_intestinale.fasta	0.000549253117892
/home/allnutt.t/db/ublast/all_genomes//Pediococcus_pentosaceus.fasta	0.000545525078349
/home/allnutt.t/db/ublast/all_genomes//Bordetella_hinzii.fasta	0.000541840099374
/home/allnutt.t/db/ublast/all_genomes//[Bacillus_thuringiensis].fasta	0.00053819748046
/home/allnutt.t/db/ublast/all_genomes//Enterococcus_thailandicus.fasta	0.00053103659375
/home/allnutt.t/db/ublast/all_genomes//Ehrlichia_canis.fasta	0.000527516996794
/home/allnutt.t/db/ublast/all_genomes//Rickettsiales_bacterium.fasta	0.000524037100863
/home/allnutt.t/db/ublast/all_genomes//Geobacillus_thermocatenulatus.fasta	0.000520596275152
/home/allnutt.t/db/ublast/all_genomes//Thermus_oshimai.fasta	0.000517193901764
/home/allnutt.t/db/ublast/all_genomes//Rhizobiales_bacterium.fasta	0.000513829375379
/home/allnutt.t/db/ublast/all_genomes//[Eubacterium]_hallii.fasta	0.000510502102947
/home/allnutt.t/db/ublast/all_genomes//Candidatus_Cyclonatronum.fasta	0.000507211503381
/home/allnutt.t/db/ublast/all_genomes//Paraburkholderia_fungorum.fasta	0.000503957007263
/home/allnutt.t/db/ublast/all_genomes//Pseudomonas_fragi.fasta	0.000500738056561
/home/allnutt.t/db/ublast/all_genomes//Thermodesulfobacterium_commune.fasta	0.000494404614523
/home/allnutt.t/db/ublast/all_genomes//Halocynthiibacter_arcticus.fasta	0.000488206930299
/home/allnutt.t/db/ublast/all_genomes//Coriobacterium_glomerans.fasta	0.000485157715565
/home/allnutt.t/db/ublast/all_genomes//Corynebacterium_ulcerans.fasta	0.000482140922075
/home/allnutt.t/db/ublast/all_genomes//Kurthia_zopfii.fasta	0.000479156064125
/home/allnutt.t/db/ublast/all_genomes//Nitratireductor_basaltis.fasta	0.000476202665382
/home/allnutt.t/db/ublast/all_genomes//Leptospira_tipperaryensis.fasta	0.000473280258664
/home/allnutt.t/db/ublast/all_genomes//Thermovibrio_ammonificans.fasta	0.00047038838572
/home/allnutt.t/db/ublast/all_genomes//Peptostreptococcaceae_bacterium.fasta	0.000467526597027
/home/allnutt.t/db/ublast/all_genomes//Hydrogenophilus_thermoluteolus.fasta	0.000464694451585
/home/allnutt.t/db/ublast/all_genomes//Actinobacillus_succinogenes.fasta	0.000461891516717
/home/allnutt.t/db/ublast/all_genomes//Alteromonas_mediterranea.fasta	0.000459117367881
/home/allnutt.t/db/ublast/all_genomes//Pseudomonas_amygdali.fasta	0.000456371588482
/home/allnutt.t/db/ublast/all_genomes//Flavobacterium_magnum.fasta	0.000453653769689
/home/allnutt.t/db/ublast/all_genomes//Mycobacterium_kansasii.fasta	0.000450963510258
/home/allnutt.t/db/ublast/all_genomes//Wolinella_succinogenes.fasta	0.000448300416364
/home/allnutt.t/db/ublast/all_genomes//Actinomyces_oris.fasta	0.000445664101427
/home/allnutt.t/db/ublast/all_genomes//Cardinium_endosymbiont.fasta	0.000443054185955
/home/allnutt.t/db/ublast/all_genomes//Rickettsia_conorii.fasta	0.000440470297382
/home/allnutt.t/db/ublast/all_genomes//Gemella_haemolysans.fasta	0.000437912069914
/home/allnutt.t/db/ublast/all_genomes//Prevotella_oris.fasta	0.00043537914438
/home/allnutt.t/db/ublast/all_genomes//Mycobacterium_leprae.fasta	0.000432871168084
/home/allnutt.t/db/ublast/all_genomes//Rhodococcus_fascians.fasta	0.000423081920112
/home/allnutt.t/db/ublast/all_genomes//Anaplasma_marginale.fasta	0.000420693616425
/home/allnutt.t/db/ublast/all_genomes//Sphaerobacter_thermophilus.fasta	0.000418328274051
/home/allnutt.t/db/ublast/all_genomes//Mycoplasma_gallisepticum.fasta	0.000415985581827
/home/allnutt.t/db/ublast/all_genomes//Nitrosococcus_oceani.fasta	0.000413665234024
/home/allnutt.t/db/ublast/all_genomes//Clostridium_butyricum.fasta	0.00041136693023
/home/allnutt.t/db/ublast/all_genomes//Streptococcus_gallolyticus.fasta	0.000409090375234
/home/allnutt.t/db/ublast/all_genomes//Caulobacter_mirabilis.fasta	0.000406835278921
/home/allnutt.t/db/ublast/all_genomes//Thermomicrobium_roseum.fasta	0.00040460135616
/home/allnutt.t/db/ublast/all_genomes//Candidatus_Blochmannia.fasta	0.000400195915075
/home/allnutt.t/db/ublast/all_genomes//Chryseobacterium_bernardetii.fasta	0.00039802385049
/home/allnutt.t/db/ublast/all_genomes//Chryseobacterium_arthrosphaerae.fasta	0.000395871866736
/home/allnutt.t/db/ublast/all_genomes//Tessaracoccus_flavus.fasta	0.000393739702094
/home/allnutt.t/db/ublast/all_genomes//Halobacteroides_halobius.fasta	0.000391627099237
/home/allnutt.t/db/ublast/all_genomes//Candidatus_Saccharimonas.fasta	0.000389533805143
/home/allnutt.t/db/ublast/all_genomes//Methanobrevibacter_olleyae.fasta	0.000387459571008
/home/allnutt.t/db/ublast/all_genomes//Salimicrobium_jeotgali.fasta	0.000385404152158
/home/allnutt.t/db/ublast/all_genomes//Geobacillus_thermoleovorans.fasta	0.000383367307967
/home/allnutt.t/db/ublast/all_genomes//Streptomyces_xinghaiensis.fasta	0.000379348400803
/home/allnutt.t/db/ublast/all_genomes//Mycoplasma_phocicerebrale.fasta	0.000377365876085
/home/allnutt.t/db/ublast/all_genomes//Sulfolobus_solfataricus.fasta	0.000375401002384
/home/allnutt.t/db/ublast/all_genomes//Methanobrevibacter_smithii.fasta	0.000371523325296
/home/allnutt.t/db/ublast/all_genomes//Sphingobium_indicum.fasta	0.000367713639488
/home/allnutt.t/db/ublast/all_genomes//Nitrosomonas_ureae.fasta	0.000365833767805
/home/allnutt.t/db/ublast/all_genomes//Flexistipes_sinusarabici.fasta	0.000363970270033
/home/allnutt.t/db/ublast/all_genomes//Acetohalobium_arabaticum.fasta	0.000362122945066
/home/allnutt.t/db/ublast/all_genomes//Helicobacter_felis.fasta	0.000360291594984
/home/allnutt.t/db/ublast/all_genomes//Comamonas_thiooxydans,.fasta	0.000358476024988
/home/allnutt.t/db/ublast/all_genomes//Fictibacillus_phosphorivorans.fasta	0.000356676043339
/home/allnutt.t/db/ublast/all_genomes//Erwinia_pyrifoliae.fasta	0.000354891461301
/home/allnutt.t/db/ublast/all_genomes//Flavobacterium_crassostreae.fasta	0.000353122093085
/home/allnutt.t/db/ublast/all_genomes//Vagococcus_penaei.fasta	0.000351367755788
/home/allnutt.t/db/ublast/all_genomes//Thermotoga_naphthophila.fasta	0.000349628269342
/home/allnutt.t/db/ublast/all_genomes//Virgibacillus_halodenitrificans.fasta	0.000347903456461
/home/allnutt.t/db/ublast/all_genomes//Altererythrobacter_marensis.fasta	0.000346193142584
/home/allnutt.t/db/ublast/all_genomes//Ramlibacter_tataouinensis.fasta	0.000344497155828
/home/allnutt.t/db/ublast/all_genomes//Palaeococcus_pacificus.fasta	0.000342815326937
/home/allnutt.t/db/ublast/all_genomes//Sphingobium_hydrophobicum.fasta	0.000337853133252
/home/allnutt.t/db/ublast/all_genomes//Denitrobacterium_detoxificans.fasta	0.000336226294081
/home/allnutt.t/db/ublast/all_genomes//Bacillus_marisflavi.fasta	0.000334612804205
/home/allnutt.t/db/ublast/all_genomes//Burkholderia_stabilis.fasta	0.000333012509131
/home/allnutt.t/db/ublast/all_genomes//Porphyromonadaceae_bacterium.fasta	0.000331425256671
/home/allnutt.t/db/ublast/all_genomes//Marinobacterium_aestuarii.fasta	0.000329850896901
/home/allnutt.t/db/ublast/all_genomes//Thermosipho_melanesiensis.fasta	0.000328289282117
/home/allnutt.t/db/ublast/all_genomes//Staphylococcus_auricularis.fasta	0.000326740266796
/home/allnutt.t/db/ublast/all_genomes//Bacillus_amyloliquefaciens.fasta	0.000325203707559
/home/allnutt.t/db/ublast/all_genomes//Neisseria_lactamica.fasta	0.000322167394291
/home/allnutt.t/db/ublast/all_genomes//Bacteroides_uniformis.fasta	0.000320667363865
/home/allnutt.t/db/ublast/all_genomes//Streptococcus_acidominimus.fasta	0.000319179236661
/home/allnutt.t/db/ublast/all_genomes//Thioalkalivibrio_versutus.fasta	0.000316238160905
/home/allnutt.t/db/ublast/all_genomes//Pantoea_agglomerans.fasta	0.000311912552372
/home/allnutt.t/db/ublast/all_genomes//Pasteurella_dagmatis.fasta	0.000310493112711
/home/allnutt.t/db/ublast/all_genomes//Porphyromonas_asaccharolytica.fasta	0.000309084682848
/home/allnutt.t/db/ublast/all_genomes//Streptomyces_violaceusniger.fasta	0.000307687142318
/home/allnutt.t/db/ublast/all_genomes//Capnocytophaga_sputigena.fasta	0.000306300372356
/home/allnutt.t/db/ublast/all_genomes//Capnocytophaga_ochracea.fasta	0.000303558677402
/home/allnutt.t/db/ublast/all_genomes//Atopobium_parvulum.fasta	0.000302203523116
/home/allnutt.t/db/ublast/all_genomes//Anaerostipes_rhamnosivorans.fasta	0.000300858680754
/home/allnutt.t/db/ublast/all_genomes//Edwardsiella_ictaluri.fasta	0.000299524039621
/home/allnutt.t/db/ublast/all_genomes//Vibrio_diabolicus.fasta	0.000298199490553
/home/allnutt.t/db/ublast/all_genomes//Hoyosella_subflava.fasta	0.000296884925892
/home/allnutt.t/db/ublast/all_genomes//Streptococcus_agalactiae.fasta	0.000295580239461
/home/allnutt.t/db/ublast/all_genomes//Spiroplasma_diminutum.fasta	0.000294285326537
/home/allnutt.t/db/ublast/all_genomes//Flavobacterium_gilvum.fasta	0.000293000083831
/home/allnutt.t/db/ublast/all_genomes//Salinivirga_cyanobacteriivorans.fasta	0.000291724409461
/home/allnutt.t/db/ublast/all_genomes//Selenomonas_sputigena.fasta	0.000289201365094
/home/allnutt.t/db/ublast/all_genomes//Achromobacter_insolitus.fasta	0.00028795379816
/home/allnutt.t/db/ublast/all_genomes//Thioalkalivibrio_paradoxus.fasta	0.000286715405645
/home/allnutt.t/db/ublast/all_genomes//Pyrobaculum_islandicum.fasta	0.00028548609236
/home/allnutt.t/db/ublast/all_genomes//Pelolinea_submarina.fasta	0.000283054329076
/home/allnutt.t/db/ublast/all_genomes//Leisingera_methylohalidivorans.fasta	0.000281851694986
/home/allnutt.t/db/ublast/all_genomes//Salinimonas_lutimaris.fasta	0.000280657771903
/home/allnutt.t/db/ublast/all_genomes//Vibrio_tapetis.fasta	0.000279472470802
/home/allnutt.t/db/ublast/all_genomes//Pseudomonas_corrugata.fasta	0.000278295703833
/home/allnutt.t/db/ublast/all_genomes//Methanocorpusculum_labreanum.fasta	0.000277127384296
/home/allnutt.t/db/ublast/all_genomes//Bifidobacterium_actinocoloniiforme.fasta	0.000275967426631
/home/allnutt.t/db/ublast/all_genomes//Spiroplasma_kunkelii.fasta	0.000274815746395
/home/allnutt.t/db/ublast/all_genomes//Planococcus_antarcticus.fasta	0.000273672260241
/home/allnutt.t/db/ublast/all_genomes//Psychromonas_ingrahamii.fasta	0.000272536885909
/home/allnutt.t/db/ublast/all_genomes//Rickettsia_canadensis.fasta	0.000271409542201
/home/allnutt.t/db/ublast/all_genomes//Methylocystis_rosea.fasta	0.000269178627093
/home/allnutt.t/db/ublast/all_genomes//Methanothermobacter_thermautotrophicus.fasta	0.000268074898474
/home/allnutt.t/db/ublast/all_genomes//Polynucleobacter_asymbioticus.fasta	0.000266978886007
/home/allnutt.t/db/ublast/all_genomes//Arcobacter_trophiarum.fasta	0.000265890513575
/home/allnutt.t/db/ublast/all_genomes//Bacillus_methanolicus.fasta	0.000263736389162
/home/allnutt.t/db/ublast/all_genomes//Brucella_melitensis.fasta	0.000262670489727
