# Supplementary material for: Expanding the taxonomic range in the fecal metagenome
Source: BMC Bioinformatics. 2021 Jun 9;22:312. doi: 10.1186/s12859-021-04212-6 (PMC8188691; doi:10.1186/s12859-021-04212-6)
Supplement: Supplementary file 1 — Additional file 1. File containing all scripts and information for benchmarking simulations. This information is also available at the link: https://github.com/theo-allnutt-bioinformatics/Allnutt_etal_2020_expanding_the_taxonomic. [file 12859_2021_4212_MOESM1_ESM.zip › Allnutt_etal_2020_expanding_the_taxonomic-main/sim_abund/bact/sim14.abund]

/home/allnutt.t/db/ublast/all_genomes//Peptoniphilus_harei.fasta	0.0744597355437
/home/allnutt.t/db/ublast/all_genomes//Arthrobacter_crystallopoietes.fasta	0.0605466491372
/home/allnutt.t/db/ublast/all_genomes//Leptotrichia_buccalis.fasta	0.0505564712012
/home/allnutt.t/db/ublast/all_genomes//Lactobacillus_acidophilus.fasta	0.0430884265241
/home/allnutt.t/db/ublast/all_genomes//Rickettsia_monacensis,.fasta	0.0373271466077
/home/allnutt.t/db/ublast/all_genomes//Brachybacterium_faecium.fasta	0.0327685808909
/home/allnutt.t/db/ublast/all_genomes//Melittangium_boletus.fasta	0.0290858206383
/home/allnutt.t/db/ublast/all_genomes//Candidatus_Paracaedibacter.fasta	0.0260583753739
/home/allnutt.t/db/ublast/all_genomes//Mycobacterium_shigaense.fasta	0.0235326014109
/home/allnutt.t/db/ublast/all_genomes//Sulfuricella_denitrificans.fasta	0.0213984417416
/home/allnutt.t/db/ublast/all_genomes//Methanocaldococcus_jannaschii.fasta	0.0195751752105
/home/allnutt.t/db/ublast/all_genomes//Treponema_pallidum.fasta	0.0180023712415
/home/allnutt.t/db/ublast/all_genomes//Streptomyces_glaucescens.fasta	0.0166339706619
/home/allnutt.t/db/ublast/all_genomes//Enterobacter_roggenkampii.fasta	0.0134348904574
/home/allnutt.t/db/ublast/all_genomes//Spiroplasma_melliferum.fasta	0.0125949427073
/home/allnutt.t/db/ublast/all_genomes//Streptomyces_atratus.fasta	0.011840968028
/home/allnutt.t/db/ublast/all_genomes//Pseudomonas_aeruginosa.fasta	0.0111610214243
/home/allnutt.t/db/ublast/all_genomes//Auricoccus_indicus.fasta	0.0105452202437
/home/allnutt.t/db/ublast/all_genomes//Candidatus_Methanomassiliicoccus.fasta	0.00998532382237
/home/allnutt.t/db/ublast/all_genomes//Desulfatibacillum_alkenivorans.fasta	0.00900662981824
/home/allnutt.t/db/ublast/all_genomes//Lactobacillus_helsingborgensis.fasta	0.00857700210398
/home/allnutt.t/db/ublast/all_genomes//Staphylococcus_equorum.fasta	0.00818126832464
/home/allnutt.t/db/ublast/all_genomes//Elusimicrobium_minutum.fasta	0.00747732319971
/home/allnutt.t/db/ublast/all_genomes//Massilia_plicata.fasta	0.00716319337819
/home/allnutt.t/db/ublast/all_genomes//Roseobacter_denitrificans.fasta	0.00687097523526
/home/allnutt.t/db/ublast/all_genomes//Mycoplasma_bovigenitalium.fasta	0.00659856671595
/home/allnutt.t/db/ublast/all_genomes//Moritella_viscosa.fasta	0.00610600213309
/home/allnutt.t/db/ublast/all_genomes//Chryseobacterium_camelliae.fasta	0.00588277017891
/home/allnutt.t/db/ublast/all_genomes//Streptococcus_canis.fasta	0.00567314005645
/home/allnutt.t/db/ublast/all_genomes//Acidiphilium_cryptum.fasta	0.00547596785585
/home/allnutt.t/db/ublast/all_genomes//Anaplasma_ovis.fasta	0.00529023109491
/home/allnutt.t/db/ublast/all_genomes//Haemophilus_pittmaniae.fasta	0.00511501327764
/home/allnutt.t/db/ublast/all_genomes//Terriglobus_roseus.fasta	0.00494949072612
/home/allnutt.t/db/ublast/all_genomes//Dermacoccus_nishinomiyaensis.fasta	0.00479292130725
/home/allnutt.t/db/ublast/all_genomes//Microbacterium_paludicola.fasta	0.00464463474622
/home/allnutt.t/db/ublast/all_genomes//Parageobacillus_thermoglucosidasius.fasta	0.00450402427408
/home/allnutt.t/db/ublast/all_genomes//Oenococcus_oeni.fasta	0.00437053940138
/home/allnutt.t/db/ublast/all_genomes//Streptococcus_vestibularis.fasta	0.00424367964609
/home/allnutt.t/db/ublast/all_genomes//complete_chromosome.fasta	0.00412298907298
/home/allnutt.t/db/ublast/all_genomes//Thermogutta_terrifontis.fasta	0.00400805152557
/home/allnutt.t/db/ublast/all_genomes//Sedimenticola_thiotaurini.fasta	0.00389848645102
/home/allnutt.t/db/ublast/all_genomes//Blautia_hansenii.fasta	0.00369410797162
/home/allnutt.t/db/ublast/all_genomes//Enterobacter_cloacae.fasta	0.00350739248933
/home/allnutt.t/db/ublast/all_genomes//Geobacillus_subterraneus.fasta	0.00341999398767
/home/allnutt.t/db/ublast/all_genomes//Myxococcus_fulvus.fasta	0.00333625465752
/home/allnutt.t/db/ublast/all_genomes//Thermoanaerobacter_tengcongensis.fasta	0.00303385544515
/home/allnutt.t/db/ublast/all_genomes//Thermobispora_bispora.fasta	0.00296551080357
/home/allnutt.t/db/ublast/all_genomes//Capnocytophaga_sputigena.fasta	0.00289975735056
/home/allnutt.t/db/ublast/all_genomes//Actinomyces_howellii.fasta	0.00283645821262
/home/allnutt.t/db/ublast/all_genomes//Lactobacillus_buchneri.fasta	0.00277548572465
/home/allnutt.t/db/ublast/all_genomes//Pyrococcus_kukulkanii.fasta	0.0027167206813
/home/allnutt.t/db/ublast/all_genomes//Lacunisphaera_limnophila.fasta	0.00266005165942
/home/allnutt.t/db/ublast/all_genomes//Natronorubrum_bangense.fasta	0.0026053744039
/home/allnutt.t/db/ublast/all_genomes//Desulfotomaculum_reducens.fasta	0.00255259127005
/home/allnutt.t/db/ublast/all_genomes//Vulgatibacter_incomptus.fasta	0.00250161071666
/home/allnutt.t/db/ublast/all_genomes//Desulfobulbus_oralis.fasta	0.00240471897583
/home/allnutt.t/db/ublast/all_genomes//Dermabacter_vaginalis.fasta	0.00231407237181
/home/allnutt.t/db/ublast/all_genomes//Capnocytophaga_cynodegmi.fasta	0.0022709150924
/home/allnutt.t/db/ublast/all_genomes//Streptococcus_infantarius.fasta	0.00222911611249
/home/allnutt.t/db/ublast/all_genomes//Serratia_marcescens.fasta	0.00218861571361
/home/allnutt.t/db/ublast/all_genomes//Rothia_dentocariosa.fasta	0.00214935752988
/home/allnutt.t/db/ublast/all_genomes//Paenibacillus_beijingensis.fasta	0.00211128831997
/home/allnutt.t/db/ublast/all_genomes//Vibrio_mediterranei.fasta	0.0020743577573
/home/allnutt.t/db/ublast/all_genomes//Chlamydia_suis.fasta	0.00203851823662
/home/allnutt.t/db/ublast/all_genomes//Phaeobacter_porticola.fasta	0.00200372469572
/home/allnutt.t/db/ublast/all_genomes//Pseudomonas_yamanorum.fasta	0.00196993445072
/home/allnutt.t/db/ublast/all_genomes//Streptomyces_lavendulae.fasta	0.00193710704392
/home/allnutt.t/db/ublast/all_genomes//Hyphomonas_neptunium.fasta	0.00190520410303
/home/allnutt.t/db/ublast/all_genomes//Acinetobacter_larvae.fasta	0.00184402778418
/home/allnutt.t/db/ublast/all_genomes//Leptospira_kmetyi.fasta	0.00181468696238
/home/allnutt.t/db/ublast/all_genomes//Martelella_mediterranea.fasta	0.00178613550269
/home/allnutt.t/db/ublast/all_genomes//Halogeometricum_borinquense.fasta	0.00175834368389
/home/allnutt.t/db/ublast/all_genomes//Kitasatospora_aureofaciens.fasta	0.00173128321631
/home/allnutt.t/db/ublast/all_genomes//Acidovorax_ebreus.fasta	0.00170492715816
/home/allnutt.t/db/ublast/all_genomes//Saccharothrix_espanaensis.fasta	0.00167924983759
/home/allnutt.t/db/ublast/all_genomes//Pseudomonas_avellanae.fasta	0.00165422678004
/home/allnutt.t/db/ublast/all_genomes//Moraxellaceae_bacterium.fasta	0.00162983464041
/home/allnutt.t/db/ublast/all_genomes//Roseomonas_gilardii.fasta	0.00160605113981
/home/allnutt.t/db/ublast/all_genomes//Mycoplasma_hyopneumoniae.fasta	0.00158285500645
/home/allnutt.t/db/ublast/all_genomes//Clostridium_butyricum.fasta	0.0015602259203
/home/allnutt.t/db/ublast/all_genomes//Hoyosella_subflava.fasta	0.00153814446141
/home/allnutt.t/db/ublast/all_genomes//Thermosphaera_aggregans.fasta	0.00149555095851
/home/allnutt.t/db/ublast/all_genomes//[Arcobacter]_porcinus.fasta	0.00147500415418
/home/allnutt.t/db/ublast/all_genomes//Corynebacterium_simulans.fasta	0.00145493537409
/home/allnutt.t/db/ublast/all_genomes//Marinobacterium_aestuarii.fasta	0.00143532903017
/home/allnutt.t/db/ublast/all_genomes//Prevotella_intermedia.fasta	0.00139744452168
/home/allnutt.t/db/ublast/all_genomes//Planococcus_donghaensis.fasta	0.00137913830681
/home/allnutt.t/db/ublast/all_genomes//Corynebacterium_halotolerans.fasta	0.00136123836714
/home/allnutt.t/db/ublast/all_genomes//Streptococcus_pasteurianus.fasta	0.0013437320591
/home/allnutt.t/db/ublast/all_genomes//Rummeliibacillus_stabekisii.fasta	0.00132660724344
/home/allnutt.t/db/ublast/all_genomes//Victivallales_bacterium.fasta	0.00130985226073
/home/allnutt.t/db/ublast/all_genomes//Amycolatopsis_mediterranei.fasta	0.00129345590836
/home/allnutt.t/db/ublast/all_genomes//Cyanobium_gracile.fasta	0.00127740741873
/home/allnutt.t/db/ublast/all_genomes//Neisseria_animalis.fasta	0.00126169643872
/home/allnutt.t/db/ublast/all_genomes//Mycoplasma_arginini.fasta	0.00124631301029
/home/allnutt.t/db/ublast/all_genomes//Aggregatibacter_actinomycetemcomitans.fasta	0.00123124755215
/home/allnutt.t/db/ublast/all_genomes//Polaromonas_naphthalenivorans.fasta	0.00121649084241
/home/allnutt.t/db/ublast/all_genomes//Legionella_hackeliae.fasta	0.00120203400217
/home/allnutt.t/db/ublast/all_genomes//Raoultella_terrigena.fasta	0.00118786848002
/home/allnutt.t/db/ublast/all_genomes//Pseudarthrobacter_phenanthrenivorans.fasta	0.00117398603735
/home/allnutt.t/db/ublast/all_genomes//Spiroplasma_taiwanense.fasta	0.0011603787344
/home/allnutt.t/db/ublast/all_genomes//Gordonibacter_urolithinfaciens.fasta	0.00114703891709
/home/allnutt.t/db/ublast/all_genomes//Acidipropionibacterium_virtanenii.fasta	0.00112113247703
/home/allnutt.t/db/ublast/all_genomes//Geosporobacter_ferrireducens.fasta	0.00110855186511
/home/allnutt.t/db/ublast/all_genomes//Kangiella_sediminilitoris.fasta	0.00109621073851
/home/allnutt.t/db/ublast/all_genomes//Sphingosinicella_microcystinivorans.fasta	0.00108410269624
/home/allnutt.t/db/ublast/all_genomes//Alicyclobacillus_acidocaldarius.fasta	0.00107222155683
/home/allnutt.t/db/ublast/all_genomes//Fluviicola_taffensis.fasta	0.00104911630405
/home/allnutt.t/db/ublast/all_genomes//Psychrobacter_cryohalolentis.fasta	0.00103788084528
/home/allnutt.t/db/ublast/all_genomes//Anaplasma_marginale.fasta	0.00101601730285
/home/allnutt.t/db/ublast/all_genomes//Spiroplasma_chrysopicola.fasta	0.00100537896493
/home/allnutt.t/db/ublast/all_genomes//Pseudomonas_balearica.fasta	0.000994929690887
/home/allnutt.t/db/ublast/all_genomes//Pseudomonas_fragi.fasta	0.000984664760519
/home/allnutt.t/db/ublast/all_genomes//Parasaccharibacter_apium.fasta	0.000964669800564
/home/allnutt.t/db/ublast/all_genomes//Actinosynnema_mirum.fasta	0.000954931063733
/home/allnutt.t/db/ublast/all_genomes//Paraburkholderia_fungorum.fasta	0.000945359245072
/home/allnutt.t/db/ublast/all_genomes//Corynebacterium_minutissimum.fasta	0.00092670040621
/home/allnutt.t/db/ublast/all_genomes//Thiobacillus_denitrificans.fasta	0.000908662587455
/home/allnutt.t/db/ublast/all_genomes//Ketobacter_alkanivorans.fasta	0.000899867476062
/home/allnutt.t/db/ublast/all_genomes//Ehrlichia_ruminantium.fasta	0.000891216936796
/home/allnutt.t/db/ublast/all_genomes//Corynebacterium_xerosis.fasta	0.000882707629357
/home/allnutt.t/db/ublast/all_genomes//Rhodocyclaceae_bacterium.fasta	0.000874336312591
/home/allnutt.t/db/ublast/all_genomes//Yersinia_pseudotuberculosis.fasta	0.000866099840903
/home/allnutt.t/db/ublast/all_genomes//Anaplasma_centrale.fasta	0.000857995160826
/home/allnutt.t/db/ublast/all_genomes//Entomoplasma_melaleucae.fasta	0.00085001930773
/home/allnutt.t/db/ublast/all_genomes//Azospirillum_lipoferum.fasta	0.000842169402675
/home/allnutt.t/db/ublast/all_genomes//Erythrobacter_seohaensis.fasta	0.00083444264939
/home/allnutt.t/db/ublast/all_genomes//Variovorax_boronicumulans.fasta	0.000826836331378
/home/allnutt.t/db/ublast/all_genomes//Borreliella_bissettii.fasta	0.000819347809146
/home/allnutt.t/db/ublast/all_genomes//Lactobacillus_acidipiscis.fasta	0.0008047139632
/home/allnutt.t/db/ublast/all_genomes//Lactobacillus_crustorum.fasta	0.000797563722097
/home/allnutt.t/db/ublast/all_genomes//Lactobacillus_ruminis.fasta	0.000790521437196
/home/allnutt.t/db/ublast/all_genomes//Sodalis_endosymbiont.fasta	0.000783584816193
/home/allnutt.t/db/ublast/all_genomes//Desulfovibrio_aespoeensis.fasta	0.000776751629346
/home/allnutt.t/db/ublast/all_genomes//Spirosoma_radiotolerans.fasta	0.000770019707397
/home/allnutt.t/db/ublast/all_genomes//Helicobacter_bilis.fasta	0.000763386939569
/home/allnutt.t/db/ublast/all_genomes//Lactobacillus_helveticus.fasta	0.000756851271643
/home/allnutt.t/db/ublast/all_genomes//Desulfotomaculum_ferrireducens.fasta	0.000750410704114
/home/allnutt.t/db/ublast/all_genomes//Gordonia_alkanivorans.fasta	0.000744063290408
/home/allnutt.t/db/ublast/all_genomes//Bibersteinia_trehalosi.fasta	0.000731640392657
/home/allnutt.t/db/ublast/all_genomes//Chlorobaculum_limnaeum.fasta	0.000725561265078
/home/allnutt.t/db/ublast/all_genomes//Bacillus_infantis.fasta	0.000719568001152
/home/allnutt.t/db/ublast/all_genomes//Endosymbiont_of.fasta	0.000713658894599
/home/allnutt.t/db/ublast/all_genomes//Planococcus_maritimus.fasta	0.000707832282743
/home/allnutt.t/db/ublast/all_genomes//Aerococcus_christensenii.fasta	0.000702086545145
/home/allnutt.t/db/ublast/all_genomes//Hymenobacter_nivis.fasta	0.000685318980004
/home/allnutt.t/db/ublast/all_genomes//Persephonella_marina.fasta	0.000679881335077
/home/allnutt.t/db/ublast/all_genomes//Streptococcus_macedonicus.fasta	0.000674517051663
/home/allnutt.t/db/ublast/all_genomes//Thermococcus_guaymasensis.fasta	0.000669224736887
/home/allnutt.t/db/ublast/all_genomes//Methanolobus_psychrophilus.fasta	0.000664003031891
/home/allnutt.t/db/ublast/all_genomes//Trichodesmium_erythraeum.fasta	0.000653766179831
/home/allnutt.t/db/ublast/all_genomes//Cupriavidus_pauculus.fasta	0.000648748476179
/home/allnutt.t/db/ublast/all_genomes//Sanguibacter_keddieii.fasta	0.000643796267275
/home/allnutt.t/db/ublast/all_genomes//Spiroplasma_kunkelii.fasta	0.000638908349822
/home/allnutt.t/db/ublast/all_genomes//Cyclobacterium_marinum.fasta	0.000634083548965
/home/allnutt.t/db/ublast/all_genomes//Segniliparus_rotundus.fasta	0.000629320717466
/home/allnutt.t/db/ublast/all_genomes//Leptospira_biflexa.fasta	0.000624618734917
/home/allnutt.t/db/ublast/all_genomes//Vibrio_anguillarum.fasta	0.000619976506968
/home/allnutt.t/db/ublast/all_genomes//Paenibacillus_yonginensis.fasta	0.000615392964596
/home/allnutt.t/db/ublast/all_genomes//Lactobacillus_ginsenosidimutans.fasta	0.00061086706338
/home/allnutt.t/db/ublast/all_genomes//Neisseria_lactamica.fasta	0.000606397782818
/home/allnutt.t/db/ublast/all_genomes//Bacteroides_xylanisolvens.fasta	0.00059762511723
/home/allnutt.t/db/ublast/all_genomes//Magnetospirillum_magneticum.fasta	0.000593319804871
/home/allnutt.t/db/ublast/all_genomes//Nocardia_farcinica.fasta	0.000589067257265
/home/allnutt.t/db/ublast/all_genomes//Hungateiclostridium_saccincola.fasta	0.000584866563891
/home/allnutt.t/db/ublast/all_genomes//Negativicoccus_massiliensis.fasta	0.000580716834445
/home/allnutt.t/db/ublast/all_genomes//Staphylococcus_capitis.fasta	0.000576617198294
/home/allnutt.t/db/ublast/all_genomes//Echinicola_strongylocentroti.fasta	0.000572566803948
/home/allnutt.t/db/ublast/all_genomes//Lysinibacillus_varians.fasta	0.000564610427344
/home/allnutt.t/db/ublast/all_genomes//Bifidobacterium_animalis.fasta	0.000560702833264
/home/allnutt.t/db/ublast/all_genomes//Pyrococcus_abyssi.fasta	0.000556841256397
/home/allnutt.t/db/ublast/all_genomes//Clostridium_kluyveri.fasta	0.000553024933569
/home/allnutt.t/db/ublast/all_genomes//Bacillus_halodurans.fasta	0.000549253117892
/home/allnutt.t/db/ublast/all_genomes//Bacteroides_fragilis.fasta	0.000545525078349
/home/allnutt.t/db/ublast/all_genomes//Providencia_alcalifaciens.fasta	0.000541840099374
/home/allnutt.t/db/ublast/all_genomes//Klebsiella_quasipneumoniae.fasta	0.00053819748046
/home/allnutt.t/db/ublast/all_genomes//Acholeplasma_laidlawii.fasta	0.000534596535767
/home/allnutt.t/db/ublast/all_genomes//Flavisolibacter_tropicus.fasta	0.00053103659375
/home/allnutt.t/db/ublast/all_genomes//Desulfobacterium_autotrophicum.fasta	0.000527516996794
/home/allnutt.t/db/ublast/all_genomes//Thermus_aquaticus.fasta	0.000517193901764
/home/allnutt.t/db/ublast/all_genomes//Paenarthrobacter_aurescens.fasta	0.000513829375379
/home/allnutt.t/db/ublast/all_genomes//Yersinia_ruckeri.fasta	0.000507211503381
/home/allnutt.t/db/ublast/all_genomes//Thioalkalimicrobium_aerophilum.fasta	0.000503957007263
/home/allnutt.t/db/ublast/all_genomes//Agrobacterium_larrymoorei.fasta	0.000500738056561
/home/allnutt.t/db/ublast/all_genomes//Corynebacterium_deserti.fasta	0.000497554104345
/home/allnutt.t/db/ublast/all_genomes//Candidatus_Ishikawaella.fasta	0.000494404614523
/home/allnutt.t/db/ublast/all_genomes//Enterococcus_hirae.fasta	0.000488206930299
/home/allnutt.t/db/ublast/all_genomes//Celeribacter_indicus.fasta	0.000485157715565
/home/allnutt.t/db/ublast/all_genomes//Chryseobacterium_balustinum.fasta	0.000482140922075
/home/allnutt.t/db/ublast/all_genomes//Croceicoccus_marinus.fasta	0.000479156064125
/home/allnutt.t/db/ublast/all_genomes//Thermoanaerobacter_mathranii.fasta	0.000476202665382
/home/allnutt.t/db/ublast/all_genomes//Legionella_clemsonensis.fasta	0.000473280258664
/home/allnutt.t/db/ublast/all_genomes//Mycoplasma_anatis.fasta	0.00047038838572
/home/allnutt.t/db/ublast/all_genomes//Methylobacterium_oryzae.fasta	0.000467526597027
/home/allnutt.t/db/ublast/all_genomes//[Pasteurella]_aerogenes.fasta	0.000464694451585
/home/allnutt.t/db/ublast/all_genomes//Celeribacter_manganoxidans.fasta	0.000461891516717
/home/allnutt.t/db/ublast/all_genomes//Echinicola_rosea.fasta	0.000459117367881
/home/allnutt.t/db/ublast/all_genomes//Pontibacter_actiniarum.fasta	0.000456371588482
/home/allnutt.t/db/ublast/all_genomes//Eikenella_corrodens.fasta	0.000453653769689
/home/allnutt.t/db/ublast/all_genomes//Mesorhizobium_oceanicum.fasta	0.000450963510258
/home/allnutt.t/db/ublast/all_genomes//Staphylococcus_lugdunensis.fasta	0.000443054185955
/home/allnutt.t/db/ublast/all_genomes//Methanocorpusculum_labreanum.fasta	0.000440470297382
/home/allnutt.t/db/ublast/all_genomes//Prevotella_oris.fasta	0.000437912069914
/home/allnutt.t/db/ublast/all_genomes//Leptospirillum_ferriphilum.fasta	0.00043537914438
/home/allnutt.t/db/ublast/all_genomes//Burkholderia_stagnalis.fasta	0.000432871168084
/home/allnutt.t/db/ublast/all_genomes//Dyella_thiooxydans.fasta	0.000430387794662
/home/allnutt.t/db/ublast/all_genomes//Zobellella_denitrificans.fasta	0.000427928683946
/home/allnutt.t/db/ublast/all_genomes//Ralstonia_pseudosolanacearum.fasta	0.000425493501824
/home/allnutt.t/db/ublast/all_genomes//Intestinimonas_butyriciproducens.fasta	0.000423081920112
/home/allnutt.t/db/ublast/all_genomes//Dinoroseobacter_shibae.fasta	0.000420693616425
/home/allnutt.t/db/ublast/all_genomes//Candidatus_Xiphinematobacter.fasta	0.000418328274051
/home/allnutt.t/db/ublast/all_genomes//Elizabethkingia_miricola.fasta	0.000413665234024
/home/allnutt.t/db/ublast/all_genomes//Betaproteobacteria_bacterium.fasta	0.00041136693023
/home/allnutt.t/db/ublast/all_genomes//Corynebacterium_terpenotabidum.fasta	0.000406835278921
/home/allnutt.t/db/ublast/all_genomes//Haloplanus_aerogenes.fasta	0.00040460135616
/home/allnutt.t/db/ublast/all_genomes//Enterobacter_aerogenes.fasta	0.000402388326702
/home/allnutt.t/db/ublast/all_genomes//Gottschalkia_acidurici.fasta	0.000400195915075
/home/allnutt.t/db/ublast/all_genomes//Hathewaya_histolytica.fasta	0.00039802385049
/home/allnutt.t/db/ublast/all_genomes//Aerococcus_urinaehominis.fasta	0.000395871866736
/home/allnutt.t/db/ublast/all_genomes//Halomonas_hydrothermalis.fasta	0.000393739702094
/home/allnutt.t/db/ublast/all_genomes//Salinispira_pacifica.fasta	0.000391627099237
/home/allnutt.t/db/ublast/all_genomes//Streptomyces_albus.fasta	0.000389533805143
/home/allnutt.t/db/ublast/all_genomes//Thermoanaerobacter_kivui.fasta	0.000387459571008
/home/allnutt.t/db/ublast/all_genomes//Dictyoglomus_turgidum.fasta	0.000385404152158
/home/allnutt.t/db/ublast/all_genomes//Burkholderia_rhizoxinica.fasta	0.000383367307967
/home/allnutt.t/db/ublast/all_genomes//Myxococcus_xanthus.fasta	0.000381348801774
/home/allnutt.t/db/ublast/all_genomes//Actinomyces_oris.fasta	0.000379348400803
/home/allnutt.t/db/ublast/all_genomes//Rhodospirillum_photometricum.fasta	0.000377365876085
/home/allnutt.t/db/ublast/all_genomes//Serratia_quinivorans.fasta	0.000375401002384
/home/allnutt.t/db/ublast/all_genomes//Paraburkholderia_phenoliruptrix.fasta	0.000373453558119
/home/allnutt.t/db/ublast/all_genomes//Porphyromonas_crevioricanis.fasta	0.000369610089431
/home/allnutt.t/db/ublast/all_genomes//Brenneria_goodwinii.fasta	0.000367713639488
/home/allnutt.t/db/ublast/all_genomes//Taylorella_asinigenitalis.fasta	0.000365833767805
/home/allnutt.t/db/ublast/all_genomes//Thermotoga_naphthophila.fasta	0.000363970270033
/home/allnutt.t/db/ublast/all_genomes//Pseudoxanthomonas_spadix.fasta	0.000358476024988
/home/allnutt.t/db/ublast/all_genomes//Thermus_oshimai.fasta	0.000356676043339
/home/allnutt.t/db/ublast/all_genomes//Leifsonia_xyli.fasta	0.000354891461301
/home/allnutt.t/db/ublast/all_genomes//Caldicellulosiruptor_kronotskyensis.fasta	0.000353122093085
/home/allnutt.t/db/ublast/all_genomes//Candidatus_Acetothermia.fasta	0.000351367755788
/home/allnutt.t/db/ublast/all_genomes//Rhodovulum_sulfidophilum.fasta	0.000349628269342
/home/allnutt.t/db/ublast/all_genomes//secondary_endosymbiont.fasta	0.000347903456461
/home/allnutt.t/db/ublast/all_genomes//Campylobacter_fetus.fasta	0.000344497155828
/home/allnutt.t/db/ublast/all_genomes//Rufibacter_tibetensis.fasta	0.000342815326937
/home/allnutt.t/db/ublast/all_genomes//Curtobacterium_pusillum.fasta	0.00034114748923
/home/allnutt.t/db/ublast/all_genomes//Mycoplasma_dispar.fasta	0.000339493478558
/home/allnutt.t/db/ublast/all_genomes//Vibrio_natriegens.fasta	0.000336226294081
/home/allnutt.t/db/ublast/all_genomes//Alicycliphilus_denitrificans.fasta	0.000334612804205
/home/allnutt.t/db/ublast/all_genomes//Streptococcus_pluranimalium.fasta	0.000333012509131
/home/allnutt.t/db/ublast/all_genomes//Mycoplasma_pulmonis.fasta	0.000331425256671
/home/allnutt.t/db/ublast/all_genomes//Brachyspira_murdochii.fasta	0.000329850896901
/home/allnutt.t/db/ublast/all_genomes//Martelella_endophytica.fasta	0.000328289282117
/home/allnutt.t/db/ublast/all_genomes//Novibacillus_thermophilus.fasta	0.000326740266796
/home/allnutt.t/db/ublast/all_genomes//Leptospira_santarosai.fasta	0.000325203707559
/home/allnutt.t/db/ublast/all_genomes//Akkermansia_glycaniphila.fasta	0.000323679463128
/home/allnutt.t/db/ublast/all_genomes//Photobacterium_gaetbulicola.fasta	0.000322167394291
/home/allnutt.t/db/ublast/all_genomes//Neorhizobium_galegae,.fasta	0.000320667363865
/home/allnutt.t/db/ublast/all_genomes//Neisseria_sicca.fasta	0.000319179236661
/home/allnutt.t/db/ublast/all_genomes//Bacillus_halotolerans.fasta	0.000316238160905
/home/allnutt.t/db/ublast/all_genomes//Salinispora_arenicola.fasta	0.000314784951621
/home/allnutt.t/db/ublast/all_genomes//Kushneria_konosiri.fasta	0.000313343124025
/home/allnutt.t/db/ublast/all_genomes//Actinomyces_slackii.fasta	0.000311912552372
/home/allnutt.t/db/ublast/all_genomes//Haloferax_volcanii.fasta	0.000310493112711
/home/allnutt.t/db/ublast/all_genomes//Candidatus_Sodalis.fasta	0.000309084682848
/home/allnutt.t/db/ublast/all_genomes//Methylacidiphilum_infernorum.fasta	0.000307687142318
/home/allnutt.t/db/ublast/all_genomes//Neorickettsia_sennetsu.fasta	0.000306300372356
/home/allnutt.t/db/ublast/all_genomes//Methanococcus_voltae.fasta	0.000304924255869
/home/allnutt.t/db/ublast/all_genomes//Nocardia_terpenica.fasta	0.000303558677402
/home/allnutt.t/db/ublast/all_genomes//Sphingobium_baderi.fasta	0.000302203523116
/home/allnutt.t/db/ublast/all_genomes//Parvibaculum_lavamentivorans.fasta	0.000300858680754
/home/allnutt.t/db/ublast/all_genomes//Rickettsia_prowazekii.fasta	0.000299524039621
/home/allnutt.t/db/ublast/all_genomes//Chlamydia_trachomatis.fasta	0.000298199490553
/home/allnutt.t/db/ublast/all_genomes//Rhodothermaceae_bacterium.fasta	0.000296884925892
/home/allnutt.t/db/ublast/all_genomes//Saccharospirillum_mangrovi.fasta	0.000295580239461
/home/allnutt.t/db/ublast/all_genomes//Paracoccus_contaminans.fasta	0.000294285326537
/home/allnutt.t/db/ublast/all_genomes//Methanococcoides_methylutens.fasta	0.000291724409461
/home/allnutt.t/db/ublast/all_genomes//Ruegeria_pomeroyi.fasta	0.000290458202927
/home/allnutt.t/db/ublast/all_genomes//Legionella_spiritensis.fasta	0.000289201365094
/home/allnutt.t/db/ublast/all_genomes//Flavobacterium_psychrophilum.fasta	0.000286715405645
/home/allnutt.t/db/ublast/all_genomes//Campylobacter_subantarcticus.fasta	0.00028548609236
/home/allnutt.t/db/ublast/all_genomes//Pyrococcus_yayanosii.fasta	0.000284265764391
/home/allnutt.t/db/ublast/all_genomes//Streptococcus_gallolyticus.fasta	0.000283054329076
/home/allnutt.t/db/ublast/all_genomes//Acidithiobacillus_ferrooxidans.fasta	0.000281851694986
/home/allnutt.t/db/ublast/all_genomes//Saprospira_grandis.fasta	0.000280657771903
/home/allnutt.t/db/ublast/all_genomes//Acetobacter_aceti.fasta	0.000279472470802
/home/allnutt.t/db/ublast/all_genomes//Leuconostoc_lactis.fasta	0.000278295703833
/home/allnutt.t/db/ublast/all_genomes//Listeria_innocua.fasta	0.000275967426631
/home/allnutt.t/db/ublast/all_genomes//Deinococcus_wulumuqiensis.fasta	0.000274815746395
/home/allnutt.t/db/ublast/all_genomes//Flavobacterium_arcticum.fasta	0.000273672260241
/home/allnutt.t/db/ublast/all_genomes//Streptococcus_troglodytae.fasta	0.000272536885909
/home/allnutt.t/db/ublast/all_genomes//Corynebacterium_efficiens.fasta	0.000271409542201
/home/allnutt.t/db/ublast/all_genomes//Geoalkalibacter_subterraneus.fasta	0.000270290148968
/home/allnutt.t/db/ublast/all_genomes//Snodgrassella_alvi.fasta	0.000269178627093
/home/allnutt.t/db/ublast/all_genomes//Acinetobacter_haemolyticus.fasta	0.000266978886007
/home/allnutt.t/db/ublast/all_genomes//Mycobacterium_fortuitum.fasta	0.000265890513575
/home/allnutt.t/db/ublast/all_genomes//Caldivirga_maquilingensis.fasta	0.000264809706025
/home/allnutt.t/db/ublast/all_genomes//Paraburkholderia_phytofirmans.fasta	0.000263736389162
/home/allnutt.t/db/ublast/all_genomes//Lactobacillus_backii.fasta	0.000262670489727
/home/allnutt.t/db/ublast/all_genomes//Cronobacter_sakazakii.fasta	0.000261611935384
