# Supplementary material for: Expanding the taxonomic range in the fecal metagenome
Source: BMC Bioinformatics. 2021 Jun 9;22:312. doi: 10.1186/s12859-021-04212-6 (PMC8188691; doi:10.1186/s12859-021-04212-6)
Supplement: Supplementary file 1 — Additional file 1. File containing all scripts and information for benchmarking simulations. This information is also available at the link: https://github.com/theo-allnutt-bioinformatics/Allnutt_etal_2020_expanding_the_taxonomic. [file 12859_2021_4212_MOESM1_ESM.zip › Allnutt_etal_2020_expanding_the_taxonomic-main/sim_abund/bact/sim15.abund]

/home/allnutt.t/db/ublast/all_genomes//Candidatus_Gracilibacteria.fasta	0.0744597355437
/home/allnutt.t/db/ublast/all_genomes//Mycobacterium_chubuense.fasta	0.0605466491372
/home/allnutt.t/db/ublast/all_genomes//Leuconostoc_citreum.fasta	0.0505564712012
/home/allnutt.t/db/ublast/all_genomes//Nitrobacter_winogradskyi.fasta	0.0430884265241
/home/allnutt.t/db/ublast/all_genomes//Exiguobacterium_antarcticum.fasta	0.0327685808909
/home/allnutt.t/db/ublast/all_genomes//Phyllobacterium_zundukense.fasta	0.0290858206383
/home/allnutt.t/db/ublast/all_genomes//Leptospira_weilii.fasta	0.0260583753739
/home/allnutt.t/db/ublast/all_genomes//Desulfatibacillum_alkenivorans.fasta	0.0235326014109
/home/allnutt.t/db/ublast/all_genomes//Candidatus_Moranella.fasta	0.0180023712415
/home/allnutt.t/db/ublast/all_genomes//Pseudomonas_veronii.fasta	0.0166339706619
/home/allnutt.t/db/ublast/all_genomes//Vibrio_neocaledonicus.fasta	0.0154343076527
/home/allnutt.t/db/ublast/all_genomes//Mycoplasma_columbinasale.fasta	0.0134348904574
/home/allnutt.t/db/ublast/all_genomes//Tolumonas_auensis.fasta	0.0125949427073
/home/allnutt.t/db/ublast/all_genomes//Mycobacterium_avium.fasta	0.011840968028
/home/allnutt.t/db/ublast/all_genomes//Bifidobacterium_kashiwanohense.fasta	0.0105452202437
/home/allnutt.t/db/ublast/all_genomes//Streptococcus_pasteurianus.fasta	0.00998532382237
/home/allnutt.t/db/ublast/all_genomes//Kosakonia_radicincitans.fasta	0.00947441095864
/home/allnutt.t/db/ublast/all_genomes//Oxalobacter_formigenes.fasta	0.00900662981824
/home/allnutt.t/db/ublast/all_genomes//Paenibacillus_lautus.fasta	0.00857700210398
/home/allnutt.t/db/ublast/all_genomes//Methylocystis_rosea.fasta	0.00818126832464
/home/allnutt.t/db/ublast/all_genomes//Silicimonas_algicola.fasta	0.00781576450824
/home/allnutt.t/db/ublast/all_genomes//Sulfitobacter_donghicola.fasta	0.00747732319971
/home/allnutt.t/db/ublast/all_genomes//Pseudoalteromonas_marina.fasta	0.00716319337819
/home/allnutt.t/db/ublast/all_genomes//Corynebacterium_geronticis.fasta	0.00687097523526
/home/allnutt.t/db/ublast/all_genomes//Spiroplasma_monobiae.fasta	0.00634411943725
/home/allnutt.t/db/ublast/all_genomes//Acaryochloris_marina.fasta	0.00610600213309
/home/allnutt.t/db/ublast/all_genomes//Desulfovibrio_salexigens.fasta	0.00547596785585
/home/allnutt.t/db/ublast/all_genomes//Gammaproteobacteria_bacterium.fasta	0.00529023109491
/home/allnutt.t/db/ublast/all_genomes//Luteitalea_pratensis.fasta	0.00494949072612
/home/allnutt.t/db/ublast/all_genomes//Bradyrhizobium_japonicum.fasta	0.00464463474622
/home/allnutt.t/db/ublast/all_genomes//Pasteurella_multocida.fasta	0.00450402427408
/home/allnutt.t/db/ublast/all_genomes//Erwinia_billingiae.fasta	0.00437053940138
/home/allnutt.t/db/ublast/all_genomes//Leuconostoc_lactis.fasta	0.00424367964609
/home/allnutt.t/db/ublast/all_genomes//Cronobacter_muytjensii.fasta	0.00412298907298
/home/allnutt.t/db/ublast/all_genomes//Schaalia_odontolytica.fasta	0.00400805152557
/home/allnutt.t/db/ublast/all_genomes//Flavobacterium_branchiophilum.fasta	0.00389848645102
/home/allnutt.t/db/ublast/all_genomes//Erythrobacter_atlanticus.fasta	0.00379394523436
/home/allnutt.t/db/ublast/all_genomes//Haloplanus_aerogenes.fasta	0.00369410797162
/home/allnutt.t/db/ublast/all_genomes//Tannerella_forsythia.fasta	0.00359868062209
/home/allnutt.t/db/ublast/all_genomes//Stenotrophomonas_acidaminiphila.fasta	0.00341999398767
/home/allnutt.t/db/ublast/all_genomes//Lonsdalea_britannica.fasta	0.00333625465752
/home/allnutt.t/db/ublast/all_genomes//Oenococcus_oeni.fasta	0.00317891688999
/home/allnutt.t/db/ublast/all_genomes//Shewanella_japonica.fasta	0.00310493818556
/home/allnutt.t/db/ublast/all_genomes//Bacteroides_salanitronis.fasta	0.00303385544515
/home/allnutt.t/db/ublast/all_genomes//Streptomyces_pratensis.fasta	0.00296551080357
/home/allnutt.t/db/ublast/all_genomes//Aggregatibacter_actinomycetemcomitans.fasta	0.00289975735056
/home/allnutt.t/db/ublast/all_genomes//Mageeibacillus_indolicus.fasta	0.00283645821262
/home/allnutt.t/db/ublast/all_genomes//Pediococcus_claussenii.fasta	0.0027167206813
/home/allnutt.t/db/ublast/all_genomes//Desulfobacca_acetoxidans.fasta	0.00266005165942
/home/allnutt.t/db/ublast/all_genomes//Erwinia_persicina.fasta	0.0026053744039
/home/allnutt.t/db/ublast/all_genomes//Streptomyces_violaceoruber.fasta	0.00255259127005
/home/allnutt.t/db/ublast/all_genomes//Legionella_hackeliae.fasta	0.00250161071666
/home/allnutt.t/db/ublast/all_genomes//Roseburia_intestinalis.fasta	0.00240471897583
/home/allnutt.t/db/ublast/all_genomes//Weissella_cibaria.fasta	0.00235865126976
/home/allnutt.t/db/ublast/all_genomes//Desulfitobacterium_dehalogenans.fasta	0.00231407237181
/home/allnutt.t/db/ublast/all_genomes//Pseudomonas_entomophila.fasta	0.0022709150924
/home/allnutt.t/db/ublast/all_genomes//Streptococcus_halotolerans.fasta	0.00222911611249
/home/allnutt.t/db/ublast/all_genomes//Hungatella_hathewayi.fasta	0.00218861571361
/home/allnutt.t/db/ublast/all_genomes//Chlamydia_gallinacea.fasta	0.00211128831997
/home/allnutt.t/db/ublast/all_genomes//Yersinia_aleksiciae.fasta	0.0020743577573
/home/allnutt.t/db/ublast/all_genomes//Paracoccus_mutanolyticus.fasta	0.00200372469572
/home/allnutt.t/db/ublast/all_genomes//Sulfurospirillum_multivorans.fasta	0.00196993445072
/home/allnutt.t/db/ublast/all_genomes//Morganella_morganii.fasta	0.00193710704392
/home/allnutt.t/db/ublast/all_genomes//Sphaerobacter_thermophilus.fasta	0.00190520410303
/home/allnutt.t/db/ublast/all_genomes//Shewanella_denitrificans.fasta	0.00187418921078
/home/allnutt.t/db/ublast/all_genomes//Haemophilus_pittmaniae.fasta	0.00184402778418
/home/allnutt.t/db/ublast/all_genomes//Metallosphaera_sedula.fasta	0.00181468696238
/home/allnutt.t/db/ublast/all_genomes//Borrelia_miyamotoi.fasta	0.00178613550269
/home/allnutt.t/db/ublast/all_genomes//Symbiobacterium_thermophilum.fasta	0.00175834368389
/home/allnutt.t/db/ublast/all_genomes//Methylobacterium_oryzae.fasta	0.00173128321631
/home/allnutt.t/db/ublast/all_genomes//Achromobacter_denitrificans.fasta	0.00170492715816
/home/allnutt.t/db/ublast/all_genomes//Thermosediminibacter_oceani.fasta	0.00167924983759
/home/allnutt.t/db/ublast/all_genomes//Kocuria_flava.fasta	0.00165422678004
/home/allnutt.t/db/ublast/all_genomes//Caulobacter_mirabilis.fasta	0.00162983464041
/home/allnutt.t/db/ublast/all_genomes//Ornithobacterium_rhinotracheale.fasta	0.00158285500645
/home/allnutt.t/db/ublast/all_genomes//Candidatus_Vesicomyosocius.fasta	0.0015602259203
/home/allnutt.t/db/ublast/all_genomes//Pseudomonas_brassicacearum.fasta	0.00153814446141
/home/allnutt.t/db/ublast/all_genomes//Agromyces_aureus.fasta	0.00151659206149
/home/allnutt.t/db/ublast/all_genomes//Corynebacterium_pseudotuberculosis.fasta	0.00149555095851
/home/allnutt.t/db/ublast/all_genomes//Desulfurobacterium_thermolithotrophum.fasta	0.00147500415418
/home/allnutt.t/db/ublast/all_genomes//Rickettsia_parkeri.fasta	0.00145493537409
/home/allnutt.t/db/ublast/all_genomes//Pseudoalteromonas_spongiae.fasta	0.00143532903017
/home/allnutt.t/db/ublast/all_genomes//Acinetobacter_guillouiae.fasta	0.0014161701856
/home/allnutt.t/db/ublast/all_genomes//Chlorobium_phaeobacteroides.fasta	0.00139744452168
/home/allnutt.t/db/ublast/all_genomes//Herbaspirillum_hiltneri.fasta	0.00137913830681
/home/allnutt.t/db/ublast/all_genomes//Pedobacter_steynii.fasta	0.00136123836714
/home/allnutt.t/db/ublast/all_genomes//Pyrobaculum_aerophilum.fasta	0.0013437320591
/home/allnutt.t/db/ublast/all_genomes//Vibrio_natriegens.fasta	0.00132660724344
/home/allnutt.t/db/ublast/all_genomes//Neoasaia_chiangmaiensis.fasta	0.00130985226073
/home/allnutt.t/db/ublast/all_genomes//Streptomyces_atratus.fasta	0.00129345590836
/home/allnutt.t/db/ublast/all_genomes//Candidatus_Puniceispirillum.fasta	0.00127740741873
/home/allnutt.t/db/ublast/all_genomes//Laribacter_hongkongensis.fasta	0.00126169643872
/home/allnutt.t/db/ublast/all_genomes//Desulfosporosinus_acidiphilus.fasta	0.00124631301029
/home/allnutt.t/db/ublast/all_genomes//Syntrophomonas_wolfei.fasta	0.00123124755215
/home/allnutt.t/db/ublast/all_genomes//Rickettsia_slovaca.fasta	0.00118786848002
/home/allnutt.t/db/ublast/all_genomes//Thermococcus_radiotolerans.fasta	0.00117398603735
/home/allnutt.t/db/ublast/all_genomes//Bordetella_pertussis.fasta	0.0011603787344
/home/allnutt.t/db/ublast/all_genomes//Corynebacterium_falsenii.fasta	0.00114703891709
/home/allnutt.t/db/ublast/all_genomes//Legionella_fallonii.fasta	0.0011339592045
/home/allnutt.t/db/ublast/all_genomes//Acetomicrobium_mobile.fasta	0.00112113247703
/home/allnutt.t/db/ublast/all_genomes//Elusimicrobium_minutum.fasta	0.00110855186511
/home/allnutt.t/db/ublast/all_genomes//Nonlabens_sediminis.fasta	0.00109621073851
/home/allnutt.t/db/ublast/all_genomes//Shewanella_benthica.fasta	0.00107222155683
/home/allnutt.t/db/ublast/all_genomes//Methylotenera_mobilis.fasta	0.00106056134923
/home/allnutt.t/db/ublast/all_genomes//Singulisphaera_acidiphila.fasta	0.00104911630405
/home/allnutt.t/db/ublast/all_genomes//Desulfovibrio_profundus.fasta	0.00101601730285
/home/allnutt.t/db/ublast/all_genomes//Leptospira_biflexa.fasta	0.00100537896493
/home/allnutt.t/db/ublast/all_genomes//Phenylobacterium_zucineum.fasta	0.000994929690887
/home/allnutt.t/db/ublast/all_genomes//Simonsiella_muelleri.fasta	0.000984664760519
/home/allnutt.t/db/ublast/all_genomes//Mycoplasma_ovipneumoniae.fasta	0.000964669800564
/home/allnutt.t/db/ublast/all_genomes//Raoultella_ornithinolytica.fasta	0.000954931063733
/home/allnutt.t/db/ublast/all_genomes//Kocuria_palustris.fasta	0.000935950324481
/home/allnutt.t/db/ublast/all_genomes//Massilia_putida.fasta	0.00092670040621
/home/allnutt.t/db/ublast/all_genomes//Campylobacter_iguaniorum.fasta	0.00091760571417
/home/allnutt.t/db/ublast/all_genomes//Actinoalloteichus_hoggarensis.fasta	0.000899867476062
/home/allnutt.t/db/ublast/all_genomes//Methanocaldococcus_vulcanius.fasta	0.000891216936796
/home/allnutt.t/db/ublast/all_genomes//Staphylococcus_lugdunensis.fasta	0.000882707629357
/home/allnutt.t/db/ublast/all_genomes//Thioclava_nitratireducens.fasta	0.000866099840903
/home/allnutt.t/db/ublast/all_genomes//Raoultella_planticola.fasta	0.000857995160826
/home/allnutt.t/db/ublast/all_genomes//Gemella_haemolysans.fasta	0.00085001930773
/home/allnutt.t/db/ublast/all_genomes//Leptospirillum_ferrooxidans.fasta	0.000811974517542
/home/allnutt.t/db/ublast/all_genomes//Thermoplasma_volcanium.fasta	0.0008047139632
/home/allnutt.t/db/ublast/all_genomes//Blastochloris_viridis.fasta	0.000797563722097
/home/allnutt.t/db/ublast/all_genomes//Cellulomonas_flavigena.fasta	0.000790521437196
/home/allnutt.t/db/ublast/all_genomes//Sphingobium_indicum.fasta	0.000783584816193
/home/allnutt.t/db/ublast/all_genomes//Chromobacterium_rhizoryzae.fasta	0.000776751629346
/home/allnutt.t/db/ublast/all_genomes//Terriglobus_roseus.fasta	0.000770019707397
/home/allnutt.t/db/ublast/all_genomes//Photobacterium_profundum.fasta	0.000763386939569
/home/allnutt.t/db/ublast/all_genomes//Akkermansia_muciniphila.fasta	0.000756851271643
/home/allnutt.t/db/ublast/all_genomes//Wenzhouxiangella_marina.fasta	0.000750410704114
/home/allnutt.t/db/ublast/all_genomes//Thermoanaerobacterium_xylanolyticum.fasta	0.000744063290408
/home/allnutt.t/db/ublast/all_genomes//Streptomyces_gilvosporeus.fasta	0.000737807135178
/home/allnutt.t/db/ublast/all_genomes//Marinobacter_similis.fasta	0.000731640392657
/home/allnutt.t/db/ublast/all_genomes//Vibrio_fischeri.fasta	0.000725561265078
/home/allnutt.t/db/ublast/all_genomes//Actinopolyspora_erythraea.fasta	0.000719568001152
/home/allnutt.t/db/ublast/all_genomes//Halomonas_campaniensis.fasta	0.000713658894599
/home/allnutt.t/db/ublast/all_genomes//Fervidobacterium_islandicum.fasta	0.000707832282743
/home/allnutt.t/db/ublast/all_genomes//Helicobacter_cetorum.fasta	0.000702086545145
/home/allnutt.t/db/ublast/all_genomes//Zunongwangia_profunda.fasta	0.000696420102302
/home/allnutt.t/db/ublast/all_genomes//Slackia_heliotrinireducens.fasta	0.000690831414381
/home/allnutt.t/db/ublast/all_genomes//Lysinibacillus_varians.fasta	0.000685318980004
/home/allnutt.t/db/ublast/all_genomes//Stigmatella_aurantiaca.fasta	0.000679881335077
/home/allnutt.t/db/ublast/all_genomes//Amphibacillus_xylanus.fasta	0.000674517051663
/home/allnutt.t/db/ublast/all_genomes//Hirschia_baltica.fasta	0.000669224736887
/home/allnutt.t/db/ublast/all_genomes//Candidatus_Xiphinematobacter.fasta	0.000664003031891
/home/allnutt.t/db/ublast/all_genomes//Bacteroides_caccae.fasta	0.000658850610817
/home/allnutt.t/db/ublast/all_genomes//Pseudomonas_aeruginosa.fasta	0.000653766179831
/home/allnutt.t/db/ublast/all_genomes//Proteus_hauseri.fasta	0.000648748476179
/home/allnutt.t/db/ublast/all_genomes//Pseudoalteromonas_carrageenovora.fasta	0.000643796267275
/home/allnutt.t/db/ublast/all_genomes//Rhodobiaceae_bacterium.fasta	0.000638908349822
/home/allnutt.t/db/ublast/all_genomes//Treponema_caldarium.fasta	0.000634083548965
/home/allnutt.t/db/ublast/all_genomes//Cyclobacterium_marinum.fasta	0.000629320717466
/home/allnutt.t/db/ublast/all_genomes//Sideroxydans_lithotrophicus.fasta	0.000624618734917
/home/allnutt.t/db/ublast/all_genomes//Mesorhizobium_loti.fasta	0.000619976506968
/home/allnutt.t/db/ublast/all_genomes//Xanthomonas_campestris.fasta	0.00061086706338
/home/allnutt.t/db/ublast/all_genomes//Bifidobacterium_animalis.fasta	0.000606397782818
/home/allnutt.t/db/ublast/all_genomes//Pseudomonas_mandelii.fasta	0.000601984125653
/home/allnutt.t/db/ublast/all_genomes//Echinicola_rosea.fasta	0.00059762511723
/home/allnutt.t/db/ublast/all_genomes//Natronomonas_moolapensis.fasta	0.000593319804871
/home/allnutt.t/db/ublast/all_genomes//Flavobacterium_kingsejongi.fasta	0.000589067257265
/home/allnutt.t/db/ublast/all_genomes//Rhodococcus_ruber.fasta	0.000584866563891
/home/allnutt.t/db/ublast/all_genomes//Spiribacter_curvatus.fasta	0.000580716834445
/home/allnutt.t/db/ublast/all_genomes//Propionibacterium_acnes.fasta	0.000576617198294
/home/allnutt.t/db/ublast/all_genomes//Listeria_grayi.fasta	0.000572566803948
/home/allnutt.t/db/ublast/all_genomes//Thalassospira_indica.fasta	0.000568564818543
/home/allnutt.t/db/ublast/all_genomes//Staphylococcus_muscae.fasta	0.000564610427344
/home/allnutt.t/db/ublast/all_genomes//Propionibacterium_freudenreichii.fasta	0.000560702833264
/home/allnutt.t/db/ublast/all_genomes//Staphylococcus_condimenti.fasta	0.000553024933569
/home/allnutt.t/db/ublast/all_genomes//Methanosarcina_vacuolata.fasta	0.000549253117892
/home/allnutt.t/db/ublast/all_genomes//Enterococcus_thailandicus.fasta	0.000545525078349
/home/allnutt.t/db/ublast/all_genomes//Lawsonella_clevelandensis.fasta	0.00053103659375
/home/allnutt.t/db/ublast/all_genomes//Streptomyces_nigra.fasta	0.000524037100863
/home/allnutt.t/db/ublast/all_genomes//Streptomyces_bingchenggensis.fasta	0.000520596275152
/home/allnutt.t/db/ublast/all_genomes//Sinorhizobium_meliloti.fasta	0.000517193901764
/home/allnutt.t/db/ublast/all_genomes//Moritella_yayanosii.fasta	0.000513829375379
/home/allnutt.t/db/ublast/all_genomes//Mycoplasma_citelli.fasta	0.000510502102947
/home/allnutt.t/db/ublast/all_genomes//Thermus_parvatiensis.fasta	0.000503957007263
/home/allnutt.t/db/ublast/all_genomes//Salinivirga_cyanobacteriivorans.fasta	0.000500738056561
/home/allnutt.t/db/ublast/all_genomes//Bacillus_freudenreichii.fasta	0.000494404614523
/home/allnutt.t/db/ublast/all_genomes//Acinetobacter_indicus.fasta	0.000491289061575
/home/allnutt.t/db/ublast/all_genomes//Niabella_soli.fasta	0.000488206930299
/home/allnutt.t/db/ublast/all_genomes//Changchengzhania_lutea.fasta	0.000485157715565
/home/allnutt.t/db/ublast/all_genomes//Thioalkalivibrio_paradoxus.fasta	0.000482140922075
/home/allnutt.t/db/ublast/all_genomes//Burkholderia_plantarii.fasta	0.000476202665382
/home/allnutt.t/db/ublast/all_genomes//Candidatus_Phycorickettsia.fasta	0.000473280258664
/home/allnutt.t/db/ublast/all_genomes//Pandoraea_pnomenusa.fasta	0.00047038838572
/home/allnutt.t/db/ublast/all_genomes//Alkalitalea_saponilacus.fasta	0.000467526597027
/home/allnutt.t/db/ublast/all_genomes//Bradyrhizobium_oligotrophicum.fasta	0.000464694451585
/home/allnutt.t/db/ublast/all_genomes//Acinetobacter_wuhouensis.fasta	0.000461891516717
/home/allnutt.t/db/ublast/all_genomes//Moraxella_osloensis.fasta	0.000459117367881
/home/allnutt.t/db/ublast/all_genomes//Thermoanaerobacter_tengcongensis.fasta	0.000456371588482
/home/allnutt.t/db/ublast/all_genomes//Streptosporangium_roseum.fasta	0.000453653769689
/home/allnutt.t/db/ublast/all_genomes//Bacillus_foraminis.fasta	0.000450963510258
/home/allnutt.t/db/ublast/all_genomes//Bacillus_beveridgei.fasta	0.000448300416364
/home/allnutt.t/db/ublast/all_genomes//Natronobacterium_gregoryi.fasta	0.000445664101427
/home/allnutt.t/db/ublast/all_genomes//Desulfobulbus_oralis.fasta	0.000443054185955
/home/allnutt.t/db/ublast/all_genomes//Bordetella_hinzii.fasta	0.000437912069914
/home/allnutt.t/db/ublast/all_genomes//Sediminispirochaeta_smaragdinae.fasta	0.00043537914438
/home/allnutt.t/db/ublast/all_genomes//Carboxydothermus_hydrogenoformans.fasta	0.000432871168084
/home/allnutt.t/db/ublast/all_genomes//Oceanisphaera_profunda.fasta	0.000430387794662
/home/allnutt.t/db/ublast/all_genomes//Hahella_chejuensis.fasta	0.000427928683946
/home/allnutt.t/db/ublast/all_genomes//Altererythrobacter_marensis.fasta	0.000425493501824
/home/allnutt.t/db/ublast/all_genomes//Rhodovulum_sulfidophilum.fasta	0.000423081920112
/home/allnutt.t/db/ublast/all_genomes//Actinobacillus_pleuropneumoniae.fasta	0.000420693616425
/home/allnutt.t/db/ublast/all_genomes//Paenibacillus_beijingensis.fasta	0.000418328274051
/home/allnutt.t/db/ublast/all_genomes//Exiguobacterium_mexicanum.fasta	0.000415985581827
/home/allnutt.t/db/ublast/all_genomes//Komagataeibacter_xylinus.fasta	0.000413665234024
/home/allnutt.t/db/ublast/all_genomes//Thermoanaerobacter_wiegelii.fasta	0.00041136693023
/home/allnutt.t/db/ublast/all_genomes//Stenotrophomonas_maltophilia.fasta	0.000409090375234
/home/allnutt.t/db/ublast/all_genomes//Burkholderia_stagnalis.fasta	0.000406835278921
/home/allnutt.t/db/ublast/all_genomes//Lactobacillus_casei.fasta	0.00040460135616
/home/allnutt.t/db/ublast/all_genomes//Hymenobacter_sedentarius.fasta	0.00039802385049
/home/allnutt.t/db/ublast/all_genomes//Mannheimia_haemolytica.fasta	0.000395871866736
/home/allnutt.t/db/ublast/all_genomes//Aerococcus_sanguinicola.fasta	0.000393739702094
/home/allnutt.t/db/ublast/all_genomes//Swingsia_samuiensis.fasta	0.000391627099237
/home/allnutt.t/db/ublast/all_genomes//Xanthomonas_axonopodis.fasta	0.000389533805143
/home/allnutt.t/db/ublast/all_genomes//Wolinella_succinogenes.fasta	0.000387459571008
/home/allnutt.t/db/ublast/all_genomes//Kangiella_geojedonensis.fasta	0.000385404152158
/home/allnutt.t/db/ublast/all_genomes//Leptospira_mayottensis.fasta	0.000383367307967
/home/allnutt.t/db/ublast/all_genomes//Geobacillus_subterraneus.fasta	0.000381348801774
/home/allnutt.t/db/ublast/all_genomes//Hyphomicrobium_denitrificans.fasta	0.000379348400803
/home/allnutt.t/db/ublast/all_genomes//Nocardia_seriolae.fasta	0.000377365876085
/home/allnutt.t/db/ublast/all_genomes//Psychrobacter_urativorans.fasta	0.000375401002384
/home/allnutt.t/db/ublast/all_genomes//Comamonas_serinivorans.fasta	0.000371523325296
/home/allnutt.t/db/ublast/all_genomes//Vibrio_anguillarum.fasta	0.000369610089431
/home/allnutt.t/db/ublast/all_genomes//Pseudodesulfovibrio_indicus.fasta	0.000365833767805
/home/allnutt.t/db/ublast/all_genomes//Rathayibacter_toxicus.fasta	0.000362122945066
/home/allnutt.t/db/ublast/all_genomes//Methanobacterium_congolense.fasta	0.000360291594984
/home/allnutt.t/db/ublast/all_genomes//Methanosalsum_zhilinae.fasta	0.000358476024988
/home/allnutt.t/db/ublast/all_genomes//Desulfotomaculum_ruminis.fasta	0.000356676043339
/home/allnutt.t/db/ublast/all_genomes//Streptococcus_parauberis.fasta	0.000354891461301
/home/allnutt.t/db/ublast/all_genomes//Planococcus_maritimus.fasta	0.000353122093085
/home/allnutt.t/db/ublast/all_genomes//Psychrobacter_alimentarius.fasta	0.000351367755788
/home/allnutt.t/db/ublast/all_genomes//Syntrophobotulus_glycolicus.fasta	0.000349628269342
/home/allnutt.t/db/ublast/all_genomes//Yersinia_pseudotuberculosis.fasta	0.000347903456461
/home/allnutt.t/db/ublast/all_genomes//Corynebacterium_ureicelerivorans.fasta	0.000346193142584
/home/allnutt.t/db/ublast/all_genomes//Cellulosimicrobium_cellulans.fasta	0.000344497155828
/home/allnutt.t/db/ublast/all_genomes//Geobacter_uraniireducens.fasta	0.000342815326937
/home/allnutt.t/db/ublast/all_genomes//Anabaena_cylindrica.fasta	0.00034114748923
/home/allnutt.t/db/ublast/all_genomes//Glutamicibacter_nicotianae.fasta	0.000339493478558
/home/allnutt.t/db/ublast/all_genomes//Xanthomonas_euvesicatoria.fasta	0.000337853133252
/home/allnutt.t/db/ublast/all_genomes//Edwardsiella_tarda.fasta	0.000336226294081
/home/allnutt.t/db/ublast/all_genomes//Bacillus_aryabhattai.fasta	0.000334612804205
/home/allnutt.t/db/ublast/all_genomes//Streptomyces_pluripotens.fasta	0.000333012509131
/home/allnutt.t/db/ublast/all_genomes//Thermoactinomycetaceae_bacterium.fasta	0.000331425256671
/home/allnutt.t/db/ublast/all_genomes//Yersinia_rohdei.fasta	0.000329850896901
/home/allnutt.t/db/ublast/all_genomes//Gemmatirosa_kalamazoonesis.fasta	0.000328289282117
/home/allnutt.t/db/ublast/all_genomes//Campylobacter_insulaenigrae.fasta	0.000326740266796
/home/allnutt.t/db/ublast/all_genomes//Pyrococcus_yayanosii.fasta	0.000325203707559
/home/allnutt.t/db/ublast/all_genomes//Deinococcus_maricopensis.fasta	0.000323679463128
/home/allnutt.t/db/ublast/all_genomes//Blastococcus_saxobsidens.fasta	0.000319179236661
/home/allnutt.t/db/ublast/all_genomes//Spiroplasma_clarkii.fasta	0.000316238160905
/home/allnutt.t/db/ublast/all_genomes//Rhizobium_acidisoli.fasta	0.000314784951621
/home/allnutt.t/db/ublast/all_genomes//Mycobacterium_bovis.fasta	0.000310493112711
/home/allnutt.t/db/ublast/all_genomes//Brevibacterium_linens.fasta	0.000309084682848
/home/allnutt.t/db/ublast/all_genomes//Chitinophaga_pinensis.fasta	0.000307687142318
/home/allnutt.t/db/ublast/all_genomes//Rickettsia_massiliae.fasta	0.000303558677402
/home/allnutt.t/db/ublast/all_genomes//Bacteroides_caecimuris.fasta	0.000302203523116
/home/allnutt.t/db/ublast/all_genomes//Staphylococcus_epidermidis.fasta	0.000299524039621
/home/allnutt.t/db/ublast/all_genomes//Lactococcus_piscium.fasta	0.000298199490553
/home/allnutt.t/db/ublast/all_genomes//Treponema_putidum.fasta	0.000296884925892
/home/allnutt.t/db/ublast/all_genomes//Brucella_abortus.fasta	0.000295580239461
/home/allnutt.t/db/ublast/all_genomes//Heliobacterium_modesticaldum.fasta	0.000294285326537
/home/allnutt.t/db/ublast/all_genomes//Bacillus_cytotoxicus.fasta	0.000293000083831
/home/allnutt.t/db/ublast/all_genomes//Desulfotomaculum_ferrireducens.fasta	0.000291724409461
/home/allnutt.t/db/ublast/all_genomes//Cytophaga_hutchinsonii.fasta	0.000289201365094
/home/allnutt.t/db/ublast/all_genomes//Neisseria_zoodegmatis.fasta	0.00028795379816
/home/allnutt.t/db/ublast/all_genomes//Wolbachia_pipientis.fasta	0.000286715405645
/home/allnutt.t/db/ublast/all_genomes//Paenibacillus_durus.fasta	0.00028548609236
/home/allnutt.t/db/ublast/all_genomes//Actinoplanes_teichomyceticus.fasta	0.000284265764391
/home/allnutt.t/db/ublast/all_genomes//Thermococcus_peptonophilus.fasta	0.000283054329076
/home/allnutt.t/db/ublast/all_genomes//Gordonia_alkanivorans.fasta	0.000281851694986
/home/allnutt.t/db/ublast/all_genomes//Yersinia_massiliensis.fasta	0.000280657771903
/home/allnutt.t/db/ublast/all_genomes//Mycoplasma_haemofelis.fasta	0.000279472470802
/home/allnutt.t/db/ublast/all_genomes//Paenibacillus_riograndensis.fasta	0.000274815746395
/home/allnutt.t/db/ublast/all_genomes//Elizabethkingia_meningoseptica.fasta	0.000273672260241
/home/allnutt.t/db/ublast/all_genomes//Nitrosococcus_watsonii.fasta	0.000272536885909
/home/allnutt.t/db/ublast/all_genomes//Agrobacterium_rhizogenes.fasta	0.000270290148968
/home/allnutt.t/db/ublast/all_genomes//Ichthyobacterium_seriolicida.fasta	0.000269178627093
/home/allnutt.t/db/ublast/all_genomes//Delftia_acidovorans.fasta	0.000268074898474
/home/allnutt.t/db/ublast/all_genomes//Curtobacterium_pusillum.fasta	0.000266978886007
/home/allnutt.t/db/ublast/all_genomes//Pseudoalteromonas_arctica.fasta	0.000265890513575
/home/allnutt.t/db/ublast/all_genomes//Pandoraea_norimbergensis.fasta	0.000264809706025
/home/allnutt.t/db/ublast/all_genomes//Celeribacter_manganoxidans.fasta	0.000263736389162
/home/allnutt.t/db/ublast/all_genomes//Legionella_endosymbiont.fasta	0.000262670489727
/home/allnutt.t/db/ublast/all_genomes//Cellulophaga_lytica.fasta	0.000261611935384
