# Supplementary material for: Expanding the taxonomic range in the fecal metagenome
Source: BMC Bioinformatics. 2021 Jun 9;22:312. doi: 10.1186/s12859-021-04212-6 (PMC8188691; doi:10.1186/s12859-021-04212-6)
Supplement: Supplementary file 1 — Additional file 1. File containing all scripts and information for benchmarking simulations. This information is also available at the link: https://github.com/theo-allnutt-bioinformatics/Allnutt_etal_2020_expanding_the_taxonomic. [file 12859_2021_4212_MOESM1_ESM.zip › Allnutt_etal_2020_expanding_the_taxonomic-main/sim_abund/bact/sim16.abund]

/home/allnutt.t/db/ublast/all_genomes//Tumebacillus_algifaecis.fasta	0.0744597355437
/home/allnutt.t/db/ublast/all_genomes//Candidatus_Korarchaeum.fasta	0.0605466491372
/home/allnutt.t/db/ublast/all_genomes//Yersinia_aleksiciae.fasta	0.0505564712012
/home/allnutt.t/db/ublast/all_genomes//Polynucleobacter_duraquae.fasta	0.0373271466077
/home/allnutt.t/db/ublast/all_genomes//Corynebacterium_resistens.fasta	0.0327685808909
/home/allnutt.t/db/ublast/all_genomes//Streptomyces_autolyticus.fasta	0.0290858206383
/home/allnutt.t/db/ublast/all_genomes//Actinobacillus_lignieresii.fasta	0.0260583753739
/home/allnutt.t/db/ublast/all_genomes//Candidatus_Endomicrobium.fasta	0.0213984417416
/home/allnutt.t/db/ublast/all_genomes//Thalassolituus_oleivorans.fasta	0.0195751752105
/home/allnutt.t/db/ublast/all_genomes//Thermococcus_profundus.fasta	0.0180023712415
/home/allnutt.t/db/ublast/all_genomes//Amycolatopsis_keratiniphila.fasta	0.0166339706619
/home/allnutt.t/db/ublast/all_genomes//Methanobacterium_congolense.fasta	0.0143753728041
/home/allnutt.t/db/ublast/all_genomes//Bacillus_gibsonii.fasta	0.0134348904574
/home/allnutt.t/db/ublast/all_genomes//Pseudomonadaceae_bacterium.fasta	0.0125949427073
/home/allnutt.t/db/ublast/all_genomes//Pyrodictium_delaneyi.fasta	0.011840968028
/home/allnutt.t/db/ublast/all_genomes//Acinetobacter_ursingii.fasta	0.0111610214243
/home/allnutt.t/db/ublast/all_genomes//Symbiobacterium_thermophilum.fasta	0.0105452202437
/home/allnutt.t/db/ublast/all_genomes//Robiginitalea_biformata.fasta	0.00998532382237
/home/allnutt.t/db/ublast/all_genomes//Corynebacterium_choanis.fasta	0.00947441095864
/home/allnutt.t/db/ublast/all_genomes//Hahella_chejuensis.fasta	0.00900662981824
/home/allnutt.t/db/ublast/all_genomes//Candidatus_Accumulibacter.fasta	0.00857700210398
/home/allnutt.t/db/ublast/all_genomes//Tenacibaculum_maritimum.fasta	0.00818126832464
/home/allnutt.t/db/ublast/all_genomes//Rhodococcus_equi.fasta	0.00781576450824
/home/allnutt.t/db/ublast/all_genomes//Methanothermobacter_wolfeii.fasta	0.00747732319971
/home/allnutt.t/db/ublast/all_genomes//Bordetella_avium.fasta	0.00716319337819
/home/allnutt.t/db/ublast/all_genomes//Spirosoma_radiotolerans.fasta	0.00687097523526
/home/allnutt.t/db/ublast/all_genomes//Desulfovibrio_carbinolicus.fasta	0.00659856671595
/home/allnutt.t/db/ublast/all_genomes//Candidatus_Nitrosopelagicus.fasta	0.00610600213309
/home/allnutt.t/db/ublast/all_genomes//Thermococcus_gorgonarius.fasta	0.00588277017891
/home/allnutt.t/db/ublast/all_genomes//Bartonella_apis.fasta	0.00567314005645
/home/allnutt.t/db/ublast/all_genomes//Legionella_sainthelensi.fasta	0.00529023109491
/home/allnutt.t/db/ublast/all_genomes//Bifidobacterium_kashiwanohense.fasta	0.00511501327764
/home/allnutt.t/db/ublast/all_genomes//Bifidobacterium_catenulatum.fasta	0.00494949072612
/home/allnutt.t/db/ublast/all_genomes//Sodalis_endosymbiont.fasta	0.00479292130725
/home/allnutt.t/db/ublast/all_genomes//Bacillus_pseudofirmus.fasta	0.00464463474622
/home/allnutt.t/db/ublast/all_genomes//Bacillus_albus.fasta	0.00450402427408
/home/allnutt.t/db/ublast/all_genomes//Streptomyces_lavendulae.fasta	0.00437053940138
/home/allnutt.t/db/ublast/all_genomes//Ochrobactrum_anthropi.fasta	0.00424367964609
/home/allnutt.t/db/ublast/all_genomes//Moritella_viscosa.fasta	0.00412298907298
/home/allnutt.t/db/ublast/all_genomes//Rickettsia_amblyommatis.fasta	0.00400805152557
/home/allnutt.t/db/ublast/all_genomes//Acetobacterium_woodii.fasta	0.00389848645102
/home/allnutt.t/db/ublast/all_genomes//Leptotrichia_buccalis.fasta	0.00379394523436
/home/allnutt.t/db/ublast/all_genomes//Mycobacterium_fortuitum.fasta	0.00369410797162
/home/allnutt.t/db/ublast/all_genomes//Ruthenibacterium_lactatiformans.fasta	0.00359868062209
/home/allnutt.t/db/ublast/all_genomes//Candidatus_Hamiltonella.fasta	0.00350739248933
/home/allnutt.t/db/ublast/all_genomes//Desulfobulbus_oralis.fasta	0.00341999398767
/home/allnutt.t/db/ublast/all_genomes//Planococcus_plakortidis.fasta	0.00333625465752
/home/allnutt.t/db/ublast/all_genomes//Pedobacter_heparinus.fasta	0.00325596139805
/home/allnutt.t/db/ublast/all_genomes//Serratia_liquefaciens.fasta	0.00317891688999
/home/allnutt.t/db/ublast/all_genomes//Staphylococcus_epidermidis.fasta	0.00310493818556
/home/allnutt.t/db/ublast/all_genomes//Amphibacillus_xylanus.fasta	0.00303385544515
/home/allnutt.t/db/ublast/all_genomes//Pseudomonas_resinovorans.fasta	0.00296551080357
/home/allnutt.t/db/ublast/all_genomes//Tumebacillus_avium.fasta	0.00289975735056
/home/allnutt.t/db/ublast/all_genomes//Filifactor_alocis.fasta	0.00283645821262
/home/allnutt.t/db/ublast/all_genomes//Bacteroides_salanitronis.fasta	0.00277548572465
/home/allnutt.t/db/ublast/all_genomes//Comamonas_kerstersii.fasta	0.0027167206813
/home/allnutt.t/db/ublast/all_genomes//Sporosarcina_ureae.fasta	0.00255259127005
/home/allnutt.t/db/ublast/all_genomes//Pseudomonas_fulva.fasta	0.00250161071666
/home/allnutt.t/db/ublast/all_genomes//Orientia_tsutsugamushi.fasta	0.00245234684456
/home/allnutt.t/db/ublast/all_genomes//Corynebacterium_marinum.fasta	0.00240471897583
/home/allnutt.t/db/ublast/all_genomes//Erysipelothrix_rhusiopathiae.fasta	0.00235865126976
/home/allnutt.t/db/ublast/all_genomes//Bordetella_pertussis.fasta	0.0022709150924
/home/allnutt.t/db/ublast/all_genomes//Pseudonocardia_dioxanivorans.fasta	0.00222911611249
/home/allnutt.t/db/ublast/all_genomes//Acetobacter_orientalis.fasta	0.00218861571361
/home/allnutt.t/db/ublast/all_genomes//Klebsiella_quasipneumoniae.fasta	0.00214935752988
/home/allnutt.t/db/ublast/all_genomes//Pelolinea_submarina.fasta	0.00211128831997
/home/allnutt.t/db/ublast/all_genomes//Acetobacteraceae_bacterium.fasta	0.0020743577573
/home/allnutt.t/db/ublast/all_genomes//Borrelia_burgdorferi.fasta	0.00203851823662
/home/allnutt.t/db/ublast/all_genomes//Streptococcus_intermedius.fasta	0.00196993445072
/home/allnutt.t/db/ublast/all_genomes//Halorubrum_lacusprofundi.fasta	0.00193710704392
/home/allnutt.t/db/ublast/all_genomes//Rhodoferax_antarcticus.fasta	0.00190520410303
/home/allnutt.t/db/ublast/all_genomes//Elusimicrobium_minutum.fasta	0.00187418921078
/home/allnutt.t/db/ublast/all_genomes//Pyrococcus_abyssi.fasta	0.00184402778418
/home/allnutt.t/db/ublast/all_genomes//Castellaniella_defragrans.fasta	0.00181468696238
/home/allnutt.t/db/ublast/all_genomes//Sphingomonas_melonis.fasta	0.00178613550269
/home/allnutt.t/db/ublast/all_genomes//Rhodanobacter_denitrificans.fasta	0.00173128321631
/home/allnutt.t/db/ublast/all_genomes//Vibrio_gazogenes.fasta	0.00170492715816
/home/allnutt.t/db/ublast/all_genomes//Rhodococcus_erythropolis.fasta	0.00165422678004
/home/allnutt.t/db/ublast/all_genomes//Rhodobaca_barguzinensis.fasta	0.00162983464041
/home/allnutt.t/db/ublast/all_genomes//Methanoculleus_marisnigri.fasta	0.00160605113981
/home/allnutt.t/db/ublast/all_genomes//Candidatus_Solibacter.fasta	0.00158285500645
/home/allnutt.t/db/ublast/all_genomes//Microterricola_viridarii.fasta	0.00153814446141
/home/allnutt.t/db/ublast/all_genomes//Acinetobacter_guillouiae.fasta	0.00149555095851
/home/allnutt.t/db/ublast/all_genomes//Aeromonas_salmonicida.fasta	0.00147500415418
/home/allnutt.t/db/ublast/all_genomes//Vibrio_mimicus.fasta	0.00145493537409
/home/allnutt.t/db/ublast/all_genomes//Microbacterium_foliorum.fasta	0.00143532903017
/home/allnutt.t/db/ublast/all_genomes//Brucella_abortus.fasta	0.0014161701856
/home/allnutt.t/db/ublast/all_genomes//Vitreoscilla_filiformis.fasta	0.00139744452168
/home/allnutt.t/db/ublast/all_genomes//Corynebacterium_uterequi.fasta	0.00137913830681
/home/allnutt.t/db/ublast/all_genomes//Immundisolibacter_cernigliae.fasta	0.00136123836714
/home/allnutt.t/db/ublast/all_genomes//Xanthomonas_gardneri.fasta	0.0013437320591
/home/allnutt.t/db/ublast/all_genomes//Streptosporangium_roseum.fasta	0.00132660724344
/home/allnutt.t/db/ublast/all_genomes//Haloferax_volcanii.fasta	0.00130985226073
/home/allnutt.t/db/ublast/all_genomes//Rhodocyclaceae_bacterium.fasta	0.00129345590836
/home/allnutt.t/db/ublast/all_genomes//Arcobacter_anaerophilus.fasta	0.00127740741873
/home/allnutt.t/db/ublast/all_genomes//Bifidobacterium_adolescentis.fasta	0.00126169643872
/home/allnutt.t/db/ublast/all_genomes//Methanosarcina_siciliae.fasta	0.00123124755215
/home/allnutt.t/db/ublast/all_genomes//Parachlamydia_acanthamoebae.fasta	0.00121649084241
/home/allnutt.t/db/ublast/all_genomes//Streptomyces_collinus.fasta	0.00120203400217
/home/allnutt.t/db/ublast/all_genomes//Candidatus_Sodalis.fasta	0.00118786848002
/home/allnutt.t/db/ublast/all_genomes//Nibricoccus_aquaticus.fasta	0.00117398603735
/home/allnutt.t/db/ublast/all_genomes//Bacillus_aryabhattai.fasta	0.0011603787344
/home/allnutt.t/db/ublast/all_genomes//Caminibacter_mediatlanticus.fasta	0.00114703891709
/home/allnutt.t/db/ublast/all_genomes//Propionibacterium_acnes.fasta	0.0011339592045
/home/allnutt.t/db/ublast/all_genomes//Halotalea_alkalilenta.fasta	0.00112113247703
/home/allnutt.t/db/ublast/all_genomes//Weissella_soli.fasta	0.00110855186511
/home/allnutt.t/db/ublast/all_genomes//Mycoplasma_agalactiae.fasta	0.00109621073851
/home/allnutt.t/db/ublast/all_genomes//[Clostridium]_propionicum.fasta	0.00108410269624
/home/allnutt.t/db/ublast/all_genomes//Streptococcus_milleri.fasta	0.00107222155683
/home/allnutt.t/db/ublast/all_genomes//Ferroplasma_acidarmanus.fasta	0.00106056134923
/home/allnutt.t/db/ublast/all_genomes//Candidatus_Pantoea.fasta	0.00104911630405
/home/allnutt.t/db/ublast/all_genomes//Pantoea_vagans.fasta	0.0010268495824
/home/allnutt.t/db/ublast/all_genomes//Vulcanisaeta_distributa.fasta	0.00101601730285
/home/allnutt.t/db/ublast/all_genomes//Thioalkalivibrio_nitratireducens.fasta	0.000994929690887
/home/allnutt.t/db/ublast/all_genomes//Staphylococcus_nepalensis.fasta	0.000984664760519
/home/allnutt.t/db/ublast/all_genomes//Pediococcus_inopinatus.fasta	0.000974579604913
/home/allnutt.t/db/ublast/all_genomes//Staphylococcus_lutrae.fasta	0.000964669800564
/home/allnutt.t/db/ublast/all_genomes//Lactobacillus_acidipiscis.fasta	0.000954931063733
/home/allnutt.t/db/ublast/all_genomes//Pseudoalteromonas_espejiana.fasta	0.000945359245072
/home/allnutt.t/db/ublast/all_genomes//Gibbsiella_quercinecans.fasta	0.000935950324481
/home/allnutt.t/db/ublast/all_genomes//Tateyamaria_omphalii.fasta	0.00092670040621
/home/allnutt.t/db/ublast/all_genomes//Cellulophaga_lytica.fasta	0.00091760571417
/home/allnutt.t/db/ublast/all_genomes//Thermococcus_eurythermalis.fasta	0.000908662587455
/home/allnutt.t/db/ublast/all_genomes//Treponema_succinifaciens.fasta	0.000899867476062
/home/allnutt.t/db/ublast/all_genomes//Pediococcus_pentosaceus.fasta	0.000891216936796
/home/allnutt.t/db/ublast/all_genomes//Enterococcus_avium.fasta	0.000882707629357
/home/allnutt.t/db/ublast/all_genomes//Stigmatella_aurantiaca.fasta	0.000874336312591
/home/allnutt.t/db/ublast/all_genomes//Bradyrhizobium_icense.fasta	0.000866099840903
/home/allnutt.t/db/ublast/all_genomes//Desulfovibrio_piger.fasta	0.000857995160826
/home/allnutt.t/db/ublast/all_genomes//Kitasatospora_albolonga.fasta	0.000842169402675
/home/allnutt.t/db/ublast/all_genomes//Paraburkholderia_sprentiae.fasta	0.00083444264939
/home/allnutt.t/db/ublast/all_genomes//Pandoraea_faecigallinarum.fasta	0.000826836331378
/home/allnutt.t/db/ublast/all_genomes//Mycoplasma_canis.fasta	0.000819347809146
/home/allnutt.t/db/ublast/all_genomes//Flavobacterium_commune.fasta	0.000797563722097
/home/allnutt.t/db/ublast/all_genomes//Sulfurospirillum_multivorans.fasta	0.000790521437196
/home/allnutt.t/db/ublast/all_genomes//Hydrogenovibrio_thermophilus.fasta	0.000783584816193
/home/allnutt.t/db/ublast/all_genomes//Lysobacter_maris.fasta	0.000770019707397
/home/allnutt.t/db/ublast/all_genomes//Phascolarctobacterium_succinatutens.fasta	0.000763386939569
/home/allnutt.t/db/ublast/all_genomes//Pseudoalteromonas_rubra.fasta	0.000756851271643
/home/allnutt.t/db/ublast/all_genomes//Bifidobacterium_gallinarum.fasta	0.000744063290408
/home/allnutt.t/db/ublast/all_genomes//Brachyspira_intermedia.fasta	0.000737807135178
/home/allnutt.t/db/ublast/all_genomes//Olleya_aquimaris.fasta	0.000719568001152
/home/allnutt.t/db/ublast/all_genomes//Acetobacter_pomorum.fasta	0.000696420102302
/home/allnutt.t/db/ublast/all_genomes//Methylacidiphilum_fumariolicum.fasta	0.000685318980004
/home/allnutt.t/db/ublast/all_genomes//Rickettsiales_endosymbiont.fasta	0.000679881335077
/home/allnutt.t/db/ublast/all_genomes//Streptococcus_porcinus.fasta	0.000669224736887
/home/allnutt.t/db/ublast/all_genomes//Altererythrobacter_epoxidivorans.fasta	0.000664003031891
/home/allnutt.t/db/ublast/all_genomes//Thermincola_potens.fasta	0.000658850610817
/home/allnutt.t/db/ublast/all_genomes//Ignavibacterium_album.fasta	0.000653766179831
/home/allnutt.t/db/ublast/all_genomes//Yersinia_enterocolitica.fasta	0.000648748476179
/home/allnutt.t/db/ublast/all_genomes//Chryseobacterium_taklimakanense.fasta	0.000643796267275
/home/allnutt.t/db/ublast/all_genomes//Desulfotomaculum_nigrificans.fasta	0.000638908349822
/home/allnutt.t/db/ublast/all_genomes//Sulfodiicoccus_acidiphilus.fasta	0.000634083548965
/home/allnutt.t/db/ublast/all_genomes//Psychrobacter_cryohalolentis.fasta	0.000619976506968
/home/allnutt.t/db/ublast/all_genomes//Methanobrevibacter_ruminantium.fasta	0.000615392964596
/home/allnutt.t/db/ublast/all_genomes//Legionella_geestiana.fasta	0.00061086706338
/home/allnutt.t/db/ublast/all_genomes//Yersinia_kristensenii.fasta	0.000606397782818
/home/allnutt.t/db/ublast/all_genomes//Ochrobactrum_pseudogrignonense.fasta	0.000601984125653
/home/allnutt.t/db/ublast/all_genomes//Marivirga_tractuosa.fasta	0.00059762511723
/home/allnutt.t/db/ublast/all_genomes//Campylobacter_upsaliensis.fasta	0.000593319804871
/home/allnutt.t/db/ublast/all_genomes//Ralstonia_solanacearum.fasta	0.000589067257265
/home/allnutt.t/db/ublast/all_genomes//Porphyromonas_cangingivalis.fasta	0.000584866563891
/home/allnutt.t/db/ublast/all_genomes//Pseudomonas_frederiksbergensis.fasta	0.000580716834445
/home/allnutt.t/db/ublast/all_genomes//Sphingopyxis_alaskensis.fasta	0.000576617198294
/home/allnutt.t/db/ublast/all_genomes//Borrelia_mayonii.fasta	0.000572566803948
/home/allnutt.t/db/ublast/all_genomes//Actinomyces_howellii.fasta	0.000568564818543
/home/allnutt.t/db/ublast/all_genomes//Clostridium_septicum.fasta	0.000564610427344
/home/allnutt.t/db/ublast/all_genomes//Streptomyces_griseoviridis.fasta	0.000560702833264
/home/allnutt.t/db/ublast/all_genomes//Providencia_heimbachae.fasta	0.000556841256397
/home/allnutt.t/db/ublast/all_genomes//Acinetobacter_wuhouensis.fasta	0.000553024933569
/home/allnutt.t/db/ublast/all_genomes//Colwellia_psychrerythraea.fasta	0.000545525078349
/home/allnutt.t/db/ublast/all_genomes//Dictyoglomus_thermophilum.fasta	0.000541840099374
/home/allnutt.t/db/ublast/all_genomes//Bartonella_bacilliformis.fasta	0.00053819748046
/home/allnutt.t/db/ublast/all_genomes//Actinobacteria_bacterium.fasta	0.000534596535767
/home/allnutt.t/db/ublast/all_genomes//Desulfotomaculum_acetoxidans.fasta	0.00053103659375
/home/allnutt.t/db/ublast/all_genomes//Flavobacterium_gilvum.fasta	0.000527516996794
/home/allnutt.t/db/ublast/all_genomes//Lactobacillus_farciminis.fasta	0.000524037100863
/home/allnutt.t/db/ublast/all_genomes//Kribbella_flavida.fasta	0.000520596275152
/home/allnutt.t/db/ublast/all_genomes//Corynebacterium_segmentosum.fasta	0.000517193901764
/home/allnutt.t/db/ublast/all_genomes//Delftia_tsuruhatensis.fasta	0.000510502102947
/home/allnutt.t/db/ublast/all_genomes//Odoribacter_splanchnicus.fasta	0.000507211503381
/home/allnutt.t/db/ublast/all_genomes//Lelliottia_nimipressuralis.fasta	0.000503957007263
/home/allnutt.t/db/ublast/all_genomes//Lactobacillus_rhamnosus.fasta	0.000500738056561
/home/allnutt.t/db/ublast/all_genomes//Thermosynechococcus_elongatus.fasta	0.000497554104345
/home/allnutt.t/db/ublast/all_genomes//Spirochaeta_thermophila.fasta	0.000494404614523
/home/allnutt.t/db/ublast/all_genomes//Geovibrio_thiophilus.fasta	0.000488206930299
/home/allnutt.t/db/ublast/all_genomes//Hydrogenophaga_crassostreae.fasta	0.000485157715565
/home/allnutt.t/db/ublast/all_genomes//Streptomyces_albus.fasta	0.000482140922075
/home/allnutt.t/db/ublast/all_genomes//Algibacter_alginicilyticus.fasta	0.000476202665382
/home/allnutt.t/db/ublast/all_genomes//Antarctobacter_heliothermus.fasta	0.000473280258664
/home/allnutt.t/db/ublast/all_genomes//Mesorhizobium_amorphae.fasta	0.00047038838572
/home/allnutt.t/db/ublast/all_genomes//Ralstonia_eutropha.fasta	0.000467526597027
/home/allnutt.t/db/ublast/all_genomes//Mycoplasma_phocirhinis.fasta	0.000464694451585
/home/allnutt.t/db/ublast/all_genomes//Aggregatibacter_aphrophilus.fasta	0.000461891516717
/home/allnutt.t/db/ublast/all_genomes//Borrelia_parkeri.fasta	0.000459117367881
/home/allnutt.t/db/ublast/all_genomes//Lactobacillus_paragasseri.fasta	0.000456371588482
/home/allnutt.t/db/ublast/all_genomes//Basilea_psittacipulmonis.fasta	0.000450963510258
/home/allnutt.t/db/ublast/all_genomes//Bacteriovorax_marinus.fasta	0.000448300416364
/home/allnutt.t/db/ublast/all_genomes//Paenibacillus_chitinolyticus.fasta	0.000445664101427
/home/allnutt.t/db/ublast/all_genomes//Chryseobacterium_balustinum.fasta	0.000440470297382
/home/allnutt.t/db/ublast/all_genomes//Chryseobacterium_antarcticum.fasta	0.000437912069914
/home/allnutt.t/db/ublast/all_genomes//Litorilituus_sediminis.fasta	0.00043537914438
/home/allnutt.t/db/ublast/all_genomes//Dietzia_psychralcaliphila.fasta	0.000432871168084
/home/allnutt.t/db/ublast/all_genomes//Azotobacter_chroococcum.fasta	0.000430387794662
/home/allnutt.t/db/ublast/all_genomes//Kocuria_palustris.fasta	0.000425493501824
/home/allnutt.t/db/ublast/all_genomes//Komagataeibacter_medellinensis.fasta	0.000420693616425
/home/allnutt.t/db/ublast/all_genomes//Pelagibaca_abyssi.fasta	0.000418328274051
/home/allnutt.t/db/ublast/all_genomes//Salinivibrio_kushneri.fasta	0.000415985581827
/home/allnutt.t/db/ublast/all_genomes//Alkalilimnicola_ehrlichii.fasta	0.000409090375234
/home/allnutt.t/db/ublast/all_genomes//Cellvibrio_japonicus.fasta	0.000406835278921
/home/allnutt.t/db/ublast/all_genomes//Mesorhizobium_ciceri.fasta	0.00040460135616
/home/allnutt.t/db/ublast/all_genomes//Bradyrhizobium_guangdongense.fasta	0.000402388326702
/home/allnutt.t/db/ublast/all_genomes//Propionibacterium_acidifaciens.fasta	0.000400195915075
/home/allnutt.t/db/ublast/all_genomes//Sphaerochaeta_globosa.fasta	0.00039802385049
/home/allnutt.t/db/ublast/all_genomes//Ignicoccus_islandicus.fasta	0.000395871866736
/home/allnutt.t/db/ublast/all_genomes//Bifidobacterium_scardovii.fasta	0.000391627099237
/home/allnutt.t/db/ublast/all_genomes//Planococcus_halocryophilus.fasta	0.000389533805143
/home/allnutt.t/db/ublast/all_genomes//Nostoc_punctiforme.fasta	0.000387459571008
/home/allnutt.t/db/ublast/all_genomes//Veillonella_parvula.fasta	0.000385404152158
/home/allnutt.t/db/ublast/all_genomes//Ferroplasma_acidiphilum.fasta	0.000383367307967
/home/allnutt.t/db/ublast/all_genomes//Corynebacterium_cystitidis.fasta	0.000381348801774
/home/allnutt.t/db/ublast/all_genomes//Bdellovibrio_exovorus.fasta	0.000379348400803
/home/allnutt.t/db/ublast/all_genomes//Agrobacterium_rhizogenes.fasta	0.000377365876085
/home/allnutt.t/db/ublast/all_genomes//Sphingobium_herbicidovorans.fasta	0.000375401002384
/home/allnutt.t/db/ublast/all_genomes//Thermoplasma_volcanium.fasta	0.000373453558119
/home/allnutt.t/db/ublast/all_genomes//Erythrobacter_gangjinensis.fasta	0.000371523325296
/home/allnutt.t/db/ublast/all_genomes//Lacunisphaera_limnophila.fasta	0.000369610089431
/home/allnutt.t/db/ublast/all_genomes//Staphylococcus_hyicus.fasta	0.000367713639488
/home/allnutt.t/db/ublast/all_genomes//Mycobacterium_abscessus.fasta	0.000365833767805
/home/allnutt.t/db/ublast/all_genomes//Arsenophonus_endosymbiont.fasta	0.000363970270033
/home/allnutt.t/db/ublast/all_genomes//Geobacillus_thermoleovorans.fasta	0.000362122945066
/home/allnutt.t/db/ublast/all_genomes//Chloroflexus_aurantiacus.fasta	0.000360291594984
/home/allnutt.t/db/ublast/all_genomes//Curtobacterium_pusillum.fasta	0.000358476024988
/home/allnutt.t/db/ublast/all_genomes//Halorhodospira_halophila.fasta	0.000356676043339
/home/allnutt.t/db/ublast/all_genomes//Caldicellulosiruptor_kronotskyensis.fasta	0.000354891461301
/home/allnutt.t/db/ublast/all_genomes//Paenibacillus_lautus.fasta	0.000353122093085
/home/allnutt.t/db/ublast/all_genomes//Listeria_ivanovii.fasta	0.000351367755788
/home/allnutt.t/db/ublast/all_genomes//Sulfurimonas_autotrophica.fasta	0.000349628269342
/home/allnutt.t/db/ublast/all_genomes//Enterobacteriaceae_bacterium.fasta	0.000347903456461
/home/allnutt.t/db/ublast/all_genomes//Pectobacterium_carotovorum.fasta	0.000346193142584
/home/allnutt.t/db/ublast/all_genomes//Streptomyces_xinghaiensis.fasta	0.000344497155828
/home/allnutt.t/db/ublast/all_genomes//Treponema_denticola.fasta	0.00034114748923
/home/allnutt.t/db/ublast/all_genomes//Staphylococcus_agnetis.fasta	0.000339493478558
/home/allnutt.t/db/ublast/all_genomes//Neisseria_meningitidis.fasta	0.000337853133252
/home/allnutt.t/db/ublast/all_genomes//Luteipulveratus_mongoliensis.fasta	0.000336226294081
/home/allnutt.t/db/ublast/all_genomes//Lactobacillus_jensenii.fasta	0.000334612804205
/home/allnutt.t/db/ublast/all_genomes//Candidatus_Nitrosocosmicus.fasta	0.000333012509131
/home/allnutt.t/db/ublast/all_genomes//Rubrivivax_gelatinosus.fasta	0.000331425256671
/home/allnutt.t/db/ublast/all_genomes//Cronobacter_condimenti.fasta	0.000329850896901
/home/allnutt.t/db/ublast/all_genomes//Gardnerella_vaginalis.fasta	0.000328289282117
/home/allnutt.t/db/ublast/all_genomes//Zymomonas_mobilis.fasta	0.000326740266796
/home/allnutt.t/db/ublast/all_genomes//Sphingobium_chlorophenolicum.fasta	0.000325203707559
/home/allnutt.t/db/ublast/all_genomes//Cloacibacterium_normanense.fasta	0.000323679463128
/home/allnutt.t/db/ublast/all_genomes//Pontibacter_actiniarum.fasta	0.000322167394291
/home/allnutt.t/db/ublast/all_genomes//Brevibacterium_linens.fasta	0.000320667363865
/home/allnutt.t/db/ublast/all_genomes//Thioalkalivibrio_versutus.fasta	0.000319179236661
/home/allnutt.t/db/ublast/all_genomes//Borrelia_recurrentis.fasta	0.000317702879444
/home/allnutt.t/db/ublast/all_genomes//Morganella_morganii.fasta	0.000316238160905
/home/allnutt.t/db/ublast/all_genomes//Chelatococcus_daeguensis.fasta	0.000314784951621
/home/allnutt.t/db/ublast/all_genomes//Mesoplasma_lactucae.fasta	0.000313343124025
/home/allnutt.t/db/ublast/all_genomes//Salinivirga_cyanobacteriivorans.fasta	0.000311912552372
/home/allnutt.t/db/ublast/all_genomes//Aerococcus_christensenii.fasta	0.000310493112711
/home/allnutt.t/db/ublast/all_genomes//Chlamydia_avium.fasta	0.000309084682848
/home/allnutt.t/db/ublast/all_genomes//Fictibacillus_arsenicus.fasta	0.000307687142318
/home/allnutt.t/db/ublast/all_genomes//Rhizobium_esperanzae.fasta	0.000306300372356
/home/allnutt.t/db/ublast/all_genomes//Marinifilaceae_bacterium.fasta	0.000304924255869
/home/allnutt.t/db/ublast/all_genomes//Pantoea_agglomerans.fasta	0.000303558677402
/home/allnutt.t/db/ublast/all_genomes//Caldicellulosiruptor_bescii.fasta	0.000300858680754
/home/allnutt.t/db/ublast/all_genomes//Legionella_clemsonensis.fasta	0.000299524039621
/home/allnutt.t/db/ublast/all_genomes//Pandoraea_apista.fasta	0.000298199490553
/home/allnutt.t/db/ublast/all_genomes//Bifidobacterium_asteroides.fasta	0.000296884925892
/home/allnutt.t/db/ublast/all_genomes//Paracoccus_yeei.fasta	0.000294285326537
/home/allnutt.t/db/ublast/all_genomes//Vibrio_neocaledonicus.fasta	0.000293000083831
/home/allnutt.t/db/ublast/all_genomes//Rhizorhabdus_dicambivorans.fasta	0.000291724409461
/home/allnutt.t/db/ublast/all_genomes//Pyrococcus_furiosus.fasta	0.000290458202927
/home/allnutt.t/db/ublast/all_genomes//Rhodobacteraceae_bacterium.fasta	0.000289201365094
/home/allnutt.t/db/ublast/all_genomes//Mycoplasma_anseris.fasta	0.00028795379816
/home/allnutt.t/db/ublast/all_genomes//Wenyingzhuangia_fucanilytica.fasta	0.000286715405645
/home/allnutt.t/db/ublast/all_genomes//Erwinia_billingiae.fasta	0.00028548609236
/home/allnutt.t/db/ublast/all_genomes//Sulfuricurvum_kujiense.fasta	0.000284265764391
/home/allnutt.t/db/ublast/all_genomes//Mycoplasma_arginini.fasta	0.000283054329076
/home/allnutt.t/db/ublast/all_genomes//Streptococcus_constellatus.fasta	0.000281851694986
/home/allnutt.t/db/ublast/all_genomes//Haloarcula_marismortui.fasta	0.000280657771903
/home/allnutt.t/db/ublast/all_genomes//Enterobacter_cancerogenus.fasta	0.000279472470802
/home/allnutt.t/db/ublast/all_genomes//Stella_humosa.fasta	0.000278295703833
/home/allnutt.t/db/ublast/all_genomes//Ferriphaselus_amnicola.fasta	0.000277127384296
/home/allnutt.t/db/ublast/all_genomes//Natrinema_pallidum.fasta	0.000275967426631
/home/allnutt.t/db/ublast/all_genomes//Streptomyces_actuosus.fasta	0.000274815746395
/home/allnutt.t/db/ublast/all_genomes//Microcystis_viridis.fasta	0.000273672260241
/home/allnutt.t/db/ublast/all_genomes//Haematobacter_massiliensis.fasta	0.000272536885909
/home/allnutt.t/db/ublast/all_genomes//Cronobacter_turicensis.fasta	0.000271409542201
/home/allnutt.t/db/ublast/all_genomes//Francisella_halioticida.fasta	0.000270290148968
/home/allnutt.t/db/ublast/all_genomes//[Clostridium]_bolteae.fasta	0.000269178627093
/home/allnutt.t/db/ublast/all_genomes//Mycoplasma_mobile.fasta	0.000268074898474
/home/allnutt.t/db/ublast/all_genomes//Dehalobacterium_formicoaceticum.fasta	0.000266978886007
/home/allnutt.t/db/ublast/all_genomes//Pseudomonas_avellanae.fasta	0.000265890513575
/home/allnutt.t/db/ublast/all_genomes//Brachybacterium_ginsengisoli.fasta	0.000264809706025
/home/allnutt.t/db/ublast/all_genomes//Lactobacillus_coryniformis.fasta	0.000263736389162
/home/allnutt.t/db/ublast/all_genomes//TM7_phylum.fasta	0.000262670489727
/home/allnutt.t/db/ublast/all_genomes//Corynebacterium_provencense.fasta	0.000261611935384
