# Supplementary material for: Expanding the taxonomic range in the fecal metagenome
Source: BMC Bioinformatics. 2021 Jun 9;22:312. doi: 10.1186/s12859-021-04212-6 (PMC8188691; doi:10.1186/s12859-021-04212-6)
Supplement: Supplementary file 1 — Additional file 1. File containing all scripts and information for benchmarking simulations. This information is also available at the link: https://github.com/theo-allnutt-bioinformatics/Allnutt_etal_2020_expanding_the_taxonomic. [file 12859_2021_4212_MOESM1_ESM.zip › Allnutt_etal_2020_expanding_the_taxonomic-main/sim_abund/bact/sim17.abund]

/home/allnutt.t/db/ublast/all_genomes//Ralstonia_solanacearum.fasta	0.0744597355437
/home/allnutt.t/db/ublast/all_genomes//Corynebacterium_ammoniagenes.fasta	0.0505564712012
/home/allnutt.t/db/ublast/all_genomes//Mycoplasma_parvum.fasta	0.0373271466077
/home/allnutt.t/db/ublast/all_genomes//Corynebacterium_kroppenstedtii.fasta	0.0327685808909
/home/allnutt.t/db/ublast/all_genomes//Polaromonas_naphthalenivorans.fasta	0.0290858206383
/home/allnutt.t/db/ublast/all_genomes//Candidatus_Pantoea.fasta	0.0260583753739
/home/allnutt.t/db/ublast/all_genomes//Cnuibacter_physcomitrellae.fasta	0.0235326014109
/home/allnutt.t/db/ublast/all_genomes//Deinococcus_ficus.fasta	0.0213984417416
/home/allnutt.t/db/ublast/all_genomes//Neisseria_sicca.fasta	0.0195751752105
/home/allnutt.t/db/ublast/all_genomes//Pseudoalteromonas_agarivorans.fasta	0.0180023712415
/home/allnutt.t/db/ublast/all_genomes//Aminobacterium_colombiense.fasta	0.0166339706619
/home/allnutt.t/db/ublast/all_genomes//Mycobacterium_shigaense.fasta	0.0154343076527
/home/allnutt.t/db/ublast/all_genomes//Brevundimonas_vancanneytii.fasta	0.0143753728041
/home/allnutt.t/db/ublast/all_genomes//Terriglobus_roseus.fasta	0.0125949427073
/home/allnutt.t/db/ublast/all_genomes//Ilyobacter_polytropus.fasta	0.011840968028
/home/allnutt.t/db/ublast/all_genomes//Candidatus_Endomicrobium.fasta	0.0111610214243
/home/allnutt.t/db/ublast/all_genomes//Bartonella_clarridgeiae.fasta	0.0105452202437
/home/allnutt.t/db/ublast/all_genomes//Tetragenococcus_halophilus.fasta	0.00998532382237
/home/allnutt.t/db/ublast/all_genomes//Lysinibacillus_varians.fasta	0.00947441095864
/home/allnutt.t/db/ublast/all_genomes//Candidatus_Nitrosocaldus.fasta	0.00900662981824
/home/allnutt.t/db/ublast/all_genomes//Clostridium_kluyveri.fasta	0.00857700210398
/home/allnutt.t/db/ublast/all_genomes//Legionella_israelensis.fasta	0.00747732319971
/home/allnutt.t/db/ublast/all_genomes//Staphylococcus_felis.fasta	0.00716319337819
/home/allnutt.t/db/ublast/all_genomes//Legionella_oakridgensis.fasta	0.00659856671595
/home/allnutt.t/db/ublast/all_genomes//Liberibacter_crescens.fasta	0.00634411943725
/home/allnutt.t/db/ublast/all_genomes//Mycoplasma_penetrans.fasta	0.00610600213309
/home/allnutt.t/db/ublast/all_genomes//Alteromonas_australica.fasta	0.00588277017891
/home/allnutt.t/db/ublast/all_genomes//Xanthomonas_perforans.fasta	0.00567314005645
/home/allnutt.t/db/ublast/all_genomes//Stigmatella_aurantiaca.fasta	0.00529023109491
/home/allnutt.t/db/ublast/all_genomes//Capnocytophaga_ochracea.fasta	0.00511501327764
/home/allnutt.t/db/ublast/all_genomes//Paraburkholderia_aromaticivorans.fasta	0.00494949072612
/home/allnutt.t/db/ublast/all_genomes//Haematospirillum_jordaniae.fasta	0.00479292130725
/home/allnutt.t/db/ublast/all_genomes//Geobacillus_stearothermophilus.fasta	0.00464463474622
/home/allnutt.t/db/ublast/all_genomes//Rhodococcus_biphenylivorans.fasta	0.00450402427408
/home/allnutt.t/db/ublast/all_genomes//Staphylococcus_lutrae.fasta	0.00437053940138
/home/allnutt.t/db/ublast/all_genomes//Thermotoga_petrophila.fasta	0.00424367964609
/home/allnutt.t/db/ublast/all_genomes//Arcobacter_thereius.fasta	0.00412298907298
/home/allnutt.t/db/ublast/all_genomes//Pantoea_vagans.fasta	0.00389848645102
/home/allnutt.t/db/ublast/all_genomes//Mycoplasma_glycophilum.fasta	0.00379394523436
/home/allnutt.t/db/ublast/all_genomes//Bifidobacterium_scardovii.fasta	0.00369410797162
/home/allnutt.t/db/ublast/all_genomes//Methylobacterium_aquaticum.fasta	0.00359868062209
/home/allnutt.t/db/ublast/all_genomes//Bradymonas_sediminis.fasta	0.00350739248933
/home/allnutt.t/db/ublast/all_genomes//Ruminococcus_bicirculans.fasta	0.00341999398767
/home/allnutt.t/db/ublast/all_genomes//Vibrio_rumoiensis.fasta	0.00333625465752
/home/allnutt.t/db/ublast/all_genomes//Enterobacter_roggenkampii.fasta	0.00325596139805
/home/allnutt.t/db/ublast/all_genomes//Halomonas_aestuarii.fasta	0.00317891688999
/home/allnutt.t/db/ublast/all_genomes//Terribacillus_goriensis.fasta	0.00310493818556
/home/allnutt.t/db/ublast/all_genomes//Mucinivorans_hirudinis.fasta	0.00303385544515
/home/allnutt.t/db/ublast/all_genomes//Thermus_brockianus.fasta	0.00296551080357
/home/allnutt.t/db/ublast/all_genomes//Clostridium_estertheticum.fasta	0.00289975735056
/home/allnutt.t/db/ublast/all_genomes//Mycobacterium_goodii.fasta	0.00283645821262
/home/allnutt.t/db/ublast/all_genomes//Oligotropha_carboxidovorans.fasta	0.00277548572465
/home/allnutt.t/db/ublast/all_genomes//Geoalkalibacter_subterraneus.fasta	0.0027167206813
/home/allnutt.t/db/ublast/all_genomes//Streptomyces_dengpaensis.fasta	0.00266005165942
/home/allnutt.t/db/ublast/all_genomes//Enterococcus_avium.fasta	0.0026053744039
/home/allnutt.t/db/ublast/all_genomes//Mycobacterium_fortuitum.fasta	0.00255259127005
/home/allnutt.t/db/ublast/all_genomes//Brachyspira_hampsonii.fasta	0.00250161071666
/home/allnutt.t/db/ublast/all_genomes//Persephonella_marina.fasta	0.00245234684456
/home/allnutt.t/db/ublast/all_genomes//Massilia_umbonata.fasta	0.00240471897583
/home/allnutt.t/db/ublast/all_genomes//Nitrosomonas_europaea.fasta	0.00231407237181
/home/allnutt.t/db/ublast/all_genomes//Auricoccus_indicus.fasta	0.0022709150924
/home/allnutt.t/db/ublast/all_genomes//Mycobacterium_paragordonae.fasta	0.00222911611249
/home/allnutt.t/db/ublast/all_genomes//Pseudothermotoga_elfii.fasta	0.00218861571361
/home/allnutt.t/db/ublast/all_genomes//Geobacillus_thermocatenulatus.fasta	0.00214935752988
/home/allnutt.t/db/ublast/all_genomes//Sphingobacterium_psychroaquaticum.fasta	0.00211128831997
/home/allnutt.t/db/ublast/all_genomes//Halioglobus_pacificus.fasta	0.0020743577573
/home/allnutt.t/db/ublast/all_genomes//Cyanobacterium_endosymbiont.fasta	0.00203851823662
/home/allnutt.t/db/ublast/all_genomes//Victivallales_bacterium.fasta	0.00200372469572
/home/allnutt.t/db/ublast/all_genomes//Rickettsia_africae.fasta	0.00196993445072
/home/allnutt.t/db/ublast/all_genomes//Coxiella-like_endosymbiont.fasta	0.00193710704392
/home/allnutt.t/db/ublast/all_genomes//Borreliella_bissettii.fasta	0.00187418921078
/home/allnutt.t/db/ublast/all_genomes//Corynebacterium_efficiens.fasta	0.00184402778418
/home/allnutt.t/db/ublast/all_genomes//Corynebacterium_ulcerans.fasta	0.00181468696238
/home/allnutt.t/db/ublast/all_genomes//Pyrodictium_delaneyi.fasta	0.00178613550269
/home/allnutt.t/db/ublast/all_genomes//Nostoc_punctiforme.fasta	0.00175834368389
/home/allnutt.t/db/ublast/all_genomes//Rubrobacter_xylanophilus.fasta	0.00173128321631
/home/allnutt.t/db/ublast/all_genomes//Sorangium_cellulosum.fasta	0.00170492715816
/home/allnutt.t/db/ublast/all_genomes//Elizabethkingia_miricola.fasta	0.00167924983759
/home/allnutt.t/db/ublast/all_genomes//Xanthomonas_vasicola.fasta	0.00165422678004
/home/allnutt.t/db/ublast/all_genomes//Qipengyuania_sediminis.fasta	0.00162983464041
/home/allnutt.t/db/ublast/all_genomes//Desulfotomaculum_acetoxidans.fasta	0.00158285500645
/home/allnutt.t/db/ublast/all_genomes//Cobetia_marina.fasta	0.00153814446141
/home/allnutt.t/db/ublast/all_genomes//Campylobacter_fetus.fasta	0.00149555095851
/home/allnutt.t/db/ublast/all_genomes//Arcobacter_suis.fasta	0.00147500415418
/home/allnutt.t/db/ublast/all_genomes//Spirosoma_pollinicola.fasta	0.00145493537409
/home/allnutt.t/db/ublast/all_genomes//Borrelia_parkeri.fasta	0.00143532903017
/home/allnutt.t/db/ublast/all_genomes//Aeromonas_dhakensis.fasta	0.0014161701856
/home/allnutt.t/db/ublast/all_genomes//Clostridium_acetobutylicum.fasta	0.00139744452168
/home/allnutt.t/db/ublast/all_genomes//Chryseobacterium_nakagawai.fasta	0.00137913830681
/home/allnutt.t/db/ublast/all_genomes//Anaerolinea_thermophila.fasta	0.00136123836714
/home/allnutt.t/db/ublast/all_genomes//Gemella_haemolysans.fasta	0.0013437320591
/home/allnutt.t/db/ublast/all_genomes//Chromohalobacter_salexigens.fasta	0.00132660724344
/home/allnutt.t/db/ublast/all_genomes//Altererythrobacter_namhicola.fasta	0.00130985226073
/home/allnutt.t/db/ublast/all_genomes//Verrucosispora_maris.fasta	0.00129345590836
/home/allnutt.t/db/ublast/all_genomes//Francisella_halioticida.fasta	0.00126169643872
/home/allnutt.t/db/ublast/all_genomes//Prevotella_fusca.fasta	0.00124631301029
/home/allnutt.t/db/ublast/all_genomes//Massilia_albidiflava.fasta	0.00123124755215
/home/allnutt.t/db/ublast/all_genomes//Methanogenic_archaeon.fasta	0.00121649084241
/home/allnutt.t/db/ublast/all_genomes//Desulfitobacterium_dichloroeliminans.fasta	0.00120203400217
/home/allnutt.t/db/ublast/all_genomes//Komagataeibacter_medellinensis.fasta	0.00118786848002
/home/allnutt.t/db/ublast/all_genomes//Neisseria_polysaccharea.fasta	0.00117398603735
/home/allnutt.t/db/ublast/all_genomes//Bacillus_licheniformis.fasta	0.0011603787344
/home/allnutt.t/db/ublast/all_genomes//Candidatus_Pelagibacter.fasta	0.00114703891709
/home/allnutt.t/db/ublast/all_genomes//Thermococcus_onnurineus.fasta	0.0011339592045
/home/allnutt.t/db/ublast/all_genomes//Marinifilaceae_bacterium.fasta	0.00112113247703
/home/allnutt.t/db/ublast/all_genomes//Pelosinus_fermentans.fasta	0.00110855186511
/home/allnutt.t/db/ublast/all_genomes//Erythrobacter_atlanticus.fasta	0.00109621073851
/home/allnutt.t/db/ublast/all_genomes//Pseudomonas_syringae.fasta	0.00108410269624
/home/allnutt.t/db/ublast/all_genomes//Desulfotalea_psychrophila.fasta	0.00107222155683
/home/allnutt.t/db/ublast/all_genomes//Pontibacter_korlensis.fasta	0.00106056134923
/home/allnutt.t/db/ublast/all_genomes//Bacteroides_helcogenes.fasta	0.00104911630405
/home/allnutt.t/db/ublast/all_genomes//Nitratireductor_basaltis.fasta	0.0010268495824
/home/allnutt.t/db/ublast/all_genomes//Paludibacter_propionicigenes.fasta	0.00101601730285
/home/allnutt.t/db/ublast/all_genomes//Listeria_monocytogenes.fasta	0.00100537896493
/home/allnutt.t/db/ublast/all_genomes//Pseudomonas_plecoglossicida.fasta	0.000994929690887
/home/allnutt.t/db/ublast/all_genomes//Candidatus_Phycorickettsia.fasta	0.000984664760519
/home/allnutt.t/db/ublast/all_genomes//Pseudoalteromonas_translucida.fasta	0.000974579604913
/home/allnutt.t/db/ublast/all_genomes//Chryseobacterium_indoltheticum.fasta	0.000964669800564
/home/allnutt.t/db/ublast/all_genomes//Dehalogenimonas_lykanthroporepellens.fasta	0.000954931063733
/home/allnutt.t/db/ublast/all_genomes//Candidatus_Korarchaeum.fasta	0.000945359245072
/home/allnutt.t/db/ublast/all_genomes//Leptospirillum_ferriphilum.fasta	0.000935950324481
/home/allnutt.t/db/ublast/all_genomes//Mycoplasma_meleagridis.fasta	0.00092670040621
/home/allnutt.t/db/ublast/all_genomes//Lactobacillus_paracasei.fasta	0.00091760571417
/home/allnutt.t/db/ublast/all_genomes//Alphaproteobacteria_bacterium.fasta	0.000908662587455
/home/allnutt.t/db/ublast/all_genomes//Streptomyces_koyangensis.fasta	0.000899867476062
/home/allnutt.t/db/ublast/all_genomes//Comamonas_terrigena.fasta	0.000891216936796
/home/allnutt.t/db/ublast/all_genomes//Melioribacter_roseus.fasta	0.000882707629357
/home/allnutt.t/db/ublast/all_genomes//Thioclava_nitratireducens.fasta	0.000866099840903
/home/allnutt.t/db/ublast/all_genomes//Amphibacillus_xylanus.fasta	0.000857995160826
/home/allnutt.t/db/ublast/all_genomes//[Eubacterium]_rectale.fasta	0.00085001930773
/home/allnutt.t/db/ublast/all_genomes//Nocardia_cyriacigeorgica.fasta	0.000842169402675
/home/allnutt.t/db/ublast/all_genomes//Azorhizobium_caulinodans.fasta	0.00083444264939
/home/allnutt.t/db/ublast/all_genomes//Neoasaia_chiangmaiensis.fasta	0.000826836331378
/home/allnutt.t/db/ublast/all_genomes//Proteiniphilum_saccharofermentans.fasta	0.000811974517542
/home/allnutt.t/db/ublast/all_genomes//Pseudomonas_alcaliphila.fasta	0.0008047139632
/home/allnutt.t/db/ublast/all_genomes//Coraliomargarita_akajimensis.fasta	0.000797563722097
/home/allnutt.t/db/ublast/all_genomes//Acidaminococcus_intestini.fasta	0.000790521437196
/home/allnutt.t/db/ublast/all_genomes//Rickettsia_rickettsii.fasta	0.000783584816193
/home/allnutt.t/db/ublast/all_genomes//Komagataeibacter_europaeus.fasta	0.000776751629346
/home/allnutt.t/db/ublast/all_genomes//Rhodococcus_coprophilus.fasta	0.000770019707397
/home/allnutt.t/db/ublast/all_genomes//Anaerostipes_rhamnosivorans.fasta	0.000763386939569
/home/allnutt.t/db/ublast/all_genomes//Methanoregula_boonei.fasta	0.000756851271643
/home/allnutt.t/db/ublast/all_genomes//Scardovia_inopinata.fasta	0.000750410704114
/home/allnutt.t/db/ublast/all_genomes//Staphylococcus_pasteuri.fasta	0.000744063290408
/home/allnutt.t/db/ublast/all_genomes//Stella_humosa.fasta	0.000737807135178
/home/allnutt.t/db/ublast/all_genomes//Shewanella_psychrophila.fasta	0.000731640392657
/home/allnutt.t/db/ublast/all_genomes//Alkalitalea_saponilacus.fasta	0.000725561265078
/home/allnutt.t/db/ublast/all_genomes//Legionella_clemsonensis.fasta	0.000719568001152
/home/allnutt.t/db/ublast/all_genomes//Rickettsia_monacensis,.fasta	0.000713658894599
/home/allnutt.t/db/ublast/all_genomes//Streptomyces_spongiicola.fasta	0.000702086545145
/home/allnutt.t/db/ublast/all_genomes//Staphylococcus_saprophyticus.fasta	0.000696420102302
/home/allnutt.t/db/ublast/all_genomes//Haemophilus_influenzae.fasta	0.000690831414381
/home/allnutt.t/db/ublast/all_genomes//Burkholderia_contaminans.fasta	0.000685318980004
/home/allnutt.t/db/ublast/all_genomes//Chromobacterium_violaceum.fasta	0.000679881335077
/home/allnutt.t/db/ublast/all_genomes//Desulfosporosinus_acidiphilus.fasta	0.000674517051663
/home/allnutt.t/db/ublast/all_genomes//Acinetobacter_lwoffii.fasta	0.000669224736887
/home/allnutt.t/db/ublast/all_genomes//Thermodesulfobium_narugense.fasta	0.000664003031891
/home/allnutt.t/db/ublast/all_genomes//Leminorella_richardii.fasta	0.000658850610817
/home/allnutt.t/db/ublast/all_genomes//Mycoavidus_cysteinexigens.fasta	0.000653766179831
/home/allnutt.t/db/ublast/all_genomes//Francisella_noatunensis.fasta	0.000648748476179
/home/allnutt.t/db/ublast/all_genomes//Hydrogenobacter_thermophilus.fasta	0.000643796267275
/home/allnutt.t/db/ublast/all_genomes//Chryseobacterium_arthrosphaerae.fasta	0.000638908349822
/home/allnutt.t/db/ublast/all_genomes//Pseudomonas_monteilii.fasta	0.000634083548965
/home/allnutt.t/db/ublast/all_genomes//Niveispirillum_cyanobacteriorum.fasta	0.000629320717466
/home/allnutt.t/db/ublast/all_genomes//Micromonospora_tulbaghiae.fasta	0.000624618734917
/home/allnutt.t/db/ublast/all_genomes//Saccharothrix_espanaensis.fasta	0.000619976506968
/home/allnutt.t/db/ublast/all_genomes//Leuconostoc_mesenteroides.fasta	0.000615392964596
/home/allnutt.t/db/ublast/all_genomes//Agrobacterium_tumefaciens.fasta	0.00061086706338
/home/allnutt.t/db/ublast/all_genomes//Spiroplasma_atrichopogonis.fasta	0.000606397782818
/home/allnutt.t/db/ublast/all_genomes//Alteromonas_mediterranea.fasta	0.000601984125653
/home/allnutt.t/db/ublast/all_genomes//Shewanella_piezotolerans.fasta	0.000593319804871
/home/allnutt.t/db/ublast/all_genomes//Croceicoccus_marinus.fasta	0.000589067257265
/home/allnutt.t/db/ublast/all_genomes//Candidatus_Filomicrobium.fasta	0.000584866563891
/home/allnutt.t/db/ublast/all_genomes//Natronorubrum_bangense.fasta	0.000580716834445
/home/allnutt.t/db/ublast/all_genomes//Streptococcus_milleri.fasta	0.000576617198294
/home/allnutt.t/db/ublast/all_genomes//Bacillus_cytotoxicus.fasta	0.000572566803948
/home/allnutt.t/db/ublast/all_genomes//Mannheimia_succiniciproducens.fasta	0.000568564818543
/home/allnutt.t/db/ublast/all_genomes//Rhizobium_etli.fasta	0.000564610427344
/home/allnutt.t/db/ublast/all_genomes//Candidatus_Phytoplasma.fasta	0.000560702833264
/home/allnutt.t/db/ublast/all_genomes//Xanthomonas_axonopodis.fasta	0.000556841256397
/home/allnutt.t/db/ublast/all_genomes//Allofrancisella_guangzhouensis.fasta	0.000553024933569
/home/allnutt.t/db/ublast/all_genomes//Mycobacterium_ulcerans.fasta	0.000549253117892
/home/allnutt.t/db/ublast/all_genomes//Lactobacillus_zymae.fasta	0.000545525078349
/home/allnutt.t/db/ublast/all_genomes//Pyrococcus_abyssi.fasta	0.000541840099374
/home/allnutt.t/db/ublast/all_genomes//Agrobacterium_fabrum.fasta	0.00053819748046
/home/allnutt.t/db/ublast/all_genomes//Lactobacillus_kunkeei.fasta	0.000534596535767
/home/allnutt.t/db/ublast/all_genomes//Rickettsia_akari.fasta	0.00053103659375
/home/allnutt.t/db/ublast/all_genomes//Streptococcus_salivarius.fasta	0.000527516996794
/home/allnutt.t/db/ublast/all_genomes//Rhodococcus_pyridinivorans.fasta	0.000520596275152
/home/allnutt.t/db/ublast/all_genomes//[Bacillus]_selenitireducens.fasta	0.000517193901764
/home/allnutt.t/db/ublast/all_genomes//Inhella_inkyongensis.fasta	0.000513829375379
/home/allnutt.t/db/ublast/all_genomes//Bacillus_circulans.fasta	0.000510502102947
/home/allnutt.t/db/ublast/all_genomes//Glutamicibacter_creatinolyticus.fasta	0.000500738056561
/home/allnutt.t/db/ublast/all_genomes//Chromatiaceae_bacterium.fasta	0.000497554104345
/home/allnutt.t/db/ublast/all_genomes//Streptomyces_venezuelae.fasta	0.000494404614523
/home/allnutt.t/db/ublast/all_genomes//Salinibacter_ruber.fasta	0.000491289061575
/home/allnutt.t/db/ublast/all_genomes//Candidatus_Erwinia.fasta	0.000488206930299
/home/allnutt.t/db/ublast/all_genomes//Neisseria_mucosa.fasta	0.000485157715565
/home/allnutt.t/db/ublast/all_genomes//Pseudoxanthomonas_suwonensis.fasta	0.000482140922075
/home/allnutt.t/db/ublast/all_genomes//Zhongshania_aliphaticivorans.fasta	0.000479156064125
/home/allnutt.t/db/ublast/all_genomes//Tsukamurella_tyrosinosolvens.fasta	0.000476202665382
/home/allnutt.t/db/ublast/all_genomes//Fabibacter_pacificus.fasta	0.000473280258664
/home/allnutt.t/db/ublast/all_genomes//Xenorhabdus_nematophila.fasta	0.00047038838572
/home/allnutt.t/db/ublast/all_genomes//Bacillus_kochii.fasta	0.000467526597027
/home/allnutt.t/db/ublast/all_genomes//Rickettsia_slovaca.fasta	0.000464694451585
/home/allnutt.t/db/ublast/all_genomes//Kingella_kingae.fasta	0.000461891516717
/home/allnutt.t/db/ublast/all_genomes//Leptospira_santarosai.fasta	0.000459117367881
/home/allnutt.t/db/ublast/all_genomes//Myroides_odoratimimus.fasta	0.000456371588482
/home/allnutt.t/db/ublast/all_genomes//Kocuria_indica.fasta	0.000453653769689
/home/allnutt.t/db/ublast/all_genomes//Tenacibaculum_dicentrarchi.fasta	0.000450963510258
/home/allnutt.t/db/ublast/all_genomes//Nitrosococcus_watsonii.fasta	0.000445664101427
/home/allnutt.t/db/ublast/all_genomes//Cutibacterium_granulosum.fasta	0.000443054185955
/home/allnutt.t/db/ublast/all_genomes//Clostridium_bornimense.fasta	0.000440470297382
/home/allnutt.t/db/ublast/all_genomes//Corynebacterium_argentoratense.fasta	0.000437912069914
/home/allnutt.t/db/ublast/all_genomes//Pluralibacter_gergoviae.fasta	0.000427928683946
/home/allnutt.t/db/ublast/all_genomes//Spiroplasma_apis.fasta	0.000425493501824
/home/allnutt.t/db/ublast/all_genomes//Lentibacillus_amyloliquefaciens.fasta	0.000423081920112
/home/allnutt.t/db/ublast/all_genomes//Clostridium_beijerinckii.fasta	0.000420693616425
/home/allnutt.t/db/ublast/all_genomes//Chryseobacterium_bernardetii.fasta	0.000418328274051
/home/allnutt.t/db/ublast/all_genomes//Mycobacterium_gilvum.fasta	0.000415985581827
/home/allnutt.t/db/ublast/all_genomes//Methanosaeta_harundinacea.fasta	0.000413665234024
/home/allnutt.t/db/ublast/all_genomes//Variibacter_gotjawalensis.fasta	0.00041136693023
/home/allnutt.t/db/ublast/all_genomes//Cellulomonas_flavigena.fasta	0.000409090375234
/home/allnutt.t/db/ublast/all_genomes//Thermodesulfatator_indicus.fasta	0.000406835278921
/home/allnutt.t/db/ublast/all_genomes//Bacillus_krulwichiae.fasta	0.00040460135616
/home/allnutt.t/db/ublast/all_genomes//Filifactor_alocis.fasta	0.000402388326702
/home/allnutt.t/db/ublast/all_genomes//Myxococcus_macrosporus.fasta	0.00039802385049
/home/allnutt.t/db/ublast/all_genomes//Candidatus_Desulfovibrio.fasta	0.000395871866736
/home/allnutt.t/db/ublast/all_genomes//Candidatus_Xiphinematobacter.fasta	0.000391627099237
/home/allnutt.t/db/ublast/all_genomes//Thermus_aquaticus.fasta	0.000389533805143
/home/allnutt.t/db/ublast/all_genomes//Streptomyces_malaysiensis.fasta	0.000387459571008
/home/allnutt.t/db/ublast/all_genomes//Deinococcus_wulumuqiensis.fasta	0.000383367307967
/home/allnutt.t/db/ublast/all_genomes//Cupriavidus_basilensis.fasta	0.000381348801774
/home/allnutt.t/db/ublast/all_genomes//Advenella_mimigardefordensis.fasta	0.000377365876085
/home/allnutt.t/db/ublast/all_genomes//Candidatus_Thiodictyon.fasta	0.000375401002384
/home/allnutt.t/db/ublast/all_genomes//Rhizobacter_gummiphilus.fasta	0.000373453558119
/home/allnutt.t/db/ublast/all_genomes//Streptomyces_lunaelactis.fasta	0.000371523325296
/home/allnutt.t/db/ublast/all_genomes//Actinomyces_gaoshouyii.fasta	0.000363970270033
/home/allnutt.t/db/ublast/all_genomes//Dokdonia_donghaensis.fasta	0.000362122945066
/home/allnutt.t/db/ublast/all_genomes//Fuerstia_marisgermanicae.fasta	0.000360291594984
/home/allnutt.t/db/ublast/all_genomes//Halomonas_beimenensis.fasta	0.000358476024988
/home/allnutt.t/db/ublast/all_genomes//Deinococcus_actinosclerus.fasta	0.000356676043339
/home/allnutt.t/db/ublast/all_genomes//Mycobacterium_tuberculosis.fasta	0.000354891461301
/home/allnutt.t/db/ublast/all_genomes//Lysobacter_maris.fasta	0.000353122093085
/home/allnutt.t/db/ublast/all_genomes//Wolinella_succinogenes.fasta	0.000349628269342
/home/allnutt.t/db/ublast/all_genomes//Gloeobacter_violaceus.fasta	0.000347903456461
/home/allnutt.t/db/ublast/all_genomes//Agrobacterium_rhizogenes.fasta	0.000346193142584
/home/allnutt.t/db/ublast/all_genomes//Lactobacillus_apis.fasta	0.000339493478558
/home/allnutt.t/db/ublast/all_genomes//Leifsonia_xyli.fasta	0.000337853133252
/home/allnutt.t/db/ublast/all_genomes//Methylobacillus_flagellatus.fasta	0.000336226294081
/home/allnutt.t/db/ublast/all_genomes//Desulfurobacterium_thermolithotrophum.fasta	0.000334612804205
/home/allnutt.t/db/ublast/all_genomes//Thermococcus_paralvinellae.fasta	0.000333012509131
/home/allnutt.t/db/ublast/all_genomes//Mycoplasma_suis.fasta	0.000331425256671
/home/allnutt.t/db/ublast/all_genomes//Azotobacter_chroococcum.fasta	0.000329850896901
/home/allnutt.t/db/ublast/all_genomes//Arcobacter_cryaerophilus.fasta	0.000328289282117
/home/allnutt.t/db/ublast/all_genomes//Algibacter_alginicilyticus.fasta	0.000326740266796
/home/allnutt.t/db/ublast/all_genomes//Methanobrevibacter_olleyae.fasta	0.000325203707559
/home/allnutt.t/db/ublast/all_genomes//Bacillus_gibsonii.fasta	0.000323679463128
/home/allnutt.t/db/ublast/all_genomes//Mobiluncus_curtisii.fasta	0.000322167394291
/home/allnutt.t/db/ublast/all_genomes//Streptomyces_vietnamensis.fasta	0.000320667363865
/home/allnutt.t/db/ublast/all_genomes//Diaphorobacter_polyhydroxybutyrativorans.fasta	0.000319179236661
/home/allnutt.t/db/ublast/all_genomes//Lelliottia_jeotgali.fasta	0.000316238160905
/home/allnutt.t/db/ublast/all_genomes//Myxococcus_stipitatus.fasta	0.000314784951621
/home/allnutt.t/db/ublast/all_genomes//Vulcanisaeta_moutnovskia.fasta	0.000313343124025
/home/allnutt.t/db/ublast/all_genomes//Microbacterium_oxydans.fasta	0.000311912552372
/home/allnutt.t/db/ublast/all_genomes//Methylorubrum_zatmanii.fasta	0.000310493112711
/home/allnutt.t/db/ublast/all_genomes//Rhizobium_phaseoli.fasta	0.000309084682848
/home/allnutt.t/db/ublast/all_genomes//Natronobacterium_gregoryi.fasta	0.000307687142318
/home/allnutt.t/db/ublast/all_genomes//Helicobacter_pullorum.fasta	0.000306300372356
/home/allnutt.t/db/ublast/all_genomes//Ferroplasma_acidiphilum.fasta	0.000304924255869
/home/allnutt.t/db/ublast/all_genomes//Carboxydocella_thermautotrophica.fasta	0.000302203523116
/home/allnutt.t/db/ublast/all_genomes//Gluconacetobacter_diazotrophicus.fasta	0.000300858680754
/home/allnutt.t/db/ublast/all_genomes//Lysinibacillus_sphaericus.fasta	0.000298199490553
/home/allnutt.t/db/ublast/all_genomes//Lactobacillus_coryniformis.fasta	0.000296884925892
/home/allnutt.t/db/ublast/all_genomes//Pseudomonas_frederiksbergensis.fasta	0.000295580239461
/home/allnutt.t/db/ublast/all_genomes//Sphingobium_amiense.fasta	0.000294285326537
/home/allnutt.t/db/ublast/all_genomes//Streptococcus_pseudoporcinus.fasta	0.000293000083831
/home/allnutt.t/db/ublast/all_genomes//Pseudomonas_cerasi.fasta	0.000291724409461
/home/allnutt.t/db/ublast/all_genomes//Swingsia_samuiensis.fasta	0.000290458202927
/home/allnutt.t/db/ublast/all_genomes//Fictibacillus_phosphorivorans.fasta	0.000289201365094
/home/allnutt.t/db/ublast/all_genomes//Thermoplasmatales_archaeon.fasta	0.00028795379816
/home/allnutt.t/db/ublast/all_genomes//Bacillus_litoralis.fasta	0.000286715405645
/home/allnutt.t/db/ublast/all_genomes//Halobellus_limi.fasta	0.00028548609236
/home/allnutt.t/db/ublast/all_genomes//Gordonia_rubripertincta.fasta	0.000284265764391
/home/allnutt.t/db/ublast/all_genomes//Desulfovibrio_aespoeensis.fasta	0.000283054329076
/home/allnutt.t/db/ublast/all_genomes//Mycobacterium_colombiense.fasta	0.000281851694986
/home/allnutt.t/db/ublast/all_genomes//Egibacter_rhizosphaerae.fasta	0.000280657771903
/home/allnutt.t/db/ublast/all_genomes//Sulfurospirillum_barnesii.fasta	0.000279472470802
/home/allnutt.t/db/ublast/all_genomes//Bacillus_toyonensis.fasta	0.000278295703833
/home/allnutt.t/db/ublast/all_genomes//Microlunatus_phosphovorus.fasta	0.000277127384296
/home/allnutt.t/db/ublast/all_genomes//Methanoculleus_marisnigri.fasta	0.000275967426631
/home/allnutt.t/db/ublast/all_genomes//Rickettsia_massiliae.fasta	0.000274815746395
/home/allnutt.t/db/ublast/all_genomes//Azotobacter_vinelandii.fasta	0.000273672260241
/home/allnutt.t/db/ublast/all_genomes//Sodalis_endosymbiont.fasta	0.000272536885909
/home/allnutt.t/db/ublast/all_genomes//Herbaspirillum_hiltneri.fasta	0.000271409542201
/home/allnutt.t/db/ublast/all_genomes//Bacillus_safensis.fasta	0.000270290148968
/home/allnutt.t/db/ublast/all_genomes//Ehrlichia_ruminantium.fasta	0.000269178627093
/home/allnutt.t/db/ublast/all_genomes//Rickettsia_typhi.fasta	0.000268074898474
/home/allnutt.t/db/ublast/all_genomes//Bacillus_albus.fasta	0.000266978886007
/home/allnutt.t/db/ublast/all_genomes//Enterococcus_faecium.fasta	0.000265890513575
/home/allnutt.t/db/ublast/all_genomes//Mycoplasma_phocidae.fasta	0.000264809706025
/home/allnutt.t/db/ublast/all_genomes//Thalassospira_xiamenensis.fasta	0.000263736389162
/home/allnutt.t/db/ublast/all_genomes//Bacillus_marisflavi.fasta	0.000262670489727
/home/allnutt.t/db/ublast/all_genomes//Corynebacterium_provencense.fasta	0.000261611935384
/home/allnutt.t/db/ublast/all_genomes//Thermus_thermophilus.fasta	6.98149316281e-05
