# Supplementary material for: Expanding the taxonomic range in the fecal metagenome
Source: BMC Bioinformatics. 2021 Jun 9;22:312. doi: 10.1186/s12859-021-04212-6 (PMC8188691; doi:10.1186/s12859-021-04212-6)
Supplement: Supplementary file 1 — Additional file 1. File containing all scripts and information for benchmarking simulations. This information is also available at the link: https://github.com/theo-allnutt-bioinformatics/Allnutt_etal_2020_expanding_the_taxonomic. [file 12859_2021_4212_MOESM1_ESM.zip › Allnutt_etal_2020_expanding_the_taxonomic-main/sim_abund/bact/sim18.abund]

/home/allnutt.t/db/ublast/all_genomes//Mycoplasma_genitalium.fasta	0.0744597355437
/home/allnutt.t/db/ublast/all_genomes//Pseudomonas_silesiensis.fasta	0.0605466491372
/home/allnutt.t/db/ublast/all_genomes//Serratia_plymuthica.fasta	0.0505564712012
/home/allnutt.t/db/ublast/all_genomes//Thermoplasma_volcanium.fasta	0.0430884265241
/home/allnutt.t/db/ublast/all_genomes//Altererythrobacter_atlanticus.fasta	0.0373271466077
/home/allnutt.t/db/ublast/all_genomes//Sphingomonas_panacis.fasta	0.0327685808909
/home/allnutt.t/db/ublast/all_genomes//Aeromonas_dhakensis.fasta	0.0290858206383
/home/allnutt.t/db/ublast/all_genomes//Methanosalsum_zhilinae.fasta	0.0260583753739
/home/allnutt.t/db/ublast/all_genomes//Haemophilus_haemolyticus.fasta	0.0213984417416
/home/allnutt.t/db/ublast/all_genomes//Pandoraea_faecigallinarum.fasta	0.0195751752105
/home/allnutt.t/db/ublast/all_genomes//Gallibacterium_anatis.fasta	0.0180023712415
/home/allnutt.t/db/ublast/all_genomes//Francisella_noatunensis.fasta	0.0166339706619
/home/allnutt.t/db/ublast/all_genomes//Cronobacter_muytjensii.fasta	0.0154343076527
/home/allnutt.t/db/ublast/all_genomes//Nocardia_farcinica.fasta	0.0143753728041
/home/allnutt.t/db/ublast/all_genomes//Segniliparus_rotundus.fasta	0.0125949427073
/home/allnutt.t/db/ublast/all_genomes//Paenibacillus_sabinae.fasta	0.011840968028
/home/allnutt.t/db/ublast/all_genomes//Acinetobacter_johnsonii.fasta	0.0105452202437
/home/allnutt.t/db/ublast/all_genomes//Thermotoga_naphthophila.fasta	0.00998532382237
/home/allnutt.t/db/ublast/all_genomes//Gordonia_polyisoprenivorans.fasta	0.00947441095864
/home/allnutt.t/db/ublast/all_genomes//Methylophaga_frappieri.fasta	0.00900662981824
/home/allnutt.t/db/ublast/all_genomes//Caulobacter_segnis.fasta	0.00857700210398
/home/allnutt.t/db/ublast/all_genomes//Anaeromyxobacter_dehalogenans.fasta	0.00818126832464
/home/allnutt.t/db/ublast/all_genomes//Flavobacterium_arcticum.fasta	0.00781576450824
/home/allnutt.t/db/ublast/all_genomes//Phyllobacterium_zundukense.fasta	0.00747732319971
/home/allnutt.t/db/ublast/all_genomes//Bacteriovorax_stolpii.fasta	0.00716319337819
/home/allnutt.t/db/ublast/all_genomes//Acaryochloris_marina.fasta	0.00687097523526
/home/allnutt.t/db/ublast/all_genomes//Desulfoglaeba_alkanexedens.fasta	0.00659856671595
/home/allnutt.t/db/ublast/all_genomes//Sphingomonas_taxi.fasta	0.00634411943725
/home/allnutt.t/db/ublast/all_genomes//Erwinia_amylovora.fasta	0.00610600213309
/home/allnutt.t/db/ublast/all_genomes//Melittangium_boletus.fasta	0.00588277017891
/home/allnutt.t/db/ublast/all_genomes//Caldicellulosiruptor_lactoaceticus.fasta	0.00567314005645
/home/allnutt.t/db/ublast/all_genomes//Thermoclostridium_stercorarium.fasta	0.00547596785585
/home/allnutt.t/db/ublast/all_genomes//[Pasteurella]_aerogenes.fasta	0.00529023109491
/home/allnutt.t/db/ublast/all_genomes//Xylella_taiwanensis.fasta	0.00511501327764
/home/allnutt.t/db/ublast/all_genomes//Shewanella_loihica.fasta	0.00494949072612
/home/allnutt.t/db/ublast/all_genomes//Halioglobus_japonicus.fasta	0.00464463474622
/home/allnutt.t/db/ublast/all_genomes//Acidianus_sulfidivorans.fasta	0.00450402427408
/home/allnutt.t/db/ublast/all_genomes//Spiroplasma_litorale.fasta	0.00437053940138
/home/allnutt.t/db/ublast/all_genomes//Lysobacter_antibioticus.fasta	0.00424367964609
/home/allnutt.t/db/ublast/all_genomes//Acinetobacter_baumannii.fasta	0.00412298907298
/home/allnutt.t/db/ublast/all_genomes//Leptospirillum_ferrooxidans.fasta	0.00400805152557
/home/allnutt.t/db/ublast/all_genomes//Ralstonia_insidiosa.fasta	0.00389848645102
/home/allnutt.t/db/ublast/all_genomes//Fimbriimonas_ginsengisoli.fasta	0.00379394523436
/home/allnutt.t/db/ublast/all_genomes//Novosphingobium_pentaromativorans.fasta	0.00369410797162
/home/allnutt.t/db/ublast/all_genomes//Mesorhizobium_amorphae.fasta	0.00359868062209
/home/allnutt.t/db/ublast/all_genomes//Borrelia_parkeri.fasta	0.00350739248933
/home/allnutt.t/db/ublast/all_genomes//Mycoplasma_canis.fasta	0.00341999398767
/home/allnutt.t/db/ublast/all_genomes//Alphaproteobacteria_bacterium.fasta	0.00333625465752
/home/allnutt.t/db/ublast/all_genomes//Xenorhabdus_doucetiae.fasta	0.00325596139805
/home/allnutt.t/db/ublast/all_genomes//Spiroplasma_taiwanense.fasta	0.00317891688999
/home/allnutt.t/db/ublast/all_genomes//Methanosphaerula_palustris.fasta	0.00310493818556
/home/allnutt.t/db/ublast/all_genomes//Mycoplasma_gallopavonis.fasta	0.00303385544515
/home/allnutt.t/db/ublast/all_genomes//Austwickia_chelonae.fasta	0.00296551080357
/home/allnutt.t/db/ublast/all_genomes//Streptococcus_pseudopneumoniae.fasta	0.00289975735056
/home/allnutt.t/db/ublast/all_genomes//Streptomyces_griseorubiginosus.fasta	0.00283645821262
/home/allnutt.t/db/ublast/all_genomes//Desulfosporosinus_acidiphilus.fasta	0.0027167206813
/home/allnutt.t/db/ublast/all_genomes//Acetobacteraceae_bacterium.fasta	0.00266005165942
/home/allnutt.t/db/ublast/all_genomes//Petrotoga_mobilis.fasta	0.0026053744039
/home/allnutt.t/db/ublast/all_genomes//Cellulosimicrobium_cellulans.fasta	0.00255259127005
/home/allnutt.t/db/ublast/all_genomes//Streptococcus_constellatus.fasta	0.00250161071666
/home/allnutt.t/db/ublast/all_genomes//Niabella_ginsenosidivorans.fasta	0.00240471897583
/home/allnutt.t/db/ublast/all_genomes//Cetia_pacifica.fasta	0.00235865126976
/home/allnutt.t/db/ublast/all_genomes//Intrasporangium_calvum.fasta	0.00231407237181
/home/allnutt.t/db/ublast/all_genomes//Corynebacterium_humireducens.fasta	0.00222911611249
/home/allnutt.t/db/ublast/all_genomes//Chromobacterium_vaccinii.fasta	0.00218861571361
/home/allnutt.t/db/ublast/all_genomes//Bacillus_litoralis.fasta	0.00214935752988
/home/allnutt.t/db/ublast/all_genomes//Bacillus_subtilis.fasta	0.00211128831997
/home/allnutt.t/db/ublast/all_genomes//Verrucosispora_maris.fasta	0.0020743577573
/home/allnutt.t/db/ublast/all_genomes//Coxiella-like_endosymbiont.fasta	0.00203851823662
/home/allnutt.t/db/ublast/all_genomes//Zymomonas_mobilis.fasta	0.00200372469572
/home/allnutt.t/db/ublast/all_genomes//Ruegeria_pomeroyi.fasta	0.00196993445072
/home/allnutt.t/db/ublast/all_genomes//Candidatus_Purcelliella.fasta	0.00187418921078
/home/allnutt.t/db/ublast/all_genomes//Synechococcus_lividus.fasta	0.00184402778418
/home/allnutt.t/db/ublast/all_genomes//Candidatus_Methylopumilus.fasta	0.00181468696238
/home/allnutt.t/db/ublast/all_genomes//Lactobacillus_amylophilus.fasta	0.00178613550269
/home/allnutt.t/db/ublast/all_genomes//Photobacterium_gaetbulicola.fasta	0.00175834368389
/home/allnutt.t/db/ublast/all_genomes//Sulfurospirillum_deleyianum.fasta	0.00173128321631
/home/allnutt.t/db/ublast/all_genomes//[Pseudomonas]_mesoacidophila.fasta	0.00170492715816
/home/allnutt.t/db/ublast/all_genomes//Thermococcus_eurythermalis.fasta	0.00165422678004
/home/allnutt.t/db/ublast/all_genomes//Streptomyces_pristinaespiralis.fasta	0.00162983464041
/home/allnutt.t/db/ublast/all_genomes//Nitrosococcus_halophilus.fasta	0.00160605113981
/home/allnutt.t/db/ublast/all_genomes//Thermoplasmatales_archaeon.fasta	0.00158285500645
/home/allnutt.t/db/ublast/all_genomes//Pseudomonas_fulva.fasta	0.00153814446141
/home/allnutt.t/db/ublast/all_genomes//Capnocytophaga_haemolytica.fasta	0.00151659206149
/home/allnutt.t/db/ublast/all_genomes//Defluviitoga_tunisiensis.fasta	0.00149555095851
/home/allnutt.t/db/ublast/all_genomes//Emcibacter_congregatus.fasta	0.00147500415418
/home/allnutt.t/db/ublast/all_genomes//Pseudoalteromonas_atlantica.fasta	0.00145493537409
/home/allnutt.t/db/ublast/all_genomes//Streptomyces_nigra.fasta	0.00143532903017
/home/allnutt.t/db/ublast/all_genomes//Corynebacterium_urealyticum.fasta	0.0014161701856
/home/allnutt.t/db/ublast/all_genomes//Chryseobacterium_balustinum.fasta	0.00139744452168
/home/allnutt.t/db/ublast/all_genomes//Thiocystis_violascens.fasta	0.00137913830681
/home/allnutt.t/db/ublast/all_genomes//Desulfitobacterium_dehalogenans.fasta	0.00136123836714
/home/allnutt.t/db/ublast/all_genomes//Helicobacter_acinonychis.fasta	0.0013437320591
/home/allnutt.t/db/ublast/all_genomes//Myxococcus_xanthus.fasta	0.00132660724344
/home/allnutt.t/db/ublast/all_genomes//Hymenobacter_nivis.fasta	0.00130985226073
/home/allnutt.t/db/ublast/all_genomes//Paenibacillus_borealis.fasta	0.00127740741873
/home/allnutt.t/db/ublast/all_genomes//Oscillatoria_nigro-viridis.fasta	0.00126169643872
/home/allnutt.t/db/ublast/all_genomes//Desulfotomaculum_gibsoniae.fasta	0.00124631301029
/home/allnutt.t/db/ublast/all_genomes//Pyrolobus_fumarii.fasta	0.00123124755215
/home/allnutt.t/db/ublast/all_genomes//Moraxella_bovoculi.fasta	0.00121649084241
/home/allnutt.t/db/ublast/all_genomes//Antarctobacter_heliothermus.fasta	0.00120203400217
/home/allnutt.t/db/ublast/all_genomes//Herbaspirillum_seropedicae.fasta	0.00118786848002
/home/allnutt.t/db/ublast/all_genomes//Pectobacterium_atrosepticum.fasta	0.00117398603735
/home/allnutt.t/db/ublast/all_genomes//Thermoproteus_tenax.fasta	0.0011603787344
/home/allnutt.t/db/ublast/all_genomes//Leuconostoc_gelidum.fasta	0.00114703891709
/home/allnutt.t/db/ublast/all_genomes//Cronobacter_turicensis.fasta	0.0011339592045
/home/allnutt.t/db/ublast/all_genomes//Microbacterium_oleivorans.fasta	0.00112113247703
/home/allnutt.t/db/ublast/all_genomes//Bacillus_coagulans.fasta	0.00110855186511
/home/allnutt.t/db/ublast/all_genomes//Rhizobium_esperanzae.fasta	0.00109621073851
/home/allnutt.t/db/ublast/all_genomes//Campylobacter_avium.fasta	0.00108410269624
/home/allnutt.t/db/ublast/all_genomes//Halomonas_venusta.fasta	0.00107222155683
/home/allnutt.t/db/ublast/all_genomes//Halobacterium_hubeiense.fasta	0.00106056134923
/home/allnutt.t/db/ublast/all_genomes//Brachyspira_intermedia.fasta	0.00104911630405
/home/allnutt.t/db/ublast/all_genomes//Bacillus_krulwichiae.fasta	0.00103788084528
/home/allnutt.t/db/ublast/all_genomes//Chryseobacterium_arthrosphaerae.fasta	0.0010268495824
/home/allnutt.t/db/ublast/all_genomes//Brevibacterium_linens.fasta	0.00100537896493
/home/allnutt.t/db/ublast/all_genomes//Aliivibrio_salmonicida.fasta	0.000994929690887
/home/allnutt.t/db/ublast/all_genomes//Treponema_azotonutricium.fasta	0.000974579604913
/home/allnutt.t/db/ublast/all_genomes//Brenneria_goodwinii.fasta	0.000964669800564
/home/allnutt.t/db/ublast/all_genomes//Methanococcoides_methylutens.fasta	0.000954931063733
/home/allnutt.t/db/ublast/all_genomes//Corynebacterium_argentoratense.fasta	0.000945359245072
/home/allnutt.t/db/ublast/all_genomes//Thermococcus_gammatolerans.fasta	0.000935950324481
/home/allnutt.t/db/ublast/all_genomes//Haliscomenobacter_hydrossis.fasta	0.00092670040621
/home/allnutt.t/db/ublast/all_genomes//Pediococcus_pentosaceus.fasta	0.00091760571417
/home/allnutt.t/db/ublast/all_genomes//Acetobacter_pomorum.fasta	0.000908662587455
/home/allnutt.t/db/ublast/all_genomes//Pontibacter_korlensis.fasta	0.000899867476062
/home/allnutt.t/db/ublast/all_genomes//Corynebacterium_terpenotabidum.fasta	0.000891216936796
/home/allnutt.t/db/ublast/all_genomes//Thioclava_nitratireducens.fasta	0.000882707629357
/home/allnutt.t/db/ublast/all_genomes//Bacillus_pseudofirmus.fasta	0.000874336312591
/home/allnutt.t/db/ublast/all_genomes//Methanobrevibacter_smithii.fasta	0.000866099840903
/home/allnutt.t/db/ublast/all_genomes//Lachnospiraceae_bacterium.fasta	0.000857995160826
/home/allnutt.t/db/ublast/all_genomes//Enterobacter_hormaechei.fasta	0.00085001930773
/home/allnutt.t/db/ublast/all_genomes//Weissella_cibaria.fasta	0.000842169402675
/home/allnutt.t/db/ublast/all_genomes//Terriglobus_roseus.fasta	0.00083444264939
/home/allnutt.t/db/ublast/all_genomes//Carnobacterium_divergens.fasta	0.000826836331378
/home/allnutt.t/db/ublast/all_genomes//Corynebacterium_glyciniphilum.fasta	0.000819347809146
/home/allnutt.t/db/ublast/all_genomes//Streptomyces_malaysiensis.fasta	0.000811974517542
/home/allnutt.t/db/ublast/all_genomes//Bacillus_aerophilus.fasta	0.0008047139632
/home/allnutt.t/db/ublast/all_genomes//Klebsiella_quasipneumoniae.fasta	0.000797563722097
/home/allnutt.t/db/ublast/all_genomes//Gordonibacter_urolithinfaciens.fasta	0.000790521437196
/home/allnutt.t/db/ublast/all_genomes//Candidatus_Erwinia.fasta	0.000776751629346
/home/allnutt.t/db/ublast/all_genomes//Corynebacterium_maris.fasta	0.000770019707397
/home/allnutt.t/db/ublast/all_genomes//Acidithiobacillus_ferrivorans.fasta	0.000763386939569
/home/allnutt.t/db/ublast/all_genomes//Microbacterium_oxydans.fasta	0.000756851271643
/home/allnutt.t/db/ublast/all_genomes//Oceanithermus_profundus.fasta	0.000750410704114
/home/allnutt.t/db/ublast/all_genomes//Actinomyces_oris.fasta	0.000744063290408
/home/allnutt.t/db/ublast/all_genomes//Methanomethylovorans_hollandica.fasta	0.000737807135178
/home/allnutt.t/db/ublast/all_genomes//Hungatella_hathewayi.fasta	0.000731640392657
/home/allnutt.t/db/ublast/all_genomes//Sulfuricurvum_kujiense.fasta	0.000725561265078
/home/allnutt.t/db/ublast/all_genomes//Geobacillus_thermocatenulatus.fasta	0.000719568001152
/home/allnutt.t/db/ublast/all_genomes//Komagataeibacter_saccharivorans.fasta	0.000713658894599
/home/allnutt.t/db/ublast/all_genomes//Kozakia_baliensis.fasta	0.000707832282743
/home/allnutt.t/db/ublast/all_genomes//Negativicoccus_massiliensis.fasta	0.000702086545145
/home/allnutt.t/db/ublast/all_genomes//Methanolobus_psychrophilus.fasta	0.000690831414381
/home/allnutt.t/db/ublast/all_genomes//Clostridioides_difficile.fasta	0.000685318980004
/home/allnutt.t/db/ublast/all_genomes//Deinococcus_maricopensis.fasta	0.000679881335077
/home/allnutt.t/db/ublast/all_genomes//Lactobacillus_farciminis.fasta	0.000674517051663
/home/allnutt.t/db/ublast/all_genomes//Photorhabdus_temperata.fasta	0.000669224736887
/home/allnutt.t/db/ublast/all_genomes//Caulobacter_henricii.fasta	0.000664003031891
/home/allnutt.t/db/ublast/all_genomes//Caldicellulosiruptor_bescii.fasta	0.000658850610817
/home/allnutt.t/db/ublast/all_genomes//Halomonas_huangheensis.fasta	0.000653766179831
/home/allnutt.t/db/ublast/all_genomes//Microbacterium_foliorum.fasta	0.000648748476179
/home/allnutt.t/db/ublast/all_genomes//'Deinococcus_soli'.fasta	0.000638908349822
/home/allnutt.t/db/ublast/all_genomes//Spiroplasma_mirum.fasta	0.000634083548965
/home/allnutt.t/db/ublast/all_genomes//Neisseria_animalis.fasta	0.000624618734917
/home/allnutt.t/db/ublast/all_genomes//Acetohalobium_arabaticum.fasta	0.000619976506968
/home/allnutt.t/db/ublast/all_genomes//Salmonella_enterica.fasta	0.000615392964596
/home/allnutt.t/db/ublast/all_genomes//Escherichia_albertii.fasta	0.00061086706338
/home/allnutt.t/db/ublast/all_genomes//Geobacter_bemidjiensis.fasta	0.000606397782818
/home/allnutt.t/db/ublast/all_genomes//Acinetobacter_lwoffii.fasta	0.000601984125653
/home/allnutt.t/db/ublast/all_genomes//Vibrio_diabolicus.fasta	0.00059762511723
/home/allnutt.t/db/ublast/all_genomes//Corynebacterium_flavescens.fasta	0.000593319804871
/home/allnutt.t/db/ublast/all_genomes//Citrobacter_rodentium.fasta	0.000589067257265
/home/allnutt.t/db/ublast/all_genomes//Pseudomonas_veronii.fasta	0.000584866563891
/home/allnutt.t/db/ublast/all_genomes//Vagococcus_penaei.fasta	0.000580716834445
/home/allnutt.t/db/ublast/all_genomes//Yersinia_frederiksenii.fasta	0.000568564818543
/home/allnutt.t/db/ublast/all_genomes//Teredinibacter_turnerae.fasta	0.000560702833264
/home/allnutt.t/db/ublast/all_genomes//Methylobacterium_oryzae.fasta	0.000556841256397
/home/allnutt.t/db/ublast/all_genomes//Chlamydia_gallinacea.fasta	0.000553024933569
/home/allnutt.t/db/ublast/all_genomes//Dietzia_psychralcaliphila.fasta	0.000549253117892
/home/allnutt.t/db/ublast/all_genomes//Butyrivibrio_hungatei.fasta	0.000545525078349
/home/allnutt.t/db/ublast/all_genomes//Niabella_soli.fasta	0.000541840099374
/home/allnutt.t/db/ublast/all_genomes//Enterococcus_mundtii.fasta	0.00053819748046
/home/allnutt.t/db/ublast/all_genomes//Rhodovulum_sulfidophilum.fasta	0.00053103659375
/home/allnutt.t/db/ublast/all_genomes//Sulfodiicoccus_acidiphilus.fasta	0.000527516996794
/home/allnutt.t/db/ublast/all_genomes//Rhodothermaceae_bacterium.fasta	0.000524037100863
/home/allnutt.t/db/ublast/all_genomes//Methanohalophilus_mahii.fasta	0.000520596275152
/home/allnutt.t/db/ublast/all_genomes//Capnocytophaga_stomatis.fasta	0.000517193901764
/home/allnutt.t/db/ublast/all_genomes//Caulobacteraceae_bacterium.fasta	0.000513829375379
/home/allnutt.t/db/ublast/all_genomes//Helicobacter_cinaedi.fasta	0.000507211503381
/home/allnutt.t/db/ublast/all_genomes//Anoxybacillus_flavithermus.fasta	0.000500738056561
/home/allnutt.t/db/ublast/all_genomes//Sphingobium_japonicum.fasta	0.000497554104345
/home/allnutt.t/db/ublast/all_genomes//Neisseria_elongata.fasta	0.000494404614523
/home/allnutt.t/db/ublast/all_genomes//Corynebacterium_provencense.fasta	0.000491289061575
/home/allnutt.t/db/ublast/all_genomes//Capnocytophaga_canimorsus.fasta	0.000485157715565
/home/allnutt.t/db/ublast/all_genomes//Aerococcus_christensenii.fasta	0.000482140922075
/home/allnutt.t/db/ublast/all_genomes//Pannonibacter_phragmitetus.fasta	0.000479156064125
/home/allnutt.t/db/ublast/all_genomes//Treponema_denticola.fasta	0.000476202665382
/home/allnutt.t/db/ublast/all_genomes//Pedobacter_ginsengisoli.fasta	0.000473280258664
/home/allnutt.t/db/ublast/all_genomes//Sedimentisphaera_cyanobacteriorum.fasta	0.00047038838572
/home/allnutt.t/db/ublast/all_genomes//Defluviimonas_alba.fasta	0.000467526597027
/home/allnutt.t/db/ublast/all_genomes//Mycobacterium_smegmatis.fasta	0.000464694451585
/home/allnutt.t/db/ublast/all_genomes//Bartonella_grahamii.fasta	0.000461891516717
/home/allnutt.t/db/ublast/all_genomes//Archaeoglobus_sulfaticallidus.fasta	0.000459117367881
/home/allnutt.t/db/ublast/all_genomes//Janibacter_indicus.fasta	0.000456371588482
/home/allnutt.t/db/ublast/all_genomes//Lactobacillus_sakei.fasta	0.000453653769689
/home/allnutt.t/db/ublast/all_genomes//Microbacterium_sediminis.fasta	0.000450963510258
/home/allnutt.t/db/ublast/all_genomes//Massilia_violaceinigra.fasta	0.000448300416364
/home/allnutt.t/db/ublast/all_genomes//Stackebrandtia_nassauensis.fasta	0.000445664101427
/home/allnutt.t/db/ublast/all_genomes//Corynebacterium_testudinoris.fasta	0.000443054185955
/home/allnutt.t/db/ublast/all_genomes//Oscillibacter_valericigenes.fasta	0.000440470297382
/home/allnutt.t/db/ublast/all_genomes//Rhodomicrobium_vannielii.fasta	0.00043537914438
/home/allnutt.t/db/ublast/all_genomes//Streptomyces_violaceoruber.fasta	0.000432871168084
/home/allnutt.t/db/ublast/all_genomes//Coxiella_endosymbiont.fasta	0.000430387794662
/home/allnutt.t/db/ublast/all_genomes//Arcobacter_halophilus.fasta	0.000427928683946
/home/allnutt.t/db/ublast/all_genomes//Staphylococcus_hyicus.fasta	0.000423081920112
/home/allnutt.t/db/ublast/all_genomes//Bacillus_aryabhattai.fasta	0.000420693616425
/home/allnutt.t/db/ublast/all_genomes//Staphylococcus_xylosus.fasta	0.000415985581827
/home/allnutt.t/db/ublast/all_genomes//Pseudopedobacter_saltans.fasta	0.000413665234024
/home/allnutt.t/db/ublast/all_genomes//Pandoraea_apista.fasta	0.00041136693023
/home/allnutt.t/db/ublast/all_genomes//Streptococcus_urinalis.fasta	0.000409090375234
/home/allnutt.t/db/ublast/all_genomes//Carnobacterium_inhibens.fasta	0.000406835278921
/home/allnutt.t/db/ublast/all_genomes//Flexistipes_sinusarabici.fasta	0.00040460135616
/home/allnutt.t/db/ublast/all_genomes//Ketogulonicigenium_robustum.fasta	0.000402388326702
/home/allnutt.t/db/ublast/all_genomes//Finegoldia_magna.fasta	0.000400195915075
/home/allnutt.t/db/ublast/all_genomes//Liberibacter_crescens.fasta	0.00039802385049
/home/allnutt.t/db/ublast/all_genomes//Paenibacillus_lautus.fasta	0.000395871866736
/home/allnutt.t/db/ublast/all_genomes//Prochlorococcus_marinus.fasta	0.000393739702094
/home/allnutt.t/db/ublast/all_genomes//Sulfuritortus_calidifontis.fasta	0.000391627099237
/home/allnutt.t/db/ublast/all_genomes//Celeribacter_manganoxidans.fasta	0.000389533805143
/home/allnutt.t/db/ublast/all_genomes//Leptospira_interrogans.fasta	0.000387459571008
/home/allnutt.t/db/ublast/all_genomes//Mycoplasma_flocculare.fasta	0.000385404152158
/home/allnutt.t/db/ublast/all_genomes//Luteitalea_pratensis.fasta	0.000383367307967
/home/allnutt.t/db/ublast/all_genomes//gamma_proteobacterium.fasta	0.000381348801774
/home/allnutt.t/db/ublast/all_genomes//Weeksella_virosa.fasta	0.000379348400803
/home/allnutt.t/db/ublast/all_genomes//Gibbsiella_quercinecans.fasta	0.000377365876085
/home/allnutt.t/db/ublast/all_genomes//Streptomyces_spongiicola.fasta	0.000375401002384
/home/allnutt.t/db/ublast/all_genomes//Streptococcus_mutans.fasta	0.000373453558119
/home/allnutt.t/db/ublast/all_genomes//Fabibacter_pacificus.fasta	0.000371523325296
/home/allnutt.t/db/ublast/all_genomes//Bordetella_bronchialis.fasta	0.000369610089431
/home/allnutt.t/db/ublast/all_genomes//Simiduia_agarivorans.fasta	0.000367713639488
/home/allnutt.t/db/ublast/all_genomes//Lysobacter_gummosus.fasta	0.000365833767805
/home/allnutt.t/db/ublast/all_genomes//Lactobacillus_reuteri.fasta	0.000363970270033
/home/allnutt.t/db/ublast/all_genomes//Rhodococcus_pyridinivorans.fasta	0.000362122945066
/home/allnutt.t/db/ublast/all_genomes//Staphylococcus_condimenti.fasta	0.000360291594984
/home/allnutt.t/db/ublast/all_genomes//Archangium_gephyra.fasta	0.000358476024988
/home/allnutt.t/db/ublast/all_genomes//Flavobacterium_commune.fasta	0.000356676043339
/home/allnutt.t/db/ublast/all_genomes//Xanthomonas_citri.fasta	0.000353122093085
/home/allnutt.t/db/ublast/all_genomes//Luteibacter_rhizovicinus.fasta	0.000351367755788
/home/allnutt.t/db/ublast/all_genomes//Candidatus_Accumulibacter.fasta	0.000349628269342
/home/allnutt.t/db/ublast/all_genomes//Lautropia_mirabilis.fasta	0.000347903456461
/home/allnutt.t/db/ublast/all_genomes//Arcobacter_trophiarum.fasta	0.000346193142584
/home/allnutt.t/db/ublast/all_genomes//Hyphomicrobium_denitrificans.fasta	0.000339493478558
/home/allnutt.t/db/ublast/all_genomes//Vibrio_splendidus.fasta	0.000337853133252
/home/allnutt.t/db/ublast/all_genomes//Yersinia_pestis.fasta	0.000336226294081
/home/allnutt.t/db/ublast/all_genomes//Halorubrum_trapanicum.fasta	0.000334612804205
/home/allnutt.t/db/ublast/all_genomes//Kosmotoga_olearia.fasta	0.000333012509131
/home/allnutt.t/db/ublast/all_genomes//Avibacterium_paragallinarum.fasta	0.000331425256671
/home/allnutt.t/db/ublast/all_genomes//Bordetella_pertussis.fasta	0.000329850896901
/home/allnutt.t/db/ublast/all_genomes//Yersinia_enterocolitica.fasta	0.000328289282117
/home/allnutt.t/db/ublast/all_genomes//Corynebacterium_ammoniagenes.fasta	0.000326740266796
/home/allnutt.t/db/ublast/all_genomes//Janthinobacterium_svalbardensis.fasta	0.000325203707559
/home/allnutt.t/db/ublast/all_genomes//Vibrio_neocaledonicus.fasta	0.000323679463128
/home/allnutt.t/db/ublast/all_genomes//Celeribacter_marinus.fasta	0.000322167394291
/home/allnutt.t/db/ublast/all_genomes//Rickettsia_monacensis,.fasta	0.000320667363865
/home/allnutt.t/db/ublast/all_genomes//Staphylococcus_cohnii.fasta	0.000319179236661
/home/allnutt.t/db/ublast/all_genomes//Paraburkholderia_aromaticivorans.fasta	0.000316238160905
/home/allnutt.t/db/ublast/all_genomes//Parabacteroides_distasonis.fasta	0.000314784951621
/home/allnutt.t/db/ublast/all_genomes//Brochothrix_thermosphacta.fasta	0.000313343124025
/home/allnutt.t/db/ublast/all_genomes//Candidatus_Azobacteroides.fasta	0.000311912552372
/home/allnutt.t/db/ublast/all_genomes//Thermococcus_siculi.fasta	0.000310493112711
/home/allnutt.t/db/ublast/all_genomes//Psychrobacter_arcticus.fasta	0.000309084682848
/home/allnutt.t/db/ublast/all_genomes//Erwinia_tasmaniensis.fasta	0.000307687142318
/home/allnutt.t/db/ublast/all_genomes//Leuconostoc_garlicum.fasta	0.000304924255869
/home/allnutt.t/db/ublast/all_genomes//Oceanisphaera_avium.fasta	0.000303558677402
/home/allnutt.t/db/ublast/all_genomes//Bacillus_beveridgei.fasta	0.000299524039621
/home/allnutt.t/db/ublast/all_genomes//Pseudothermotoga_thermarum.fasta	0.000298199490553
/home/allnutt.t/db/ublast/all_genomes//Halobacillus_litoralis.fasta	0.000296884925892
/home/allnutt.t/db/ublast/all_genomes//Campylobacter_hepaticus.fasta	0.000295580239461
/home/allnutt.t/db/ublast/all_genomes//Helicobacter_typhlonius.fasta	0.000294285326537
/home/allnutt.t/db/ublast/all_genomes//Amycolatopsis_keratiniphila.fasta	0.000290458202927
/home/allnutt.t/db/ublast/all_genomes//Mesorhizobium_australicum.fasta	0.000289201365094
/home/allnutt.t/db/ublast/all_genomes//Hydrogenovibrio_thermophilus.fasta	0.000286715405645
/home/allnutt.t/db/ublast/all_genomes//Enterobacter_ludwigii.fasta	0.00028548609236
/home/allnutt.t/db/ublast/all_genomes//Ferriphaselus_amnicola.fasta	0.000284265764391
/home/allnutt.t/db/ublast/all_genomes//Candidatus_Nitrosoglobus.fasta	0.000283054329076
/home/allnutt.t/db/ublast/all_genomes//Microvirga_ossetica.fasta	0.000281851694986
/home/allnutt.t/db/ublast/all_genomes//Corynebacterium_frankenforstense.fasta	0.000280657771903
/home/allnutt.t/db/ublast/all_genomes//Chitinophaga_caeni.fasta	0.000279472470802
/home/allnutt.t/db/ublast/all_genomes//Bacillus_cereus.fasta	0.000278295703833
/home/allnutt.t/db/ublast/all_genomes//Weissella_koreensis.fasta	0.000277127384296
/home/allnutt.t/db/ublast/all_genomes//Thermobacillus_composti.fasta	0.000275967426631
/home/allnutt.t/db/ublast/all_genomes//Leclercia_adecarboxylata.fasta	0.000274815746395
/home/allnutt.t/db/ublast/all_genomes//Thermodesulfobacterium_geofontis.fasta	0.000273672260241
/home/allnutt.t/db/ublast/all_genomes//Pseudomonas_antarctica.fasta	0.000272536885909
/home/allnutt.t/db/ublast/all_genomes//Frankia_symbiont.fasta	0.000271409542201
/home/allnutt.t/db/ublast/all_genomes//Meiothermus_ruber.fasta	0.000270290148968
/home/allnutt.t/db/ublast/all_genomes//Microbulbifer_thermotolerans.fasta	0.000269178627093
/home/allnutt.t/db/ublast/all_genomes//Methanotorris_igneus.fasta	0.000268074898474
/home/allnutt.t/db/ublast/all_genomes//Olleya_aquimaris.fasta	0.000266978886007
/home/allnutt.t/db/ublast/all_genomes//Isoptericola_dokdonensis.fasta	0.000265890513575
/home/allnutt.t/db/ublast/all_genomes//Caldisphaera_lagunensis.fasta	0.000264809706025
/home/allnutt.t/db/ublast/all_genomes//Idiomarina_piscisalsi.fasta	0.000263736389162
/home/allnutt.t/db/ublast/all_genomes//Entomoplasma_luminosum.fasta	0.000262670489727
/home/allnutt.t/db/ublast/all_genomes//Mycobacterium_vaccae.fasta	0.000261611935384
