# Supplementary material for: Expanding the taxonomic range in the fecal metagenome
Source: BMC Bioinformatics. 2021 Jun 9;22:312. doi: 10.1186/s12859-021-04212-6 (PMC8188691; doi:10.1186/s12859-021-04212-6)
Supplement: Supplementary file 1 — Additional file 1. File containing all scripts and information for benchmarking simulations. This information is also available at the link: https://github.com/theo-allnutt-bioinformatics/Allnutt_etal_2020_expanding_the_taxonomic. [file 12859_2021_4212_MOESM1_ESM.zip › Allnutt_etal_2020_expanding_the_taxonomic-main/sim_abund/bact/sim19.abund]

/home/allnutt.t/db/ublast/all_genomes//Chryseobacterium_nakagawai.fasta	0.0744597355437
/home/allnutt.t/db/ublast/all_genomes//Aequorivita_sublithincola.fasta	0.0605466491372
/home/allnutt.t/db/ublast/all_genomes//Staphylococcus_equorum.fasta	0.0505564712012
/home/allnutt.t/db/ublast/all_genomes//Streptococcus_agalactiae.fasta	0.0430884265241
/home/allnutt.t/db/ublast/all_genomes//Pseudomonas_viridiflava.fasta	0.0327685808909
/home/allnutt.t/db/ublast/all_genomes//Xenorhabdus_bovienii.fasta	0.0290858206383
/home/allnutt.t/db/ublast/all_genomes//Leptospira_weilii.fasta	0.0260583753739
/home/allnutt.t/db/ublast/all_genomes//Flavobacterium_commune.fasta	0.0235326014109
/home/allnutt.t/db/ublast/all_genomes//Gemmatimonas_aurantiaca.fasta	0.0213984417416
/home/allnutt.t/db/ublast/all_genomes//Desulfotomaculum_reducens.fasta	0.0195751752105
/home/allnutt.t/db/ublast/all_genomes//Immundisolibacter_cernigliae.fasta	0.0180023712415
/home/allnutt.t/db/ublast/all_genomes//Prevotella_melaninogenica.fasta	0.0166339706619
/home/allnutt.t/db/ublast/all_genomes//Halorubrum_lacusprofundi.fasta	0.0154343076527
/home/allnutt.t/db/ublast/all_genomes//Butyrivibrio_proteoclasticus.fasta	0.0143753728041
/home/allnutt.t/db/ublast/all_genomes//Kyrpidia_spormannii.fasta	0.0134348904574
/home/allnutt.t/db/ublast/all_genomes//Legionella_cherrii.fasta	0.0125949427073
/home/allnutt.t/db/ublast/all_genomes//Lactobacillus_oligofermentans.fasta	0.011840968028
/home/allnutt.t/db/ublast/all_genomes//Salinivibrio_kushneri.fasta	0.0111610214243
/home/allnutt.t/db/ublast/all_genomes//Herminiimonas_arsenicoxydans.fasta	0.0105452202437
/home/allnutt.t/db/ublast/all_genomes//Actinobacillus_suis.fasta	0.00998532382237
/home/allnutt.t/db/ublast/all_genomes//Erwinia_persicina.fasta	0.00947441095864
/home/allnutt.t/db/ublast/all_genomes//Rhodobaca_barguzinensis.fasta	0.00857700210398
/home/allnutt.t/db/ublast/all_genomes//Acinetobacter_larvae.fasta	0.00818126832464
/home/allnutt.t/db/ublast/all_genomes//Serinicoccus_chungangensis.fasta	0.00781576450824
/home/allnutt.t/db/ublast/all_genomes//Moritella_yayanosii.fasta	0.00747732319971
/home/allnutt.t/db/ublast/all_genomes//Microbulbifer_thermotolerans.fasta	0.00687097523526
/home/allnutt.t/db/ublast/all_genomes//Glutamicibacter_nicotianae.fasta	0.00659856671595
/home/allnutt.t/db/ublast/all_genomes//Helicobacter_mustelae.fasta	0.00634411943725
/home/allnutt.t/db/ublast/all_genomes//Arcobacter_mytili.fasta	0.00588277017891
/home/allnutt.t/db/ublast/all_genomes//Actinobacteria_bacterium.fasta	0.00567314005645
/home/allnutt.t/db/ublast/all_genomes//Sediminispirochaeta_smaragdinae.fasta	0.00547596785585
/home/allnutt.t/db/ublast/all_genomes//Candidatus_Nitrosotenuis.fasta	0.00529023109491
/home/allnutt.t/db/ublast/all_genomes//Calditerrivibrio_nitroreducens.fasta	0.00511501327764
/home/allnutt.t/db/ublast/all_genomes//Protochlamydia_naegleriophila.fasta	0.00494949072612
/home/allnutt.t/db/ublast/all_genomes//Staphylococcus_lutrae.fasta	0.00479292130725
/home/allnutt.t/db/ublast/all_genomes//Sphingomonas_panacis.fasta	0.00464463474622
/home/allnutt.t/db/ublast/all_genomes//Pasteurella_dagmatis.fasta	0.00450402427408
/home/allnutt.t/db/ublast/all_genomes//Brenneria_goodwinii.fasta	0.00424367964609
/home/allnutt.t/db/ublast/all_genomes//Mycobacterium_kansasii.fasta	0.00412298907298
/home/allnutt.t/db/ublast/all_genomes//Arsenophonus_endosymbiont.fasta	0.00400805152557
/home/allnutt.t/db/ublast/all_genomes//Phaeobacter_piscinae.fasta	0.00389848645102
/home/allnutt.t/db/ublast/all_genomes//Wolinella_succinogenes.fasta	0.00379394523436
/home/allnutt.t/db/ublast/all_genomes//Denitrobacterium_detoxificans.fasta	0.00369410797162
/home/allnutt.t/db/ublast/all_genomes//Geobacillus_subterraneus.fasta	0.00359868062209
/home/allnutt.t/db/ublast/all_genomes//Alistipes_finegoldii.fasta	0.00350739248933
/home/allnutt.t/db/ublast/all_genomes//Bordetella_parapertussis.fasta	0.00341999398767
/home/allnutt.t/db/ublast/all_genomes//Legionella_oakridgensis.fasta	0.00333625465752
/home/allnutt.t/db/ublast/all_genomes//Candidatus_Nitrosomarinus.fasta	0.00325596139805
/home/allnutt.t/db/ublast/all_genomes//Streptomyces_parvulus.fasta	0.00317891688999
/home/allnutt.t/db/ublast/all_genomes//Alteromonas_addita.fasta	0.00310493818556
/home/allnutt.t/db/ublast/all_genomes//Corynebacterium_simulans.fasta	0.00296551080357
/home/allnutt.t/db/ublast/all_genomes//Streptococcus_pseudoporcinus.fasta	0.00289975735056
/home/allnutt.t/db/ublast/all_genomes//Pantoea_ananatis.fasta	0.00283645821262
/home/allnutt.t/db/ublast/all_genomes//Staphylococcus_muscae.fasta	0.0027167206813
/home/allnutt.t/db/ublast/all_genomes//Acidobacterium_capsulatum.fasta	0.00266005165942
/home/allnutt.t/db/ublast/all_genomes//Carnobacterium_maltaromaticum.fasta	0.0026053744039
/home/allnutt.t/db/ublast/all_genomes//Chlorobaculum_parvum.fasta	0.00255259127005
/home/allnutt.t/db/ublast/all_genomes//Haemophilus_parainfluenzae.fasta	0.00245234684456
/home/allnutt.t/db/ublast/all_genomes//Zoogloeaceae_bacteirum.fasta	0.00240471897583
/home/allnutt.t/db/ublast/all_genomes//Deferribacter_desulfuricans.fasta	0.00235865126976
/home/allnutt.t/db/ublast/all_genomes//Collimonas_pratensis.fasta	0.00231407237181
/home/allnutt.t/db/ublast/all_genomes//Mycoplasma_hyorhinis.fasta	0.0022709150924
/home/allnutt.t/db/ublast/all_genomes//Metallosphaera_sedula.fasta	0.00222911611249
/home/allnutt.t/db/ublast/all_genomes//Streptomyces_spongiicola.fasta	0.00218861571361
/home/allnutt.t/db/ublast/all_genomes//Geobacter_daltonii.fasta	0.00214935752988
/home/allnutt.t/db/ublast/all_genomes//Marinobacterium_aestuarii.fasta	0.00211128831997
/home/allnutt.t/db/ublast/all_genomes//Mycoplasma_conjunctivae.fasta	0.0020743577573
/home/allnutt.t/db/ublast/all_genomes//Flavobacterium_crassostreae.fasta	0.00203851823662
/home/allnutt.t/db/ublast/all_genomes//Arthrobacter_crystallopoietes.fasta	0.00200372469572
/home/allnutt.t/db/ublast/all_genomes//Melittangium_boletus.fasta	0.00196993445072
/home/allnutt.t/db/ublast/all_genomes//Thermococcus_paralvinellae.fasta	0.00193710704392
/home/allnutt.t/db/ublast/all_genomes//Sodalis_glossinidius.fasta	0.00190520410303
/home/allnutt.t/db/ublast/all_genomes//Geobacter_lovleyi.fasta	0.00187418921078
/home/allnutt.t/db/ublast/all_genomes//Lactobacillus_lindneri.fasta	0.00181468696238
/home/allnutt.t/db/ublast/all_genomes//Archaeoglobus_sulfaticallidus.fasta	0.00175834368389
/home/allnutt.t/db/ublast/all_genomes//Corynebacterium_marinum.fasta	0.00173128321631
/home/allnutt.t/db/ublast/all_genomes//Bifidobacterium_dentium.fasta	0.00167924983759
/home/allnutt.t/db/ublast/all_genomes//Enterobacter_roggenkampii.fasta	0.00165422678004
/home/allnutt.t/db/ublast/all_genomes//Clostridium_drakei.fasta	0.00162983464041
/home/allnutt.t/db/ublast/all_genomes//Helicobacter_pylori.fasta	0.00160605113981
/home/allnutt.t/db/ublast/all_genomes//Salinicoccus_halodurans.fasta	0.00158285500645
/home/allnutt.t/db/ublast/all_genomes//Psychrobacter_cryohalolentis.fasta	0.0015602259203
/home/allnutt.t/db/ublast/all_genomes//Bartonella_elizabethae.fasta	0.00153814446141
/home/allnutt.t/db/ublast/all_genomes//Leptospira_interrogans.fasta	0.00147500415418
/home/allnutt.t/db/ublast/all_genomes//Weissella_jogaejeotgali.fasta	0.00145493537409
/home/allnutt.t/db/ublast/all_genomes//Haloarcula_hispanica.fasta	0.00143532903017
/home/allnutt.t/db/ublast/all_genomes//Candidatus_Walczuchella.fasta	0.0014161701856
/home/allnutt.t/db/ublast/all_genomes//Pasteurella_multocida.fasta	0.00139744452168
/home/allnutt.t/db/ublast/all_genomes//Oenococcus_sicerae.fasta	0.00137913830681
/home/allnutt.t/db/ublast/all_genomes//Aurantimicrobium_minutum.fasta	0.00136123836714
/home/allnutt.t/db/ublast/all_genomes//Pantoea_rwandensis.fasta	0.0013437320591
/home/allnutt.t/db/ublast/all_genomes//Lactobacillus_parabuchneri.fasta	0.00132660724344
/home/allnutt.t/db/ublast/all_genomes//Pandoraea_thiooxydans.fasta	0.00130985226073
/home/allnutt.t/db/ublast/all_genomes//Corynebacterium_terpenotabidum.fasta	0.00127740741873
/home/allnutt.t/db/ublast/all_genomes//Streptomyces_griseochromogenes.fasta	0.00124631301029
/home/allnutt.t/db/ublast/all_genomes//Draconibacterium_orientale.fasta	0.00123124755215
/home/allnutt.t/db/ublast/all_genomes//Legionella_geestiana.fasta	0.00121649084241
/home/allnutt.t/db/ublast/all_genomes//Bordetella_petrii.fasta	0.00120203400217
/home/allnutt.t/db/ublast/all_genomes//Pantoea_alhagi.fasta	0.00118786848002
/home/allnutt.t/db/ublast/all_genomes//Thermococcus_litoralis.fasta	0.00117398603735
/home/allnutt.t/db/ublast/all_genomes//Sodalis_endosymbiont.fasta	0.0011603787344
/home/allnutt.t/db/ublast/all_genomes//Magnetococcus_marinus.fasta	0.00114703891709
/home/allnutt.t/db/ublast/all_genomes//Streptococcus_dysgalactiae.fasta	0.0011339592045
/home/allnutt.t/db/ublast/all_genomes//Thermobispora_bispora.fasta	0.00112113247703
/home/allnutt.t/db/ublast/all_genomes//Paraglaciecola_psychrophila.fasta	0.00110855186511
/home/allnutt.t/db/ublast/all_genomes//Mycoplasma_bovis.fasta	0.00109621073851
/home/allnutt.t/db/ublast/all_genomes//Helicobacter_felis.fasta	0.00108410269624
/home/allnutt.t/db/ublast/all_genomes//Providencia_rettgeri.fasta	0.00106056134923
/home/allnutt.t/db/ublast/all_genomes//Streptomyces_gilvosporeus.fasta	0.00104911630405
/home/allnutt.t/db/ublast/all_genomes//Neisseria_lactamica.fasta	0.00103788084528
/home/allnutt.t/db/ublast/all_genomes//Escherichia_coli.fasta	0.0010268495824
/home/allnutt.t/db/ublast/all_genomes//Staphylococcus_cohnii.fasta	0.00101601730285
/home/allnutt.t/db/ublast/all_genomes//Spirosoma_montaniterrae.fasta	0.00100537896493
/home/allnutt.t/db/ublast/all_genomes//Xanthomonas_hortorum.fasta	0.000994929690887
/home/allnutt.t/db/ublast/all_genomes//Kocuria_rhizophila.fasta	0.000984664760519
/home/allnutt.t/db/ublast/all_genomes//Candidatus_Thioglobus.fasta	0.000974579604913
/home/allnutt.t/db/ublast/all_genomes//Candidatus_Methanoplasma.fasta	0.000964669800564
/home/allnutt.t/db/ublast/all_genomes//Halotalea_alkalilenta.fasta	0.000954931063733
/home/allnutt.t/db/ublast/all_genomes//Parolsenella_catena.fasta	0.000945359245072
/home/allnutt.t/db/ublast/all_genomes//Mycobacteroides_salmoniphilum.fasta	0.000935950324481
/home/allnutt.t/db/ublast/all_genomes//Anaplasma_centrale.fasta	0.00092670040621
/home/allnutt.t/db/ublast/all_genomes//Grimontia_hollisae.fasta	0.00091760571417
/home/allnutt.t/db/ublast/all_genomes//Starkeya_novella.fasta	0.000908662587455
/home/allnutt.t/db/ublast/all_genomes//Roseobacter_litoralis.fasta	0.000882707629357
/home/allnutt.t/db/ublast/all_genomes//Campylobacter_insulaenigrae.fasta	0.000874336312591
/home/allnutt.t/db/ublast/all_genomes//Methanosarcina_siciliae.fasta	0.000866099840903
/home/allnutt.t/db/ublast/all_genomes//Kitasatospora_aureofaciens.fasta	0.000857995160826
/home/allnutt.t/db/ublast/all_genomes//Pantoea_agglomerans.fasta	0.00085001930773
/home/allnutt.t/db/ublast/all_genomes//Archaeoglobus_veneficus.fasta	0.000842169402675
/home/allnutt.t/db/ublast/all_genomes//Thermus_oshimai.fasta	0.00083444264939
/home/allnutt.t/db/ublast/all_genomes//Streptococcus_ruminantium.fasta	0.000826836331378
/home/allnutt.t/db/ublast/all_genomes//Bacillus_safensis.fasta	0.000819347809146
/home/allnutt.t/db/ublast/all_genomes//Alpha_proteobacterium.fasta	0.0008047139632
/home/allnutt.t/db/ublast/all_genomes//Acaryochloris_marina.fasta	0.000797563722097
/home/allnutt.t/db/ublast/all_genomes//Pseudomonas_pseudoalcaligenes.fasta	0.000790521437196
/home/allnutt.t/db/ublast/all_genomes//Actinomyces_naeslundii.fasta	0.000783584816193
/home/allnutt.t/db/ublast/all_genomes//Deinococcus_geothermalis.fasta	0.000776751629346
/home/allnutt.t/db/ublast/all_genomes//Cyanobacterium_endosymbiont.fasta	0.000770019707397
/home/allnutt.t/db/ublast/all_genomes//Campylobacter_hepaticus.fasta	0.000763386939569
/home/allnutt.t/db/ublast/all_genomes//Staphylococcus_epidermidis.fasta	0.000756851271643
/home/allnutt.t/db/ublast/all_genomes//Pelagibaca_abyssi.fasta	0.000737807135178
/home/allnutt.t/db/ublast/all_genomes//Mycoplasma_ovis.fasta	0.000725561265078
/home/allnutt.t/db/ublast/all_genomes//Bacillus_megaterium.fasta	0.000707832282743
/home/allnutt.t/db/ublast/all_genomes//Mycoplasma_maculosum.fasta	0.000702086545145
/home/allnutt.t/db/ublast/all_genomes//Desulfobacula_toluolica.fasta	0.000696420102302
/home/allnutt.t/db/ublast/all_genomes//Haemophilus_influenzae.fasta	0.000690831414381
/home/allnutt.t/db/ublast/all_genomes//Pseudomonas_antarctica.fasta	0.000685318980004
/home/allnutt.t/db/ublast/all_genomes//Corynebacterium_maris.fasta	0.000679881335077
/home/allnutt.t/db/ublast/all_genomes//Oscillibacter_valericigenes.fasta	0.000674517051663
/home/allnutt.t/db/ublast/all_genomes//Geobacillus_thermocatenulatus.fasta	0.000664003031891
/home/allnutt.t/db/ublast/all_genomes//Altererythrobacter_mangrovi.fasta	0.000658850610817
/home/allnutt.t/db/ublast/all_genomes//Streptococcus_milleri.fasta	0.000653766179831
/home/allnutt.t/db/ublast/all_genomes//Desulfarculus_baarsii.fasta	0.000643796267275
/home/allnutt.t/db/ublast/all_genomes//Austwickia_chelonae.fasta	0.000638908349822
/home/allnutt.t/db/ublast/all_genomes//Chryseobacterium_gleum.fasta	0.000634083548965
/home/allnutt.t/db/ublast/all_genomes//Luteibacter_rhizovicinus.fasta	0.000629320717466
/home/allnutt.t/db/ublast/all_genomes//Campylobacter_peloridis.fasta	0.000624618734917
/home/allnutt.t/db/ublast/all_genomes//Phascolarctobacterium_succinatutens.fasta	0.000619976506968
/home/allnutt.t/db/ublast/all_genomes//Komagataeibacter_saccharivorans.fasta	0.000615392964596
/home/allnutt.t/db/ublast/all_genomes//Anabaena_cylindrica.fasta	0.000606397782818
/home/allnutt.t/db/ublast/all_genomes//Paenibacillus_stellifer.fasta	0.00059762511723
/home/allnutt.t/db/ublast/all_genomes//Sphingomonas_koreensis.fasta	0.000593319804871
/home/allnutt.t/db/ublast/all_genomes//Vibrio_hyugaensis.fasta	0.000589067257265
/home/allnutt.t/db/ublast/all_genomes//Deinococcus_gobiensis.fasta	0.000584866563891
/home/allnutt.t/db/ublast/all_genomes//Altererythrobacter_namhicola.fasta	0.000580716834445
/home/allnutt.t/db/ublast/all_genomes//Basilea_psittacipulmonis.fasta	0.000576617198294
/home/allnutt.t/db/ublast/all_genomes//Streptococcus_sobrinus.fasta	0.000572566803948
/home/allnutt.t/db/ublast/all_genomes//Agrobacterium_tumefaciens.fasta	0.000568564818543
/home/allnutt.t/db/ublast/all_genomes//Tatumella_ptyseos.fasta	0.000560702833264
/home/allnutt.t/db/ublast/all_genomes//Opitutaceae_bacterium.fasta	0.000556841256397
/home/allnutt.t/db/ublast/all_genomes//Methylocella_silvestris.fasta	0.000553024933569
/home/allnutt.t/db/ublast/all_genomes//Methanobrevibacter_smithii.fasta	0.000549253117892
/home/allnutt.t/db/ublast/all_genomes//Photobacterium_gaetbulicola.fasta	0.000545525078349
/home/allnutt.t/db/ublast/all_genomes//Sphingobium_yanoikuyae.fasta	0.000541840099374
/home/allnutt.t/db/ublast/all_genomes//Chlamydia_muridarum.fasta	0.00053819748046
/home/allnutt.t/db/ublast/all_genomes//Lactobacillus_acidipiscis.fasta	0.00053103659375
/home/allnutt.t/db/ublast/all_genomes//Legionella_lansingensis.fasta	0.000527516996794
/home/allnutt.t/db/ublast/all_genomes//Erysipelotrichaceae_bacterium.fasta	0.000524037100863
/home/allnutt.t/db/ublast/all_genomes//Rhodopirellula_baltica.fasta	0.000520596275152
/home/allnutt.t/db/ublast/all_genomes//Sphingomonas_melonis.fasta	0.000513829375379
/home/allnutt.t/db/ublast/all_genomes//Halopiger_xanaduensis.fasta	0.000510502102947
/home/allnutt.t/db/ublast/all_genomes//Geoalkalibacter_subterraneus.fasta	0.000507211503381
/home/allnutt.t/db/ublast/all_genomes//Helicobacter_cetorum.fasta	0.000503957007263
/home/allnutt.t/db/ublast/all_genomes//Frankia_alni.fasta	0.000500738056561
/home/allnutt.t/db/ublast/all_genomes//Thermosynechococcus_vulcanus.fasta	0.000497554104345
/home/allnutt.t/db/ublast/all_genomes//Pseudoalteromonas_agarivorans.fasta	0.000494404614523
/home/allnutt.t/db/ublast/all_genomes//Shewanella_benthica.fasta	0.000491289061575
/home/allnutt.t/db/ublast/all_genomes//Mycobacterium_paragordonae.fasta	0.000488206930299
/home/allnutt.t/db/ublast/all_genomes//Kosmotoga_pacifica.fasta	0.000482140922075
/home/allnutt.t/db/ublast/all_genomes//Bacillus_coagulans.fasta	0.000476202665382
/home/allnutt.t/db/ublast/all_genomes//[Bacillus_thuringiensis].fasta	0.000473280258664
/home/allnutt.t/db/ublast/all_genomes//Staphylococcus_saprophyticus.fasta	0.00047038838572
/home/allnutt.t/db/ublast/all_genomes//Haematobacter_massiliensis.fasta	0.000467526597027
/home/allnutt.t/db/ublast/all_genomes//[Brevibacterium]_frigoritolerans.fasta	0.000464694451585
/home/allnutt.t/db/ublast/all_genomes//Archaeoglobus_fulgidus.fasta	0.000461891516717
/home/allnutt.t/db/ublast/all_genomes//Pantoea_stewartii.fasta	0.000459117367881
/home/allnutt.t/db/ublast/all_genomes//Roseburia_intestinalis.fasta	0.000453653769689
/home/allnutt.t/db/ublast/all_genomes//Arcobacter_pacificus.fasta	0.000450963510258
/home/allnutt.t/db/ublast/all_genomes//Pseudomonas_synxantha.fasta	0.000448300416364
/home/allnutt.t/db/ublast/all_genomes//Rickettsia_canadensis.fasta	0.000445664101427
/home/allnutt.t/db/ublast/all_genomes//Bacteroides_caccae.fasta	0.000443054185955
/home/allnutt.t/db/ublast/all_genomes//Prevotella_intermedia.fasta	0.000440470297382
/home/allnutt.t/db/ublast/all_genomes//Proteus_hauseri.fasta	0.000437912069914
/home/allnutt.t/db/ublast/all_genomes//Blautia_producta.fasta	0.00043537914438
/home/allnutt.t/db/ublast/all_genomes//Klebsiella_michiganensis.fasta	0.000432871168084
/home/allnutt.t/db/ublast/all_genomes//Chryseobacterium_carnipullorum.fasta	0.000430387794662
/home/allnutt.t/db/ublast/all_genomes//[Clostridium]_cellulosi.fasta	0.000425493501824
/home/allnutt.t/db/ublast/all_genomes//Methylomicrobium_alcaliphilum.fasta	0.000423081920112
/home/allnutt.t/db/ublast/all_genomes//Caldimicrobium_thiodismutans.fasta	0.000420693616425
/home/allnutt.t/db/ublast/all_genomes//Cupriavidus_gilardii.fasta	0.000418328274051
/home/allnutt.t/db/ublast/all_genomes//Lactobacillus_crispatus.fasta	0.000415985581827
/home/allnutt.t/db/ublast/all_genomes//Pedobacter_ginsengisoli.fasta	0.000413665234024
/home/allnutt.t/db/ublast/all_genomes//Alteromonas_australica.fasta	0.00041136693023
/home/allnutt.t/db/ublast/all_genomes//Candidatus_Nitrosocaldus.fasta	0.000409090375234
/home/allnutt.t/db/ublast/all_genomes//gamma_proteobacterium.fasta	0.00040460135616
/home/allnutt.t/db/ublast/all_genomes//Gluconobacter_albidus.fasta	0.000400195915075
/home/allnutt.t/db/ublast/all_genomes//Vibrio_fluvialis.fasta	0.00039802385049
/home/allnutt.t/db/ublast/all_genomes//Candidatus_Arthromitus.fasta	0.000395871866736
/home/allnutt.t/db/ublast/all_genomes//Desulfovibrio_fairfieldensis.fasta	0.000393739702094
/home/allnutt.t/db/ublast/all_genomes//Cronobacter_malonaticus,.fasta	0.000389533805143
/home/allnutt.t/db/ublast/all_genomes//Mesoplasma_tabanidae.fasta	0.000387459571008
/home/allnutt.t/db/ublast/all_genomes//Variibacter_gotjawalensis.fasta	0.000385404152158
/home/allnutt.t/db/ublast/all_genomes//Nitrosococcus_oceani.fasta	0.000383367307967
/home/allnutt.t/db/ublast/all_genomes//Clostridium_perfringens.fasta	0.000381348801774
/home/allnutt.t/db/ublast/all_genomes//Streptococcus_macedonicus.fasta	0.000379348400803
/home/allnutt.t/db/ublast/all_genomes//Nitrososphaera_viennensis.fasta	0.000377365876085
/home/allnutt.t/db/ublast/all_genomes//Anaplasma_phagocytophilum.fasta	0.000375401002384
/home/allnutt.t/db/ublast/all_genomes//Phaeobacter_gallaeciensis.fasta	0.000373453558119
/home/allnutt.t/db/ublast/all_genomes//Aneurinibacillus_soli.fasta	0.000371523325296
/home/allnutt.t/db/ublast/all_genomes//Desulfotomaculum_ruminis.fasta	0.000369610089431
/home/allnutt.t/db/ublast/all_genomes//Martelella_mediterranea.fasta	0.000367713639488
/home/allnutt.t/db/ublast/all_genomes//Novosphingobium_tardaugens.fasta	0.000365833767805
/home/allnutt.t/db/ublast/all_genomes//Ammonifex_degensii.fasta	0.000363970270033
/home/allnutt.t/db/ublast/all_genomes//Eubacterium_sulci.fasta	0.000362122945066
/home/allnutt.t/db/ublast/all_genomes//Streptomyces_noursei.fasta	0.000358476024988
/home/allnutt.t/db/ublast/all_genomes//Delftia_acidovorans.fasta	0.000356676043339
/home/allnutt.t/db/ublast/all_genomes//Paracoccus_denitrificans.fasta	0.000354891461301
/home/allnutt.t/db/ublast/all_genomes//Stenotrophomonas_rhizophila.fasta	0.000351367755788
/home/allnutt.t/db/ublast/all_genomes//Spiroplasma_litorale.fasta	0.000349628269342
/home/allnutt.t/db/ublast/all_genomes//Rhizobium_gallicum.fasta	0.000347903456461
/home/allnutt.t/db/ublast/all_genomes//Gallibacterium_anatis.fasta	0.000346193142584
/home/allnutt.t/db/ublast/all_genomes//Halothiobacillus_neapolitanus.fasta	0.000344497155828
/home/allnutt.t/db/ublast/all_genomes//Campylobacter_pinnipediorum.fasta	0.000342815326937
/home/allnutt.t/db/ublast/all_genomes//Candidatus_Tremblaya.fasta	0.000337853133252
/home/allnutt.t/db/ublast/all_genomes//Enterobacter_cloacae.fasta	0.000334612804205
/home/allnutt.t/db/ublast/all_genomes//Inhella_inkyongensis.fasta	0.000331425256671
/home/allnutt.t/db/ublast/all_genomes//Staphylococcus_aureus.fasta	0.000329850896901
/home/allnutt.t/db/ublast/all_genomes//Thiohalobacter_thiocyanaticus.fasta	0.000328289282117
/home/allnutt.t/db/ublast/all_genomes//Vibrio_diabolicus.fasta	0.000325203707559
/home/allnutt.t/db/ublast/all_genomes//Streptomyces_lividans.fasta	0.000322167394291
/home/allnutt.t/db/ublast/all_genomes//Schaalia_odontolytica.fasta	0.000320667363865
/home/allnutt.t/db/ublast/all_genomes//Thioalkalivibrio_versutus.fasta	0.000319179236661
/home/allnutt.t/db/ublast/all_genomes//Streptococcus_respiraculi.fasta	0.000316238160905
/home/allnutt.t/db/ublast/all_genomes//Acholeplasma_axanthum.fasta	0.000313343124025
/home/allnutt.t/db/ublast/all_genomes//Staphylococcus_schleiferi.fasta	0.000311912552372
/home/allnutt.t/db/ublast/all_genomes//Melissococcus_plutonius.fasta	0.000310493112711
/home/allnutt.t/db/ublast/all_genomes//Thermodesulfovibrio_yellowstonii.fasta	0.000309084682848
/home/allnutt.t/db/ublast/all_genomes//Pseudomonas_soli.fasta	0.000306300372356
/home/allnutt.t/db/ublast/all_genomes//Bacillus_ciccensis.fasta	0.000304924255869
/home/allnutt.t/db/ublast/all_genomes//Pandoraea_pnomenusa.fasta	0.000303558677402
/home/allnutt.t/db/ublast/all_genomes//Salipiger_profundus.fasta	0.000302203523116
/home/allnutt.t/db/ublast/all_genomes//Thalassolituus_oleivorans.fasta	0.000299524039621
/home/allnutt.t/db/ublast/all_genomes//Streptomyces_lincolnensis.fasta	0.000296884925892
/home/allnutt.t/db/ublast/all_genomes//Bacillus_albus.fasta	0.000295580239461
/home/allnutt.t/db/ublast/all_genomes//Aquifex_aeolicus.fasta	0.000294285326537
/home/allnutt.t/db/ublast/all_genomes//Pseudothermotoga_lettingae.fasta	0.000293000083831
/home/allnutt.t/db/ublast/all_genomes//Cronobacter_universalis.fasta	0.000291724409461
/home/allnutt.t/db/ublast/all_genomes//Caldicellulosiruptor_hydrothermalis.fasta	0.000290458202927
/home/allnutt.t/db/ublast/all_genomes//Azospirillum_brasilense.fasta	0.000289201365094
/home/allnutt.t/db/ublast/all_genomes//Lachnospiraceae_bacterium.fasta	0.00028795379816
/home/allnutt.t/db/ublast/all_genomes//Borrelia_mayonii.fasta	0.000286715405645
/home/allnutt.t/db/ublast/all_genomes//Achromobacter_xylosoxidans.fasta	0.000284265764391
/home/allnutt.t/db/ublast/all_genomes//Komagataeibacter_xylinus.fasta	0.000283054329076
/home/allnutt.t/db/ublast/all_genomes//Massilia_oculi.fasta	0.000281851694986
/home/allnutt.t/db/ublast/all_genomes//Yersinia_frederiksenii.fasta	0.000280657771903
/home/allnutt.t/db/ublast/all_genomes//Rubrivivax_gelatinosus.fasta	0.000279472470802
/home/allnutt.t/db/ublast/all_genomes//Shimwellia_blattae.fasta	0.000278295703833
/home/allnutt.t/db/ublast/all_genomes//Cutibacterium_granulosum.fasta	0.000277127384296
/home/allnutt.t/db/ublast/all_genomes//Streptomyces_tirandamycinicus.fasta	0.000275967426631
/home/allnutt.t/db/ublast/all_genomes//Truepera_radiovictrix.fasta	0.000274815746395
/home/allnutt.t/db/ublast/all_genomes//Erysipelothrix_larvae.fasta	0.000273672260241
/home/allnutt.t/db/ublast/all_genomes//Methanomethylovorans_hollandica.fasta	0.000272536885909
/home/allnutt.t/db/ublast/all_genomes//Brucella_microti.fasta	0.000271409542201
/home/allnutt.t/db/ublast/all_genomes//Marinitoga_piezophila.fasta	0.000270290148968
/home/allnutt.t/db/ublast/all_genomes//Methyloceanibacter_caenitepidi.fasta	0.000269178627093
/home/allnutt.t/db/ublast/all_genomes//Comamonas_terrigena.fasta	0.000268074898474
/home/allnutt.t/db/ublast/all_genomes//Providencia_heimbachae.fasta	0.000266978886007
/home/allnutt.t/db/ublast/all_genomes//Mycobacterium_intracellulare.fasta	0.000265890513575
/home/allnutt.t/db/ublast/all_genomes//Muricauda_ruestringensis.fasta	0.000264809706025
/home/allnutt.t/db/ublast/all_genomes//Mycoplasma_cloacale.fasta	0.000263736389162
/home/allnutt.t/db/ublast/all_genomes//Corynebacterium_kutscheri.fasta	0.000262670489727
/home/allnutt.t/db/ublast/all_genomes//[Mycobacterium]_chelonae.fasta	0.000261611935384
/home/allnutt.t/db/ublast/all_genomes//Sulfolobus_islandicus.fasta	7.9690974698e-05
