# Supplementary material for: Expanding the taxonomic range in the fecal metagenome
Source: BMC Bioinformatics. 2021 Jun 9;22:312. doi: 10.1186/s12859-021-04212-6 (PMC8188691; doi:10.1186/s12859-021-04212-6)
Supplement: Supplementary file 1 — Additional file 1. File containing all scripts and information for benchmarking simulations. This information is also available at the link: https://github.com/theo-allnutt-bioinformatics/Allnutt_etal_2020_expanding_the_taxonomic. [file 12859_2021_4212_MOESM1_ESM.zip › Allnutt_etal_2020_expanding_the_taxonomic-main/sim_abund/bact/sim2.abund]

/home/allnutt.t/db/ublast/all_genomes//Mycoplasma_columbinum.fasta	0.0744597355437
/home/allnutt.t/db/ublast/all_genomes//Rhodococcus_jostii.fasta	0.0605466491372
/home/allnutt.t/db/ublast/all_genomes//Pantoea_agglomerans.fasta	0.0505564712012
/home/allnutt.t/db/ublast/all_genomes//Streptomyces_cavourensis.fasta	0.0430884265241
/home/allnutt.t/db/ublast/all_genomes//Bifidobacterium_pseudocatenulatum.fasta	0.0373271466077
/home/allnutt.t/db/ublast/all_genomes//Massilia_violaceinigra.fasta	0.0327685808909
/home/allnutt.t/db/ublast/all_genomes//Archaeoglobus_profundus.fasta	0.0290858206383
/home/allnutt.t/db/ublast/all_genomes//Campylobacter_subantarcticus.fasta	0.0260583753739
/home/allnutt.t/db/ublast/all_genomes//Peptoniphilus_harei.fasta	0.0235326014109
/home/allnutt.t/db/ublast/all_genomes//Thermodesulfatator_indicus.fasta	0.0213984417416
/home/allnutt.t/db/ublast/all_genomes//Rhodobacter_capsulatus.fasta	0.0195751752105
/home/allnutt.t/db/ublast/all_genomes//Rickettsiales_endosymbiont.fasta	0.0180023712415
/home/allnutt.t/db/ublast/all_genomes//Citrobacter_farmeri.fasta	0.0166339706619
/home/allnutt.t/db/ublast/all_genomes//Campylobacter_hyointestinalis.fasta	0.0154343076527
/home/allnutt.t/db/ublast/all_genomes//Croceicoccus_marinus.fasta	0.0143753728041
/home/allnutt.t/db/ublast/all_genomes//Pandoraea_vervacti.fasta	0.0134348904574
/home/allnutt.t/db/ublast/all_genomes//Cronobacter_muytjensii.fasta	0.0125949427073
/home/allnutt.t/db/ublast/all_genomes//Bifidobacterium_choerinum.fasta	0.0111610214243
/home/allnutt.t/db/ublast/all_genomes//Geobacillus_thermodenitrificans.fasta	0.0105452202437
/home/allnutt.t/db/ublast/all_genomes//Anaerostipes_hadrus.fasta	0.00998532382237
/home/allnutt.t/db/ublast/all_genomes//Halomonas_titanicae.fasta	0.00947441095864
/home/allnutt.t/db/ublast/all_genomes//Acinetobacter_ursingii.fasta	0.00857700210398
/home/allnutt.t/db/ublast/all_genomes//Streptococcus_ruminantium.fasta	0.00818126832464
/home/allnutt.t/db/ublast/all_genomes//Bacillus_circulans.fasta	0.00747732319971
/home/allnutt.t/db/ublast/all_genomes//Leptospira_tipperaryensis.fasta	0.00716319337819
/home/allnutt.t/db/ublast/all_genomes//Vibrio_natriegens.fasta	0.00687097523526
/home/allnutt.t/db/ublast/all_genomes//Thermoanaerobacterium_thermosaccharolyticum.fasta	0.00659856671595
/home/allnutt.t/db/ublast/all_genomes//Pseudoalteromonas_piscicida.fasta	0.00634411943725
/home/allnutt.t/db/ublast/all_genomes//Bifidobacterium_indicum.fasta	0.00610600213309
/home/allnutt.t/db/ublast/all_genomes//Halobacillus_halophilus.fasta	0.00588277017891
/home/allnutt.t/db/ublast/all_genomes//Nocardia_brasiliensis.fasta	0.00567314005645
/home/allnutt.t/db/ublast/all_genomes//Rhodothermus_marinus.fasta	0.00547596785585
/home/allnutt.t/db/ublast/all_genomes//Allochromatium_vinosum.fasta	0.00529023109491
/home/allnutt.t/db/ublast/all_genomes//Flavobacterium_crocinum.fasta	0.00511501327764
/home/allnutt.t/db/ublast/all_genomes//Corynebacterium_ulcerans.fasta	0.00494949072612
/home/allnutt.t/db/ublast/all_genomes//Vibrio_anguillarum.fasta	0.00479292130725
/home/allnutt.t/db/ublast/all_genomes//Mycoplasma_pullorum.fasta	0.00464463474622
/home/allnutt.t/db/ublast/all_genomes//Candidatus_Paracaedibacter.fasta	0.00450402427408
/home/allnutt.t/db/ublast/all_genomes//Rickettsia_heilongjiangensis.fasta	0.00437053940138
/home/allnutt.t/db/ublast/all_genomes//Asticcacaulis_excentricus.fasta	0.00412298907298
/home/allnutt.t/db/ublast/all_genomes//Halopiger_xanaduensis.fasta	0.00400805152557
/home/allnutt.t/db/ublast/all_genomes//Acidianus_sulfidivorans.fasta	0.00379394523436
/home/allnutt.t/db/ublast/all_genomes//Candidatus_Midichloria.fasta	0.00369410797162
/home/allnutt.t/db/ublast/all_genomes//'Nostoc_azollae'.fasta	0.00359868062209
/home/allnutt.t/db/ublast/all_genomes//Rhodospirillum_photometricum.fasta	0.00350739248933
/home/allnutt.t/db/ublast/all_genomes//Erysipelotrichaceae_bacterium.fasta	0.00341999398767
/home/allnutt.t/db/ublast/all_genomes//Haloarcula_taiwanensis.fasta	0.00325596139805
/home/allnutt.t/db/ublast/all_genomes//Melittangium_boletus.fasta	0.00317891688999
/home/allnutt.t/db/ublast/all_genomes//Pseudomonas_mendocina.fasta	0.00310493818556
/home/allnutt.t/db/ublast/all_genomes//Streptococcus_halotolerans.fasta	0.00303385544515
/home/allnutt.t/db/ublast/all_genomes//Bartonella_grahamii.fasta	0.00296551080357
/home/allnutt.t/db/ublast/all_genomes//Mesorhizobium_opportunistum.fasta	0.00289975735056
/home/allnutt.t/db/ublast/all_genomes//Rathayibacter_iranicus.fasta	0.00283645821262
/home/allnutt.t/db/ublast/all_genomes//Negativicoccus_massiliensis.fasta	0.00277548572465
/home/allnutt.t/db/ublast/all_genomes//Virgibacillus_dokdonensis.fasta	0.0027167206813
/home/allnutt.t/db/ublast/all_genomes//Pseudomonas_aeruginosa.fasta	0.00266005165942
/home/allnutt.t/db/ublast/all_genomes//Geobacillus_thermoleovorans.fasta	0.0026053744039
/home/allnutt.t/db/ublast/all_genomes//Geobacter_bemidjiensis.fasta	0.00255259127005
/home/allnutt.t/db/ublast/all_genomes//Corynebacterium_ammoniagenes.fasta	0.00250161071666
/home/allnutt.t/db/ublast/all_genomes//Paraburkholderia_aromaticivorans.fasta	0.00245234684456
/home/allnutt.t/db/ublast/all_genomes//[Pseudomonas_syringae].fasta	0.00240471897583
/home/allnutt.t/db/ublast/all_genomes//Herbaspirillum_hiltneri.fasta	0.00235865126976
/home/allnutt.t/db/ublast/all_genomes//Thiobacimonas_profunda.fasta	0.00231407237181
/home/allnutt.t/db/ublast/all_genomes//Rhizobium_acidisoli.fasta	0.0022709150924
/home/allnutt.t/db/ublast/all_genomes//Pseudomonas_entomophila.fasta	0.00222911611249
/home/allnutt.t/db/ublast/all_genomes//Bacteroides_helcogenes.fasta	0.00218861571361
/home/allnutt.t/db/ublast/all_genomes//Lacinutrix_venerupis.fasta	0.00211128831997
/home/allnutt.t/db/ublast/all_genomes//Alkaliphilus_metalliredigens.fasta	0.0020743577573
/home/allnutt.t/db/ublast/all_genomes//Spiroplasma_cantharicola.fasta	0.00203851823662
/home/allnutt.t/db/ublast/all_genomes//Niabella_ginsenosidivorans.fasta	0.00200372469572
/home/allnutt.t/db/ublast/all_genomes//Maize_bushy.fasta	0.00196993445072
/home/allnutt.t/db/ublast/all_genomes//Cellvibrio_japonicus.fasta	0.00193710704392
/home/allnutt.t/db/ublast/all_genomes//Chlamydophila_caviae.fasta	0.00190520410303
/home/allnutt.t/db/ublast/all_genomes//Spiroplasma_eriocheiris.fasta	0.00187418921078
/home/allnutt.t/db/ublast/all_genomes//Treponema_primitia.fasta	0.00181468696238
/home/allnutt.t/db/ublast/all_genomes//Antarcticibacterium_flavum.fasta	0.00178613550269
/home/allnutt.t/db/ublast/all_genomes//Staphylococcus_stepanovicii.fasta	0.00175834368389
/home/allnutt.t/db/ublast/all_genomes//Methanocaldococcus_jannaschii.fasta	0.00173128321631
/home/allnutt.t/db/ublast/all_genomes//Anaplasma_ovis.fasta	0.00170492715816
/home/allnutt.t/db/ublast/all_genomes//Candidatus_Babela.fasta	0.00167924983759
/home/allnutt.t/db/ublast/all_genomes//Belliella_baltica.fasta	0.00165422678004
/home/allnutt.t/db/ublast/all_genomes//Treponema_denticola.fasta	0.00162983464041
/home/allnutt.t/db/ublast/all_genomes//Cetia_pacifica.fasta	0.00160605113981
/home/allnutt.t/db/ublast/all_genomes//Clostridiales_bacterium.fasta	0.00158285500645
/home/allnutt.t/db/ublast/all_genomes//Atopobium_parvulum.fasta	0.0015602259203
/home/allnutt.t/db/ublast/all_genomes//Filimonas_lacunae.fasta	0.00153814446141
/home/allnutt.t/db/ublast/all_genomes//Candidatus_Evansia.fasta	0.00151659206149
/home/allnutt.t/db/ublast/all_genomes//Terriglobus_saanensis.fasta	0.00149555095851
/home/allnutt.t/db/ublast/all_genomes//Ralstonia_insidiosa.fasta	0.00147500415418
/home/allnutt.t/db/ublast/all_genomes//Clostridium_saccharobutylicum.fasta	0.00145493537409
/home/allnutt.t/db/ublast/all_genomes//Capnocytophaga_haemolytica.fasta	0.00143532903017
/home/allnutt.t/db/ublast/all_genomes//Thermococcus_piezophilus.fasta	0.0014161701856
/home/allnutt.t/db/ublast/all_genomes//Kosakonia_oryzae.fasta	0.00139744452168
/home/allnutt.t/db/ublast/all_genomes//Clostridium_sticklandii.fasta	0.00137913830681
/home/allnutt.t/db/ublast/all_genomes//Chroococcidiopsis_thermalis.fasta	0.00136123836714
/home/allnutt.t/db/ublast/all_genomes//Nitrososphaera_viennensis.fasta	0.0013437320591
/home/allnutt.t/db/ublast/all_genomes//Thioploca_ingrica.fasta	0.00132660724344
/home/allnutt.t/db/ublast/all_genomes//Baumannia_cicadellinicola.fasta	0.00130985226073
/home/allnutt.t/db/ublast/all_genomes//Aneurinibacillus_soli.fasta	0.00129345590836
/home/allnutt.t/db/ublast/all_genomes//Verrucomicrobia_bacterium.fasta	0.00127740741873
/home/allnutt.t/db/ublast/all_genomes//Delftia_acidovorans.fasta	0.00124631301029
/home/allnutt.t/db/ublast/all_genomes//Megasphaera_elsdenii.fasta	0.00123124755215
/home/allnutt.t/db/ublast/all_genomes//Erwinia_amylovora.fasta	0.00121649084241
/home/allnutt.t/db/ublast/all_genomes//Desulfovibrio_profundus.fasta	0.00120203400217
/home/allnutt.t/db/ublast/all_genomes//Bacillus_halotolerans.fasta	0.00117398603735
/home/allnutt.t/db/ublast/all_genomes//Corynebacterium_crudilactis.fasta	0.0011603787344
/home/allnutt.t/db/ublast/all_genomes//Vibrio_tapetis.fasta	0.00114703891709
/home/allnutt.t/db/ublast/all_genomes//Plautia_stali.fasta	0.0011339592045
/home/allnutt.t/db/ublast/all_genomes//Rhodospirillum_rubrum.fasta	0.00112113247703
/home/allnutt.t/db/ublast/all_genomes//Haloterrigena_jeotgali.fasta	0.00110855186511
/home/allnutt.t/db/ublast/all_genomes//Pseudoalteromonas_translucida.fasta	0.00108410269624
/home/allnutt.t/db/ublast/all_genomes//Shewanella_frigidimarina.fasta	0.00107222155683
/home/allnutt.t/db/ublast/all_genomes//Thermotoga_profunda.fasta	0.00106056134923
/home/allnutt.t/db/ublast/all_genomes//Weissella_koreensis.fasta	0.00104911630405
/home/allnutt.t/db/ublast/all_genomes//Nitrosospira_multiformis.fasta	0.00101601730285
/home/allnutt.t/db/ublast/all_genomes//Actinobacillus_lignieresii.fasta	0.00100537896493
/home/allnutt.t/db/ublast/all_genomes//Granulicella_mallensis.fasta	0.000994929690887
/home/allnutt.t/db/ublast/all_genomes//Aster_yellows.fasta	0.000984664760519
/home/allnutt.t/db/ublast/all_genomes//Kocuria_indica.fasta	0.000974579604913
/home/allnutt.t/db/ublast/all_genomes//Achromobacter_xylosoxidans.fasta	0.000954931063733
/home/allnutt.t/db/ublast/all_genomes//Bifidobacterium_angulatum.fasta	0.000945359245072
/home/allnutt.t/db/ublast/all_genomes//Streptomyces_parvulus.fasta	0.000935950324481
/home/allnutt.t/db/ublast/all_genomes//Halorhabdus_utahensis.fasta	0.00092670040621
/home/allnutt.t/db/ublast/all_genomes//Frischella_perrara.fasta	0.00091760571417
/home/allnutt.t/db/ublast/all_genomes//Roseburia_hominis.fasta	0.000908662587455
/home/allnutt.t/db/ublast/all_genomes//Pseudomonas_frederiksbergensis.fasta	0.000899867476062
/home/allnutt.t/db/ublast/all_genomes//Paenibacillus_larvae.fasta	0.000891216936796
/home/allnutt.t/db/ublast/all_genomes//Marinovum_algicola.fasta	0.000882707629357
/home/allnutt.t/db/ublast/all_genomes//Phaeobacter_piscinae.fasta	0.000874336312591
/home/allnutt.t/db/ublast/all_genomes//Mycoplasma_dispar.fasta	0.000866099840903
/home/allnutt.t/db/ublast/all_genomes//Prevotella_jejuni.fasta	0.000857995160826
/home/allnutt.t/db/ublast/all_genomes//Haloarculaceae_archaeon.fasta	0.00085001930773
/home/allnutt.t/db/ublast/all_genomes//Bacillus_amyloliquefaciens.fasta	0.000842169402675
/home/allnutt.t/db/ublast/all_genomes//Piscirickettsia_salmonis.fasta	0.00083444264939
/home/allnutt.t/db/ublast/all_genomes//Dyella_thiooxydans.fasta	0.000826836331378
/home/allnutt.t/db/ublast/all_genomes//Pseudoalteromonas_aliena.fasta	0.000819347809146
/home/allnutt.t/db/ublast/all_genomes//Thermococcus_onnurineus.fasta	0.000811974517542
/home/allnutt.t/db/ublast/all_genomes//Cytophaga_hutchinsonii.fasta	0.0008047139632
/home/allnutt.t/db/ublast/all_genomes//Aurantimicrobium_minutum.fasta	0.000797563722097
/home/allnutt.t/db/ublast/all_genomes//Rhizobacter_gummiphilus.fasta	0.000790521437196
/home/allnutt.t/db/ublast/all_genomes//Halapricum_salinum.fasta	0.000770019707397
/home/allnutt.t/db/ublast/all_genomes//Ruminococcaceae_bacterium.fasta	0.000763386939569
/home/allnutt.t/db/ublast/all_genomes//Staphylococcus_piscifermentans.fasta	0.000756851271643
/home/allnutt.t/db/ublast/all_genomes//Denitrobacterium_detoxificans.fasta	0.000750410704114
/home/allnutt.t/db/ublast/all_genomes//Flavobacterium_indicum.fasta	0.000744063290408
/home/allnutt.t/db/ublast/all_genomes//Chlamydia_felis.fasta	0.000737807135178
/home/allnutt.t/db/ublast/all_genomes//Anaplasma_marginale.fasta	0.000731640392657
/home/allnutt.t/db/ublast/all_genomes//Phreatobacter_cathodiphilus.fasta	0.000725561265078
/home/allnutt.t/db/ublast/all_genomes//Dietzia_psychralcaliphila.fasta	0.000713658894599
/home/allnutt.t/db/ublast/all_genomes//Candidatus_Tachikawaea.fasta	0.000707832282743
/home/allnutt.t/db/ublast/all_genomes//Kushneria_marisflavi.fasta	0.000702086545145
/home/allnutt.t/db/ublast/all_genomes//Methylobacterium_extorquens.fasta	0.000696420102302
/home/allnutt.t/db/ublast/all_genomes//Dietzia_timorensis.fasta	0.000690831414381
/home/allnutt.t/db/ublast/all_genomes//Pseudoalteromonas_rubra.fasta	0.000685318980004
/home/allnutt.t/db/ublast/all_genomes//Oceanicoccus_sagamiensis.fasta	0.000679881335077
/home/allnutt.t/db/ublast/all_genomes//Pragia_fontium.fasta	0.000674517051663
/home/allnutt.t/db/ublast/all_genomes//Aeromonas_hydrophila.fasta	0.000669224736887
/home/allnutt.t/db/ublast/all_genomes//Sphingomonas_wittichii.fasta	0.000658850610817
/home/allnutt.t/db/ublast/all_genomes//Desulfovibrio_salexigens.fasta	0.000653766179831
/home/allnutt.t/db/ublast/all_genomes//Sanguibacter_keddieii.fasta	0.000648748476179
/home/allnutt.t/db/ublast/all_genomes//Pyrococcus_kukulkanii.fasta	0.000634083548965
/home/allnutt.t/db/ublast/all_genomes//Helicobacter_cinaedi.fasta	0.000629320717466
/home/allnutt.t/db/ublast/all_genomes//Actinobacillus_pleuropneumoniae.fasta	0.000624618734917
/home/allnutt.t/db/ublast/all_genomes//Mycobacterium_kansasii.fasta	0.000619976506968
/home/allnutt.t/db/ublast/all_genomes//Streptococcus_uberis.fasta	0.000615392964596
/home/allnutt.t/db/ublast/all_genomes//Anoxybacillus_amylolyticus.fasta	0.00061086706338
/home/allnutt.t/db/ublast/all_genomes//Agrobacterium_vitis.fasta	0.000606397782818
/home/allnutt.t/db/ublast/all_genomes//Saccharomonospora_viridis.fasta	0.000601984125653
/home/allnutt.t/db/ublast/all_genomes//Azoarcus_aromaticum.fasta	0.00059762511723
/home/allnutt.t/db/ublast/all_genomes//Methanothermobacter_wolfeii.fasta	0.000593319804871
/home/allnutt.t/db/ublast/all_genomes//Brachyspira_hyodysenteriae.fasta	0.000584866563891
/home/allnutt.t/db/ublast/all_genomes//Paraburkholderia_hospita.fasta	0.000580716834445
/home/allnutt.t/db/ublast/all_genomes//Neisseria_flavescens.fasta	0.000576617198294
/home/allnutt.t/db/ublast/all_genomes//Neisseria_canis.fasta	0.000568564818543
/home/allnutt.t/db/ublast/all_genomes//Kosakonia_sacchari.fasta	0.000564610427344
/home/allnutt.t/db/ublast/all_genomes//Alphaproteobacteria_bacterium.fasta	0.000556841256397
/home/allnutt.t/db/ublast/all_genomes//Paracoccus_aminovorans.fasta	0.000553024933569
/home/allnutt.t/db/ublast/all_genomes//Thermodesulfobacterium_commune.fasta	0.000549253117892
/home/allnutt.t/db/ublast/all_genomes//Fuerstia_marisgermanicae.fasta	0.000545525078349
/home/allnutt.t/db/ublast/all_genomes//Staphylococcus_condimenti.fasta	0.000541840099374
/home/allnutt.t/db/ublast/all_genomes//Planococcus_rifietoensis.fasta	0.00053819748046
/home/allnutt.t/db/ublast/all_genomes//Streptococcus_suis.fasta	0.000534596535767
/home/allnutt.t/db/ublast/all_genomes//Methylomonas_koyamae.fasta	0.00053103659375
/home/allnutt.t/db/ublast/all_genomes//Spiroplasma_melliferum.fasta	0.000527516996794
/home/allnutt.t/db/ublast/all_genomes//Komagataeibacter_xylinus.fasta	0.000524037100863
/home/allnutt.t/db/ublast/all_genomes//Helicobacter_cholecystus.fasta	0.000520596275152
/home/allnutt.t/db/ublast/all_genomes//Geobacter_daltonii.fasta	0.000513829375379
/home/allnutt.t/db/ublast/all_genomes//Prevotella_melaninogenica.fasta	0.000507211503381
/home/allnutt.t/db/ublast/all_genomes//Ferriphaselus_amnicola.fasta	0.000500738056561
/home/allnutt.t/db/ublast/all_genomes//Ferroplasma_acidiphilum.fasta	0.000488206930299
/home/allnutt.t/db/ublast/all_genomes//Spiribacter_curvatus.fasta	0.000485157715565
/home/allnutt.t/db/ublast/all_genomes//Paracoccus_mutanolyticus.fasta	0.000482140922075
/home/allnutt.t/db/ublast/all_genomes//Bifidobacterium_catenulatum.fasta	0.000479156064125
/home/allnutt.t/db/ublast/all_genomes//Capnocytophaga_ochracea.fasta	0.000476202665382
/home/allnutt.t/db/ublast/all_genomes//Pseudomonas_cerasi.fasta	0.000473280258664
/home/allnutt.t/db/ublast/all_genomes//Nitrosomonas_ureae.fasta	0.00047038838572
/home/allnutt.t/db/ublast/all_genomes//Fictibacillus_phosphorivorans.fasta	0.000467526597027
/home/allnutt.t/db/ublast/all_genomes//Castellaniella_defragrans.fasta	0.000464694451585
/home/allnutt.t/db/ublast/all_genomes//Thermococcus_sibiricus.fasta	0.000461891516717
/home/allnutt.t/db/ublast/all_genomes//Syntrophomonas_wolfei.fasta	0.000459117367881
/home/allnutt.t/db/ublast/all_genomes//Bacillus_litoralis.fasta	0.000456371588482
/home/allnutt.t/db/ublast/all_genomes//Nonlabens_dokdonensis.fasta	0.000453653769689
/home/allnutt.t/db/ublast/all_genomes//Pseudomonas_kribbensis.fasta	0.000448300416364
/home/allnutt.t/db/ublast/all_genomes//Rhodoferax_antarcticus.fasta	0.000443054185955
/home/allnutt.t/db/ublast/all_genomes//[Bacillus_thuringiensis].fasta	0.000440470297382
/home/allnutt.t/db/ublast/all_genomes//Staphylococcus_muscae.fasta	0.000437912069914
/home/allnutt.t/db/ublast/all_genomes//Spiroplasma_sabaudiense.fasta	0.00043537914438
/home/allnutt.t/db/ublast/all_genomes//Streptococcus_cristatus.fasta	0.000432871168084
/home/allnutt.t/db/ublast/all_genomes//Pandoraea_sputorum.fasta	0.000430387794662
/home/allnutt.t/db/ublast/all_genomes//Burkholderia_thailandensis.fasta	0.000427928683946
/home/allnutt.t/db/ublast/all_genomes//Lactobacillus_plantarum.fasta	0.000425493501824
/home/allnutt.t/db/ublast/all_genomes//Helicobacter_hepaticus.fasta	0.000423081920112
/home/allnutt.t/db/ublast/all_genomes//Sphingobium_hydrophobicum.fasta	0.000420693616425
/home/allnutt.t/db/ublast/all_genomes//Candidatus_Methanoplasma.fasta	0.000418328274051
/home/allnutt.t/db/ublast/all_genomes//Chryseobacterium_carnipullorum.fasta	0.000415985581827
/home/allnutt.t/db/ublast/all_genomes//Pseudarthrobacter_phenanthrenivorans.fasta	0.000413665234024
/home/allnutt.t/db/ublast/all_genomes//Pectobacterium_polaris.fasta	0.000409090375234
/home/allnutt.t/db/ublast/all_genomes//Nodularia_spumigena.fasta	0.000406835278921
/home/allnutt.t/db/ublast/all_genomes//[Pasteurella]_aerogenes.fasta	0.00040460135616
/home/allnutt.t/db/ublast/all_genomes//Raoultella_ornithinolytica.fasta	0.000402388326702
/home/allnutt.t/db/ublast/all_genomes//Haemophilus_parainfluenzae.fasta	0.000400195915075
/home/allnutt.t/db/ublast/all_genomes//Acidovorax_citrulli.fasta	0.00039802385049
/home/allnutt.t/db/ublast/all_genomes//Deinococcus_puniceus.fasta	0.000395871866736
/home/allnutt.t/db/ublast/all_genomes//Pseudomonas_savastanoi.fasta	0.000393739702094
/home/allnutt.t/db/ublast/all_genomes//Yangia_pacifica.fasta	0.000391627099237
/home/allnutt.t/db/ublast/all_genomes//Rhodococcus_fascians.fasta	0.000389533805143
/home/allnutt.t/db/ublast/all_genomes//Bacillus_licheniformis.fasta	0.000387459571008
/home/allnutt.t/db/ublast/all_genomes//Haloferax_volcanii.fasta	0.000385404152158
/home/allnutt.t/db/ublast/all_genomes//Alcanivorax_borkumensis.fasta	0.000383367307967
/home/allnutt.t/db/ublast/all_genomes//Paenalcaligenes_hominis.fasta	0.000381348801774
/home/allnutt.t/db/ublast/all_genomes//Burkholderia_stabilis.fasta	0.000379348400803
/home/allnutt.t/db/ublast/all_genomes//Chryseobacterium_gallinarum.fasta	0.000377365876085
/home/allnutt.t/db/ublast/all_genomes//Loktanella_vestfoldensis.fasta	0.000375401002384
/home/allnutt.t/db/ublast/all_genomes//Burkholderia_dolosa.fasta	0.000373453558119
/home/allnutt.t/db/ublast/all_genomes//Prauserella_marina.fasta	0.000371523325296
/home/allnutt.t/db/ublast/all_genomes//Truepera_radiovictrix.fasta	0.000369610089431
/home/allnutt.t/db/ublast/all_genomes//Microbacterium_aurum.fasta	0.000367713639488
/home/allnutt.t/db/ublast/all_genomes//Rickettsia_typhi.fasta	0.000365833767805
/home/allnutt.t/db/ublast/all_genomes//Lactobacillus_casei.fasta	0.000363970270033
/home/allnutt.t/db/ublast/all_genomes//Pelobacter_propionicus.fasta	0.000360291594984
/home/allnutt.t/db/ublast/all_genomes//Chitinophaga_pinensis.fasta	0.000358476024988
/home/allnutt.t/db/ublast/all_genomes//Thermosipho_melanesiensis.fasta	0.000356676043339
/home/allnutt.t/db/ublast/all_genomes//Thioalkalivibrio_versutus.fasta	0.000354891461301
/home/allnutt.t/db/ublast/all_genomes//Chlamydia_suis.fasta	0.000353122093085
/home/allnutt.t/db/ublast/all_genomes//Campylobacter_cuniculorum.fasta	0.000351367755788
/home/allnutt.t/db/ublast/all_genomes//Arcobacter_bivalviorum.fasta	0.000349628269342
/home/allnutt.t/db/ublast/all_genomes//Bartonella_apis.fasta	0.000346193142584
/home/allnutt.t/db/ublast/all_genomes//Altererythrobacter_atlanticus.fasta	0.000344497155828
/home/allnutt.t/db/ublast/all_genomes//Rhodococcus_biphenylivorans.fasta	0.000342815326937
/home/allnutt.t/db/ublast/all_genomes//Neorickettsia_helminthoeca.fasta	0.00034114748923
/home/allnutt.t/db/ublast/all_genomes//Hyphomicrobium_denitrificans.fasta	0.000337853133252
/home/allnutt.t/db/ublast/all_genomes//Bacillus_halodurans.fasta	0.000336226294081
/home/allnutt.t/db/ublast/all_genomes//Thiomicrospira_crunogena.fasta	0.000334612804205
/home/allnutt.t/db/ublast/all_genomes//Simplicispira_suum.fasta	0.000333012509131
/home/allnutt.t/db/ublast/all_genomes//Brachyspira_hampsonii.fasta	0.000331425256671
/home/allnutt.t/db/ublast/all_genomes//Bacteroides_fragilis.fasta	0.000329850896901
/home/allnutt.t/db/ublast/all_genomes//Francisella_philomiragia.fasta	0.000328289282117
/home/allnutt.t/db/ublast/all_genomes//Anaerococcus_prevotii.fasta	0.000326740266796
/home/allnutt.t/db/ublast/all_genomes//Methanocaldococcus_fervens.fasta	0.000325203707559
/home/allnutt.t/db/ublast/all_genomes//Actinomyces_naeslundii.fasta	0.000323679463128
/home/allnutt.t/db/ublast/all_genomes//Sulfuriflexus_mobilis.fasta	0.000320667363865
/home/allnutt.t/db/ublast/all_genomes//Phaeobacter_porticola.fasta	0.000319179236661
/home/allnutt.t/db/ublast/all_genomes//Neisseria_animaloris.fasta	0.000317702879444
/home/allnutt.t/db/ublast/all_genomes//Arthrobacter_crystallopoietes.fasta	0.000316238160905
/home/allnutt.t/db/ublast/all_genomes//Acinetobacter_nosocomialis.fasta	0.000314784951621
/home/allnutt.t/db/ublast/all_genomes//Candidatus_Endolissoclinum.fasta	0.000310493112711
/home/allnutt.t/db/ublast/all_genomes//Legionella_pneumophila.fasta	0.000309084682848
/home/allnutt.t/db/ublast/all_genomes//Haloterrigena_daqingensis.fasta	0.000306300372356
/home/allnutt.t/db/ublast/all_genomes//Xanthomonas_gardneri.fasta	0.000304924255869
/home/allnutt.t/db/ublast/all_genomes//Actinoalloteichus_hymeniacidonis.fasta	0.000303558677402
/home/allnutt.t/db/ublast/all_genomes//Methylomusa_anaerophila.fasta	0.000302203523116
/home/allnutt.t/db/ublast/all_genomes//Proteus_vulgaris.fasta	0.000300858680754
/home/allnutt.t/db/ublast/all_genomes//Vibrio_casei.fasta	0.000299524039621
/home/allnutt.t/db/ublast/all_genomes//Methanoculleus_bourgensis.fasta	0.000298199490553
/home/allnutt.t/db/ublast/all_genomes//Tsukamurella_tyrosinosolvens.fasta	0.000296884925892
/home/allnutt.t/db/ublast/all_genomes//Methanosaeta_concilii.fasta	0.000295580239461
/home/allnutt.t/db/ublast/all_genomes//Fervidobacterium_islandicum.fasta	0.000293000083831
/home/allnutt.t/db/ublast/all_genomes//Hydrogenophilus_thermoluteolus.fasta	0.000291724409461
/home/allnutt.t/db/ublast/all_genomes//Tropheryma_whipplei.fasta	0.000290458202927
/home/allnutt.t/db/ublast/all_genomes//Bartonella_clarridgeiae.fasta	0.000289201365094
/home/allnutt.t/db/ublast/all_genomes//Chromobacterium_rhizoryzae.fasta	0.00028795379816
/home/allnutt.t/db/ublast/all_genomes//Acetobacter_tropicalis.fasta	0.000286715405645
/home/allnutt.t/db/ublast/all_genomes//Sphingobium_baderi.fasta	0.00028548609236
/home/allnutt.t/db/ublast/all_genomes//Brucella_melitensis.fasta	0.000284265764391
/home/allnutt.t/db/ublast/all_genomes//Corynebacterium_glyciniphilum.fasta	0.000283054329076
/home/allnutt.t/db/ublast/all_genomes//Candidatus_Erwinia.fasta	0.000281851694986
/home/allnutt.t/db/ublast/all_genomes//Chryseobacterium_jeonii.fasta	0.000279472470802
/home/allnutt.t/db/ublast/all_genomes//Mycobacterium_lepraemurium.fasta	0.000275967426631
/home/allnutt.t/db/ublast/all_genomes//Tolumonas_auensis.fasta	0.000274815746395
/home/allnutt.t/db/ublast/all_genomes//Streptomyces_koyangensis.fasta	0.000273672260241
/home/allnutt.t/db/ublast/all_genomes//Caldicellulosiruptor_kronotskyensis.fasta	0.000272536885909
/home/allnutt.t/db/ublast/all_genomes//Spiroplasma_diminutum.fasta	0.000271409542201
/home/allnutt.t/db/ublast/all_genomes//Corynebacterium_callunae.fasta	0.000270290148968
/home/allnutt.t/db/ublast/all_genomes//Salinicoccus_halodurans.fasta	0.000269178627093
/home/allnutt.t/db/ublast/all_genomes//Betaproteobacteria_bacterium.fasta	0.000268074898474
/home/allnutt.t/db/ublast/all_genomes//Yersinia_frederiksenii.fasta	0.000266978886007
/home/allnutt.t/db/ublast/all_genomes//Borrelia_afzelii.fasta	0.000265890513575
/home/allnutt.t/db/ublast/all_genomes//Streptomyces_chartreusis.fasta	0.000264809706025
/home/allnutt.t/db/ublast/all_genomes//Muribaculum_intestinale.fasta	0.000263736389162
/home/allnutt.t/db/ublast/all_genomes//Streptococcus_sanguinis.fasta	0.000262670489727
/home/allnutt.t/db/ublast/all_genomes//Weissella_jogaejeotgali.fasta	0.000261611935384
