# Supplementary material for: Expanding the taxonomic range in the fecal metagenome
Source: BMC Bioinformatics. 2021 Jun 9;22:312. doi: 10.1186/s12859-021-04212-6 (PMC8188691; doi:10.1186/s12859-021-04212-6)
Supplement: Supplementary file 1 — Additional file 1. File containing all scripts and information for benchmarking simulations. This information is also available at the link: https://github.com/theo-allnutt-bioinformatics/Allnutt_etal_2020_expanding_the_taxonomic. [file 12859_2021_4212_MOESM1_ESM.zip › Allnutt_etal_2020_expanding_the_taxonomic-main/sim_abund/bact/sim20.abund]

/home/allnutt.t/db/ublast/all_genomes//Natrinema_versiforme.fasta	0.0744597355437
/home/allnutt.t/db/ublast/all_genomes//Acidovorax_ebreus.fasta	0.0605466491372
/home/allnutt.t/db/ublast/all_genomes//Oceanicoccus_sagamiensis.fasta	0.0505564712012
/home/allnutt.t/db/ublast/all_genomes//Pseudomonas_lurida.fasta	0.0430884265241
/home/allnutt.t/db/ublast/all_genomes//Chryseobacterium_balustinum.fasta	0.0373271466077
/home/allnutt.t/db/ublast/all_genomes//Methylomicrobium_buryatense.fasta	0.0327685808909
/home/allnutt.t/db/ublast/all_genomes//Lactobacillus_amylophilus.fasta	0.0290858206383
/home/allnutt.t/db/ublast/all_genomes//Clostridium_ljungdahlii.fasta	0.0260583753739
/home/allnutt.t/db/ublast/all_genomes//Deinococcus_peraridilitoris.fasta	0.0235326014109
/home/allnutt.t/db/ublast/all_genomes//Bifidobacterium_animalis.fasta	0.0195751752105
/home/allnutt.t/db/ublast/all_genomes//Dyella_thiooxydans.fasta	0.0180023712415
/home/allnutt.t/db/ublast/all_genomes//Streptococcus_infantarius.fasta	0.0166339706619
/home/allnutt.t/db/ublast/all_genomes//Aeromonas_rivipollensis.fasta	0.0154343076527
/home/allnutt.t/db/ublast/all_genomes//Methanosarcina_horonobensis.fasta	0.0143753728041
/home/allnutt.t/db/ublast/all_genomes//Streptomyces_autolyticus.fasta	0.0134348904574
/home/allnutt.t/db/ublast/all_genomes//Brenneria_nigrifluens.fasta	0.0125949427073
/home/allnutt.t/db/ublast/all_genomes//Entomoplasma_freundtii.fasta	0.011840968028
/home/allnutt.t/db/ublast/all_genomes//Lactobacillus_alimentarius.fasta	0.0111610214243
/home/allnutt.t/db/ublast/all_genomes//Desulfosporosinus_meridiei.fasta	0.0105452202437
/home/allnutt.t/db/ublast/all_genomes//Methylomonas_koyamae.fasta	0.00900662981824
/home/allnutt.t/db/ublast/all_genomes//Mesorhizobium_ciceri.fasta	0.00857700210398
/home/allnutt.t/db/ublast/all_genomes//Staphylococcus_agnetis.fasta	0.00818126832464
/home/allnutt.t/db/ublast/all_genomes//Pyrobaculum_islandicum.fasta	0.00781576450824
/home/allnutt.t/db/ublast/all_genomes//Candidatus_Hepatoplasma.fasta	0.00747732319971
/home/allnutt.t/db/ublast/all_genomes//Chlamydia_muridarum.fasta	0.00716319337819
/home/allnutt.t/db/ublast/all_genomes//Mesoplasma_tabanidae.fasta	0.00687097523526
/home/allnutt.t/db/ublast/all_genomes//Acetobacter_aceti.fasta	0.00634411943725
/home/allnutt.t/db/ublast/all_genomes//Streptococcus_mutans.fasta	0.00610600213309
/home/allnutt.t/db/ublast/all_genomes//Borreliella_garinii.fasta	0.00588277017891
/home/allnutt.t/db/ublast/all_genomes//Propionibacterium_australiense.fasta	0.00567314005645
/home/allnutt.t/db/ublast/all_genomes//Pandoraea_pnomenusa.fasta	0.00547596785585
/home/allnutt.t/db/ublast/all_genomes//Lactobacillus_plantarum.fasta	0.00529023109491
/home/allnutt.t/db/ublast/all_genomes//Proteus_vulgaris.fasta	0.00511501327764
/home/allnutt.t/db/ublast/all_genomes//Polynucleobacter_asymbioticus.fasta	0.00479292130725
/home/allnutt.t/db/ublast/all_genomes//Desulfoglaeba_alkanexedens.fasta	0.00450402427408
/home/allnutt.t/db/ublast/all_genomes//Corynebacterium_aurimucosum.fasta	0.00437053940138
/home/allnutt.t/db/ublast/all_genomes//Thermococcus_pacificus.fasta	0.00424367964609
/home/allnutt.t/db/ublast/all_genomes//Streptococcus_gordonii.fasta	0.00400805152557
/home/allnutt.t/db/ublast/all_genomes//Acinetobacter_larvae.fasta	0.00389848645102
/home/allnutt.t/db/ublast/all_genomes//Flavobacterium_sediminis.fasta	0.00369410797162
/home/allnutt.t/db/ublast/all_genomes//Rubrobacter_indicoceani.fasta	0.00359868062209
/home/allnutt.t/db/ublast/all_genomes//Staphylococcus_schweitzeri.fasta	0.00350739248933
/home/allnutt.t/db/ublast/all_genomes//Pseudoxanthomonas_spadix.fasta	0.00333625465752
/home/allnutt.t/db/ublast/all_genomes//Carnobacterium_inhibens.fasta	0.00325596139805
/home/allnutt.t/db/ublast/all_genomes//Granulicella_tundricola.fasta	0.00317891688999
/home/allnutt.t/db/ublast/all_genomes//Mycobacterium_paragordonae.fasta	0.00310493818556
/home/allnutt.t/db/ublast/all_genomes//Lutibacter_profundi.fasta	0.00303385544515
/home/allnutt.t/db/ublast/all_genomes//Coxiella-like_endosymbiont.fasta	0.00296551080357
/home/allnutt.t/db/ublast/all_genomes//Enterococcus_mundtii.fasta	0.00289975735056
/home/allnutt.t/db/ublast/all_genomes//Comamonas_thiooxydans,.fasta	0.00283645821262
/home/allnutt.t/db/ublast/all_genomes//Serratia_proteamaculans.fasta	0.00277548572465
/home/allnutt.t/db/ublast/all_genomes//Haemophilus_haemolyticus.fasta	0.0027167206813
/home/allnutt.t/db/ublast/all_genomes//Methylosinus_trichosporium.fasta	0.00266005165942
/home/allnutt.t/db/ublast/all_genomes//Mesoplasma_chauliocola.fasta	0.0026053744039
/home/allnutt.t/db/ublast/all_genomes//Ramlibacter_tataouinensis.fasta	0.00255259127005
/home/allnutt.t/db/ublast/all_genomes//Actinoplanes_missouriensis.fasta	0.00250161071666
/home/allnutt.t/db/ublast/all_genomes//Pectobacterium_carotovorum.fasta	0.00245234684456
/home/allnutt.t/db/ublast/all_genomes//Chlorobaculum_limnaeum.fasta	0.00240471897583
/home/allnutt.t/db/ublast/all_genomes//Legionella_clemsonensis.fasta	0.00235865126976
/home/allnutt.t/db/ublast/all_genomes//Listeria_welshimeri.fasta	0.00231407237181
/home/allnutt.t/db/ublast/all_genomes//Staphylococcus_hominis.fasta	0.0022709150924
/home/allnutt.t/db/ublast/all_genomes//Caulobacter_segnis.fasta	0.00222911611249
/home/allnutt.t/db/ublast/all_genomes//Atopobium_parvulum.fasta	0.00218861571361
/home/allnutt.t/db/ublast/all_genomes//Mycoplasma_columbinasale.fasta	0.00211128831997
/home/allnutt.t/db/ublast/all_genomes//Legionella_endosymbiont.fasta	0.00203851823662
/home/allnutt.t/db/ublast/all_genomes//complete_chromosome.fasta	0.00200372469572
/home/allnutt.t/db/ublast/all_genomes//Pseudoalteromonas_donghaensis.fasta	0.00196993445072
/home/allnutt.t/db/ublast/all_genomes//Methanocorpusculum_labreanum.fasta	0.00193710704392
/home/allnutt.t/db/ublast/all_genomes//Desulfitobacterium_dehalogenans.fasta	0.00187418921078
/home/allnutt.t/db/ublast/all_genomes//Streptococcus_pseudopneumoniae.fasta	0.00184402778418
/home/allnutt.t/db/ublast/all_genomes//Candidatus_Filomicrobium.fasta	0.00181468696238
/home/allnutt.t/db/ublast/all_genomes//Spiroplasma_mirum.fasta	0.00178613550269
/home/allnutt.t/db/ublast/all_genomes//Citrobacter_freundii.fasta	0.00175834368389
/home/allnutt.t/db/ublast/all_genomes//Coxiella_burnetii.fasta	0.00173128321631
/home/allnutt.t/db/ublast/all_genomes//Leuconostoc_carnosum.fasta	0.00167924983759
/home/allnutt.t/db/ublast/all_genomes//Legionella_oakridgensis.fasta	0.00165422678004
/home/allnutt.t/db/ublast/all_genomes//Corynebacterium_simulans.fasta	0.00162983464041
/home/allnutt.t/db/ublast/all_genomes//Legionella_fallonii.fasta	0.00158285500645
/home/allnutt.t/db/ublast/all_genomes//Fluviicola_taffensis.fasta	0.00153814446141
/home/allnutt.t/db/ublast/all_genomes//Rickettsia_africae.fasta	0.00151659206149
/home/allnutt.t/db/ublast/all_genomes//Caldisphaera_lagunensis.fasta	0.00149555095851
/home/allnutt.t/db/ublast/all_genomes//Nitrobacter_hamburgensis.fasta	0.00143532903017
/home/allnutt.t/db/ublast/all_genomes//Rhodomicrobium_vannielii.fasta	0.0014161701856
/home/allnutt.t/db/ublast/all_genomes//Corynebacterium_cystitidis.fasta	0.00139744452168
/home/allnutt.t/db/ublast/all_genomes//Candidatus_Koribacter.fasta	0.00137913830681
/home/allnutt.t/db/ublast/all_genomes//Pelodictyon_phaeoclathratiforme.fasta	0.00136123836714
/home/allnutt.t/db/ublast/all_genomes//Ktedonobacterales_bacterium.fasta	0.0013437320591
/home/allnutt.t/db/ublast/all_genomes//Maribacter_cobaltidurans.fasta	0.00132660724344
/home/allnutt.t/db/ublast/all_genomes//Thermococcus_kodakarensis.fasta	0.00130985226073
/home/allnutt.t/db/ublast/all_genomes//Methanobacterium_paludis.fasta	0.00129345590836
/home/allnutt.t/db/ublast/all_genomes//Komagataeibacter_europaeus.fasta	0.00127740741873
/home/allnutt.t/db/ublast/all_genomes//Spiroplasma_gladiatoris.fasta	0.00126169643872
/home/allnutt.t/db/ublast/all_genomes//Swingsia_samuiensis.fasta	0.00123124755215
/home/allnutt.t/db/ublast/all_genomes//Enterococcus_wangshanyuanii.fasta	0.00121649084241
/home/allnutt.t/db/ublast/all_genomes//Isoptericola_variabilis.fasta	0.00120203400217
/home/allnutt.t/db/ublast/all_genomes//Yersinia_aleksiciae.fasta	0.00118786848002
/home/allnutt.t/db/ublast/all_genomes//Bacillus_cytotoxicus.fasta	0.00117398603735
/home/allnutt.t/db/ublast/all_genomes//Mycobacterium_lepraemurium.fasta	0.0011603787344
/home/allnutt.t/db/ublast/all_genomes//Rhizobium_pusense.fasta	0.00114703891709
/home/allnutt.t/db/ublast/all_genomes//Cupriavidus_pauculus.fasta	0.0011339592045
/home/allnutt.t/db/ublast/all_genomes//Mycoplasma_hyorhinis.fasta	0.00112113247703
/home/allnutt.t/db/ublast/all_genomes//Halobacteroides_halobius.fasta	0.00110855186511
/home/allnutt.t/db/ublast/all_genomes//Vibrio_parahaemolyticus.fasta	0.00109621073851
/home/allnutt.t/db/ublast/all_genomes//Methanothermobacter_marburgensis.fasta	0.00108410269624
/home/allnutt.t/db/ublast/all_genomes//Streptomyces_xinghaiensis.fasta	0.00107222155683
/home/allnutt.t/db/ublast/all_genomes//Lactobacillus_acetotolerans.fasta	0.00106056134923
/home/allnutt.t/db/ublast/all_genomes//Colwellia_beringensis.fasta	0.00104911630405
/home/allnutt.t/db/ublast/all_genomes//Staphylococcus_aureus.fasta	0.00103788084528
/home/allnutt.t/db/ublast/all_genomes//Thioalkalivibrio_versutus.fasta	0.0010268495824
/home/allnutt.t/db/ublast/all_genomes//Acinetobacter_indicus.fasta	0.00101601730285
/home/allnutt.t/db/ublast/all_genomes//Zobellia_galactanivorans.fasta	0.00100537896493
/home/allnutt.t/db/ublast/all_genomes//Rothia_dentocariosa.fasta	0.000994929690887
/home/allnutt.t/db/ublast/all_genomes//Methanoregula_formicica.fasta	0.000984664760519
/home/allnutt.t/db/ublast/all_genomes//Pedobacter_steynii.fasta	0.000974579604913
/home/allnutt.t/db/ublast/all_genomes//Mycobacterium_stephanolepidis.fasta	0.000964669800564
/home/allnutt.t/db/ublast/all_genomes//Cellulophaga_baltica.fasta	0.000954931063733
/home/allnutt.t/db/ublast/all_genomes//Lactobacillus_amylolyticus.fasta	0.000945359245072
/home/allnutt.t/db/ublast/all_genomes//Anaerolineaceae_bacterium.fasta	0.000935950324481
/home/allnutt.t/db/ublast/all_genomes//Fusobacterium_nucleatum.fasta	0.00092670040621
/home/allnutt.t/db/ublast/all_genomes//Komagataeibacter_xylinus.fasta	0.00091760571417
/home/allnutt.t/db/ublast/all_genomes//Bacillus_thermocopriae.fasta	0.000908662587455
/home/allnutt.t/db/ublast/all_genomes//Thiomicrospira_crunogena.fasta	0.000899867476062
/home/allnutt.t/db/ublast/all_genomes//Bernardetia_litoralis.fasta	0.000891216936796
/home/allnutt.t/db/ublast/all_genomes//Rhizobium_leguminosarum.fasta	0.000874336312591
/home/allnutt.t/db/ublast/all_genomes//Gordonia_alkanivorans.fasta	0.000857995160826
/home/allnutt.t/db/ublast/all_genomes//Methanosarcina_vacuolata.fasta	0.000842169402675
/home/allnutt.t/db/ublast/all_genomes//Cutibacterium_granulosum.fasta	0.00083444264939
/home/allnutt.t/db/ublast/all_genomes//Cobetia_marina.fasta	0.000826836331378
/home/allnutt.t/db/ublast/all_genomes//Mycoplasma_synoviae.fasta	0.000819347809146
/home/allnutt.t/db/ublast/all_genomes//Bosea_vaviloviae.fasta	0.000811974517542
/home/allnutt.t/db/ublast/all_genomes//Francisella_hispaniensis.fasta	0.0008047139632
/home/allnutt.t/db/ublast/all_genomes//Beutenbergia_cavernae.fasta	0.000797563722097
/home/allnutt.t/db/ublast/all_genomes//Clostridium_scatologenes.fasta	0.000790521437196
/home/allnutt.t/db/ublast/all_genomes//Martelella_mediterranea.fasta	0.000783584816193
/home/allnutt.t/db/ublast/all_genomes//Desulfosporosinus_orientis.fasta	0.000776751629346
/home/allnutt.t/db/ublast/all_genomes//Streptomyces_gilvosporeus.fasta	0.000770019707397
/home/allnutt.t/db/ublast/all_genomes//Tropheryma_whipplei.fasta	0.000763386939569
/home/allnutt.t/db/ublast/all_genomes//Moorea_producens.fasta	0.000756851271643
/home/allnutt.t/db/ublast/all_genomes//Roseobacter_denitrificans.fasta	0.000744063290408
/home/allnutt.t/db/ublast/all_genomes//Acinetobacter_radioresistens.fasta	0.000737807135178
/home/allnutt.t/db/ublast/all_genomes//Natranaerobius_thermophilus.fasta	0.000731640392657
/home/allnutt.t/db/ublast/all_genomes//Salinispira_pacifica.fasta	0.000725561265078
/home/allnutt.t/db/ublast/all_genomes//Campylobacter_curvus.fasta	0.000719568001152
/home/allnutt.t/db/ublast/all_genomes//Pseudomonas_alcaliphila.fasta	0.000707832282743
/home/allnutt.t/db/ublast/all_genomes//Methylocella_tundrae.fasta	0.000702086545145
/home/allnutt.t/db/ublast/all_genomes//Frankia_inefficax,.fasta	0.000696420102302
/home/allnutt.t/db/ublast/all_genomes//Arcobacter_pacificus.fasta	0.000690831414381
/home/allnutt.t/db/ublast/all_genomes//Weissella_hellenica.fasta	0.000679881335077
/home/allnutt.t/db/ublast/all_genomes//Thermoactinomycetaceae_bacterium.fasta	0.000674517051663
/home/allnutt.t/db/ublast/all_genomes//Vibrio_mediterranei.fasta	0.000669224736887
/home/allnutt.t/db/ublast/all_genomes//Bradymonas_sediminis.fasta	0.000658850610817
/home/allnutt.t/db/ublast/all_genomes//Arsenophonus_nasoniae.fasta	0.000653766179831
/home/allnutt.t/db/ublast/all_genomes//Aerococcaceae_bacterium.fasta	0.000648748476179
/home/allnutt.t/db/ublast/all_genomes//Negativicoccus_massiliensis.fasta	0.000643796267275
/home/allnutt.t/db/ublast/all_genomes//Bordetella_flabilis.fasta	0.000638908349822
/home/allnutt.t/db/ublast/all_genomes//Lactobacillus_gallinarum.fasta	0.000634083548965
/home/allnutt.t/db/ublast/all_genomes//Sterolibacteriaceae_bacterium.fasta	0.000629320717466
/home/allnutt.t/db/ublast/all_genomes//Mycoplasma_phocicerebrale.fasta	0.000624618734917
/home/allnutt.t/db/ublast/all_genomes//Methanobrevibacter_smithii.fasta	0.000619976506968
/home/allnutt.t/db/ublast/all_genomes//Mycolicibacterium_hassiacum.fasta	0.000615392964596
/home/allnutt.t/db/ublast/all_genomes//Pelolinea_submarina.fasta	0.00061086706338
/home/allnutt.t/db/ublast/all_genomes//Streptomyces_griseorubiginosus.fasta	0.000606397782818
/home/allnutt.t/db/ublast/all_genomes//Acinetobacter_pittii.fasta	0.000601984125653
/home/allnutt.t/db/ublast/all_genomes//Weissella_koreensis.fasta	0.000589067257265
/home/allnutt.t/db/ublast/all_genomes//Hydrogenophilus_thermoluteolus.fasta	0.000584866563891
/home/allnutt.t/db/ublast/all_genomes//[Clostridium]_saccharolyticum.fasta	0.000580716834445
/home/allnutt.t/db/ublast/all_genomes//Streptomyces_pratensis.fasta	0.000576617198294
/home/allnutt.t/db/ublast/all_genomes//Corynebacterium_variabile.fasta	0.000572566803948
/home/allnutt.t/db/ublast/all_genomes//Syntrophomonas_wolfei.fasta	0.000568564818543
/home/allnutt.t/db/ublast/all_genomes//Tumebacillus_algifaecis.fasta	0.000564610427344
/home/allnutt.t/db/ublast/all_genomes//Grimontia_hollisae.fasta	0.000560702833264
/home/allnutt.t/db/ublast/all_genomes//Bartonella_grahamii.fasta	0.000556841256397
/home/allnutt.t/db/ublast/all_genomes//Granulosicoccus_antarcticus.fasta	0.000553024933569
/home/allnutt.t/db/ublast/all_genomes//Streptococcus_intermedius.fasta	0.000549253117892
/home/allnutt.t/db/ublast/all_genomes//Chryseobacterium_lactis.fasta	0.000545525078349
/home/allnutt.t/db/ublast/all_genomes//Streptomyces_hygroscopicus.fasta	0.000541840099374
/home/allnutt.t/db/ublast/all_genomes//Chryseobacterium_indoltheticum.fasta	0.00053819748046
/home/allnutt.t/db/ublast/all_genomes//[Eubacterium]_rectale.fasta	0.000534596535767
/home/allnutt.t/db/ublast/all_genomes//Pseudomonas_resinovorans.fasta	0.000527516996794
/home/allnutt.t/db/ublast/all_genomes//Alpha_proteobacterium.fasta	0.000524037100863
/home/allnutt.t/db/ublast/all_genomes//Gynuella_sunshinyii.fasta	0.000520596275152
/home/allnutt.t/db/ublast/all_genomes//Prevotella_jejuni.fasta	0.000517193901764
/home/allnutt.t/db/ublast/all_genomes//Candidatus_Accumulibacter.fasta	0.000513829375379
/home/allnutt.t/db/ublast/all_genomes//Tenacibaculum_dicentrarchi.fasta	0.000510502102947
/home/allnutt.t/db/ublast/all_genomes//Spiroplasma_culicicola.fasta	0.000507211503381
/home/allnutt.t/db/ublast/all_genomes//Bacillus_clausii.fasta	0.000503957007263
/home/allnutt.t/db/ublast/all_genomes//Mariprofundus_aestuarium.fasta	0.000500738056561
/home/allnutt.t/db/ublast/all_genomes//Borrelia_miyamotoi.fasta	0.000497554104345
/home/allnutt.t/db/ublast/all_genomes//Mycoavidus_cysteinexigens.fasta	0.000494404614523
/home/allnutt.t/db/ublast/all_genomes//Hyphomicrobium_denitrificans.fasta	0.000491289061575
/home/allnutt.t/db/ublast/all_genomes//Mycobacterium_liflandii.fasta	0.000485157715565
/home/allnutt.t/db/ublast/all_genomes//Bacillus_circulans.fasta	0.000479156064125
/home/allnutt.t/db/ublast/all_genomes//Bordetella_bronchialis.fasta	0.000476202665382
/home/allnutt.t/db/ublast/all_genomes//Chryseobacterium_bernardetii.fasta	0.000473280258664
/home/allnutt.t/db/ublast/all_genomes//Methanococcus_vannielii.fasta	0.00047038838572
/home/allnutt.t/db/ublast/all_genomes//Fusobacterium_varium.fasta	0.000464694451585
/home/allnutt.t/db/ublast/all_genomes//Neisseria_flavescens.fasta	0.000461891516717
/home/allnutt.t/db/ublast/all_genomes//Frankia_casuarinae,.fasta	0.000459117367881
/home/allnutt.t/db/ublast/all_genomes//Vibrio_neocaledonicus.fasta	0.000456371588482
/home/allnutt.t/db/ublast/all_genomes//Ehrlichia_ruminantium.fasta	0.000453653769689
/home/allnutt.t/db/ublast/all_genomes//Helicobacter_pylori.fasta	0.000450963510258
/home/allnutt.t/db/ublast/all_genomes//Citrobacter_youngae.fasta	0.000448300416364
/home/allnutt.t/db/ublast/all_genomes//Anaerostipes_hadrus.fasta	0.000445664101427
/home/allnutt.t/db/ublast/all_genomes//Liberibacter_crescens.fasta	0.000443054185955
/home/allnutt.t/db/ublast/all_genomes//Sphingobacteriaceae_bacterium.fasta	0.000440470297382
/home/allnutt.t/db/ublast/all_genomes//Heliobacterium_modesticaldum.fasta	0.000437912069914
/home/allnutt.t/db/ublast/all_genomes//Streptomyces_chartreusis.fasta	0.000432871168084
/home/allnutt.t/db/ublast/all_genomes//Helicobacter_himalayensis.fasta	0.000430387794662
/home/allnutt.t/db/ublast/all_genomes//Bordetella_pertussis.fasta	0.000427928683946
/home/allnutt.t/db/ublast/all_genomes//Rhodococcus_equi.fasta	0.000425493501824
/home/allnutt.t/db/ublast/all_genomes//Orientia_tsutsugamushi.fasta	0.000423081920112
/home/allnutt.t/db/ublast/all_genomes//Wolbachia_pipientis.fasta	0.000418328274051
/home/allnutt.t/db/ublast/all_genomes//Fusobacterium_ulcerans.fasta	0.000415985581827
/home/allnutt.t/db/ublast/all_genomes//Gordonia_polyisoprenivorans.fasta	0.000413665234024
/home/allnutt.t/db/ublast/all_genomes//Shigella_sonnei.fasta	0.00041136693023
/home/allnutt.t/db/ublast/all_genomes//Dictyoglomus_thermophilum.fasta	0.000409090375234
/home/allnutt.t/db/ublast/all_genomes//Chlamydophila_caviae.fasta	0.000406835278921
/home/allnutt.t/db/ublast/all_genomes//Paenibacillus_lautus.fasta	0.000402388326702
/home/allnutt.t/db/ublast/all_genomes//Acinetobacter_tandoii.fasta	0.000400195915075
/home/allnutt.t/db/ublast/all_genomes//Mycoplasma_arthritidis.fasta	0.00039802385049
/home/allnutt.t/db/ublast/all_genomes//Candidatus_Blochmannia.fasta	0.000395871866736
/home/allnutt.t/db/ublast/all_genomes//Brochothrix_thermosphacta.fasta	0.000393739702094
/home/allnutt.t/db/ublast/all_genomes//Halobacterium_hubeiense.fasta	0.000391627099237
/home/allnutt.t/db/ublast/all_genomes//Paraburkholderia_hospita.fasta	0.000389533805143
/home/allnutt.t/db/ublast/all_genomes//Micrococcus_luteus.fasta	0.000387459571008
/home/allnutt.t/db/ublast/all_genomes//[Bacillus_thuringiensis].fasta	0.000385404152158
/home/allnutt.t/db/ublast/all_genomes//Pseudoalteromonas_tunicata.fasta	0.000383367307967
/home/allnutt.t/db/ublast/all_genomes//Lelliottia_jeotgali.fasta	0.000381348801774
/home/allnutt.t/db/ublast/all_genomes//Spiroplasma_litorale.fasta	0.000377365876085
/home/allnutt.t/db/ublast/all_genomes//Lactobacillus_murinus.fasta	0.000375401002384
/home/allnutt.t/db/ublast/all_genomes//Paenibacillus_yonginensis.fasta	0.000371523325296
/home/allnutt.t/db/ublast/all_genomes//Halobellus_limi.fasta	0.000369610089431
/home/allnutt.t/db/ublast/all_genomes//Nocardia_nova.fasta	0.000367713639488
/home/allnutt.t/db/ublast/all_genomes//Campylobacter_sputorum.fasta	0.000365833767805
/home/allnutt.t/db/ublast/all_genomes//Salimicrobium_jeotgali.fasta	0.000363970270033
/home/allnutt.t/db/ublast/all_genomes//Thermus_aquaticus.fasta	0.000360291594984
/home/allnutt.t/db/ublast/all_genomes//Chlamydophila_pecorum.fasta	0.000358476024988
/home/allnutt.t/db/ublast/all_genomes//Immundisolibacter_cernigliae.fasta	0.000356676043339
/home/allnutt.t/db/ublast/all_genomes//Enterococcus_hirae.fasta	0.000354891461301
/home/allnutt.t/db/ublast/all_genomes//Streptomyces_exfoliatus.fasta	0.000351367755788
/home/allnutt.t/db/ublast/all_genomes//Altererythrobacter_ishigakiensis.fasta	0.000349628269342
/home/allnutt.t/db/ublast/all_genomes//Geobacillus_stearothermophilus.fasta	0.000346193142584
/home/allnutt.t/db/ublast/all_genomes//Sulfuritalea_hydrogenivorans.fasta	0.000344497155828
/home/allnutt.t/db/ublast/all_genomes//Tumebacillus_avium.fasta	0.000342815326937
/home/allnutt.t/db/ublast/all_genomes//Pyrococcus_horikoshii.fasta	0.00034114748923
/home/allnutt.t/db/ublast/all_genomes//Advenella_kashmirensis.fasta	0.000339493478558
/home/allnutt.t/db/ublast/all_genomes//Lactobacillus_animalis.fasta	0.000337853133252
/home/allnutt.t/db/ublast/all_genomes//Thermoanaerobacter_mathranii.fasta	0.000336226294081
/home/allnutt.t/db/ublast/all_genomes//Gordonia_rubripertincta.fasta	0.000334612804205
/home/allnutt.t/db/ublast/all_genomes//Stella_humosa.fasta	0.000331425256671
/home/allnutt.t/db/ublast/all_genomes//Candidatus_Midichloria.fasta	0.000329850896901
/home/allnutt.t/db/ublast/all_genomes//Methanothermobacter_thermautotrophicus.fasta	0.000326740266796
/home/allnutt.t/db/ublast/all_genomes//Pseudoalteromonas_rubra.fasta	0.000325203707559
/home/allnutt.t/db/ublast/all_genomes//Thermococcus_paralvinellae.fasta	0.000323679463128
/home/allnutt.t/db/ublast/all_genomes//Coriobacterium_glomerans.fasta	0.000320667363865
/home/allnutt.t/db/ublast/all_genomes//Cupriavidus_metallidurans.fasta	0.000319179236661
/home/allnutt.t/db/ublast/all_genomes//Clostridium_beijerinckii.fasta	0.000317702879444
/home/allnutt.t/db/ublast/all_genomes//Citrobacter_braakii.fasta	0.000316238160905
/home/allnutt.t/db/ublast/all_genomes//Rhizobium_acidisoli.fasta	0.000314784951621
/home/allnutt.t/db/ublast/all_genomes//Pseudomonas_libanensis.fasta	0.000313343124025
/home/allnutt.t/db/ublast/all_genomes//Brevibacillus_brevis.fasta	0.000311912552372
/home/allnutt.t/db/ublast/all_genomes//Chryseobacterium_glaciei.fasta	0.000307687142318
/home/allnutt.t/db/ublast/all_genomes//Rickettsia_canadensis.fasta	0.000306300372356
/home/allnutt.t/db/ublast/all_genomes//Clostridium_botulinum.fasta	0.000304924255869
/home/allnutt.t/db/ublast/all_genomes//Bordetella_avium.fasta	0.000302203523116
/home/allnutt.t/db/ublast/all_genomes//Rickettsia_akari.fasta	0.000299524039621
/home/allnutt.t/db/ublast/all_genomes//Salinivirga_cyanobacteriivorans.fasta	0.000298199490553
/home/allnutt.t/db/ublast/all_genomes//Helicobacter_typhlonius.fasta	0.000296884925892
/home/allnutt.t/db/ublast/all_genomes//Xylanimonas_cellulosilytica.fasta	0.000295580239461
/home/allnutt.t/db/ublast/all_genomes//Flavobacterium_johnsoniae.fasta	0.000294285326537
/home/allnutt.t/db/ublast/all_genomes//Shewanella_loihica.fasta	0.000293000083831
/home/allnutt.t/db/ublast/all_genomes//Hydrogenophaga_pseudoflava.fasta	0.000291724409461
/home/allnutt.t/db/ublast/all_genomes//Terribacillus_goriensis.fasta	0.000290458202927
/home/allnutt.t/db/ublast/all_genomes//Cellulomonas_fimi.fasta	0.00028795379816
/home/allnutt.t/db/ublast/all_genomes//Vibrio_qinghaiensis.fasta	0.000286715405645
/home/allnutt.t/db/ublast/all_genomes//Dechloromonas_aromatica.fasta	0.000284265764391
/home/allnutt.t/db/ublast/all_genomes//Virgibacillus_phasianinus.fasta	0.000283054329076
/home/allnutt.t/db/ublast/all_genomes//Haloterrigena_daqingensis.fasta	0.000281851694986
/home/allnutt.t/db/ublast/all_genomes//Gordonia_terrae.fasta	0.000280657771903
/home/allnutt.t/db/ublast/all_genomes//Kangiella_geojedonensis.fasta	0.000279472470802
/home/allnutt.t/db/ublast/all_genomes//Tepidanaerobacter_acetatoxydans.fasta	0.000278295703833
/home/allnutt.t/db/ublast/all_genomes//Paraburkholderia_phymatum.fasta	0.000277127384296
/home/allnutt.t/db/ublast/all_genomes//Brenneria_goodwinii.fasta	0.000275967426631
/home/allnutt.t/db/ublast/all_genomes//Lactobacillus_paraplantarum.fasta	0.000273672260241
/home/allnutt.t/db/ublast/all_genomes//Kosakonia_cowanii.fasta	0.000271409542201
/home/allnutt.t/db/ublast/all_genomes//Bacillus_paranthracis.fasta	0.000270290148968
/home/allnutt.t/db/ublast/all_genomes//Ferrimonas_balearica.fasta	0.000269178627093
/home/allnutt.t/db/ublast/all_genomes//Pseudomonas_fluorescens.fasta	0.000265890513575
/home/allnutt.t/db/ublast/all_genomes//Arcobacter_ellisii.fasta	0.000263736389162
/home/allnutt.t/db/ublast/all_genomes//Dokdonella_koreensis.fasta	0.000262670489727
/home/allnutt.t/db/ublast/all_genomes//Acinetobacter_johnsonii.fasta	0.000261611935384
