# Supplementary material for: Expanding the taxonomic range in the fecal metagenome
Source: BMC Bioinformatics. 2021 Jun 9;22:312. doi: 10.1186/s12859-021-04212-6 (PMC8188691; doi:10.1186/s12859-021-04212-6)
Supplement: Supplementary file 1 — Additional file 1. File containing all scripts and information for benchmarking simulations. This information is also available at the link: https://github.com/theo-allnutt-bioinformatics/Allnutt_etal_2020_expanding_the_taxonomic. [file 12859_2021_4212_MOESM1_ESM.zip › Allnutt_etal_2020_expanding_the_taxonomic-main/sim_abund/bact/sim3.abund]

/home/allnutt.t/db/ublast/all_genomes//Arcobacter_trophiarum.fasta	0.0744597355437
/home/allnutt.t/db/ublast/all_genomes//Lautropia_mirabilis.fasta	0.0605466491372
/home/allnutt.t/db/ublast/all_genomes//Streptomyces_avermitilis.fasta	0.0505564712012
/home/allnutt.t/db/ublast/all_genomes//Beijerinckiaceae_bacterium.fasta	0.0430884265241
/home/allnutt.t/db/ublast/all_genomes//Protochlamydia_naegleriophila.fasta	0.0373271466077
/home/allnutt.t/db/ublast/all_genomes//Bacteroides_caccae.fasta	0.0290858206383
/home/allnutt.t/db/ublast/all_genomes//Thermotoga_profunda.fasta	0.0235326014109
/home/allnutt.t/db/ublast/all_genomes//Bifidobacterium_bifidum.fasta	0.0213984417416
/home/allnutt.t/db/ublast/all_genomes//Rickettsia_rhipicephali.fasta	0.0195751752105
/home/allnutt.t/db/ublast/all_genomes//Cupriavidus_gilardii.fasta	0.0180023712415
/home/allnutt.t/db/ublast/all_genomes//Lysobacter_gummosus.fasta	0.0166339706619
/home/allnutt.t/db/ublast/all_genomes//Arcticibacterium_luteifluviistationis.fasta	0.0154343076527
/home/allnutt.t/db/ublast/all_genomes//Halobacillus_halophilus.fasta	0.0143753728041
/home/allnutt.t/db/ublast/all_genomes//Neisseria_sicca.fasta	0.0134348904574
/home/allnutt.t/db/ublast/all_genomes//Paraburkholderia_terrae.fasta	0.0125949427073
/home/allnutt.t/db/ublast/all_genomes//Oscillatoria_acuminata.fasta	0.011840968028
/home/allnutt.t/db/ublast/all_genomes//Clostridium_perfringens.fasta	0.0111610214243
/home/allnutt.t/db/ublast/all_genomes//Chlorobium_tepidum.fasta	0.0105452202437
/home/allnutt.t/db/ublast/all_genomes//Neisseria_animalis.fasta	0.00998532382237
/home/allnutt.t/db/ublast/all_genomes//Pseudomonas_alkylphenolica.fasta	0.00947441095864
/home/allnutt.t/db/ublast/all_genomes//Borrelia_duttonii.fasta	0.00900662981824
/home/allnutt.t/db/ublast/all_genomes//Altererythrobacter_namhicola.fasta	0.00857700210398
/home/allnutt.t/db/ublast/all_genomes//Frankia_symbiont.fasta	0.00818126832464
/home/allnutt.t/db/ublast/all_genomes//Bosea_vaviloviae.fasta	0.00747732319971
/home/allnutt.t/db/ublast/all_genomes//Anabaena_cylindrica.fasta	0.00716319337819
/home/allnutt.t/db/ublast/all_genomes//Arcobacter_thereius.fasta	0.00687097523526
/home/allnutt.t/db/ublast/all_genomes//Polynucleobacter_duraquae.fasta	0.00659856671595
/home/allnutt.t/db/ublast/all_genomes//Streptococcus_intermedius.fasta	0.00634411943725
/home/allnutt.t/db/ublast/all_genomes//Streptomyces_alfalfae.fasta	0.00610600213309
/home/allnutt.t/db/ublast/all_genomes//Desulfotomaculum_nigrificans.fasta	0.00588277017891
/home/allnutt.t/db/ublast/all_genomes//Bacillus_gibsonii.fasta	0.00567314005645
/home/allnutt.t/db/ublast/all_genomes//Shewanella_halifaxensis.fasta	0.00547596785585
/home/allnutt.t/db/ublast/all_genomes//Sinorhizobium_medicae.fasta	0.00529023109491
/home/allnutt.t/db/ublast/all_genomes//Rhodococcus_jostii.fasta	0.00511501327764
/home/allnutt.t/db/ublast/all_genomes//Methylobacterium_populi.fasta	0.00494949072612
/home/allnutt.t/db/ublast/all_genomes//Pectobacterium_polaris.fasta	0.00479292130725
/home/allnutt.t/db/ublast/all_genomes//Aeromonas_dhakensis.fasta	0.00464463474622
/home/allnutt.t/db/ublast/all_genomes//Cronobacter_turicensis.fasta	0.00450402427408
/home/allnutt.t/db/ublast/all_genomes//Rickettsia_prowazekii.fasta	0.00437053940138
/home/allnutt.t/db/ublast/all_genomes//Ornithinimicrobium_flavum.fasta	0.00424367964609
/home/allnutt.t/db/ublast/all_genomes//Tetragenococcus_osmophilus.fasta	0.00412298907298
/home/allnutt.t/db/ublast/all_genomes//Streptococcus_himalayensis.fasta	0.00400805152557
/home/allnutt.t/db/ublast/all_genomes//Oceanobacillus_iheyensis.fasta	0.00389848645102
/home/allnutt.t/db/ublast/all_genomes//Kerstersia_gyiorum.fasta	0.00379394523436
/home/allnutt.t/db/ublast/all_genomes//Brenneria_goodwinii.fasta	0.00369410797162
/home/allnutt.t/db/ublast/all_genomes//Pseudomonas_veronii.fasta	0.00359868062209
/home/allnutt.t/db/ublast/all_genomes//Methyloceanibacter_caenitepidi.fasta	0.00350739248933
/home/allnutt.t/db/ublast/all_genomes//Klebsiella_michiganensis.fasta	0.00341999398767
/home/allnutt.t/db/ublast/all_genomes//Nocardia_terpenica.fasta	0.00333625465752
/home/allnutt.t/db/ublast/all_genomes//Thermoanaerobacter_tengcongensis.fasta	0.00325596139805
/home/allnutt.t/db/ublast/all_genomes//Methanocaldococcus_bathoardescens.fasta	0.00317891688999
/home/allnutt.t/db/ublast/all_genomes//Geobacter_lovleyi.fasta	0.00310493818556
/home/allnutt.t/db/ublast/all_genomes//Moorea_producens.fasta	0.00303385544515
/home/allnutt.t/db/ublast/all_genomes//Thermotoga_caldifontis.fasta	0.00296551080357
/home/allnutt.t/db/ublast/all_genomes//Xenorhabdus_bovienii.fasta	0.00289975735056
/home/allnutt.t/db/ublast/all_genomes//Thalassotalea_crassostreae.fasta	0.00283645821262
/home/allnutt.t/db/ublast/all_genomes//Flavobacterium_kingsejongi.fasta	0.00277548572465
/home/allnutt.t/db/ublast/all_genomes//Spiroplasma_atrichopogonis.fasta	0.0027167206813
/home/allnutt.t/db/ublast/all_genomes//Sedimenticola_thiotaurini.fasta	0.00266005165942
/home/allnutt.t/db/ublast/all_genomes//Aerococcus_urinae.fasta	0.0026053744039
/home/allnutt.t/db/ublast/all_genomes//Alcaligenes_faecalis.fasta	0.00255259127005
/home/allnutt.t/db/ublast/all_genomes//Gammaproteobacteria_bacterium.fasta	0.00245234684456
/home/allnutt.t/db/ublast/all_genomes//Rhizobium_tropici.fasta	0.00240471897583
/home/allnutt.t/db/ublast/all_genomes//Erwinia_billingiae.fasta	0.00235865126976
/home/allnutt.t/db/ublast/all_genomes//Methanobrevibacter_millerae.fasta	0.00231407237181
/home/allnutt.t/db/ublast/all_genomes//Aliivibrio_wodanis.fasta	0.00222911611249
/home/allnutt.t/db/ublast/all_genomes//Corynebacterium_striatum.fasta	0.00218861571361
/home/allnutt.t/db/ublast/all_genomes//Enterococcus_hirae.fasta	0.00214935752988
/home/allnutt.t/db/ublast/all_genomes//Capnocytophaga_haemolytica.fasta	0.00211128831997
/home/allnutt.t/db/ublast/all_genomes//Staphylococcus_pseudintermedius.fasta	0.0020743577573
/home/allnutt.t/db/ublast/all_genomes//Chlorobium_chlorochromatii.fasta	0.00203851823662
/home/allnutt.t/db/ublast/all_genomes//Limnobaculum_parvum.fasta	0.00200372469572
/home/allnutt.t/db/ublast/all_genomes//Vitreoscilla_filiformis.fasta	0.00196993445072
/home/allnutt.t/db/ublast/all_genomes//Thermoanaerobacter_wiegelii.fasta	0.00193710704392
/home/allnutt.t/db/ublast/all_genomes//Pedobacter_ginsengisoli.fasta	0.00190520410303
/home/allnutt.t/db/ublast/all_genomes//Parabacteroides_distasonis.fasta	0.00187418921078
/home/allnutt.t/db/ublast/all_genomes//Shewanella_algae.fasta	0.00184402778418
/home/allnutt.t/db/ublast/all_genomes//Raoultella_terrigena.fasta	0.00181468696238
/home/allnutt.t/db/ublast/all_genomes//Martelella_mediterranea.fasta	0.00178613550269
/home/allnutt.t/db/ublast/all_genomes//Rhodopirellula_baltica.fasta	0.00175834368389
/home/allnutt.t/db/ublast/all_genomes//Mycoplasma_gallinaceum.fasta	0.00173128321631
/home/allnutt.t/db/ublast/all_genomes//Thermodesulfobium_acidiphilum.fasta	0.00170492715816
/home/allnutt.t/db/ublast/all_genomes//Idiomarina_loihiensis.fasta	0.00165422678004
/home/allnutt.t/db/ublast/all_genomes//Tatlockia_micdadei.fasta	0.00162983464041
/home/allnutt.t/db/ublast/all_genomes//'Deinococcus_soli'.fasta	0.00160605113981
/home/allnutt.t/db/ublast/all_genomes//Tatumella_citrea.fasta	0.00158285500645
/home/allnutt.t/db/ublast/all_genomes//Shigella_sonnei.fasta	0.0015602259203
/home/allnutt.t/db/ublast/all_genomes//Lactobacillus_zymae.fasta	0.00153814446141
/home/allnutt.t/db/ublast/all_genomes//Arcobacter_cryaerophilus.fasta	0.00151659206149
/home/allnutt.t/db/ublast/all_genomes//Geobacillus_lituanicus.fasta	0.00149555095851
/home/allnutt.t/db/ublast/all_genomes//Cuniculiplasma_divulgatum.fasta	0.00147500415418
/home/allnutt.t/db/ublast/all_genomes//Paenibacillus_graminis.fasta	0.00145493537409
/home/allnutt.t/db/ublast/all_genomes//Hymenobacter_swuensis.fasta	0.00143532903017
/home/allnutt.t/db/ublast/all_genomes//Chromobacterium_vaccinii.fasta	0.0014161701856
/home/allnutt.t/db/ublast/all_genomes//Streptococcus_agalactiae.fasta	0.00139744452168
/home/allnutt.t/db/ublast/all_genomes//Rhizobium_gallicum.fasta	0.00137913830681
/home/allnutt.t/db/ublast/all_genomes//Burkholderia_territorii.fasta	0.00136123836714
/home/allnutt.t/db/ublast/all_genomes//Pseudothermotoga_elfii.fasta	0.0013437320591
/home/allnutt.t/db/ublast/all_genomes//Acidithiobacillus_ferrivorans.fasta	0.00132660724344
/home/allnutt.t/db/ublast/all_genomes//Alteromonas_stellipolaris.fasta	0.00130985226073
/home/allnutt.t/db/ublast/all_genomes//Bifidobacterium_animalis.fasta	0.00129345590836
/home/allnutt.t/db/ublast/all_genomes//Peptoniphilus_ivorii.fasta	0.00127740741873
/home/allnutt.t/db/ublast/all_genomes//Borrelia_anserina.fasta	0.00126169643872
/home/allnutt.t/db/ublast/all_genomes//Brevundimonas_vancanneytii.fasta	0.00124631301029
/home/allnutt.t/db/ublast/all_genomes//Methylocaldum_marinum.fasta	0.00123124755215
/home/allnutt.t/db/ublast/all_genomes//Ruegeria_pomeroyi.fasta	0.00121649084241
/home/allnutt.t/db/ublast/all_genomes//Candidatus_Evansia.fasta	0.00120203400217
/home/allnutt.t/db/ublast/all_genomes//Brachybacterium_ginsengisoli.fasta	0.00118786848002
/home/allnutt.t/db/ublast/all_genomes//Aerococcus_urinaeequi.fasta	0.00114703891709
/home/allnutt.t/db/ublast/all_genomes//Alteromonas_macleodii.fasta	0.0011339592045
/home/allnutt.t/db/ublast/all_genomes//Burkholderia_ambifaria.fasta	0.00112113247703
/home/allnutt.t/db/ublast/all_genomes//Alkalitalea_saponilacus.fasta	0.00110855186511
/home/allnutt.t/db/ublast/all_genomes//Methanoregula_formicica.fasta	0.00109621073851
/home/allnutt.t/db/ublast/all_genomes//Agrobacterium_vitis.fasta	0.00107222155683
/home/allnutt.t/db/ublast/all_genomes//Rhodothermaceae_bacterium.fasta	0.00106056134923
/home/allnutt.t/db/ublast/all_genomes//Agromyces_aureus.fasta	0.00104911630405
/home/allnutt.t/db/ublast/all_genomes//Cloacibacillus_porcorum.fasta	0.00103788084528
/home/allnutt.t/db/ublast/all_genomes//Mycoplasma_bovigenitalium.fasta	0.0010268495824
/home/allnutt.t/db/ublast/all_genomes//Thermus_brockianus.fasta	0.00101601730285
/home/allnutt.t/db/ublast/all_genomes//Campylobacter_iguaniorum.fasta	0.00100537896493
/home/allnutt.t/db/ublast/all_genomes//Salinivibrio_kushneri.fasta	0.000994929690887
/home/allnutt.t/db/ublast/all_genomes//Cellulomonas_flavigena.fasta	0.000984664760519
/home/allnutt.t/db/ublast/all_genomes//Caulobacter_mirabilis.fasta	0.000974579604913
/home/allnutt.t/db/ublast/all_genomes//Devriesea_agamarum.fasta	0.000964669800564
/home/allnutt.t/db/ublast/all_genomes//Streptomyces_noursei.fasta	0.000954931063733
/home/allnutt.t/db/ublast/all_genomes//Mycoplasma_crocodyli.fasta	0.000945359245072
/home/allnutt.t/db/ublast/all_genomes//Pantoea_rwandensis.fasta	0.000935950324481
/home/allnutt.t/db/ublast/all_genomes//Candidatus_Ruthia.fasta	0.00092670040621
/home/allnutt.t/db/ublast/all_genomes//Neisseria_mucosa.fasta	0.00091760571417
/home/allnutt.t/db/ublast/all_genomes//Mycoplasma_pullorum.fasta	0.000908662587455
/home/allnutt.t/db/ublast/all_genomes//Comamonas_thiooxydans,.fasta	0.000899867476062
/home/allnutt.t/db/ublast/all_genomes//Streptomyces_pactum.fasta	0.000891216936796
/home/allnutt.t/db/ublast/all_genomes//Vibrio_qinghaiensis.fasta	0.000874336312591
/home/allnutt.t/db/ublast/all_genomes//Palaeococcus_pacificus.fasta	0.000866099840903
/home/allnutt.t/db/ublast/all_genomes//Leuconostoc_mesenteroides.fasta	0.000857995160826
/home/allnutt.t/db/ublast/all_genomes//Bifidobacterium_pseudocatenulatum.fasta	0.00085001930773
/home/allnutt.t/db/ublast/all_genomes//Streptomyces_hundungensis.fasta	0.00083444264939
/home/allnutt.t/db/ublast/all_genomes//Sulfuriflexus_mobilis.fasta	0.000826836331378
/home/allnutt.t/db/ublast/all_genomes//Thermodesulfatator_indicus.fasta	0.000819347809146
/home/allnutt.t/db/ublast/all_genomes//Clostridium_lentocellum.fasta	0.000811974517542
/home/allnutt.t/db/ublast/all_genomes//Rothia_aeria.fasta	0.0008047139632
/home/allnutt.t/db/ublast/all_genomes//Opitutaceae_bacterium.fasta	0.000797563722097
/home/allnutt.t/db/ublast/all_genomes//Rickettsia_felis.fasta	0.000783584816193
/home/allnutt.t/db/ublast/all_genomes//Streptomyces_cyaneogriseus.fasta	0.000776751629346
/home/allnutt.t/db/ublast/all_genomes//Candidatus_Sodalis.fasta	0.000770019707397
/home/allnutt.t/db/ublast/all_genomes//Halobacillus_mangrovi.fasta	0.000763386939569
/home/allnutt.t/db/ublast/all_genomes//Streptomyces_xiamenensis.fasta	0.000756851271643
/home/allnutt.t/db/ublast/all_genomes//Oleiphilus_messinensis.fasta	0.000750410704114
/home/allnutt.t/db/ublast/all_genomes//Bacillus_paralicheniformis.fasta	0.000744063290408
/home/allnutt.t/db/ublast/all_genomes//Acetobacter_senegalensis.fasta	0.000737807135178
/home/allnutt.t/db/ublast/all_genomes//Mycoplasma_orale.fasta	0.000725561265078
/home/allnutt.t/db/ublast/all_genomes//Ureaplasma_urealyticum.fasta	0.000713658894599
/home/allnutt.t/db/ublast/all_genomes//Erythrobacter_atlanticus.fasta	0.000707832282743
/home/allnutt.t/db/ublast/all_genomes//Geobacter_uraniireducens.fasta	0.000702086545145
/home/allnutt.t/db/ublast/all_genomes//Haloarcula_marismortui.fasta	0.000696420102302
/home/allnutt.t/db/ublast/all_genomes//Chlamydophila_pneumoniae.fasta	0.000690831414381
/home/allnutt.t/db/ublast/all_genomes//Croceibacter_atlanticus.fasta	0.000685318980004
/home/allnutt.t/db/ublast/all_genomes//Candidatus_Pelagibacter.fasta	0.000679881335077
/home/allnutt.t/db/ublast/all_genomes//Methylobacterium_radiotolerans.fasta	0.000674517051663
/home/allnutt.t/db/ublast/all_genomes//Candidatus_Baumannia.fasta	0.000669224736887
/home/allnutt.t/db/ublast/all_genomes//Methanohalophilus_halophilus.fasta	0.000664003031891
/home/allnutt.t/db/ublast/all_genomes//Yersinia_rohdei.fasta	0.000658850610817
/home/allnutt.t/db/ublast/all_genomes//Pseudothermotoga_thermarum.fasta	0.000653766179831
/home/allnutt.t/db/ublast/all_genomes//Tatumella_ptyseos.fasta	0.000648748476179
/home/allnutt.t/db/ublast/all_genomes//Fusobacterium_necrophorum.fasta	0.000643796267275
/home/allnutt.t/db/ublast/all_genomes//Croceicoccus_marinus.fasta	0.000638908349822
/home/allnutt.t/db/ublast/all_genomes//Pseudoxanthomonas_spadix.fasta	0.000634083548965
/home/allnutt.t/db/ublast/all_genomes//Francisella_noatunensis.fasta	0.000629320717466
/home/allnutt.t/db/ublast/all_genomes//Rickettsia_parkeri.fasta	0.000619976506968
/home/allnutt.t/db/ublast/all_genomes//Bacillus_paranthracis.fasta	0.000615392964596
/home/allnutt.t/db/ublast/all_genomes//Pedobacter_heparinus.fasta	0.00061086706338
/home/allnutt.t/db/ublast/all_genomes//Planococcus_antarcticus.fasta	0.000606397782818
/home/allnutt.t/db/ublast/all_genomes//Paraprevotella_xylaniphila.fasta	0.000601984125653
/home/allnutt.t/db/ublast/all_genomes//Candidatus_Nitrosopumilus.fasta	0.00059762511723
/home/allnutt.t/db/ublast/all_genomes//Thermus_aquaticus.fasta	0.000593319804871
/home/allnutt.t/db/ublast/all_genomes//Paracoccus_mutanolyticus.fasta	0.000589067257265
/home/allnutt.t/db/ublast/all_genomes//Pseudoalteromonas_tetraodonis.fasta	0.000584866563891
/home/allnutt.t/db/ublast/all_genomes//Eubacterium_callanderi.fasta	0.000580716834445
/home/allnutt.t/db/ublast/all_genomes//Prauserella_marina.fasta	0.000576617198294
/home/allnutt.t/db/ublast/all_genomes//Microcystis_viridis.fasta	0.000572566803948
/home/allnutt.t/db/ublast/all_genomes//Bartonella_grahamii.fasta	0.000568564818543
/home/allnutt.t/db/ublast/all_genomes//Pseudothermotoga_hypogea.fasta	0.000564610427344
/home/allnutt.t/db/ublast/all_genomes//Treponema_putidum.fasta	0.000560702833264
/home/allnutt.t/db/ublast/all_genomes//Actinoplanes_friuliensis.fasta	0.000556841256397
/home/allnutt.t/db/ublast/all_genomes//Halomonas_alkaliphila.fasta	0.000553024933569
/home/allnutt.t/db/ublast/all_genomes//Yangia_pacifica.fasta	0.000549253117892
/home/allnutt.t/db/ublast/all_genomes//Bacillus_methanolicus.fasta	0.000545525078349
/home/allnutt.t/db/ublast/all_genomes//Vibrio_breoganii.fasta	0.000541840099374
/home/allnutt.t/db/ublast/all_genomes//Defluviitoga_tunisiensis.fasta	0.00053819748046
/home/allnutt.t/db/ublast/all_genomes//Halorhabdus_tiamatea.fasta	0.000534596535767
/home/allnutt.t/db/ublast/all_genomes//Microbacterium_foliorum.fasta	0.00053103659375
/home/allnutt.t/db/ublast/all_genomes//Ochrobactrum_pseudogrignonense.fasta	0.000527516996794
/home/allnutt.t/db/ublast/all_genomes//Thermococcus_pacificus.fasta	0.000524037100863
/home/allnutt.t/db/ublast/all_genomes//Trichodesmium_erythraeum.fasta	0.000520596275152
/home/allnutt.t/db/ublast/all_genomes//Aliivibrio_salmonicida.fasta	0.000517193901764
/home/allnutt.t/db/ublast/all_genomes//Frankia_inefficax,.fasta	0.000513829375379
/home/allnutt.t/db/ublast/all_genomes//Paenisporosarcina_antarctica.fasta	0.000510502102947
/home/allnutt.t/db/ublast/all_genomes//Legionella_geestiana.fasta	0.000503957007263
/home/allnutt.t/db/ublast/all_genomes//[Bacillus]_caldolyticus.fasta	0.000500738056561
/home/allnutt.t/db/ublast/all_genomes//Defluviimonas_alba.fasta	0.000497554104345
/home/allnutt.t/db/ublast/all_genomes//Thiolapillus_brandeum.fasta	0.000494404614523
/home/allnutt.t/db/ublast/all_genomes//Thiobacimonas_profunda.fasta	0.000491289061575
/home/allnutt.t/db/ublast/all_genomes//Curtobacterium_pusillum.fasta	0.000488206930299
/home/allnutt.t/db/ublast/all_genomes//Pseudomonas_mosselii.fasta	0.000485157715565
/home/allnutt.t/db/ublast/all_genomes//Herminiimonas_arsenicoxydans.fasta	0.000482140922075
/home/allnutt.t/db/ublast/all_genomes//Deferribacter_desulfuricans.fasta	0.000479156064125
/home/allnutt.t/db/ublast/all_genomes//Erythrobacter_gangjinensis.fasta	0.000476202665382
/home/allnutt.t/db/ublast/all_genomes//Streptococcus_cristatus.fasta	0.000473280258664
/home/allnutt.t/db/ublast/all_genomes//Xanthomonas_translucens.fasta	0.00047038838572
/home/allnutt.t/db/ublast/all_genomes//Ilyobacter_polytropus.fasta	0.000467526597027
/home/allnutt.t/db/ublast/all_genomes//Reinekea_forsetii.fasta	0.000464694451585
/home/allnutt.t/db/ublast/all_genomes//Staphylococcus_pettenkoferi.fasta	0.000461891516717
/home/allnutt.t/db/ublast/all_genomes//Lactobacillus_gasseri.fasta	0.000459117367881
/home/allnutt.t/db/ublast/all_genomes//Corynebacterium_lactis.fasta	0.000456371588482
/home/allnutt.t/db/ublast/all_genomes//Virgibacillus_dokdonensis.fasta	0.000453653769689
/home/allnutt.t/db/ublast/all_genomes//Staphylococcus_cohnii.fasta	0.000450963510258
/home/allnutt.t/db/ublast/all_genomes//Liberibacter_crescens.fasta	0.000448300416364
/home/allnutt.t/db/ublast/all_genomes//Kocuria_palustris.fasta	0.000443054185955
/home/allnutt.t/db/ublast/all_genomes//Methanosarcina_thermophila.fasta	0.000437912069914
/home/allnutt.t/db/ublast/all_genomes//Aggregatibacter_aphrophilus.fasta	0.00043537914438
/home/allnutt.t/db/ublast/all_genomes//Blastomonas_fulva.fasta	0.000432871168084
/home/allnutt.t/db/ublast/all_genomes//Candidatus_Vesicomyosocius.fasta	0.000427928683946
/home/allnutt.t/db/ublast/all_genomes//Bacillus_lentus.fasta	0.000423081920112
/home/allnutt.t/db/ublast/all_genomes//Kocuria_rhizophila.fasta	0.000420693616425
/home/allnutt.t/db/ublast/all_genomes//Rhizobium_etli.fasta	0.000418328274051
/home/allnutt.t/db/ublast/all_genomes//Sulfurospirillum_deleyianum.fasta	0.000415985581827
/home/allnutt.t/db/ublast/all_genomes//Nonlabens_sediminis.fasta	0.000413665234024
/home/allnutt.t/db/ublast/all_genomes//Acetohalobium_arabaticum.fasta	0.000409090375234
/home/allnutt.t/db/ublast/all_genomes//Kosmotoga_pacifica.fasta	0.000406835278921
/home/allnutt.t/db/ublast/all_genomes//Deinococcus_proteolyticus.fasta	0.00040460135616
/home/allnutt.t/db/ublast/all_genomes//Deinococcus_wulumuqiensis.fasta	0.000402388326702
/home/allnutt.t/db/ublast/all_genomes//Eggerthellaceae_bacterium.fasta	0.000400195915075
/home/allnutt.t/db/ublast/all_genomes//Gallionella_capsiferriformans.fasta	0.00039802385049
/home/allnutt.t/db/ublast/all_genomes//Acholeplasma_axanthum.fasta	0.000393739702094
/home/allnutt.t/db/ublast/all_genomes//Agarilytica_rhodophyticola.fasta	0.000391627099237
/home/allnutt.t/db/ublast/all_genomes//Francisella_halioticida.fasta	0.000389533805143
/home/allnutt.t/db/ublast/all_genomes//Streptosporangium_roseum.fasta	0.000387459571008
/home/allnutt.t/db/ublast/all_genomes//Spiroplasma_mirum.fasta	0.000385404152158
/home/allnutt.t/db/ublast/all_genomes//Thermocrinis_albus.fasta	0.000383367307967
/home/allnutt.t/db/ublast/all_genomes//Haemophilus_aegyptius.fasta	0.000381348801774
/home/allnutt.t/db/ublast/all_genomes//Actinomyces_meyeri.fasta	0.000379348400803
/home/allnutt.t/db/ublast/all_genomes//Pseudomonas_frederiksbergensis.fasta	0.000377365876085
/home/allnutt.t/db/ublast/all_genomes//Leisingera_aquaemixtae.fasta	0.000375401002384
/home/allnutt.t/db/ublast/all_genomes//Pedobacter_steynii.fasta	0.000373453558119
/home/allnutt.t/db/ublast/all_genomes//Aerococcaceae_bacterium.fasta	0.000371523325296
/home/allnutt.t/db/ublast/all_genomes//Borreliella_bavariensis.fasta	0.000369610089431
/home/allnutt.t/db/ublast/all_genomes//Rhodococcus_aetherivorans.fasta	0.000365833767805
/home/allnutt.t/db/ublast/all_genomes//Luteitalea_pratensis.fasta	0.000363970270033
/home/allnutt.t/db/ublast/all_genomes//Thermincola_potens.fasta	0.000362122945066
/home/allnutt.t/db/ublast/all_genomes//Desulfotomaculum_ruminis.fasta	0.000360291594984
/home/allnutt.t/db/ublast/all_genomes//Nostocales_cyanobacterium.fasta	0.000358476024988
/home/allnutt.t/db/ublast/all_genomes//Paenibacillus_xylanexedens.fasta	0.000356676043339
/home/allnutt.t/db/ublast/all_genomes//Bacteroides_cellulosilyticus.fasta	0.000354891461301
/home/allnutt.t/db/ublast/all_genomes//Hoyosella_subflava.fasta	0.000353122093085
/home/allnutt.t/db/ublast/all_genomes//Bifidobacterium_thermophilum.fasta	0.000351367755788
/home/allnutt.t/db/ublast/all_genomes//Corynebacterium_marinum.fasta	0.000349628269342
/home/allnutt.t/db/ublast/all_genomes//Acetobacterium_woodii.fasta	0.000347903456461
/home/allnutt.t/db/ublast/all_genomes//Candidatus_Nitrosomarinus.fasta	0.000346193142584
/home/allnutt.t/db/ublast/all_genomes//Candidatus_Planktophila.fasta	0.000344497155828
/home/allnutt.t/db/ublast/all_genomes//Pseudomonas_cremoricolorata.fasta	0.000342815326937
/home/allnutt.t/db/ublast/all_genomes//Capnocytophaga_canimorsus.fasta	0.00034114748923
/home/allnutt.t/db/ublast/all_genomes//Leadbetterella_byssophila.fasta	0.000339493478558
/home/allnutt.t/db/ublast/all_genomes//Xanthomonas_vesicatoria.fasta	0.000337853133252
/home/allnutt.t/db/ublast/all_genomes//Streptococcus_porcinus.fasta	0.000336226294081
/home/allnutt.t/db/ublast/all_genomes//Anaerolineaceae_bacterium.fasta	0.000334612804205
/home/allnutt.t/db/ublast/all_genomes//Xanthobacter_autotrophicus.fasta	0.000333012509131
/home/allnutt.t/db/ublast/all_genomes//Lactobacillus_amylovorus.fasta	0.000331425256671
/home/allnutt.t/db/ublast/all_genomes//Streptomyces_niveus.fasta	0.000329850896901
/home/allnutt.t/db/ublast/all_genomes//Hyphomonas_neptunium.fasta	0.000328289282117
/home/allnutt.t/db/ublast/all_genomes//Pseudomonas_entomophila.fasta	0.000326740266796
/home/allnutt.t/db/ublast/all_genomes//Mycoplasma_columborale.fasta	0.000323679463128
/home/allnutt.t/db/ublast/all_genomes//Sneathia_amnii.fasta	0.000322167394291
/home/allnutt.t/db/ublast/all_genomes//Citrobacter_amalonaticus.fasta	0.000320667363865
/home/allnutt.t/db/ublast/all_genomes//Halioglobus_pacificus.fasta	0.000319179236661
/home/allnutt.t/db/ublast/all_genomes//Campylobacter_fetus.fasta	0.000317702879444
/home/allnutt.t/db/ublast/all_genomes//Mycoplasma_anatis.fasta	0.000316238160905
/home/allnutt.t/db/ublast/all_genomes//Streptococcus_salivarius.fasta	0.000313343124025
/home/allnutt.t/db/ublast/all_genomes//Rickettsia_africae.fasta	0.000311912552372
/home/allnutt.t/db/ublast/all_genomes//Sulfurimonas_autotrophica.fasta	0.000310493112711
/home/allnutt.t/db/ublast/all_genomes//Flammeovirgaceae_bacterium.fasta	0.000309084682848
/home/allnutt.t/db/ublast/all_genomes//Spiroplasma_apis.fasta	0.000306300372356
/home/allnutt.t/db/ublast/all_genomes//Frateuria_aurantia.fasta	0.000302203523116
/home/allnutt.t/db/ublast/all_genomes//Proteus_hauseri.fasta	0.000300858680754
/home/allnutt.t/db/ublast/all_genomes//Leptospira_kmetyi.fasta	0.000299524039621
/home/allnutt.t/db/ublast/all_genomes//Borrelia_recurrentis.fasta	0.000298199490553
/home/allnutt.t/db/ublast/all_genomes//Acidobacterium_capsulatum.fasta	0.000296884925892
/home/allnutt.t/db/ublast/all_genomes//Yersinia_enterocolitica.fasta	0.000295580239461
/home/allnutt.t/db/ublast/all_genomes//Corynebacterium_imitans.fasta	0.000294285326537
/home/allnutt.t/db/ublast/all_genomes//Porphyrobacter_neustonensis.fasta	0.000293000083831
/home/allnutt.t/db/ublast/all_genomes//Thermococcus_piezophilus.fasta	0.000291724409461
/home/allnutt.t/db/ublast/all_genomes//Barnesiella_viscericola.fasta	0.000290458202927
/home/allnutt.t/db/ublast/all_genomes//Nitrosomonas_ureae.fasta	0.000289201365094
/home/allnutt.t/db/ublast/all_genomes//Rickettsia_monacensis,.fasta	0.00028795379816
/home/allnutt.t/db/ublast/all_genomes//Thermococcus_profundus.fasta	0.000286715405645
/home/allnutt.t/db/ublast/all_genomes//Ralstonia_solanacearum.fasta	0.00028548609236
/home/allnutt.t/db/ublast/all_genomes//'Nostoc_azollae'.fasta	0.000284265764391
/home/allnutt.t/db/ublast/all_genomes//Corynebacterium_simulans.fasta	0.000283054329076
/home/allnutt.t/db/ublast/all_genomes//Halomonas_beimenensis.fasta	0.000281851694986
/home/allnutt.t/db/ublast/all_genomes//Phascolarctobacterium_succinatutens.fasta	0.000280657771903
/home/allnutt.t/db/ublast/all_genomes//Methylibium_petroleiphilum.fasta	0.000279472470802
/home/allnutt.t/db/ublast/all_genomes//Streptomyces_griseus.fasta	0.000278295703833
/home/allnutt.t/db/ublast/all_genomes//Nitrosococcus_wardiae.fasta	0.000275967426631
/home/allnutt.t/db/ublast/all_genomes//Deinococcus_peraridilitoris.fasta	0.000274815746395
/home/allnutt.t/db/ublast/all_genomes//Elizabethkingia_miricola.fasta	0.000273672260241
/home/allnutt.t/db/ublast/all_genomes//Glaciecola_nitratireducens.fasta	0.000272536885909
/home/allnutt.t/db/ublast/all_genomes//Sodalis_endosymbiont.fasta	0.000271409542201
/home/allnutt.t/db/ublast/all_genomes//Natronococcus_occultus.fasta	0.000270290148968
/home/allnutt.t/db/ublast/all_genomes//Mycobacterium_chimaera.fasta	0.000269178627093
/home/allnutt.t/db/ublast/all_genomes//Sphingosinicella_microcystinivorans.fasta	0.000268074898474
/home/allnutt.t/db/ublast/all_genomes//Kitasatospora_aureofaciens.fasta	0.000266978886007
/home/allnutt.t/db/ublast/all_genomes//Vibrio_cholerae.fasta	0.000265890513575
/home/allnutt.t/db/ublast/all_genomes//Dehalococcoides_mccartyi.fasta	0.000264809706025
/home/allnutt.t/db/ublast/all_genomes//Serratia_plymuthica.fasta	0.000263736389162
/home/allnutt.t/db/ublast/all_genomes//Streptococcus_parauberis.fasta	0.000261611935384
