# Supplementary material for: Expanding the taxonomic range in the fecal metagenome
Source: BMC Bioinformatics. 2021 Jun 9;22:312. doi: 10.1186/s12859-021-04212-6 (PMC8188691; doi:10.1186/s12859-021-04212-6)
Supplement: Supplementary file 1 — Additional file 1. File containing all scripts and information for benchmarking simulations. This information is also available at the link: https://github.com/theo-allnutt-bioinformatics/Allnutt_etal_2020_expanding_the_taxonomic. [file 12859_2021_4212_MOESM1_ESM.zip › Allnutt_etal_2020_expanding_the_taxonomic-main/sim_abund/bact/sim4.abund]

/home/allnutt.t/db/ublast/all_genomes//Halobiforma_lacisalsi.fasta	0.0744597355437
/home/allnutt.t/db/ublast/all_genomes//Streptomyces_glaucescens.fasta	0.0605466491372
/home/allnutt.t/db/ublast/all_genomes//Microcella_alkaliphila.fasta	0.0430884265241
/home/allnutt.t/db/ublast/all_genomes//Cronobacter_condimenti.fasta	0.0373271466077
/home/allnutt.t/db/ublast/all_genomes//Myroides_odoratimimus.fasta	0.0327685808909
/home/allnutt.t/db/ublast/all_genomes//Catenulispora_acidiphila.fasta	0.0290858206383
/home/allnutt.t/db/ublast/all_genomes//Streptomyces_pratensis.fasta	0.0235326014109
/home/allnutt.t/db/ublast/all_genomes//Komagataeibacter_xylinus.fasta	0.0213984417416
/home/allnutt.t/db/ublast/all_genomes//Listeria_seeligeri.fasta	0.0195751752105
/home/allnutt.t/db/ublast/all_genomes//Candidatus_Liberibacter.fasta	0.0180023712415
/home/allnutt.t/db/ublast/all_genomes//Butyrivibrio_proteoclasticus.fasta	0.0166339706619
/home/allnutt.t/db/ublast/all_genomes//Acinetobacter_wuhouensis.fasta	0.0154343076527
/home/allnutt.t/db/ublast/all_genomes//Streptomyces_reticuli.fasta	0.0143753728041
/home/allnutt.t/db/ublast/all_genomes//Arcobacter_halophilus.fasta	0.0134348904574
/home/allnutt.t/db/ublast/all_genomes//Marinobacter_salinus.fasta	0.0125949427073
/home/allnutt.t/db/ublast/all_genomes//Streptomyces_alboflavus.fasta	0.011840968028
/home/allnutt.t/db/ublast/all_genomes//Thermofilum_carboxyditrophus.fasta	0.0111610214243
/home/allnutt.t/db/ublast/all_genomes//Porphyromonas_gingivalis.fasta	0.0105452202437
/home/allnutt.t/db/ublast/all_genomes//Geobacter_daltonii.fasta	0.00998532382237
/home/allnutt.t/db/ublast/all_genomes//Lactobacillus_crispatus.fasta	0.00947441095864
/home/allnutt.t/db/ublast/all_genomes//Legionella_longbeachae.fasta	0.00900662981824
/home/allnutt.t/db/ublast/all_genomes//Syntrophomonas_wolfei.fasta	0.00857700210398
/home/allnutt.t/db/ublast/all_genomes//Dickeya_dadantii.fasta	0.00781576450824
/home/allnutt.t/db/ublast/all_genomes//Bacteroides_dorei.fasta	0.00747732319971
/home/allnutt.t/db/ublast/all_genomes//Mycoplasma_pulmonis.fasta	0.00716319337819
/home/allnutt.t/db/ublast/all_genomes//Cardiobacterium_hominis.fasta	0.00687097523526
/home/allnutt.t/db/ublast/all_genomes//Methylomicrobium_buryatense.fasta	0.00659856671595
/home/allnutt.t/db/ublast/all_genomes//Burkholderia_stabilis.fasta	0.00634411943725
/home/allnutt.t/db/ublast/all_genomes//Pyrobaculum_aerophilum.fasta	0.00610600213309
/home/allnutt.t/db/ublast/all_genomes//Chryseobacterium_gallinarum.fasta	0.00588277017891
/home/allnutt.t/db/ublast/all_genomes//Chryseobacterium_antarcticum.fasta	0.00567314005645
/home/allnutt.t/db/ublast/all_genomes//Methylorubrum_zatmanii.fasta	0.00547596785585
/home/allnutt.t/db/ublast/all_genomes//Vibrio_fischeri.fasta	0.00529023109491
/home/allnutt.t/db/ublast/all_genomes//Candidatus_Symbiobacter.fasta	0.00494949072612
/home/allnutt.t/db/ublast/all_genomes//Desulfocapsa_sulfexigens.fasta	0.00479292130725
/home/allnutt.t/db/ublast/all_genomes//Sphingobacterium_thalpophilum.fasta	0.00464463474622
/home/allnutt.t/db/ublast/all_genomes//Staphylococcus_sciuri.fasta	0.00437053940138
/home/allnutt.t/db/ublast/all_genomes//Acidipropionibacterium_acidipropionici.fasta	0.00424367964609
/home/allnutt.t/db/ublast/all_genomes//Oceanobacillus_iheyensis.fasta	0.00412298907298
/home/allnutt.t/db/ublast/all_genomes//Pseudoalteromonas_donghaensis.fasta	0.00400805152557
/home/allnutt.t/db/ublast/all_genomes//Ruminococcus_bicirculans.fasta	0.00379394523436
/home/allnutt.t/db/ublast/all_genomes//Woeseia_oceani.fasta	0.00359868062209
/home/allnutt.t/db/ublast/all_genomes//Caldisphaera_lagunensis.fasta	0.00341999398767
/home/allnutt.t/db/ublast/all_genomes//Aeribacillus_pallidus.fasta	0.00333625465752
/home/allnutt.t/db/ublast/all_genomes//Pseudonocardia_autotrophica.fasta	0.00325596139805
/home/allnutt.t/db/ublast/all_genomes//Lelliottia_jeotgali.fasta	0.00317891688999
/home/allnutt.t/db/ublast/all_genomes//Anaplasma_centrale.fasta	0.00310493818556
/home/allnutt.t/db/ublast/all_genomes//Delftia_tsuruhatensis.fasta	0.00303385544515
/home/allnutt.t/db/ublast/all_genomes//Mycoplasma_suis.fasta	0.00296551080357
/home/allnutt.t/db/ublast/all_genomes//Lysobacter_capsici.fasta	0.00289975735056
/home/allnutt.t/db/ublast/all_genomes//Desulfotalea_psychrophila.fasta	0.00283645821262
/home/allnutt.t/db/ublast/all_genomes//Bacteroides_cellulosilyticus.fasta	0.00277548572465
/home/allnutt.t/db/ublast/all_genomes//Pedobacter_heparinus.fasta	0.00266005165942
/home/allnutt.t/db/ublast/all_genomes//Aggregatibacter_aphrophilus.fasta	0.0026053744039
/home/allnutt.t/db/ublast/all_genomes//Egicoccus_halophilus.fasta	0.00255259127005
/home/allnutt.t/db/ublast/all_genomes//Streptococcus_constellatus.fasta	0.00250161071666
/home/allnutt.t/db/ublast/all_genomes//Streptococcus_equinus.fasta	0.00245234684456
/home/allnutt.t/db/ublast/all_genomes//Massilia_plicata.fasta	0.00240471897583
/home/allnutt.t/db/ublast/all_genomes//Rickettsia_rhipicephali.fasta	0.00235865126976
/home/allnutt.t/db/ublast/all_genomes//Staphylococcus_argenteus.fasta	0.00231407237181
/home/allnutt.t/db/ublast/all_genomes//Corynebacterium_resistens.fasta	0.0022709150924
/home/allnutt.t/db/ublast/all_genomes//Sulfolobus_solfataricus.fasta	0.00222911611249
/home/allnutt.t/db/ublast/all_genomes//Sulfuritalea_hydrogenivorans.fasta	0.00218861571361
/home/allnutt.t/db/ublast/all_genomes//Salinispira_pacifica.fasta	0.00214935752988
/home/allnutt.t/db/ublast/all_genomes//Aciduliprofundum_boonei.fasta	0.00211128831997
/home/allnutt.t/db/ublast/all_genomes//Streptomyces_gilvosporeus.fasta	0.0020743577573
/home/allnutt.t/db/ublast/all_genomes//Laceyella_sacchari.fasta	0.00203851823662
/home/allnutt.t/db/ublast/all_genomes//Campylobacter_concisus.fasta	0.00196993445072
/home/allnutt.t/db/ublast/all_genomes//Corynebacterium_diphtheriae.fasta	0.00193710704392
/home/allnutt.t/db/ublast/all_genomes//Pseudomonas_frederiksbergensis.fasta	0.00190520410303
/home/allnutt.t/db/ublast/all_genomes//Limnobaculum_parvum.fasta	0.00187418921078
/home/allnutt.t/db/ublast/all_genomes//Bifidobacterium_angulatum.fasta	0.00184402778418
/home/allnutt.t/db/ublast/all_genomes//Bacillus_vallismortis.fasta	0.00175834368389
/home/allnutt.t/db/ublast/all_genomes//Basilea_psittacipulmonis.fasta	0.00173128321631
/home/allnutt.t/db/ublast/all_genomes//Paenibacillus_polymyxa.fasta	0.00170492715816
/home/allnutt.t/db/ublast/all_genomes//Lactobacillus_helveticus.fasta	0.00167924983759
/home/allnutt.t/db/ublast/all_genomes//Haloferax_mediterranei.fasta	0.00162983464041
/home/allnutt.t/db/ublast/all_genomes//Citrobacter_koseri.fasta	0.00160605113981
/home/allnutt.t/db/ublast/all_genomes//Lactobacillus_coryniformis.fasta	0.00158285500645
/home/allnutt.t/db/ublast/all_genomes//Leptospira_weilii.fasta	0.0015602259203
/home/allnutt.t/db/ublast/all_genomes//Entomoplasma_melaleucae.fasta	0.00153814446141
/home/allnutt.t/db/ublast/all_genomes//Campylobacter_volucris.fasta	0.00151659206149
/home/allnutt.t/db/ublast/all_genomes//Candidatus_Solibacter.fasta	0.00149555095851
/home/allnutt.t/db/ublast/all_genomes//Isoptericola_variabilis.fasta	0.00147500415418
/home/allnutt.t/db/ublast/all_genomes//Candidatus_Puniceispirillum.fasta	0.00145493537409
/home/allnutt.t/db/ublast/all_genomes//Moraxella_ovis.fasta	0.00136123836714
/home/allnutt.t/db/ublast/all_genomes//Lactobacillus_fermentum.fasta	0.0013437320591
/home/allnutt.t/db/ublast/all_genomes//Cobetia_marina.fasta	0.00132660724344
/home/allnutt.t/db/ublast/all_genomes//Blastomonas_fulva.fasta	0.00130985226073
/home/allnutt.t/db/ublast/all_genomes//Mycoplasma_arthritidis.fasta	0.00129345590836
/home/allnutt.t/db/ublast/all_genomes//Mycobacterium_gilvum.fasta	0.00127740741873
/home/allnutt.t/db/ublast/all_genomes//Singulisphaera_acidiphila.fasta	0.00126169643872
/home/allnutt.t/db/ublast/all_genomes//Magnetospirillum_gryphiswaldense.fasta	0.00124631301029
/home/allnutt.t/db/ublast/all_genomes//Actinoalloteichus_hymeniacidonis.fasta	0.00123124755215
/home/allnutt.t/db/ublast/all_genomes//Chlorobium_luteolum.fasta	0.00121649084241
/home/allnutt.t/db/ublast/all_genomes//Acinetobacter_tandoii.fasta	0.00120203400217
/home/allnutt.t/db/ublast/all_genomes//Sphaerochaeta_globosa.fasta	0.00118786848002
/home/allnutt.t/db/ublast/all_genomes//Anaerolineaceae_bacterium.fasta	0.00117398603735
/home/allnutt.t/db/ublast/all_genomes//Mycoplasma_maculosum.fasta	0.0011603787344
/home/allnutt.t/db/ublast/all_genomes//Caldicellulosiruptor_hydrothermalis.fasta	0.00114703891709
/home/allnutt.t/db/ublast/all_genomes//Nitrosococcus_watsonii.fasta	0.00110855186511
/home/allnutt.t/db/ublast/all_genomes//Streptomyces_luteoverticillatus.fasta	0.00109621073851
/home/allnutt.t/db/ublast/all_genomes//Parvibaculum_lavamentivorans.fasta	0.00108410269624
/home/allnutt.t/db/ublast/all_genomes//Arthrobacter_alpinus.fasta	0.00107222155683
/home/allnutt.t/db/ublast/all_genomes//Dermacoccus_nishinomiyaensis.fasta	0.00106056134923
/home/allnutt.t/db/ublast/all_genomes//Aerococcus_urinaeequi.fasta	0.00104911630405
/home/allnutt.t/db/ublast/all_genomes//Desulfococcus_multivorans.fasta	0.00103788084528
/home/allnutt.t/db/ublast/all_genomes//Citrobacter_freundii.fasta	0.0010268495824
/home/allnutt.t/db/ublast/all_genomes//Pediococcus_pentosaceus.fasta	0.00101601730285
/home/allnutt.t/db/ublast/all_genomes//Archaeoglobus_sulfaticallidus.fasta	0.00100537896493
/home/allnutt.t/db/ublast/all_genomes//Enterococcus_faecium.fasta	0.000994929690887
/home/allnutt.t/db/ublast/all_genomes//Enterococcus_faecalis.fasta	0.000984664760519
/home/allnutt.t/db/ublast/all_genomes//Rickettsia_conorii.fasta	0.000974579604913
/home/allnutt.t/db/ublast/all_genomes//Haloarcula_taiwanensis.fasta	0.000964669800564
/home/allnutt.t/db/ublast/all_genomes//Comamonas_terrigena.fasta	0.000954931063733
/home/allnutt.t/db/ublast/all_genomes//Plesiomonas_shigelloides.fasta	0.000945359245072
/home/allnutt.t/db/ublast/all_genomes//Dictyoglomus_thermophilum.fasta	0.000935950324481
/home/allnutt.t/db/ublast/all_genomes//Streptomyces_lividans.fasta	0.00092670040621
/home/allnutt.t/db/ublast/all_genomes//Turneriella_parva.fasta	0.00091760571417
/home/allnutt.t/db/ublast/all_genomes//Exiguobacterium_sibiricum.fasta	0.000908662587455
/home/allnutt.t/db/ublast/all_genomes//Synechococcus_elongatus.fasta	0.000899867476062
/home/allnutt.t/db/ublast/all_genomes//Candidatus_Saccharibacteria.fasta	0.000891216936796
/home/allnutt.t/db/ublast/all_genomes//Corynebacterium_deserti.fasta	0.000874336312591
/home/allnutt.t/db/ublast/all_genomes//Eubacterium_callanderi.fasta	0.000866099840903
/home/allnutt.t/db/ublast/all_genomes//Aquitalea_magnusonii.fasta	0.000857995160826
/home/allnutt.t/db/ublast/all_genomes//Verrucosispora_maris.fasta	0.00085001930773
/home/allnutt.t/db/ublast/all_genomes//Salinigranum_rubrum.fasta	0.000842169402675
/home/allnutt.t/db/ublast/all_genomes//Caldicellulosiruptor_kristjanssonii.fasta	0.00083444264939
/home/allnutt.t/db/ublast/all_genomes//Sphaerochaeta_coccoides.fasta	0.000819347809146
/home/allnutt.t/db/ublast/all_genomes//Borrelia_turcica.fasta	0.000811974517542
/home/allnutt.t/db/ublast/all_genomes//Flavobacterium_anhuiense.fasta	0.0008047139632
/home/allnutt.t/db/ublast/all_genomes//Hafnia_paralvei.fasta	0.000797563722097
/home/allnutt.t/db/ublast/all_genomes//Psychrobacter_cryohalolentis.fasta	0.000790521437196
/home/allnutt.t/db/ublast/all_genomes//Ochrobactrum_pseudogrignonense.fasta	0.000783584816193
/home/allnutt.t/db/ublast/all_genomes//Bordetella_petrii.fasta	0.000776751629346
/home/allnutt.t/db/ublast/all_genomes//Bacillus_simplex.fasta	0.000770019707397
/home/allnutt.t/db/ublast/all_genomes//Clostrididioides_difficile.fasta	0.000763386939569
/home/allnutt.t/db/ublast/all_genomes//Bacillus_infantis.fasta	0.000756851271643
/home/allnutt.t/db/ublast/all_genomes//Streptomyces_koyangensis.fasta	0.000750410704114
/home/allnutt.t/db/ublast/all_genomes//Shewanella_baltica.fasta	0.000731640392657
/home/allnutt.t/db/ublast/all_genomes//Candidatus_Koribacter.fasta	0.000725561265078
/home/allnutt.t/db/ublast/all_genomes//Prevotella_oris.fasta	0.000719568001152
/home/allnutt.t/db/ublast/all_genomes//Comamonas_kerstersii.fasta	0.000713658894599
/home/allnutt.t/db/ublast/all_genomes//Legionella_cherrii.fasta	0.000702086545145
/home/allnutt.t/db/ublast/all_genomes//Coprothermobacter_proteolyticus.fasta	0.000696420102302
/home/allnutt.t/db/ublast/all_genomes//Nakamurella_multipartita.fasta	0.000690831414381
/home/allnutt.t/db/ublast/all_genomes//Microterricola_viridarii.fasta	0.000679881335077
/home/allnutt.t/db/ublast/all_genomes//Thermococcus_celer.fasta	0.000669224736887
/home/allnutt.t/db/ublast/all_genomes//Thermotoga_caldifontis.fasta	0.000664003031891
/home/allnutt.t/db/ublast/all_genomes//Lactobacillus_koreensis.fasta	0.000658850610817
/home/allnutt.t/db/ublast/all_genomes//Bradyrhizobium_oligotrophicum.fasta	0.000653766179831
/home/allnutt.t/db/ublast/all_genomes//Weissella_hellenica.fasta	0.000648748476179
/home/allnutt.t/db/ublast/all_genomes//Erythrobacter_seohaensis.fasta	0.000643796267275
/home/allnutt.t/db/ublast/all_genomes//Thermococcus_guaymasensis.fasta	0.000638908349822
/home/allnutt.t/db/ublast/all_genomes//Thiomicrospira_crunogena.fasta	0.000634083548965
/home/allnutt.t/db/ublast/all_genomes//Roseobacter_litoralis.fasta	0.000624618734917
/home/allnutt.t/db/ublast/all_genomes//Mycoplasma_gallinaceum.fasta	0.000619976506968
/home/allnutt.t/db/ublast/all_genomes//Moraxella_bovoculi.fasta	0.000615392964596
/home/allnutt.t/db/ublast/all_genomes//Ketobacter_alkanivorans.fasta	0.00061086706338
/home/allnutt.t/db/ublast/all_genomes//Shewanella_halifaxensis.fasta	0.000606397782818
/home/allnutt.t/db/ublast/all_genomes//Actinobacillus_delphinicola.fasta	0.000601984125653
/home/allnutt.t/db/ublast/all_genomes//Vibrio_harveyi.fasta	0.00059762511723
/home/allnutt.t/db/ublast/all_genomes//Methylocella_tundrae.fasta	0.000593319804871
/home/allnutt.t/db/ublast/all_genomes//Archaeoglobus_veneficus.fasta	0.000589067257265
/home/allnutt.t/db/ublast/all_genomes//Mannheimia_haemolytica.fasta	0.000584866563891
/home/allnutt.t/db/ublast/all_genomes//Shewanella_piezotolerans.fasta	0.000580716834445
/home/allnutt.t/db/ublast/all_genomes//Corynebacterium_atypicum.fasta	0.000576617198294
/home/allnutt.t/db/ublast/all_genomes//Methanoregula_boonei.fasta	0.000572566803948
/home/allnutt.t/db/ublast/all_genomes//Candidatus_Pantoea.fasta	0.000568564818543
/home/allnutt.t/db/ublast/all_genomes//Francisella_halioticida.fasta	0.000564610427344
/home/allnutt.t/db/ublast/all_genomes//Kingella_kingae.fasta	0.000560702833264
/home/allnutt.t/db/ublast/all_genomes//Roseitalea_porphyridii.fasta	0.000556841256397
/home/allnutt.t/db/ublast/all_genomes//Allochromatium_vinosum.fasta	0.000553024933569
/home/allnutt.t/db/ublast/all_genomes//Bradyrhizobium_icense.fasta	0.000549253117892
/home/allnutt.t/db/ublast/all_genomes//Methanospirillum_hungatei.fasta	0.000545525078349
/home/allnutt.t/db/ublast/all_genomes//Nitrososphaera_viennensis.fasta	0.000541840099374
/home/allnutt.t/db/ublast/all_genomes//Pseudomonas_aeruginosa.fasta	0.00053819748046
/home/allnutt.t/db/ublast/all_genomes//Pandoraea_norimbergensis.fasta	0.000534596535767
/home/allnutt.t/db/ublast/all_genomes//Desulfovibrio_salexigens.fasta	0.00053103659375
/home/allnutt.t/db/ublast/all_genomes//Pantoea_agglomerans.fasta	0.000527516996794
/home/allnutt.t/db/ublast/all_genomes//Megasphaera_hexanoica.fasta	0.000524037100863
/home/allnutt.t/db/ublast/all_genomes//Rickettsia_amblyommatis.fasta	0.000520596275152
/home/allnutt.t/db/ublast/all_genomes//Gemella_morbillorum.fasta	0.000517193901764
/home/allnutt.t/db/ublast/all_genomes//Lactobacillus_apis.fasta	0.000513829375379
/home/allnutt.t/db/ublast/all_genomes//Entomoplasma_freundtii.fasta	0.000510502102947
/home/allnutt.t/db/ublast/all_genomes//Acidipropionibacterium_virtanenii.fasta	0.000507211503381
/home/allnutt.t/db/ublast/all_genomes//Mycobacterium_dioxanotrophicus.fasta	0.000503957007263
/home/allnutt.t/db/ublast/all_genomes//Celeribacter_ethanolicus.fasta	0.000500738056561
/home/allnutt.t/db/ublast/all_genomes//Streptomyces_griseochromogenes.fasta	0.000497554104345
/home/allnutt.t/db/ublast/all_genomes//Spiroplasma_apis.fasta	0.000494404614523
/home/allnutt.t/db/ublast/all_genomes//Ilyobacter_polytropus.fasta	0.000491289061575
/home/allnutt.t/db/ublast/all_genomes//Nitrosomonas_eutropha.fasta	0.000488206930299
/home/allnutt.t/db/ublast/all_genomes//Methanobacterium_lacus.fasta	0.000485157715565
/home/allnutt.t/db/ublast/all_genomes//Thermovibrio_ammonificans.fasta	0.000482140922075
/home/allnutt.t/db/ublast/all_genomes//Corynebacterium_argentoratense.fasta	0.000479156064125
/home/allnutt.t/db/ublast/all_genomes//Streptomyces_seoulensis.fasta	0.000476202665382
/home/allnutt.t/db/ublast/all_genomes//Chryseobacterium_camelliae.fasta	0.000473280258664
/home/allnutt.t/db/ublast/all_genomes//Thioalkalimicrobium_aerophilum.fasta	0.00047038838572
/home/allnutt.t/db/ublast/all_genomes//Streptomyces_leeuwenhoekii.fasta	0.000467526597027
/home/allnutt.t/db/ublast/all_genomes//Streptomyces_bingchenggensis.fasta	0.000464694451585
/home/allnutt.t/db/ublast/all_genomes//Sphingomonas_wittichii.fasta	0.000461891516717
/home/allnutt.t/db/ublast/all_genomes//Leptospirillum_ferriphilum.fasta	0.000459117367881
/home/allnutt.t/db/ublast/all_genomes//Microbacterium_aurum.fasta	0.000456371588482
/home/allnutt.t/db/ublast/all_genomes//Campylobacter_insulaenigrae.fasta	0.000453653769689
/home/allnutt.t/db/ublast/all_genomes//Prevotella_ruminicola.fasta	0.000450963510258
/home/allnutt.t/db/ublast/all_genomes//Actinomyces_howellii.fasta	0.000448300416364
/home/allnutt.t/db/ublast/all_genomes//Pseudomonas_citronellolis.fasta	0.000445664101427
/home/allnutt.t/db/ublast/all_genomes//Neorhizobium_galegae.fasta	0.000443054185955
/home/allnutt.t/db/ublast/all_genomes//Agarilytica_rhodophyticola.fasta	0.000440470297382
/home/allnutt.t/db/ublast/all_genomes//Corynebacterium_ulcerans.fasta	0.000437912069914
/home/allnutt.t/db/ublast/all_genomes//Granulosicoccus_antarcticus.fasta	0.00043537914438
/home/allnutt.t/db/ublast/all_genomes//Haloterrigena_turkmenica.fasta	0.000432871168084
/home/allnutt.t/db/ublast/all_genomes//Brevundimonas_naejangsanensis.fasta	0.000430387794662
/home/allnutt.t/db/ublast/all_genomes//Ureibacillus_thermosphaericus.fasta	0.000427928683946
/home/allnutt.t/db/ublast/all_genomes//Chromobacterium_vaccinii.fasta	0.000425493501824
/home/allnutt.t/db/ublast/all_genomes//Leisingera_aquaemixtae.fasta	0.000420693616425
/home/allnutt.t/db/ublast/all_genomes//Bacillus_megaterium.fasta	0.000418328274051
/home/allnutt.t/db/ublast/all_genomes//Chryseobacterium_carnipullorum.fasta	0.000415985581827
/home/allnutt.t/db/ublast/all_genomes//Loktanella_vestfoldensis.fasta	0.000413665234024
/home/allnutt.t/db/ublast/all_genomes//Paraburkholderia_phenoliruptrix.fasta	0.000406835278921
/home/allnutt.t/db/ublast/all_genomes//Defluviitoga_tunisiensis.fasta	0.00040460135616
/home/allnutt.t/db/ublast/all_genomes//Proteus_mirabilis.fasta	0.000400195915075
/home/allnutt.t/db/ublast/all_genomes//Adlercreutzia_equolifaciens.fasta	0.000393739702094
/home/allnutt.t/db/ublast/all_genomes//Marinobacterium_aestuarii.fasta	0.000391627099237
/home/allnutt.t/db/ublast/all_genomes//Ureaplasma_urealyticum.fasta	0.000389533805143
/home/allnutt.t/db/ublast/all_genomes//Gemmata_obscuriglobus.fasta	0.000387459571008
/home/allnutt.t/db/ublast/all_genomes//Vibrio_neocaledonicus.fasta	0.000385404152158
/home/allnutt.t/db/ublast/all_genomes//Mycoplasma_hyosynoviae.fasta	0.000383367307967
/home/allnutt.t/db/ublast/all_genomes//Protochlamydia_naegleriophila.fasta	0.000381348801774
/home/allnutt.t/db/ublast/all_genomes//Sporolactobacillus_terrae.fasta	0.000379348400803
/home/allnutt.t/db/ublast/all_genomes//Thioflavicoccus_mobilis.fasta	0.000375401002384
/home/allnutt.t/db/ublast/all_genomes//Paracoccus_denitrificans.fasta	0.000373453558119
/home/allnutt.t/db/ublast/all_genomes//Kosmotoga_olearia.fasta	0.000371523325296
/home/allnutt.t/db/ublast/all_genomes//Bifidobacterium_longum.fasta	0.000367713639488
/home/allnutt.t/db/ublast/all_genomes//Paenibacillus_xylanexedens.fasta	0.000365833767805
/home/allnutt.t/db/ublast/all_genomes//Pseudomonas_alcaligenes.fasta	0.000362122945066
/home/allnutt.t/db/ublast/all_genomes//Dyella_japonica.fasta	0.000360291594984
/home/allnutt.t/db/ublast/all_genomes//Truepera_radiovictrix.fasta	0.000358476024988
/home/allnutt.t/db/ublast/all_genomes//Ammonifex_degensii.fasta	0.000356676043339
/home/allnutt.t/db/ublast/all_genomes//Paenibacillus_odorifer.fasta	0.000354891461301
/home/allnutt.t/db/ublast/all_genomes//Bacteriovorax_marinus.fasta	0.000351367755788
/home/allnutt.t/db/ublast/all_genomes//Fusobacterium_ulcerans.fasta	0.000347903456461
/home/allnutt.t/db/ublast/all_genomes//Thermococcus_kodakarensis.fasta	0.000346193142584
/home/allnutt.t/db/ublast/all_genomes//Ruegeria_pomeroyi.fasta	0.000342815326937
/home/allnutt.t/db/ublast/all_genomes//Steroidobacter_denitrificans.fasta	0.00034114748923
/home/allnutt.t/db/ublast/all_genomes//Acetobacter_pasteurianus.fasta	0.000337853133252
/home/allnutt.t/db/ublast/all_genomes//Lysinibacillus_sphaericus.fasta	0.000334612804205
/home/allnutt.t/db/ublast/all_genomes//Thermofilum_pendens.fasta	0.000333012509131
/home/allnutt.t/db/ublast/all_genomes//Halomonas_venusta.fasta	0.000331425256671
/home/allnutt.t/db/ublast/all_genomes//Photorhabdus_laumondii.fasta	0.000329850896901
/home/allnutt.t/db/ublast/all_genomes//Clostridium_butyricum.fasta	0.000328289282117
/home/allnutt.t/db/ublast/all_genomes//Candidatus_Evansia.fasta	0.000326740266796
/home/allnutt.t/db/ublast/all_genomes//Marinovum_algicola.fasta	0.000325203707559
/home/allnutt.t/db/ublast/all_genomes//Vulcanisaeta_distributa.fasta	0.000323679463128
/home/allnutt.t/db/ublast/all_genomes//Staphylococcus_haemolyticus.fasta	0.000322167394291
/home/allnutt.t/db/ublast/all_genomes//Pseudomonas_antarctica.fasta	0.000320667363865
/home/allnutt.t/db/ublast/all_genomes//Desulfobacula_toluolica.fasta	0.000319179236661
/home/allnutt.t/db/ublast/all_genomes//Bacillus_butanolivorans.fasta	0.000317702879444
/home/allnutt.t/db/ublast/all_genomes//Peptoniphilus_harei.fasta	0.000316238160905
/home/allnutt.t/db/ublast/all_genomes//Bifidobacterium_indicum.fasta	0.000314784951621
/home/allnutt.t/db/ublast/all_genomes//Pragia_fontium.fasta	0.000313343124025
/home/allnutt.t/db/ublast/all_genomes//Clostridium_tetani.fasta	0.000310493112711
/home/allnutt.t/db/ublast/all_genomes//Nocardia_asteroides.fasta	0.000309084682848
/home/allnutt.t/db/ublast/all_genomes//Citrobacter_youngae.fasta	0.000307687142318
/home/allnutt.t/db/ublast/all_genomes//Novibacillus_thermophilus.fasta	0.000306300372356
/home/allnutt.t/db/ublast/all_genomes//Corynebacterium_vitaeruminis.fasta	0.000304924255869
/home/allnutt.t/db/ublast/all_genomes//Borreliella_bavariensis.fasta	0.000302203523116
/home/allnutt.t/db/ublast/all_genomes//Beta_proteobacterium.fasta	0.000300858680754
/home/allnutt.t/db/ublast/all_genomes//Lactococcus_lactis.fasta	0.000299524039621
/home/allnutt.t/db/ublast/all_genomes//Ferroplasma_acidarmanus.fasta	0.000298199490553
/home/allnutt.t/db/ublast/all_genomes//Swingsia_samuiensis.fasta	0.000296884925892
/home/allnutt.t/db/ublast/all_genomes//Pseudoalteromonas_tetraodonis.fasta	0.000295580239461
/home/allnutt.t/db/ublast/all_genomes//Petrotoga_mobilis.fasta	0.000291724409461
/home/allnutt.t/db/ublast/all_genomes//Haemophilus_aegyptius.fasta	0.000290458202927
/home/allnutt.t/db/ublast/all_genomes//Bacteroides_uniformis.fasta	0.00028795379816
/home/allnutt.t/db/ublast/all_genomes//Rothia_aeria.fasta	0.000286715405645
/home/allnutt.t/db/ublast/all_genomes//Halohasta_litchfieldiae.fasta	0.00028548609236
/home/allnutt.t/db/ublast/all_genomes//Helicobacter_cetorum.fasta	0.000284265764391
/home/allnutt.t/db/ublast/all_genomes//Halorhodospira_halochloris.fasta	0.000283054329076
/home/allnutt.t/db/ublast/all_genomes//Strawberry_lethal.fasta	0.000281851694986
/home/allnutt.t/db/ublast/all_genomes//Pantoea_alhagi.fasta	0.000280657771903
/home/allnutt.t/db/ublast/all_genomes//Haloarcula_marismortui.fasta	0.000279472470802
/home/allnutt.t/db/ublast/all_genomes//Myxococcus_stipitatus.fasta	0.000278295703833
/home/allnutt.t/db/ublast/all_genomes//Campylobacter_cuniculorum.fasta	0.000277127384296
/home/allnutt.t/db/ublast/all_genomes//Klebsiella_michiganensis.fasta	0.000274815746395
/home/allnutt.t/db/ublast/all_genomes//Bacillus_methanolicus.fasta	0.000273672260241
/home/allnutt.t/db/ublast/all_genomes//Streptococcus_lutetiensis.fasta	0.000272536885909
/home/allnutt.t/db/ublast/all_genomes//Vitreoscilla_filiformis.fasta	0.000271409542201
/home/allnutt.t/db/ublast/all_genomes//Psychrobacter_alimentarius.fasta	0.000269178627093
/home/allnutt.t/db/ublast/all_genomes//Candidatus_Fonsibacter.fasta	0.000268074898474
/home/allnutt.t/db/ublast/all_genomes//Filifactor_alocis.fasta	0.000266978886007
/home/allnutt.t/db/ublast/all_genomes//Simiduia_agarivorans.fasta	0.000265890513575
/home/allnutt.t/db/ublast/all_genomes//Riemerella_anatipestifer.fasta	0.000262670489727
/home/allnutt.t/db/ublast/all_genomes//Nostocales_cyanobacterium.fasta	0.000261611935384
