# Supplementary material for: Expanding the taxonomic range in the fecal metagenome
Source: BMC Bioinformatics. 2021 Jun 9;22:312. doi: 10.1186/s12859-021-04212-6 (PMC8188691; doi:10.1186/s12859-021-04212-6)
Supplement: Supplementary file 1 — Additional file 1. File containing all scripts and information for benchmarking simulations. This information is also available at the link: https://github.com/theo-allnutt-bioinformatics/Allnutt_etal_2020_expanding_the_taxonomic. [file 12859_2021_4212_MOESM1_ESM.zip › Allnutt_etal_2020_expanding_the_taxonomic-main/sim_abund/bact/sim5.abund]

/home/allnutt.t/db/ublast/all_genomes//Porphyrobacter_neustonensis.fasta	0.0744597355437
/home/allnutt.t/db/ublast/all_genomes//Pseudomonas_lurida.fasta	0.0605466491372
/home/allnutt.t/db/ublast/all_genomes//Mycobacterium_sinense.fasta	0.0505564712012
/home/allnutt.t/db/ublast/all_genomes//Citrobacter_portucalensis.fasta	0.0430884265241
/home/allnutt.t/db/ublast/all_genomes//Rathayibacter_rathayi.fasta	0.0290858206383
/home/allnutt.t/db/ublast/all_genomes//Chloroherpeton_thalassium.fasta	0.0260583753739
/home/allnutt.t/db/ublast/all_genomes//Chromohalobacter_salexigens.fasta	0.0213984417416
/home/allnutt.t/db/ublast/all_genomes//Synechococcus_lividus.fasta	0.0195751752105
/home/allnutt.t/db/ublast/all_genomes//Zymobacter_palmae.fasta	0.0180023712415
/home/allnutt.t/db/ublast/all_genomes//Vibrio_parahaemolyticus.fasta	0.0154343076527
/home/allnutt.t/db/ublast/all_genomes//Leisingera_methylohalidivorans.fasta	0.0143753728041
/home/allnutt.t/db/ublast/all_genomes//Bacillus_simplex.fasta	0.0134348904574
/home/allnutt.t/db/ublast/all_genomes//Oleiphilus_messinensis.fasta	0.0125949427073
/home/allnutt.t/db/ublast/all_genomes//Bacillus_halotolerans.fasta	0.011840968028
/home/allnutt.t/db/ublast/all_genomes//Clostridium_tyrobutyricum.fasta	0.0111610214243
/home/allnutt.t/db/ublast/all_genomes//Pediococcus_acidilactici.fasta	0.0105452202437
/home/allnutt.t/db/ublast/all_genomes//Gluconobacter_oxydans.fasta	0.00998532382237
/home/allnutt.t/db/ublast/all_genomes//Simiduia_agarivorans.fasta	0.00947441095864
/home/allnutt.t/db/ublast/all_genomes//Luteitalea_pratensis.fasta	0.00900662981824
/home/allnutt.t/db/ublast/all_genomes//Neisseria_sicca.fasta	0.00857700210398
/home/allnutt.t/db/ublast/all_genomes//Trueperella_bialowiezensis.fasta	0.00747732319971
/home/allnutt.t/db/ublast/all_genomes//Candidatus_Nitrosopelagicus.fasta	0.00716319337819
/home/allnutt.t/db/ublast/all_genomes//Polaribacter_vadi.fasta	0.00659856671595
/home/allnutt.t/db/ublast/all_genomes//Streptomyces_niveus.fasta	0.00634411943725
/home/allnutt.t/db/ublast/all_genomes//Austwickia_chelonae.fasta	0.00610600213309
/home/allnutt.t/db/ublast/all_genomes//Altererythrobacter_epoxidivorans.fasta	0.00588277017891
/home/allnutt.t/db/ublast/all_genomes//Rickettsia_akari.fasta	0.00567314005645
/home/allnutt.t/db/ublast/all_genomes//Methanosarcina_barkeri.fasta	0.00547596785585
/home/allnutt.t/db/ublast/all_genomes//Myroides_odoratimimus.fasta	0.00529023109491
/home/allnutt.t/db/ublast/all_genomes//Parvibaculum_lavamentivorans.fasta	0.00511501327764
/home/allnutt.t/db/ublast/all_genomes//Glycocaulis_alkaliphilus.fasta	0.00494949072612
/home/allnutt.t/db/ublast/all_genomes//Bacteroides_fragilis.fasta	0.00464463474622
/home/allnutt.t/db/ublast/all_genomes//Streptomyces_coelicolor.fasta	0.00450402427408
/home/allnutt.t/db/ublast/all_genomes//Parascardovia_denticolens.fasta	0.00437053940138
/home/allnutt.t/db/ublast/all_genomes//Secondary_endosymbiont.fasta	0.00424367964609
/home/allnutt.t/db/ublast/all_genomes//Corynebacterium_testudinoris.fasta	0.00412298907298
/home/allnutt.t/db/ublast/all_genomes//Saccharothrix_espanaensis.fasta	0.00400805152557
/home/allnutt.t/db/ublast/all_genomes//Legionella_longbeachae.fasta	0.00389848645102
/home/allnutt.t/db/ublast/all_genomes//Shewanella_frigidimarina.fasta	0.00369410797162
/home/allnutt.t/db/ublast/all_genomes//Thiobacimonas_profunda.fasta	0.00359868062209
/home/allnutt.t/db/ublast/all_genomes//Chryseobacterium_indoltheticum.fasta	0.00350739248933
/home/allnutt.t/db/ublast/all_genomes//Methylotenera_versatilis.fasta	0.00341999398767
/home/allnutt.t/db/ublast/all_genomes//Flavobacterium_sediminis.fasta	0.00333625465752
/home/allnutt.t/db/ublast/all_genomes//Pseudarthrobacter_phenanthrenivorans.fasta	0.00325596139805
/home/allnutt.t/db/ublast/all_genomes//Streptococcus_mitis.fasta	0.00317891688999
/home/allnutt.t/db/ublast/all_genomes//Sulfitobacter_pseudonitzschiae.fasta	0.00310493818556
/home/allnutt.t/db/ublast/all_genomes//Simonsiella_muelleri.fasta	0.00296551080357
/home/allnutt.t/db/ublast/all_genomes//Paraburkholderia_hospita.fasta	0.00283645821262
/home/allnutt.t/db/ublast/all_genomes//Archaeon_AArc-Sl.fasta	0.00277548572465
/home/allnutt.t/db/ublast/all_genomes//Pseudomonas_antarctica.fasta	0.00266005165942
/home/allnutt.t/db/ublast/all_genomes//Methanococcus_voltae.fasta	0.0026053744039
/home/allnutt.t/db/ublast/all_genomes//Thermodesulfobium_acidiphilum.fasta	0.00255259127005
/home/allnutt.t/db/ublast/all_genomes//Verrucomicrobia_bacterium.fasta	0.00250161071666
/home/allnutt.t/db/ublast/all_genomes//Dehalogenimonas_formicexedens.fasta	0.00245234684456
/home/allnutt.t/db/ublast/all_genomes//Rickettsiales_bacterium.fasta	0.00240471897583
/home/allnutt.t/db/ublast/all_genomes//Acidovorax_ebreus.fasta	0.00235865126976
/home/allnutt.t/db/ublast/all_genomes//Alicyclobacillus_acidocaldarius.fasta	0.00231407237181
/home/allnutt.t/db/ublast/all_genomes//Geobacillus_subterraneus.fasta	0.00218861571361
/home/allnutt.t/db/ublast/all_genomes//Antarctobacter_heliothermus.fasta	0.00211128831997
/home/allnutt.t/db/ublast/all_genomes//Pedobacter_cryoconitis.fasta	0.0020743577573
/home/allnutt.t/db/ublast/all_genomes//Lactobacillus_buchneri.fasta	0.00203851823662
/home/allnutt.t/db/ublast/all_genomes//Methylovulum_psychrotolerans.fasta	0.00196993445072
/home/allnutt.t/db/ublast/all_genomes//Tateyamaria_omphalii.fasta	0.00193710704392
/home/allnutt.t/db/ublast/all_genomes//Actinomyces_viscosus.fasta	0.00190520410303
/home/allnutt.t/db/ublast/all_genomes//Lysobacter_maris.fasta	0.00187418921078
/home/allnutt.t/db/ublast/all_genomes//Pantoea_rwandensis.fasta	0.00184402778418
/home/allnutt.t/db/ublast/all_genomes//Leptotrichia_buccalis.fasta	0.00181468696238
/home/allnutt.t/db/ublast/all_genomes//Cycloclasticus_zancles.fasta	0.00175834368389
/home/allnutt.t/db/ublast/all_genomes//Thermoactinomyces_vulgaris.fasta	0.00173128321631
/home/allnutt.t/db/ublast/all_genomes//Rhodanobacteraceae_bacterium.fasta	0.00170492715816
/home/allnutt.t/db/ublast/all_genomes//Methanocaldococcus_fervens.fasta	0.00167924983759
/home/allnutt.t/db/ublast/all_genomes//Thermacetogenium_phaeum.fasta	0.00165422678004
/home/allnutt.t/db/ublast/all_genomes//Mesorhizobium_oceanicum.fasta	0.00162983464041
/home/allnutt.t/db/ublast/all_genomes//Phaeobacter_inhibens.fasta	0.00160605113981
/home/allnutt.t/db/ublast/all_genomes//Haloterrigena_daqingensis.fasta	0.0015602259203
/home/allnutt.t/db/ublast/all_genomes//Endosymbiont_'TC1'.fasta	0.00153814446141
/home/allnutt.t/db/ublast/all_genomes//Spiroplasma_alleghenense.fasta	0.00149555095851
/home/allnutt.t/db/ublast/all_genomes//Moraxella_osloensis.fasta	0.00147500415418
/home/allnutt.t/db/ublast/all_genomes//Cyclobacterium_amurskyense.fasta	0.00145493537409
/home/allnutt.t/db/ublast/all_genomes//Leptolyngbya_boryana.fasta	0.00143532903017
/home/allnutt.t/db/ublast/all_genomes//Mycoplasma_hyorhinis.fasta	0.0014161701856
/home/allnutt.t/db/ublast/all_genomes//Bacillus_foraminis.fasta	0.00139744452168
/home/allnutt.t/db/ublast/all_genomes//Chryseobacterium_haifense.fasta	0.00137913830681
/home/allnutt.t/db/ublast/all_genomes//Alcaligenes_aquatilis.fasta	0.0013437320591
/home/allnutt.t/db/ublast/all_genomes//Rhodoferax_saidenbachensis.fasta	0.00132660724344
/home/allnutt.t/db/ublast/all_genomes//Dickeya_solani.fasta	0.00130985226073
/home/allnutt.t/db/ublast/all_genomes//Sulfuritalea_hydrogenivorans.fasta	0.00129345590836
/home/allnutt.t/db/ublast/all_genomes//Thermosediminibacter_oceani.fasta	0.00127740741873
/home/allnutt.t/db/ublast/all_genomes//Clostridium_kluyveri.fasta	0.00126169643872
/home/allnutt.t/db/ublast/all_genomes//Shewanella_woodyi.fasta	0.00124631301029
/home/allnutt.t/db/ublast/all_genomes//Brevundimonas_diminuta.fasta	0.00123124755215
/home/allnutt.t/db/ublast/all_genomes//Campylobacter_concisus.fasta	0.00121649084241
/home/allnutt.t/db/ublast/all_genomes//Schaalia_odontolytica.fasta	0.00120203400217
/home/allnutt.t/db/ublast/all_genomes//Mycobacterium_phlei.fasta	0.00118786848002
/home/allnutt.t/db/ublast/all_genomes//Paraburkholderia_caledonica.fasta	0.00117398603735
/home/allnutt.t/db/ublast/all_genomes//Brevibacillus_formosus.fasta	0.0011603787344
/home/allnutt.t/db/ublast/all_genomes//Enterobacter_cancerogenus.fasta	0.00114703891709
/home/allnutt.t/db/ublast/all_genomes//Streptococcus_pantholopis.fasta	0.0011339592045
/home/allnutt.t/db/ublast/all_genomes//Aster_yellows.fasta	0.00112113247703
/home/allnutt.t/db/ublast/all_genomes//Azospirillum_thiophilum.fasta	0.00109621073851
/home/allnutt.t/db/ublast/all_genomes//Nitrosomonas_communis.fasta	0.00108410269624
/home/allnutt.t/db/ublast/all_genomes//Thermosulfidibacter_takaii.fasta	0.00106056134923
/home/allnutt.t/db/ublast/all_genomes//Enterobacter_asburiae.fasta	0.00104911630405
/home/allnutt.t/db/ublast/all_genomes//Cronobacter_universalis.fasta	0.00103788084528
/home/allnutt.t/db/ublast/all_genomes//Desulfurella_acetivorans.fasta	0.0010268495824
/home/allnutt.t/db/ublast/all_genomes//Staphylococcus_piscifermentans.fasta	0.00101601730285
/home/allnutt.t/db/ublast/all_genomes//Thioalkalimicrobium_aerophilum.fasta	0.00100537896493
/home/allnutt.t/db/ublast/all_genomes//Kosmotoga_pacifica.fasta	0.000994929690887
/home/allnutt.t/db/ublast/all_genomes//Legionella_clemsonensis.fasta	0.000984664760519
/home/allnutt.t/db/ublast/all_genomes//Xenorhabdus_nematophila.fasta	0.000974579604913
/home/allnutt.t/db/ublast/all_genomes//Silicimonas_algicola.fasta	0.000964669800564
/home/allnutt.t/db/ublast/all_genomes//Methylobacillus_flagellatus.fasta	0.000954931063733
/home/allnutt.t/db/ublast/all_genomes//Borreliella_valaisiana.fasta	0.000945359245072
/home/allnutt.t/db/ublast/all_genomes//Campylobacter_hepaticus.fasta	0.000935950324481
/home/allnutt.t/db/ublast/all_genomes//Actinobacillus_equuli.fasta	0.00091760571417
/home/allnutt.t/db/ublast/all_genomes//Macrococcus_canis.fasta	0.000908662587455
/home/allnutt.t/db/ublast/all_genomes//Corynebacterium_pelargi.fasta	0.000899867476062
/home/allnutt.t/db/ublast/all_genomes//Staphylococcus_succinus.fasta	0.000891216936796
/home/allnutt.t/db/ublast/all_genomes//Faecalibacterium_prausnitzii.fasta	0.000882707629357
/home/allnutt.t/db/ublast/all_genomes//Tumebacillus_avium.fasta	0.000874336312591
/home/allnutt.t/db/ublast/all_genomes//Halohasta_litchfieldiae.fasta	0.000866099840903
/home/allnutt.t/db/ublast/all_genomes//Mahella_australiensis.fasta	0.000857995160826
/home/allnutt.t/db/ublast/all_genomes//Nitrobacter_winogradskyi.fasta	0.00085001930773
/home/allnutt.t/db/ublast/all_genomes//Entomoplasma_melaleucae.fasta	0.00083444264939
/home/allnutt.t/db/ublast/all_genomes//Flexistipes_sinusarabici.fasta	0.000826836331378
/home/allnutt.t/db/ublast/all_genomes//Bacillus_thermocopriae.fasta	0.000819347809146
/home/allnutt.t/db/ublast/all_genomes//Pseudomonas_knackmussii.fasta	0.000811974517542
/home/allnutt.t/db/ublast/all_genomes//Prevotella_melaninogenica.fasta	0.0008047139632
/home/allnutt.t/db/ublast/all_genomes//Candidatus_Mancarchaeum.fasta	0.000783584816193
/home/allnutt.t/db/ublast/all_genomes//Acholeplasma_oculi.fasta	0.000776751629346
/home/allnutt.t/db/ublast/all_genomes//Pseudothermotoga_thermarum.fasta	0.000770019707397
/home/allnutt.t/db/ublast/all_genomes//Burkholderia_seminalis.fasta	0.000763386939569
/home/allnutt.t/db/ublast/all_genomes//Paeniclostridium_sordellii.fasta	0.000756851271643
/home/allnutt.t/db/ublast/all_genomes//Geovibrio_thiophilus.fasta	0.000750410704114
/home/allnutt.t/db/ublast/all_genomes//Campylobacter_jejuni.fasta	0.000744063290408
/home/allnutt.t/db/ublast/all_genomes//Oceanisphaera_avium.fasta	0.000737807135178
/home/allnutt.t/db/ublast/all_genomes//Corynebacterium_argentoratense.fasta	0.000731640392657
/home/allnutt.t/db/ublast/all_genomes//Syntrophobotulus_glycolicus.fasta	0.000725561265078
/home/allnutt.t/db/ublast/all_genomes//Pseudomonas_mucidolens.fasta	0.000719568001152
/home/allnutt.t/db/ublast/all_genomes//Alteromonas_mediterranea.fasta	0.000707832282743
/home/allnutt.t/db/ublast/all_genomes//Halodesulfurarchaeum_formicicum.fasta	0.000702086545145
/home/allnutt.t/db/ublast/all_genomes//Cellulophaga_algicola.fasta	0.000696420102302
/home/allnutt.t/db/ublast/all_genomes//Streptococcus_cristatus.fasta	0.000690831414381
/home/allnutt.t/db/ublast/all_genomes//Streptomyces_lavendulae.fasta	0.000685318980004
/home/allnutt.t/db/ublast/all_genomes//Haloferax_gibbonsii.fasta	0.000679881335077
/home/allnutt.t/db/ublast/all_genomes//Thermanaerovibrio_acidaminovorans.fasta	0.000674517051663
/home/allnutt.t/db/ublast/all_genomes//Mycoplasma_maculosum.fasta	0.000669224736887
/home/allnutt.t/db/ublast/all_genomes//Haliscomenobacter_hydrossis.fasta	0.000664003031891
/home/allnutt.t/db/ublast/all_genomes//Thiolapillus_brandeum.fasta	0.000658850610817
/home/allnutt.t/db/ublast/all_genomes//Prevotella_oris.fasta	0.000653766179831
/home/allnutt.t/db/ublast/all_genomes//Corynebacterium_kroppenstedtii.fasta	0.000648748476179
/home/allnutt.t/db/ublast/all_genomes//Thioalkalivibrio_versutus.fasta	0.000643796267275
/home/allnutt.t/db/ublast/all_genomes//Mycobacteroides_immunogenum.fasta	0.000638908349822
/home/allnutt.t/db/ublast/all_genomes//Pseudomonas_putida.fasta	0.000634083548965
/home/allnutt.t/db/ublast/all_genomes//Mycoplasma_ovipneumoniae.fasta	0.000629320717466
/home/allnutt.t/db/ublast/all_genomes//Streptomyces_formicae.fasta	0.000624618734917
/home/allnutt.t/db/ublast/all_genomes//Bacteroides_zoogleoformans.fasta	0.000619976506968
/home/allnutt.t/db/ublast/all_genomes//Pelobacter_carbinolicus.fasta	0.00061086706338
/home/allnutt.t/db/ublast/all_genomes//Barnesiella_viscericola.fasta	0.000601984125653
/home/allnutt.t/db/ublast/all_genomes//Pseudomonas_synxantha.fasta	0.00059762511723
/home/allnutt.t/db/ublast/all_genomes//Natrialba_magadii.fasta	0.000593319804871
/home/allnutt.t/db/ublast/all_genomes//Streptococcus_uberis.fasta	0.000589067257265
/home/allnutt.t/db/ublast/all_genomes//Pectobacterium_wasabiae.fasta	0.000584866563891
/home/allnutt.t/db/ublast/all_genomes//Arcobacter_molluscorum.fasta	0.000580716834445
/home/allnutt.t/db/ublast/all_genomes//Chlorobium_tepidum.fasta	0.000576617198294
/home/allnutt.t/db/ublast/all_genomes//Desulfarculus_baarsii.fasta	0.000572566803948
/home/allnutt.t/db/ublast/all_genomes//Staphylococcus_delphini.fasta	0.000568564818543
/home/allnutt.t/db/ublast/all_genomes//Herbaspirillum_seropedicae.fasta	0.000564610427344
/home/allnutt.t/db/ublast/all_genomes//Glutamicibacter_nicotianae.fasta	0.000560702833264
/home/allnutt.t/db/ublast/all_genomes//Natronomonas_moolapensis.fasta	0.000556841256397
/home/allnutt.t/db/ublast/all_genomes//Vibrio_antiquarius.fasta	0.000553024933569
/home/allnutt.t/db/ublast/all_genomes//Halocynthiibacter_arcticus.fasta	0.000549253117892
/home/allnutt.t/db/ublast/all_genomes//Lactococcus_piscium.fasta	0.000545525078349
/home/allnutt.t/db/ublast/all_genomes//Weissella_soli.fasta	0.000541840099374
/home/allnutt.t/db/ublast/all_genomes//Caldicellulosiruptor_kristjanssonii.fasta	0.00053819748046
/home/allnutt.t/db/ublast/all_genomes//Thermovibrio_ammonificans.fasta	0.000534596535767
/home/allnutt.t/db/ublast/all_genomes//Chlamydia_felis.fasta	0.00053103659375
/home/allnutt.t/db/ublast/all_genomes//Hymenobacter_nivis.fasta	0.000527516996794
/home/allnutt.t/db/ublast/all_genomes//Rhodococcus_pyridinivorans.fasta	0.000524037100863
/home/allnutt.t/db/ublast/all_genomes//Tenacibaculum_jejuense.fasta	0.000520596275152
/home/allnutt.t/db/ublast/all_genomes//Bacillus_paranthracis.fasta	0.000517193901764
/home/allnutt.t/db/ublast/all_genomes//Nitrosococcus_oceani.fasta	0.000510502102947
/home/allnutt.t/db/ublast/all_genomes//Lactobacillus_allii.fasta	0.000503957007263
/home/allnutt.t/db/ublast/all_genomes//Mycoplasma_pneumoniae.fasta	0.000500738056561
/home/allnutt.t/db/ublast/all_genomes//Ketogulonigenium_vulgarum.fasta	0.000497554104345
/home/allnutt.t/db/ublast/all_genomes//Thermoactinomycetaceae_bacterium.fasta	0.000494404614523
/home/allnutt.t/db/ublast/all_genomes//Gilliamella_apicola.fasta	0.000491289061575
/home/allnutt.t/db/ublast/all_genomes//Paludibacter_propionicigenes.fasta	0.000488206930299
/home/allnutt.t/db/ublast/all_genomes//Saprospira_grandis.fasta	0.000482140922075
/home/allnutt.t/db/ublast/all_genomes//Thermincola_potens.fasta	0.000479156064125
/home/allnutt.t/db/ublast/all_genomes//Methylomicrobium_alcaliphilum.fasta	0.000476202665382
/home/allnutt.t/db/ublast/all_genomes//Enterobacter_lignolyticus.fasta	0.00047038838572
/home/allnutt.t/db/ublast/all_genomes//Klebsiella_variicola.fasta	0.000467526597027
/home/allnutt.t/db/ublast/all_genomes//Ralstonia_pseudosolanacearum.fasta	0.000464694451585
/home/allnutt.t/db/ublast/all_genomes//Staphylococcus_schweitzeri.fasta	0.000461891516717
/home/allnutt.t/db/ublast/all_genomes//Anaerolineaceae_bacterium.fasta	0.000459117367881
/home/allnutt.t/db/ublast/all_genomes//Arcobacter_butzleri.fasta	0.000456371588482
/home/allnutt.t/db/ublast/all_genomes//Streptococcus_pseudoporcinus.fasta	0.000450963510258
/home/allnutt.t/db/ublast/all_genomes//Sulfuricurvum_kujiense.fasta	0.000448300416364
/home/allnutt.t/db/ublast/all_genomes//Carboxydocella_thermautotrophica.fasta	0.000445664101427
/home/allnutt.t/db/ublast/all_genomes//Candidatus_Kinetoplastibacterium.fasta	0.000443054185955
/home/allnutt.t/db/ublast/all_genomes//Martelella_endophytica.fasta	0.000440470297382
/home/allnutt.t/db/ublast/all_genomes//Mycoplasma_phocidae.fasta	0.000437912069914
/home/allnutt.t/db/ublast/all_genomes//Pseudomonas_avellanae.fasta	0.00043537914438
/home/allnutt.t/db/ublast/all_genomes//Candidatus_Symbiobacter.fasta	0.000430387794662
/home/allnutt.t/db/ublast/all_genomes//Chryseobacterium_taklimakanense.fasta	0.000427928683946
/home/allnutt.t/db/ublast/all_genomes//Desulfovibrio_piger.fasta	0.000425493501824
/home/allnutt.t/db/ublast/all_genomes//Thermomonospora_curvata.fasta	0.000423081920112
/home/allnutt.t/db/ublast/all_genomes//Streptomyces_glaucescens.fasta	0.000420693616425
/home/allnutt.t/db/ublast/all_genomes//Aeromonas_salmonicida.fasta	0.000418328274051
/home/allnutt.t/db/ublast/all_genomes//Stackebrandtia_nassauensis.fasta	0.000415985581827
/home/allnutt.t/db/ublast/all_genomes//Rhodobacter_capsulatus.fasta	0.000413665234024
/home/allnutt.t/db/ublast/all_genomes//Lentibacillus_amyloliquefaciens.fasta	0.00041136693023
/home/allnutt.t/db/ublast/all_genomes//Sphingomonas_melonis.fasta	0.000409090375234
/home/allnutt.t/db/ublast/all_genomes//Thermococcus_thioreducens.fasta	0.000406835278921
/home/allnutt.t/db/ublast/all_genomes//Herbaspirillum_rubrisubalbicans.fasta	0.00040460135616
/home/allnutt.t/db/ublast/all_genomes//Obesumbacterium_proteus.fasta	0.000400195915075
/home/allnutt.t/db/ublast/all_genomes//Cellulomonas_fimi.fasta	0.000395871866736
/home/allnutt.t/db/ublast/all_genomes//Fusobacterium_hwasookii.fasta	0.000393739702094
/home/allnutt.t/db/ublast/all_genomes//Streptomyces_griseoviridis.fasta	0.000391627099237
/home/allnutt.t/db/ublast/all_genomes//Halomonas_aestuarii.fasta	0.000389533805143
/home/allnutt.t/db/ublast/all_genomes//Streptomyces_fradiae.fasta	0.000387459571008
/home/allnutt.t/db/ublast/all_genomes//Chlorobium_luteolum.fasta	0.000385404152158
/home/allnutt.t/db/ublast/all_genomes//Herminiimonas_arsenicoxydans.fasta	0.000383367307967
/home/allnutt.t/db/ublast/all_genomes//Candidatus_Endomicrobium.fasta	0.000381348801774
/home/allnutt.t/db/ublast/all_genomes//Streptococcus_vestibularis.fasta	0.000377365876085
/home/allnutt.t/db/ublast/all_genomes//Corynebacterium_renale.fasta	0.000375401002384
/home/allnutt.t/db/ublast/all_genomes//Actinopolyspora_erythraea.fasta	0.000373453558119
/home/allnutt.t/db/ublast/all_genomes//Flavobacterium_gilvum.fasta	0.000371523325296
/home/allnutt.t/db/ublast/all_genomes//Shewanella_oneidensis.fasta	0.000367713639488
/home/allnutt.t/db/ublast/all_genomes//Opitutaceae_bacterium.fasta	0.000365833767805
/home/allnutt.t/db/ublast/all_genomes//Chryseobacterium_joostei.fasta	0.000363970270033
/home/allnutt.t/db/ublast/all_genomes//Gordonia_alkanivorans.fasta	0.000360291594984
/home/allnutt.t/db/ublast/all_genomes//Porphyromonas_crevioricanis.fasta	0.000358476024988
/home/allnutt.t/db/ublast/all_genomes//Isosphaera_pallida.fasta	0.000356676043339
/home/allnutt.t/db/ublast/all_genomes//Francisella_noatunensis.fasta	0.000354891461301
/home/allnutt.t/db/ublast/all_genomes//Methanoregula_formicica.fasta	0.000351367755788
/home/allnutt.t/db/ublast/all_genomes//Ignicoccus_islandicus.fasta	0.000349628269342
/home/allnutt.t/db/ublast/all_genomes//Candidatus_Walczuchella.fasta	0.000346193142584
/home/allnutt.t/db/ublast/all_genomes//Lactobacillus_heilongjiangensis.fasta	0.000344497155828
/home/allnutt.t/db/ublast/all_genomes//Vibrio_jasicida.fasta	0.000342815326937
/home/allnutt.t/db/ublast/all_genomes//Mycobacterium_leprae.fasta	0.00034114748923
/home/allnutt.t/db/ublast/all_genomes//Lelliottia_amnigena.fasta	0.000339493478558
/home/allnutt.t/db/ublast/all_genomes//Corynebacterium_atypicum.fasta	0.000337853133252
/home/allnutt.t/db/ublast/all_genomes//Lactobacillus_hordei.fasta	0.000336226294081
/home/allnutt.t/db/ublast/all_genomes//Mycoplasma_phocirhinis.fasta	0.000333012509131
/home/allnutt.t/db/ublast/all_genomes//Rubrobacter_radiotolerans.fasta	0.000331425256671
/home/allnutt.t/db/ublast/all_genomes//Leuconostoc_lactis.fasta	0.000329850896901
/home/allnutt.t/db/ublast/all_genomes//Lactobacillus_amylophilus.fasta	0.000328289282117
/home/allnutt.t/db/ublast/all_genomes//Comamonadaceae_bacterium.fasta	0.000326740266796
/home/allnutt.t/db/ublast/all_genomes//Mycobacterium_dioxanotrophicus.fasta	0.000323679463128
/home/allnutt.t/db/ublast/all_genomes//Bordetella_parapertussis.fasta	0.000322167394291
/home/allnutt.t/db/ublast/all_genomes//Flavobacterium_anhuiense.fasta	0.000316238160905
/home/allnutt.t/db/ublast/all_genomes//Lacinutrix_venerupis.fasta	0.000314784951621
/home/allnutt.t/db/ublast/all_genomes//Thalassolituus_oleivorans.fasta	0.000313343124025
/home/allnutt.t/db/ublast/all_genomes//Pelodictyon_phaeoclathratiforme.fasta	0.000311912552372
/home/allnutt.t/db/ublast/all_genomes//Bacillus_toyonensis.fasta	0.000309084682848
/home/allnutt.t/db/ublast/all_genomes//Legionella_cherrii.fasta	0.000307687142318
/home/allnutt.t/db/ublast/all_genomes//Thermotoga_caldifontis.fasta	0.000306300372356
/home/allnutt.t/db/ublast/all_genomes//Blattabacterium_clevelandi.fasta	0.000304924255869
/home/allnutt.t/db/ublast/all_genomes//Paracoccus_contaminans.fasta	0.000303558677402
/home/allnutt.t/db/ublast/all_genomes//Saccharomonospora_viridis.fasta	0.000299524039621
/home/allnutt.t/db/ublast/all_genomes//Arsenophonus_endosymbiont.fasta	0.000298199490553
/home/allnutt.t/db/ublast/all_genomes//Candidatus_Methylopumilus.fasta	0.000296884925892
/home/allnutt.t/db/ublast/all_genomes//Mycoplasma_flocculare.fasta	0.000295580239461
/home/allnutt.t/db/ublast/all_genomes//Comamonas_testosteroni.fasta	0.000294285326537
/home/allnutt.t/db/ublast/all_genomes//Methylovirgula_ligni.fasta	0.000293000083831
/home/allnutt.t/db/ublast/all_genomes//Paenibacillus_lentus.fasta	0.000291724409461
/home/allnutt.t/db/ublast/all_genomes//Burkholderia_mallei.fasta	0.000290458202927
/home/allnutt.t/db/ublast/all_genomes//Beggiatoa_leptomitoformis.fasta	0.00028795379816
/home/allnutt.t/db/ublast/all_genomes//Vibrio_campbellii.fasta	0.000286715405645
/home/allnutt.t/db/ublast/all_genomes//Azotobacter_vinelandii.fasta	0.00028548609236
/home/allnutt.t/db/ublast/all_genomes//Candidatus_Paracaedibacter.fasta	0.000284265764391
/home/allnutt.t/db/ublast/all_genomes//Thermobifida_fusca.fasta	0.000283054329076
/home/allnutt.t/db/ublast/all_genomes//Candidatus_Fonsibacter.fasta	0.000281851694986
/home/allnutt.t/db/ublast/all_genomes//Rathayibacter_tritici.fasta	0.000280657771903
/home/allnutt.t/db/ublast/all_genomes//Carboxydothermus_hydrogenoformans.fasta	0.000278295703833
/home/allnutt.t/db/ublast/all_genomes//Mycoplasma_crocodyli.fasta	0.000277127384296
/home/allnutt.t/db/ublast/all_genomes//Candidatus_Thiodictyon.fasta	0.000275967426631
/home/allnutt.t/db/ublast/all_genomes//Streptomyces_lincolnensis.fasta	0.000274815746395
/home/allnutt.t/db/ublast/all_genomes//Streptomyces_xinghaiensis.fasta	0.000273672260241
/home/allnutt.t/db/ublast/all_genomes//Desulfurobacterium_thermolithotrophum.fasta	0.000272536885909
/home/allnutt.t/db/ublast/all_genomes//Streptococcus_troglodytae.fasta	0.000271409542201
/home/allnutt.t/db/ublast/all_genomes//Streptomyces_fungicidicus.fasta	0.000270290148968
/home/allnutt.t/db/ublast/all_genomes//Staphylococcus_epidermidis.fasta	0.000269178627093
/home/allnutt.t/db/ublast/all_genomes//Corynebacterium_kutscheri.fasta	0.000268074898474
/home/allnutt.t/db/ublast/all_genomes//Parasaccharibacter_apium.fasta	0.000266978886007
/home/allnutt.t/db/ublast/all_genomes//Blautia_producta.fasta	0.000265890513575
/home/allnutt.t/db/ublast/all_genomes//Deinococcus_wulumuqiensis.fasta	0.000264809706025
/home/allnutt.t/db/ublast/all_genomes//Candidatus_Liberibacter.fasta	0.000263736389162
/home/allnutt.t/db/ublast/all_genomes//Nitrosomonas_ureae.fasta	0.000262670489727
/home/allnutt.t/db/ublast/all_genomes//Staphylococcus_stepanovicii.fasta	0.000261611935384
