# Supplementary material for: Expanding the taxonomic range in the fecal metagenome
Source: BMC Bioinformatics. 2021 Jun 9;22:312. doi: 10.1186/s12859-021-04212-6 (PMC8188691; doi:10.1186/s12859-021-04212-6)
Supplement: Supplementary file 1 — Additional file 1. File containing all scripts and information for benchmarking simulations. This information is also available at the link: https://github.com/theo-allnutt-bioinformatics/Allnutt_etal_2020_expanding_the_taxonomic. [file 12859_2021_4212_MOESM1_ESM.zip › Allnutt_etal_2020_expanding_the_taxonomic-main/sim_abund/bact/sim6.abund]

/home/allnutt.t/db/ublast/all_genomes//Thiobacillus_denitrificans.fasta	0.0744597355437
/home/allnutt.t/db/ublast/all_genomes//Parascardovia_denticolens.fasta	0.0605466491372
/home/allnutt.t/db/ublast/all_genomes//Acinetobacter_tandoii.fasta	0.0505564712012
/home/allnutt.t/db/ublast/all_genomes//Magnetococcus_marinus.fasta	0.0430884265241
/home/allnutt.t/db/ublast/all_genomes//Emcibacter_congregatus.fasta	0.0373271466077
/home/allnutt.t/db/ublast/all_genomes//Burkholderia_gladioli.fasta	0.0327685808909
/home/allnutt.t/db/ublast/all_genomes//Corynebacterium_cystitidis.fasta	0.0260583753739
/home/allnutt.t/db/ublast/all_genomes//Celeribacter_manganoxidans.fasta	0.0235326014109
/home/allnutt.t/db/ublast/all_genomes//Natrialba_magadii.fasta	0.0213984417416
/home/allnutt.t/db/ublast/all_genomes//Candidatus_Nasuia.fasta	0.0180023712415
/home/allnutt.t/db/ublast/all_genomes//Staphylococcus_caprae.fasta	0.0166339706619
/home/allnutt.t/db/ublast/all_genomes//Thauera_chlorobenzoica.fasta	0.0154343076527
/home/allnutt.t/db/ublast/all_genomes//Parachlamydia_acanthamoebae.fasta	0.0143753728041
/home/allnutt.t/db/ublast/all_genomes//Lactobacillus_jensenii.fasta	0.0134348904574
/home/allnutt.t/db/ublast/all_genomes//Clostridium_lentocellum.fasta	0.0125949427073
/home/allnutt.t/db/ublast/all_genomes//Aeromicrobium_erythreum.fasta	0.011840968028
/home/allnutt.t/db/ublast/all_genomes//Methanothermobacter_marburgensis.fasta	0.0105452202437
/home/allnutt.t/db/ublast/all_genomes//Rhizobium_acidisoli.fasta	0.00998532382237
/home/allnutt.t/db/ublast/all_genomes//Pyrobaculum_arsenaticum.fasta	0.00947441095864
/home/allnutt.t/db/ublast/all_genomes//Paraburkholderia_terricola.fasta	0.00900662981824
/home/allnutt.t/db/ublast/all_genomes//[Clostridium]_scindens.fasta	0.00857700210398
/home/allnutt.t/db/ublast/all_genomes//Yersinia_kristensenii.fasta	0.00818126832464
/home/allnutt.t/db/ublast/all_genomes//Mycobacterium_stephanolepidis.fasta	0.00781576450824
/home/allnutt.t/db/ublast/all_genomes//Comamonas_kerstersii.fasta	0.00716319337819
/home/allnutt.t/db/ublast/all_genomes//Vulcanisaeta_distributa.fasta	0.00687097523526
/home/allnutt.t/db/ublast/all_genomes//Halioglobus_pacificus.fasta	0.00659856671595
/home/allnutt.t/db/ublast/all_genomes//Archaeoglobus_veneficus.fasta	0.00634411943725
/home/allnutt.t/db/ublast/all_genomes//[Bacillus]_selenitireducens.fasta	0.00610600213309
/home/allnutt.t/db/ublast/all_genomes//Ruminococcus_albus.fasta	0.00588277017891
/home/allnutt.t/db/ublast/all_genomes//Hydrogenobacter_thermophilus.fasta	0.00567314005645
/home/allnutt.t/db/ublast/all_genomes//Echinicola_rosea.fasta	0.00547596785585
/home/allnutt.t/db/ublast/all_genomes//Moorea_producens.fasta	0.00529023109491
/home/allnutt.t/db/ublast/all_genomes//Mycobacterium_neoaurum.fasta	0.00511501327764
/home/allnutt.t/db/ublast/all_genomes//Brachyspira_pilosicoli.fasta	0.00494949072612
/home/allnutt.t/db/ublast/all_genomes//Rhodococcus_erythropolis.fasta	0.00479292130725
/home/allnutt.t/db/ublast/all_genomes//Burkholderia_latens.fasta	0.00464463474622
/home/allnutt.t/db/ublast/all_genomes//Chromobacterium_vaccinii.fasta	0.00437053940138
/home/allnutt.t/db/ublast/all_genomes//Staphylococcus_pettenkoferi.fasta	0.00424367964609
/home/allnutt.t/db/ublast/all_genomes//Echinicola_strongylocentroti.fasta	0.00412298907298
/home/allnutt.t/db/ublast/all_genomes//Caulobacter_henricii.fasta	0.00400805152557
/home/allnutt.t/db/ublast/all_genomes//Lactobacillus_parabuchneri.fasta	0.00389848645102
/home/allnutt.t/db/ublast/all_genomes//Acinetobacter_wuhouensis.fasta	0.00379394523436
/home/allnutt.t/db/ublast/all_genomes//Atopobium_parvulum.fasta	0.00369410797162
/home/allnutt.t/db/ublast/all_genomes//Agarilytica_rhodophyticola.fasta	0.00359868062209
/home/allnutt.t/db/ublast/all_genomes//Micrococcus_luteus.fasta	0.00350739248933
/home/allnutt.t/db/ublast/all_genomes//Mesoplasma_coleopterae.fasta	0.00341999398767
/home/allnutt.t/db/ublast/all_genomes//Cupriavidus_metallidurans.fasta	0.00333625465752
/home/allnutt.t/db/ublast/all_genomes//Streptomyces_bingchenggensis.fasta	0.00317891688999
/home/allnutt.t/db/ublast/all_genomes//Pseudarthrobacter_sulfonivorans.fasta	0.00310493818556
/home/allnutt.t/db/ublast/all_genomes//Frateuria_aurantia.fasta	0.00303385544515
/home/allnutt.t/db/ublast/all_genomes//Prosthecochloris_aestuarii.fasta	0.00289975735056
/home/allnutt.t/db/ublast/all_genomes//Yersinia_enterocolitica.fasta	0.00283645821262
/home/allnutt.t/db/ublast/all_genomes//Streptomyces_coelicolor.fasta	0.00277548572465
/home/allnutt.t/db/ublast/all_genomes//Achromobacter_xylosoxidans.fasta	0.0027167206813
/home/allnutt.t/db/ublast/all_genomes//Thermus_aquaticus.fasta	0.00266005165942
/home/allnutt.t/db/ublast/all_genomes//Singulisphaera_acidiphila.fasta	0.0026053744039
/home/allnutt.t/db/ublast/all_genomes//Mycobacterium_leprae.fasta	0.00255259127005
/home/allnutt.t/db/ublast/all_genomes//Treponema_paraluiscuniculi.fasta	0.00250161071666
/home/allnutt.t/db/ublast/all_genomes//[Brevibacterium]_flavum.fasta	0.00245234684456
/home/allnutt.t/db/ublast/all_genomes//Kitasatospora_aureofaciens.fasta	0.00240471897583
/home/allnutt.t/db/ublast/all_genomes//Lonsdalea_britannica.fasta	0.00235865126976
/home/allnutt.t/db/ublast/all_genomes//Brachybacterium_faecium.fasta	0.00231407237181
/home/allnutt.t/db/ublast/all_genomes//Klebsiella_quasivariicola.fasta	0.0022709150924
/home/allnutt.t/db/ublast/all_genomes//Fervidobacterium_nodosum.fasta	0.00222911611249
/home/allnutt.t/db/ublast/all_genomes//Natrinema_pallidum.fasta	0.00214935752988
/home/allnutt.t/db/ublast/all_genomes//Methanobacterium_paludis.fasta	0.00211128831997
/home/allnutt.t/db/ublast/all_genomes//Acetobacter_aceti.fasta	0.0020743577573
/home/allnutt.t/db/ublast/all_genomes//Chryseobacterium_joostei.fasta	0.00203851823662
/home/allnutt.t/db/ublast/all_genomes//Thermincola_potens.fasta	0.00196993445072
/home/allnutt.t/db/ublast/all_genomes//Niabella_soli.fasta	0.00193710704392
/home/allnutt.t/db/ublast/all_genomes//Actinosynnema_mirum.fasta	0.00190520410303
/home/allnutt.t/db/ublast/all_genomes//Bacillus_lentus.fasta	0.00187418921078
/home/allnutt.t/db/ublast/all_genomes//Fuerstia_marisgermanicae.fasta	0.00184402778418
/home/allnutt.t/db/ublast/all_genomes//Shewanella_putrefaciens.fasta	0.00181468696238
/home/allnutt.t/db/ublast/all_genomes//Mycobacterium_dioxanotrophicus.fasta	0.00178613550269
/home/allnutt.t/db/ublast/all_genomes//Actinosynnema_pretiosum.fasta	0.00173128321631
/home/allnutt.t/db/ublast/all_genomes//Escherichia_coli.fasta	0.00167924983759
/home/allnutt.t/db/ublast/all_genomes//Legionella_sainthelensi.fasta	0.00162983464041
/home/allnutt.t/db/ublast/all_genomes//Corynebacterium_callunae.fasta	0.00160605113981
/home/allnutt.t/db/ublast/all_genomes//Candidatus_Midichloria.fasta	0.00158285500645
/home/allnutt.t/db/ublast/all_genomes//Glutamicibacter_halophytocola.fasta	0.0015602259203
/home/allnutt.t/db/ublast/all_genomes//Thermoanaerobacter_italicus.fasta	0.00153814446141
/home/allnutt.t/db/ublast/all_genomes//Acinetobacter_johnsonii.fasta	0.00151659206149
/home/allnutt.t/db/ublast/all_genomes//Corynebacterium_crudilactis.fasta	0.00149555095851
/home/allnutt.t/db/ublast/all_genomes//Desulfovibrio_fairfieldensis.fasta	0.00147500415418
/home/allnutt.t/db/ublast/all_genomes//Candidatus_Dependentiae.fasta	0.00145493537409
/home/allnutt.t/db/ublast/all_genomes//Cetia_pacifica.fasta	0.00143532903017
/home/allnutt.t/db/ublast/all_genomes//Agarivorans_gilvus.fasta	0.0014161701856
/home/allnutt.t/db/ublast/all_genomes//Spiroplasma_turonicum.fasta	0.00137913830681
/home/allnutt.t/db/ublast/all_genomes//Treponema_primitia.fasta	0.00136123836714
/home/allnutt.t/db/ublast/all_genomes//Ignicoccus_islandicus.fasta	0.0013437320591
/home/allnutt.t/db/ublast/all_genomes//Pseudarthrobacter_chlorophenolicus.fasta	0.00127740741873
/home/allnutt.t/db/ublast/all_genomes//Gordonia_phthalatica.fasta	0.00124631301029
/home/allnutt.t/db/ublast/all_genomes//Pyrococcus_furiosus.fasta	0.00123124755215
/home/allnutt.t/db/ublast/all_genomes//Sulfuricurvum_kujiense.fasta	0.00121649084241
/home/allnutt.t/db/ublast/all_genomes//Collinsella_aerofaciens.fasta	0.00120203400217
/home/allnutt.t/db/ublast/all_genomes//Halophilic_archaeon.fasta	0.00118786848002
/home/allnutt.t/db/ublast/all_genomes//Carnobacterium_maltaromaticum.fasta	0.00117398603735
/home/allnutt.t/db/ublast/all_genomes//Morganella_morganii.fasta	0.00112113247703
/home/allnutt.t/db/ublast/all_genomes//Chlamydia_abortus.fasta	0.00110855186511
/home/allnutt.t/db/ublast/all_genomes//Vibrio_aphrogenes.fasta	0.00109621073851
/home/allnutt.t/db/ublast/all_genomes//Microbacterium_hominis.fasta	0.00108410269624
/home/allnutt.t/db/ublast/all_genomes//Microbacterium_oxydans.fasta	0.00107222155683
/home/allnutt.t/db/ublast/all_genomes//Bacillus_anthracis.fasta	0.00106056134923
/home/allnutt.t/db/ublast/all_genomes//Nitrosococcus_halophilus.fasta	0.00104911630405
/home/allnutt.t/db/ublast/all_genomes//Salinicola_tamaricis.fasta	0.00103788084528
/home/allnutt.t/db/ublast/all_genomes//Chloroflexus_aurantiacus.fasta	0.0010268495824
/home/allnutt.t/db/ublast/all_genomes//Bartonella_elizabethae.fasta	0.00101601730285
/home/allnutt.t/db/ublast/all_genomes//Lactobacillus_helveticus.fasta	0.000984664760519
/home/allnutt.t/db/ublast/all_genomes//Roseburia_hominis.fasta	0.000964669800564
/home/allnutt.t/db/ublast/all_genomes//Lactobacillus_backii.fasta	0.000954931063733
/home/allnutt.t/db/ublast/all_genomes//Marichromatium_purpuratum.fasta	0.000945359245072
/home/allnutt.t/db/ublast/all_genomes//Psychrobacter_urativorans.fasta	0.000935950324481
/home/allnutt.t/db/ublast/all_genomes//Rhodoferax_saidenbachensis.fasta	0.00092670040621
/home/allnutt.t/db/ublast/all_genomes//Xanthomonas_campestris.fasta	0.00091760571417
/home/allnutt.t/db/ublast/all_genomes//Bacillus_kochii.fasta	0.000908662587455
/home/allnutt.t/db/ublast/all_genomes//Nitratifractor_salsuginis.fasta	0.000891216936796
/home/allnutt.t/db/ublast/all_genomes//Streptomyces_niveus.fasta	0.000874336312591
/home/allnutt.t/db/ublast/all_genomes//Pasteurella_dagmatis.fasta	0.000866099840903
/home/allnutt.t/db/ublast/all_genomes//Mycoplasma_parvum.fasta	0.000857995160826
/home/allnutt.t/db/ublast/all_genomes//Taylorella_equigenitalis.fasta	0.00085001930773
/home/allnutt.t/db/ublast/all_genomes//Pannonibacter_phragmitetus.fasta	0.000842169402675
/home/allnutt.t/db/ublast/all_genomes//Weissella_ceti.fasta	0.00083444264939
/home/allnutt.t/db/ublast/all_genomes//Candidatus_Kuenenia.fasta	0.000826836331378
/home/allnutt.t/db/ublast/all_genomes//Granulosicoccus_antarcticus.fasta	0.000819347809146
/home/allnutt.t/db/ublast/all_genomes//Polymorphum_gilvum.fasta	0.0008047139632
/home/allnutt.t/db/ublast/all_genomes//Candidatus_Izimaplasma.fasta	0.000797563722097
/home/allnutt.t/db/ublast/all_genomes//Listeria_ivanovii.fasta	0.000790521437196
/home/allnutt.t/db/ublast/all_genomes//Altererythrobacter_marensis.fasta	0.000783584816193
/home/allnutt.t/db/ublast/all_genomes//Aequorivita_sublithincola.fasta	0.000776751629346
/home/allnutt.t/db/ublast/all_genomes//Qipengyuania_sediminis.fasta	0.000770019707397
/home/allnutt.t/db/ublast/all_genomes//Cuniculiplasma_divulgatum.fasta	0.000763386939569
/home/allnutt.t/db/ublast/all_genomes//Halorhabdus_tiamatea.fasta	0.000756851271643
/home/allnutt.t/db/ublast/all_genomes//Bordetella_pseudohinzii.fasta	0.000744063290408
/home/allnutt.t/db/ublast/all_genomes//Bifidobacterium_gallinarum.fasta	0.000737807135178
/home/allnutt.t/db/ublast/all_genomes//Liberibacter_crescens.fasta	0.000731640392657
/home/allnutt.t/db/ublast/all_genomes//Megasphaera_hexanoica.fasta	0.000725561265078
/home/allnutt.t/db/ublast/all_genomes//Chlorobium_phaeobacteroides.fasta	0.000719568001152
/home/allnutt.t/db/ublast/all_genomes//Weissella_soli.fasta	0.000713658894599
/home/allnutt.t/db/ublast/all_genomes//Thauera_aromatica.fasta	0.000707832282743
/home/allnutt.t/db/ublast/all_genomes//Pseudomonas_monteilii.fasta	0.000702086545145
/home/allnutt.t/db/ublast/all_genomes//Acinetobacter_nosocomialis.fasta	0.000696420102302
/home/allnutt.t/db/ublast/all_genomes//Campylobacter_concisus.fasta	0.000690831414381
/home/allnutt.t/db/ublast/all_genomes//Sphingobium_fuliginis.fasta	0.000685318980004
/home/allnutt.t/db/ublast/all_genomes//Bacteroides_fragilis.fasta	0.000679881335077
/home/allnutt.t/db/ublast/all_genomes//Spirosoma_montaniterrae.fasta	0.000674517051663
/home/allnutt.t/db/ublast/all_genomes//Kocuria_rhizophila.fasta	0.000669224736887
/home/allnutt.t/db/ublast/all_genomes//Marinobacterium_aestuarii.fasta	0.000658850610817
/home/allnutt.t/db/ublast/all_genomes//Arcobacter_pacificus.fasta	0.000653766179831
/home/allnutt.t/db/ublast/all_genomes//Staphylococcus_simulans.fasta	0.000648748476179
/home/allnutt.t/db/ublast/all_genomes//Eubacterium_maltosivorans.fasta	0.000643796267275
/home/allnutt.t/db/ublast/all_genomes//Entomoplasma_melaleucae.fasta	0.000638908349822
/home/allnutt.t/db/ublast/all_genomes//Clostridium_tetani.fasta	0.000634083548965
/home/allnutt.t/db/ublast/all_genomes//Mannheimia_haemolytica.fasta	0.000629320717466
/home/allnutt.t/db/ublast/all_genomes//Staphylococcus_felis.fasta	0.000624618734917
/home/allnutt.t/db/ublast/all_genomes//Candidatus_Methanoplasma.fasta	0.000619976506968
/home/allnutt.t/db/ublast/all_genomes//Ruegeria_pomeroyi.fasta	0.000615392964596
/home/allnutt.t/db/ublast/all_genomes//Staphylococcus_xylosus.fasta	0.00061086706338
/home/allnutt.t/db/ublast/all_genomes//Shewanella_bicestrii.fasta	0.000606397782818
/home/allnutt.t/db/ublast/all_genomes//Marinomonas_mediterranea.fasta	0.000601984125653
/home/allnutt.t/db/ublast/all_genomes//Deferribacter_desulfuricans.fasta	0.00059762511723
/home/allnutt.t/db/ublast/all_genomes//Bosea_vaviloviae.fasta	0.000593319804871
/home/allnutt.t/db/ublast/all_genomes//Mycobacterium_smegmatis.fasta	0.000589067257265
/home/allnutt.t/db/ublast/all_genomes//Sphingobacterium_psychroaquaticum.fasta	0.000584866563891
/home/allnutt.t/db/ublast/all_genomes//Indioceanicola_profundi.fasta	0.000576617198294
/home/allnutt.t/db/ublast/all_genomes//Campylobacter_insulaenigrae.fasta	0.000572566803948
/home/allnutt.t/db/ublast/all_genomes//Lentibacillus_amyloliquefaciens.fasta	0.000564610427344
/home/allnutt.t/db/ublast/all_genomes//Enterococcus_cecorum.fasta	0.000560702833264
/home/allnutt.t/db/ublast/all_genomes//Herbaspirillum_rubrisubalbicans.fasta	0.000556841256397
/home/allnutt.t/db/ublast/all_genomes//Kingella_kingae.fasta	0.000553024933569
/home/allnutt.t/db/ublast/all_genomes//Paenibacillus_swuensis.fasta	0.000549253117892
/home/allnutt.t/db/ublast/all_genomes//Bacteroides_zoogleoformans.fasta	0.000545525078349
/home/allnutt.t/db/ublast/all_genomes//Capnocytophaga_gingivalis.fasta	0.000541840099374
/home/allnutt.t/db/ublast/all_genomes//Porphyromonadaceae_bacterium.fasta	0.00053819748046
/home/allnutt.t/db/ublast/all_genomes//Caldicellulosiruptor_hydrothermalis.fasta	0.00053103659375
/home/allnutt.t/db/ublast/all_genomes//Chryseobacterium_taklimakanense.fasta	0.000527516996794
/home/allnutt.t/db/ublast/all_genomes//Antarcticibacterium_flavum.fasta	0.000520596275152
/home/allnutt.t/db/ublast/all_genomes//Lactobacillus_mucosae.fasta	0.000517193901764
/home/allnutt.t/db/ublast/all_genomes//Lysobacter_gummosus.fasta	0.000513829375379
/home/allnutt.t/db/ublast/all_genomes//Thermotoga_neapolitana.fasta	0.000503957007263
/home/allnutt.t/db/ublast/all_genomes//Edwardsiella_anguillarum.fasta	0.000500738056561
/home/allnutt.t/db/ublast/all_genomes//Clostridium_taeniosporum.fasta	0.000497554104345
/home/allnutt.t/db/ublast/all_genomes//Archaeoglobus_sulfaticallidus.fasta	0.000494404614523
/home/allnutt.t/db/ublast/all_genomes//Lactobacillus_paragasseri.fasta	0.000491289061575
/home/allnutt.t/db/ublast/all_genomes//Rhodococcus_fascians.fasta	0.000488206930299
/home/allnutt.t/db/ublast/all_genomes//Paraprevotella_xylaniphila.fasta	0.000485157715565
/home/allnutt.t/db/ublast/all_genomes//Cronobacter_sakazakii.fasta	0.000482140922075
/home/allnutt.t/db/ublast/all_genomes//Chryseobacterium_bernardetii.fasta	0.000479156064125
/home/allnutt.t/db/ublast/all_genomes//Virgibacillus_necropolis.fasta	0.000473280258664
/home/allnutt.t/db/ublast/all_genomes//Sodalis_endosymbiont.fasta	0.000464694451585
/home/allnutt.t/db/ublast/all_genomes//Mycoplasma_anatis.fasta	0.000461891516717
/home/allnutt.t/db/ublast/all_genomes//Ruminococcaceae_bacterium.fasta	0.000459117367881
/home/allnutt.t/db/ublast/all_genomes//Comamonas_thiooxydans,.fasta	0.000456371588482
/home/allnutt.t/db/ublast/all_genomes//Sedimentisphaera_cyanobacteriorum.fasta	0.000453653769689
/home/allnutt.t/db/ublast/all_genomes//Thalassospira_xiamenensis.fasta	0.000448300416364
/home/allnutt.t/db/ublast/all_genomes//Bacillus_weihaiensis.fasta	0.000445664101427
/home/allnutt.t/db/ublast/all_genomes//Enterococcus_hirae.fasta	0.000443054185955
/home/allnutt.t/db/ublast/all_genomes//Halomonas_beimenensis.fasta	0.000440470297382
/home/allnutt.t/db/ublast/all_genomes//Sphingomonas_paucimobilis.fasta	0.000437912069914
/home/allnutt.t/db/ublast/all_genomes//Caldimicrobium_thiodismutans.fasta	0.00043537914438
/home/allnutt.t/db/ublast/all_genomes//Acidothermus_cellulolyticus.fasta	0.000432871168084
/home/allnutt.t/db/ublast/all_genomes//Candidatus_Planktophila.fasta	0.000430387794662
/home/allnutt.t/db/ublast/all_genomes//Acidobacteriaceae_bacterium.fasta	0.000427928683946
/home/allnutt.t/db/ublast/all_genomes//Bacillus_filamentosus.fasta	0.000425493501824
/home/allnutt.t/db/ublast/all_genomes//Deinococcus_puniceus.fasta	0.000418328274051
/home/allnutt.t/db/ublast/all_genomes//Sulfuritalea_hydrogenivorans.fasta	0.000415985581827
/home/allnutt.t/db/ublast/all_genomes//Spiroplasma_sabaudiense.fasta	0.000413665234024
/home/allnutt.t/db/ublast/all_genomes//Pseudomonas_antarctica.fasta	0.00041136693023
/home/allnutt.t/db/ublast/all_genomes//Thiomonas_intermedia.fasta	0.00040460135616
/home/allnutt.t/db/ublast/all_genomes//Hirschia_baltica.fasta	0.000402388326702
/home/allnutt.t/db/ublast/all_genomes//[Eubacterium]_rectale.fasta	0.000400195915075
/home/allnutt.t/db/ublast/all_genomes//Desulfoglaeba_alkanexedens.fasta	0.00039802385049
/home/allnutt.t/db/ublast/all_genomes//Phascolarctobacterium_faecium.fasta	0.000395871866736
/home/allnutt.t/db/ublast/all_genomes//Variibacter_gotjawalensis.fasta	0.000393739702094
/home/allnutt.t/db/ublast/all_genomes//Streptococcus_parasanguinis.fasta	0.000391627099237
/home/allnutt.t/db/ublast/all_genomes//Sulfurospirillum_multivorans.fasta	0.000389533805143
/home/allnutt.t/db/ublast/all_genomes//Thermoanaerobacterium_thermosaccharolyticum.fasta	0.000387459571008
/home/allnutt.t/db/ublast/all_genomes//Gemmata_obscuriglobus.fasta	0.000385404152158
/home/allnutt.t/db/ublast/all_genomes//Bacillus_simplex.fasta	0.000383367307967
/home/allnutt.t/db/ublast/all_genomes//Microbacterium_foliorum.fasta	0.000381348801774
/home/allnutt.t/db/ublast/all_genomes//Gordonia_alkanivorans.fasta	0.000379348400803
/home/allnutt.t/db/ublast/all_genomes//Enterobacter_roggenkampii.fasta	0.000377365876085
/home/allnutt.t/db/ublast/all_genomes//Rickettsia_australis.fasta	0.000375401002384
/home/allnutt.t/db/ublast/all_genomes//Deinococcus_radiodurans.fasta	0.000373453558119
/home/allnutt.t/db/ublast/all_genomes//Sphingobium_japonicum.fasta	0.000371523325296
/home/allnutt.t/db/ublast/all_genomes//Mycoplasma_bovis.fasta	0.000369610089431
/home/allnutt.t/db/ublast/all_genomes//Leifsonia_xyli.fasta	0.000367713639488
/home/allnutt.t/db/ublast/all_genomes//Mycoplasma_cynos.fasta	0.000365833767805
/home/allnutt.t/db/ublast/all_genomes//Kiritimatiella_glycovorans.fasta	0.000363970270033
/home/allnutt.t/db/ublast/all_genomes//Pseudomonas_veronii.fasta	0.000362122945066
/home/allnutt.t/db/ublast/all_genomes//Marinithermus_hydrothermalis.fasta	0.000358476024988
/home/allnutt.t/db/ublast/all_genomes//Caldicellulosiruptor_kronotskyensis.fasta	0.000356676043339
/home/allnutt.t/db/ublast/all_genomes//Blastococcus_saxobsidens.fasta	0.000354891461301
/home/allnutt.t/db/ublast/all_genomes//Campylobacter_jejuni.fasta	0.000353122093085
/home/allnutt.t/db/ublast/all_genomes//Xenorhabdus_hominickii.fasta	0.000351367755788
/home/allnutt.t/db/ublast/all_genomes//Sanguibacter_keddieii.fasta	0.000347903456461
/home/allnutt.t/db/ublast/all_genomes//Candidatus_Riesia.fasta	0.000346193142584
/home/allnutt.t/db/ublast/all_genomes//Haematobacter_massiliensis.fasta	0.000344497155828
/home/allnutt.t/db/ublast/all_genomes//Streptococcus_sanguinis.fasta	0.000342815326937
/home/allnutt.t/db/ublast/all_genomes//Paenibacillus_kribbensis.fasta	0.00034114748923
/home/allnutt.t/db/ublast/all_genomes//Streptomyces_spongiicola.fasta	0.000339493478558
/home/allnutt.t/db/ublast/all_genomes//Amycolatopsis_keratiniphila.fasta	0.000337853133252
/home/allnutt.t/db/ublast/all_genomes//Acetobacter_orientalis.fasta	0.000336226294081
/home/allnutt.t/db/ublast/all_genomes//Thermovirga_lienii.fasta	0.000334612804205
/home/allnutt.t/db/ublast/all_genomes//Dehalococcoides_mccartyi.fasta	0.000333012509131
/home/allnutt.t/db/ublast/all_genomes//Burkholderia_cenocepacia.fasta	0.000331425256671
/home/allnutt.t/db/ublast/all_genomes//Mycoplasma_flocculare.fasta	0.000329850896901
/home/allnutt.t/db/ublast/all_genomes//Gardnerella_vaginalis.fasta	0.000328289282117
/home/allnutt.t/db/ublast/all_genomes//Sphingobacterium_mizutaii.fasta	0.000326740266796
/home/allnutt.t/db/ublast/all_genomes//Arenibacter_algicola.fasta	0.000325203707559
/home/allnutt.t/db/ublast/all_genomes//Halioglobus_japonicus.fasta	0.000323679463128
/home/allnutt.t/db/ublast/all_genomes//Methylomonas_koyamae.fasta	0.000320667363865
/home/allnutt.t/db/ublast/all_genomes//Pyrobaculum_islandicum.fasta	0.000319179236661
/home/allnutt.t/db/ublast/all_genomes//Streptomyces_lunaelactis.fasta	0.000317702879444
/home/allnutt.t/db/ublast/all_genomes//Dehalogenimonas_lykanthroporepellens.fasta	0.000316238160905
/home/allnutt.t/db/ublast/all_genomes//Gordonia_bronchialis.fasta	0.000314784951621
/home/allnutt.t/db/ublast/all_genomes//Staphylococcus_warneri.fasta	0.000313343124025
/home/allnutt.t/db/ublast/all_genomes//Aerococcus_urinae.fasta	0.000311912552372
/home/allnutt.t/db/ublast/all_genomes//Simonsiella_muelleri.fasta	0.000309084682848
/home/allnutt.t/db/ublast/all_genomes//Mariprofundus_aestuarium.fasta	0.000307687142318
/home/allnutt.t/db/ublast/all_genomes//Listeria_welshimeri.fasta	0.000306300372356
/home/allnutt.t/db/ublast/all_genomes//Brevundimonas_vancanneytii.fasta	0.000304924255869
/home/allnutt.t/db/ublast/all_genomes//Pandoraea_pnomenusa.fasta	0.000303558677402
/home/allnutt.t/db/ublast/all_genomes//Olleya_aquimaris.fasta	0.000300858680754
/home/allnutt.t/db/ublast/all_genomes//Acidovorax_ebreus.fasta	0.000299524039621
/home/allnutt.t/db/ublast/all_genomes//Thermococcus_profundus.fasta	0.000298199490553
/home/allnutt.t/db/ublast/all_genomes//Anoxybacter_fermentans.fasta	0.000296884925892
/home/allnutt.t/db/ublast/all_genomes//Pseudomonas_kribbensis.fasta	0.000295580239461
/home/allnutt.t/db/ublast/all_genomes//Bacillus_cereus.fasta	0.000294285326537
/home/allnutt.t/db/ublast/all_genomes//Mycobacterium_shigaense.fasta	0.000291724409461
/home/allnutt.t/db/ublast/all_genomes//Mycoplasma_phocirhinis.fasta	0.000290458202927
/home/allnutt.t/db/ublast/all_genomes//Allochromatium_vinosum.fasta	0.000289201365094
/home/allnutt.t/db/ublast/all_genomes//Desulfotomaculum_nigrificans.fasta	0.00028795379816
/home/allnutt.t/db/ublast/all_genomes//Methylophaga_nitratireducenticrescens.fasta	0.000286715405645
/home/allnutt.t/db/ublast/all_genomes//Spiroplasma_culicicola.fasta	0.00028548609236
/home/allnutt.t/db/ublast/all_genomes//Paludibacter_propionicigenes.fasta	0.000284265764391
/home/allnutt.t/db/ublast/all_genomes//Variovorax_boronicumulans.fasta	0.000283054329076
/home/allnutt.t/db/ublast/all_genomes//Roseobacter_litoralis.fasta	0.000281851694986
/home/allnutt.t/db/ublast/all_genomes//Sutterella_megalosphaeroides.fasta	0.000280657771903
/home/allnutt.t/db/ublast/all_genomes//Streptococcus_suis.fasta	0.000279472470802
/home/allnutt.t/db/ublast/all_genomes//Hafnia_paralvei.fasta	0.000278295703833
/home/allnutt.t/db/ublast/all_genomes//Alteromonas_addita.fasta	0.000277127384296
/home/allnutt.t/db/ublast/all_genomes//Acinetobacter_schindleri.fasta	0.000275967426631
/home/allnutt.t/db/ublast/all_genomes//Solitalea_canadensis.fasta	0.000274815746395
/home/allnutt.t/db/ublast/all_genomes//Francisella_philomiragia.fasta	0.000272536885909
/home/allnutt.t/db/ublast/all_genomes//Corynebacterium_simulans.fasta	0.000271409542201
/home/allnutt.t/db/ublast/all_genomes//Glutamicibacter_creatinolyticus.fasta	0.000270290148968
/home/allnutt.t/db/ublast/all_genomes//Candidatus_Methanomassiliicoccus.fasta	0.000269178627093
/home/allnutt.t/db/ublast/all_genomes//Kytococcus_sedentarius.fasta	0.000268074898474
/home/allnutt.t/db/ublast/all_genomes//Natronomonas_pharaonis.fasta	0.000266978886007
/home/allnutt.t/db/ublast/all_genomes//Lactobacillus_amylolyticus.fasta	0.000265890513575
/home/allnutt.t/db/ublast/all_genomes//Streptococcus_mutans.fasta	0.000264809706025
/home/allnutt.t/db/ublast/all_genomes//Filimonas_lacunae.fasta	0.000263736389162
/home/allnutt.t/db/ublast/all_genomes//Streptomyces_griseoviridis.fasta	0.000262670489727
/home/allnutt.t/db/ublast/all_genomes//Mycoplasma_hyopneumoniae.fasta	0.000261611935384
