# Supplementary material for: Expanding the taxonomic range in the fecal metagenome
Source: BMC Bioinformatics. 2021 Jun 9;22:312. doi: 10.1186/s12859-021-04212-6 (PMC8188691; doi:10.1186/s12859-021-04212-6)
Supplement: Supplementary file 1 — Additional file 1. File containing all scripts and information for benchmarking simulations. This information is also available at the link: https://github.com/theo-allnutt-bioinformatics/Allnutt_etal_2020_expanding_the_taxonomic. [file 12859_2021_4212_MOESM1_ESM.zip › Allnutt_etal_2020_expanding_the_taxonomic-main/sim_abund/bact/sim7.abund]

/home/allnutt.t/db/ublast/all_genomes//Methylobacillus_flagellatus.fasta	0.0744597355437
/home/allnutt.t/db/ublast/all_genomes//Eggerthellaceae_bacterium.fasta	0.0605466491372
/home/allnutt.t/db/ublast/all_genomes//Bdellovibrio_bacteriovorus.fasta	0.0505564712012
/home/allnutt.t/db/ublast/all_genomes//[Eubacterium]_eligens.fasta	0.0430884265241
/home/allnutt.t/db/ublast/all_genomes//Bartonella_vinsonii.fasta	0.0373271466077
/home/allnutt.t/db/ublast/all_genomes//Gottschalkia_acidurici.fasta	0.0327685808909
/home/allnutt.t/db/ublast/all_genomes//Halobiforma_lacisalsi.fasta	0.0290858206383
/home/allnutt.t/db/ublast/all_genomes//Borrelia_turcica.fasta	0.0260583753739
/home/allnutt.t/db/ublast/all_genomes//Pyrobaculum_arsenaticum.fasta	0.0235326014109
/home/allnutt.t/db/ublast/all_genomes//Brachyspira_hyodysenteriae.fasta	0.0213984417416
/home/allnutt.t/db/ublast/all_genomes//Pimelobacter_simplex.fasta	0.0195751752105
/home/allnutt.t/db/ublast/all_genomes//Ferroplasma_acidiphilum.fasta	0.0180023712415
/home/allnutt.t/db/ublast/all_genomes//Thalassolituus_oleivorans.fasta	0.0166339706619
/home/allnutt.t/db/ublast/all_genomes//Clostridium_perfringens.fasta	0.0154343076527
/home/allnutt.t/db/ublast/all_genomes//Alcaligenes_aquatilis.fasta	0.0143753728041
/home/allnutt.t/db/ublast/all_genomes//Haemophilus_haemolyticus.fasta	0.0125949427073
/home/allnutt.t/db/ublast/all_genomes//Mycoplasma_arthritidis.fasta	0.011840968028
/home/allnutt.t/db/ublast/all_genomes//Corynebacterium_provencense.fasta	0.0111610214243
/home/allnutt.t/db/ublast/all_genomes//Streptomyces_griseus.fasta	0.00998532382237
/home/allnutt.t/db/ublast/all_genomes//Micromonospora_aurantiaca.fasta	0.00947441095864
/home/allnutt.t/db/ublast/all_genomes//Methylovorus_glucosetrophus.fasta	0.00900662981824
/home/allnutt.t/db/ublast/all_genomes//Xanthomonas_vasicola.fasta	0.00857700210398
/home/allnutt.t/db/ublast/all_genomes//Methylomonas_methanica.fasta	0.00818126832464
/home/allnutt.t/db/ublast/all_genomes//Cyanobium_gracile.fasta	0.00781576450824
/home/allnutt.t/db/ublast/all_genomes//Desulfotalea_psychrophila.fasta	0.00747732319971
/home/allnutt.t/db/ublast/all_genomes//Shewanella_psychrophila.fasta	0.00716319337819
/home/allnutt.t/db/ublast/all_genomes//Rhodococcus_pyridinivorans.fasta	0.00659856671595
/home/allnutt.t/db/ublast/all_genomes//Bordetella_bronchiseptica.fasta	0.00634411943725
/home/allnutt.t/db/ublast/all_genomes//Mycobacterium_liflandii.fasta	0.00610600213309
/home/allnutt.t/db/ublast/all_genomes//Ruminococcaceae_bacterium.fasta	0.00588277017891
/home/allnutt.t/db/ublast/all_genomes//Acinetobacter_soli.fasta	0.00567314005645
/home/allnutt.t/db/ublast/all_genomes//Granulibacter_bethesdensis.fasta	0.00529023109491
/home/allnutt.t/db/ublast/all_genomes//Enterobacter_kobei.fasta	0.00511501327764
/home/allnutt.t/db/ublast/all_genomes//Candidatus_Nitrospira.fasta	0.00494949072612
/home/allnutt.t/db/ublast/all_genomes//Spiroplasma_diminutum.fasta	0.00479292130725
/home/allnutt.t/db/ublast/all_genomes//Thermobifida_fusca.fasta	0.00464463474622
/home/allnutt.t/db/ublast/all_genomes//Rufibacter_tibetensis.fasta	0.00437053940138
/home/allnutt.t/db/ublast/all_genomes//Rubinisphaera_brasiliensis.fasta	0.00424367964609
/home/allnutt.t/db/ublast/all_genomes//Rhizobium_gallicum.fasta	0.00412298907298
/home/allnutt.t/db/ublast/all_genomes//Streptomyces_cavourensis.fasta	0.00400805152557
/home/allnutt.t/db/ublast/all_genomes//Dickeya_dadantii.fasta	0.00389848645102
/home/allnutt.t/db/ublast/all_genomes//Thermotoga_petrophila.fasta	0.00379394523436
/home/allnutt.t/db/ublast/all_genomes//Thiomonas_intermedia.fasta	0.00369410797162
/home/allnutt.t/db/ublast/all_genomes//Chloroflexus_aggregans.fasta	0.00359868062209
/home/allnutt.t/db/ublast/all_genomes//Corynebacterium_atypicum.fasta	0.00350739248933
/home/allnutt.t/db/ublast/all_genomes//Glaciecola_nitratireducens.fasta	0.00341999398767
/home/allnutt.t/db/ublast/all_genomes//Candidatus_Blochmannia.fasta	0.00333625465752
/home/allnutt.t/db/ublast/all_genomes//Coxiella_burnetii.fasta	0.00317891688999
/home/allnutt.t/db/ublast/all_genomes//Kiritimatiella_glycovorans.fasta	0.00310493818556
/home/allnutt.t/db/ublast/all_genomes//Nocardiopsis_gilva.fasta	0.00303385544515
/home/allnutt.t/db/ublast/all_genomes//Paracoccus_zhejiangensis.fasta	0.00296551080357
/home/allnutt.t/db/ublast/all_genomes//Bifidobacterium_angulatum.fasta	0.00289975735056
/home/allnutt.t/db/ublast/all_genomes//Methylomonas_denitrificans.fasta	0.00277548572465
/home/allnutt.t/db/ublast/all_genomes//Chryseobacterium_gallinarum.fasta	0.0027167206813
/home/allnutt.t/db/ublast/all_genomes//Paenibacillus_donghaensis.fasta	0.00266005165942
/home/allnutt.t/db/ublast/all_genomes//Thermococcus_celer.fasta	0.0026053744039
/home/allnutt.t/db/ublast/all_genomes//Chlorobium_tepidum.fasta	0.00255259127005
/home/allnutt.t/db/ublast/all_genomes//Rhodobacter_capsulatus.fasta	0.00250161071666
/home/allnutt.t/db/ublast/all_genomes//Ottowia_oryzae.fasta	0.00245234684456
/home/allnutt.t/db/ublast/all_genomes//Rickettsia_prowazekii.fasta	0.00240471897583
/home/allnutt.t/db/ublast/all_genomes//Bartonella_clarridgeiae.fasta	0.00235865126976
/home/allnutt.t/db/ublast/all_genomes//Caldilinea_aerophila.fasta	0.00231407237181
/home/allnutt.t/db/ublast/all_genomes//Halomonas_hydrothermalis.fasta	0.0022709150924
/home/allnutt.t/db/ublast/all_genomes//Pseudomonas_veronii.fasta	0.00222911611249
/home/allnutt.t/db/ublast/all_genomes//Chryseobacterium_gleum.fasta	0.00218861571361
/home/allnutt.t/db/ublast/all_genomes//Mycoplasma_pullorum.fasta	0.00214935752988
/home/allnutt.t/db/ublast/all_genomes//Neorickettsia_sennetsu.fasta	0.00211128831997
/home/allnutt.t/db/ublast/all_genomes//Pseudomonas_orientalis.fasta	0.00200372469572
/home/allnutt.t/db/ublast/all_genomes//Xenorhabdus_poinarii.fasta	0.00196993445072
/home/allnutt.t/db/ublast/all_genomes//Kocuria_flava.fasta	0.00190520410303
/home/allnutt.t/db/ublast/all_genomes//Acinetobacter_johnsonii.fasta	0.00187418921078
/home/allnutt.t/db/ublast/all_genomes//Megamonas_hypermegale.fasta	0.00184402778418
/home/allnutt.t/db/ublast/all_genomes//Borrelia_afzelii.fasta	0.00178613550269
/home/allnutt.t/db/ublast/all_genomes//Pseudodesulfovibrio_indicus.fasta	0.00173128321631
/home/allnutt.t/db/ublast/all_genomes//Streptococcus_ruminantium.fasta	0.00167924983759
/home/allnutt.t/db/ublast/all_genomes//Bacteriovorax_marinus.fasta	0.00165422678004
/home/allnutt.t/db/ublast/all_genomes//Anaeromyxobacter_dehalogenans.fasta	0.00162983464041
/home/allnutt.t/db/ublast/all_genomes//Lachnoclostridium_phytofermentans.fasta	0.00160605113981
/home/allnutt.t/db/ublast/all_genomes//Helicobacter_pylori.fasta	0.00158285500645
/home/allnutt.t/db/ublast/all_genomes//Antarctobacter_heliothermus.fasta	0.0015602259203
/home/allnutt.t/db/ublast/all_genomes//Vibrio_nigripulchritudo.fasta	0.00153814446141
/home/allnutt.t/db/ublast/all_genomes//Klebsiella_oxytoca.fasta	0.00149555095851
/home/allnutt.t/db/ublast/all_genomes//Thermosynechococcus_elongatus.fasta	0.00147500415418
/home/allnutt.t/db/ublast/all_genomes//Paenibacillus_borealis.fasta	0.00145493537409
/home/allnutt.t/db/ublast/all_genomes//Pseudomonas_mandelii.fasta	0.00143532903017
/home/allnutt.t/db/ublast/all_genomes//Corynebacterium_deserti.fasta	0.0014161701856
/home/allnutt.t/db/ublast/all_genomes//Clostridium_beijerinckii.fasta	0.00139744452168
/home/allnutt.t/db/ublast/all_genomes//Alistipes_finegoldii.fasta	0.00137913830681
/home/allnutt.t/db/ublast/all_genomes//Bacillus_mobilis.fasta	0.00136123836714
/home/allnutt.t/db/ublast/all_genomes//Pseudohongiella_spirulinae.fasta	0.0013437320591
/home/allnutt.t/db/ublast/all_genomes//Actinosynnema_pretiosum.fasta	0.00130985226073
/home/allnutt.t/db/ublast/all_genomes//Haloferax_mediterranei.fasta	0.00129345590836
/home/allnutt.t/db/ublast/all_genomes//Desulfovibrio_profundus.fasta	0.00127740741873
/home/allnutt.t/db/ublast/all_genomes//Erythrobacter_litoralis.fasta	0.00126169643872
/home/allnutt.t/db/ublast/all_genomes//Aggregatibacter_aphrophilus.fasta	0.00124631301029
/home/allnutt.t/db/ublast/all_genomes//Komagataeibacter_medellinensis.fasta	0.00123124755215
/home/allnutt.t/db/ublast/all_genomes//Streptococcus_mutans.fasta	0.00121649084241
/home/allnutt.t/db/ublast/all_genomes//Rickettsia_rhipicephali.fasta	0.00118786848002
/home/allnutt.t/db/ublast/all_genomes//Bacteroides_caecimuris.fasta	0.00117398603735
/home/allnutt.t/db/ublast/all_genomes//Phycisphaera_mikurensis.fasta	0.0011603787344
/home/allnutt.t/db/ublast/all_genomes//Pedobacter_ginsengisoli.fasta	0.00114703891709
/home/allnutt.t/db/ublast/all_genomes//Altererythrobacter_dongtanensis.fasta	0.0011339592045
/home/allnutt.t/db/ublast/all_genomes//Simiduia_agarivorans.fasta	0.00112113247703
/home/allnutt.t/db/ublast/all_genomes//Corynebacterium_kutscheri.fasta	0.00110855186511
/home/allnutt.t/db/ublast/all_genomes//Rubrobacter_indicoceani.fasta	0.00109621073851
/home/allnutt.t/db/ublast/all_genomes//Thermovirga_lienii.fasta	0.00107222155683
/home/allnutt.t/db/ublast/all_genomes//Burkholderia_contaminans.fasta	0.00106056134923
/home/allnutt.t/db/ublast/all_genomes//Paraburkholderia_fungorum.fasta	0.00104911630405
/home/allnutt.t/db/ublast/all_genomes//Pelobacter_acetylenicus.fasta	0.00103788084528
/home/allnutt.t/db/ublast/all_genomes//Leuconostoc_kimchii.fasta	0.0010268495824
/home/allnutt.t/db/ublast/all_genomes//Geobacter_daltonii.fasta	0.00101601730285
/home/allnutt.t/db/ublast/all_genomes//Mogibacterium_diversum.fasta	0.00100537896493
/home/allnutt.t/db/ublast/all_genomes//Prevotella_oris.fasta	0.000994929690887
/home/allnutt.t/db/ublast/all_genomes//Pannonibacter_phragmitetus.fasta	0.000984664760519
/home/allnutt.t/db/ublast/all_genomes//Octadecabacter_antarcticus.fasta	0.000964669800564
/home/allnutt.t/db/ublast/all_genomes//Gloeobacter_kilaueensis.fasta	0.000954931063733
/home/allnutt.t/db/ublast/all_genomes//Salipiger_profundus.fasta	0.000945359245072
/home/allnutt.t/db/ublast/all_genomes//Pseudomonas_stutzeri.fasta	0.000935950324481
/home/allnutt.t/db/ublast/all_genomes//Shewanella_algae.fasta	0.00092670040621
/home/allnutt.t/db/ublast/all_genomes//Azotobacter_chroococcum.fasta	0.00091760571417
/home/allnutt.t/db/ublast/all_genomes//Bacillus_halodurans.fasta	0.000908662587455
/home/allnutt.t/db/ublast/all_genomes//Kitasatospora_setae.fasta	0.000899867476062
/home/allnutt.t/db/ublast/all_genomes//Thalassospira_indica.fasta	0.000891216936796
/home/allnutt.t/db/ublast/all_genomes//Dickeya_solani.fasta	0.000882707629357
/home/allnutt.t/db/ublast/all_genomes//Lactobacillus_parabuchneri.fasta	0.000874336312591
/home/allnutt.t/db/ublast/all_genomes//Campylobacter_hyointestinalis.fasta	0.000866099840903
/home/allnutt.t/db/ublast/all_genomes//Propionibacterium_freudenreichii.fasta	0.000857995160826
/home/allnutt.t/db/ublast/all_genomes//Microbacterium_paludicola.fasta	0.00085001930773
/home/allnutt.t/db/ublast/all_genomes//Celeribacter_indicus.fasta	0.000842169402675
/home/allnutt.t/db/ublast/all_genomes//Pseudomonas_pseudoalcaligenes.fasta	0.00083444264939
/home/allnutt.t/db/ublast/all_genomes//Brachyspira_hampsonii.fasta	0.000826836331378
/home/allnutt.t/db/ublast/all_genomes//Treponema_paraluiscuniculi.fasta	0.000819347809146
/home/allnutt.t/db/ublast/all_genomes//Alteromonas_stellipolaris.fasta	0.000811974517542
/home/allnutt.t/db/ublast/all_genomes//Nitrosospira_lacus.fasta	0.0008047139632
/home/allnutt.t/db/ublast/all_genomes//Thermobacillus_composti.fasta	0.000797563722097
/home/allnutt.t/db/ublast/all_genomes//Olsenella_uli.fasta	0.000790521437196
/home/allnutt.t/db/ublast/all_genomes//Streptococcus_marmotae.fasta	0.000783584816193
/home/allnutt.t/db/ublast/all_genomes//Bifidobacterium_actinocoloniiforme.fasta	0.000776751629346
/home/allnutt.t/db/ublast/all_genomes//Staphylococcus_simiae.fasta	0.000770019707397
/home/allnutt.t/db/ublast/all_genomes//Legionella_hackeliae.fasta	0.000750410704114
/home/allnutt.t/db/ublast/all_genomes//Thermoplasmatales_archaeon.fasta	0.000731640392657
/home/allnutt.t/db/ublast/all_genomes//Rhodococcus_erythropolis.fasta	0.000725561265078
/home/allnutt.t/db/ublast/all_genomes//Prevotella_enoeca.fasta	0.000713658894599
/home/allnutt.t/db/ublast/all_genomes//Arthrobacter_alpinus.fasta	0.000707832282743
/home/allnutt.t/db/ublast/all_genomes//Flavobacterium_crocinum.fasta	0.000702086545145
/home/allnutt.t/db/ublast/all_genomes//Burkholderia_rhizoxinica.fasta	0.000696420102302
/home/allnutt.t/db/ublast/all_genomes//Salinigranum_rubrum.fasta	0.000690831414381
/home/allnutt.t/db/ublast/all_genomes//Caldicellulosiruptor_hydrothermalis.fasta	0.000685318980004
/home/allnutt.t/db/ublast/all_genomes//Parabacteroides_distasonis.fasta	0.000679881335077
/home/allnutt.t/db/ublast/all_genomes//Helicobacter_typhlonius.fasta	0.000674517051663
/home/allnutt.t/db/ublast/all_genomes//Nitrospira_japonica.fasta	0.000669224736887
/home/allnutt.t/db/ublast/all_genomes//Bacillus_cellulosilyticus.fasta	0.000664003031891
/home/allnutt.t/db/ublast/all_genomes//Sulfurivermis_fontis.fasta	0.000653766179831
/home/allnutt.t/db/ublast/all_genomes//Salinibacter_ruber.fasta	0.000648748476179
/home/allnutt.t/db/ublast/all_genomes//Mesoplasma_lactucae.fasta	0.000643796267275
/home/allnutt.t/db/ublast/all_genomes//Halalkalicoccus_jeotgali.fasta	0.000638908349822
/home/allnutt.t/db/ublast/all_genomes//[Bacillus]_caldolyticus.fasta	0.000634083548965
/home/allnutt.t/db/ublast/all_genomes//Desulfomonile_tiedjei.fasta	0.000629320717466
/home/allnutt.t/db/ublast/all_genomes//Candidatus_Filomicrobium.fasta	0.000624618734917
/home/allnutt.t/db/ublast/all_genomes//Heliobacterium_modesticaldum.fasta	0.000619976506968
/home/allnutt.t/db/ublast/all_genomes//Leptothrix_cholodnii.fasta	0.000615392964596
/home/allnutt.t/db/ublast/all_genomes//Paenibacillus_kribbensis.fasta	0.00061086706338
/home/allnutt.t/db/ublast/all_genomes//Caldithrix_abyssi.fasta	0.000606397782818
/home/allnutt.t/db/ublast/all_genomes//Rickettsia_conorii.fasta	0.000601984125653
/home/allnutt.t/db/ublast/all_genomes//Rickettsia_monacensis,.fasta	0.000593319804871
/home/allnutt.t/db/ublast/all_genomes//Blochmannia_endosymbiont.fasta	0.000589067257265
/home/allnutt.t/db/ublast/all_genomes//Flavisolibacter_tropicus.fasta	0.000584866563891
/home/allnutt.t/db/ublast/all_genomes//Citrobacter_braakii.fasta	0.000580716834445
/home/allnutt.t/db/ublast/all_genomes//Sutterella_megalosphaeroides.fasta	0.000576617198294
/home/allnutt.t/db/ublast/all_genomes//Aerococcus_urinae.fasta	0.000572566803948
/home/allnutt.t/db/ublast/all_genomes//Marinobacter_psychrophilus.fasta	0.000568564818543
/home/allnutt.t/db/ublast/all_genomes//Bacillus_weihaiensis.fasta	0.000564610427344
/home/allnutt.t/db/ublast/all_genomes//Corynebacterium_ureicelerivorans.fasta	0.000560702833264
/home/allnutt.t/db/ublast/all_genomes//Picrophilus_torridus.fasta	0.000556841256397
/home/allnutt.t/db/ublast/all_genomes//Corynebacterium_aquilae.fasta	0.000553024933569
/home/allnutt.t/db/ublast/all_genomes//Pantoea_alhagi.fasta	0.000549253117892
/home/allnutt.t/db/ublast/all_genomes//Lentibacillus_amyloliquefaciens.fasta	0.000545525078349
/home/allnutt.t/db/ublast/all_genomes//Kerstersia_gyiorum.fasta	0.000541840099374
/home/allnutt.t/db/ublast/all_genomes//Myxococcus_macrosporus.fasta	0.00053819748046
/home/allnutt.t/db/ublast/all_genomes//Geobacillus_thermodenitrificans.fasta	0.00053103659375
/home/allnutt.t/db/ublast/all_genomes//Acidaminococcus_fermentans.fasta	0.000527516996794
/home/allnutt.t/db/ublast/all_genomes//Leifsonia_xyli.fasta	0.000524037100863
/home/allnutt.t/db/ublast/all_genomes//Klebsiella_pneumoniae.fasta	0.000520596275152
/home/allnutt.t/db/ublast/all_genomes//Pseudoalteromonas_agarivorans.fasta	0.000517193901764
/home/allnutt.t/db/ublast/all_genomes//Xanthomonas_vesicatoria.fasta	0.000513829375379
/home/allnutt.t/db/ublast/all_genomes//Vibrio_tubiashii.fasta	0.000510502102947
/home/allnutt.t/db/ublast/all_genomes//Myxococcus_xanthus.fasta	0.000507211503381
/home/allnutt.t/db/ublast/all_genomes//Mycoplasma_hominis.fasta	0.000503957007263
/home/allnutt.t/db/ublast/all_genomes//Halomonas_huangheensis.fasta	0.000500738056561
/home/allnutt.t/db/ublast/all_genomes//Fervidobacterium_nodosum.fasta	0.000497554104345
/home/allnutt.t/db/ublast/all_genomes//Eggerthella_lenta.fasta	0.000494404614523
/home/allnutt.t/db/ublast/all_genomes//Streptococcus_thermophilus.fasta	0.000491289061575
/home/allnutt.t/db/ublast/all_genomes//Myroides_profundi.fasta	0.000488206930299
/home/allnutt.t/db/ublast/all_genomes//Pseudomonas_chlororaphis.fasta	0.000485157715565
/home/allnutt.t/db/ublast/all_genomes//Candidatus_Tachikawaea.fasta	0.000482140922075
/home/allnutt.t/db/ublast/all_genomes//Actinobacillus_porcitonsillarum.fasta	0.000479156064125
/home/allnutt.t/db/ublast/all_genomes//Trueperella_pyogenes.fasta	0.000476202665382
/home/allnutt.t/db/ublast/all_genomes//Chlamydia_avium.fasta	0.000473280258664
/home/allnutt.t/db/ublast/all_genomes//Burkholderiales_bacterium.fasta	0.00047038838572
/home/allnutt.t/db/ublast/all_genomes//Bartonella_apis.fasta	0.000464694451585
/home/allnutt.t/db/ublast/all_genomes//Geobacillus_lituanicus.fasta	0.000461891516717
/home/allnutt.t/db/ublast/all_genomes//Verrucosispora_maris.fasta	0.000459117367881
/home/allnutt.t/db/ublast/all_genomes//Corynebacterium_singulare.fasta	0.000456371588482
/home/allnutt.t/db/ublast/all_genomes//Chromobacterium_vaccinii.fasta	0.000453653769689
/home/allnutt.t/db/ublast/all_genomes//Mycoplasma_phocicerebrale.fasta	0.000450963510258
/home/allnutt.t/db/ublast/all_genomes//Echinicola_rosea.fasta	0.000448300416364
/home/allnutt.t/db/ublast/all_genomes//Corynebacterium_epidermidicanis.fasta	0.000445664101427
/home/allnutt.t/db/ublast/all_genomes//Desulfobacca_acetoxidans.fasta	0.000443054185955
/home/allnutt.t/db/ublast/all_genomes//Pseudomonas_alcaliphila.fasta	0.000440470297382
/home/allnutt.t/db/ublast/all_genomes//Collimonas_arenae.fasta	0.000437912069914
/home/allnutt.t/db/ublast/all_genomes//Stanieria_cyanosphaera.fasta	0.00043537914438
/home/allnutt.t/db/ublast/all_genomes//Rhodococcus_equi.fasta	0.000432871168084
/home/allnutt.t/db/ublast/all_genomes//Desulfovibrio_salexigens.fasta	0.000427928683946
/home/allnutt.t/db/ublast/all_genomes//Thermococcus_profundus.fasta	0.000425493501824
/home/allnutt.t/db/ublast/all_genomes//Erythrobacter_seohaensis.fasta	0.000423081920112
/home/allnutt.t/db/ublast/all_genomes//Leptospira_biflexa.fasta	0.000420693616425
/home/allnutt.t/db/ublast/all_genomes//Thermaerobacter_marianensis.fasta	0.000418328274051
/home/allnutt.t/db/ublast/all_genomes//Shimwellia_blattae.fasta	0.00041136693023
/home/allnutt.t/db/ublast/all_genomes//Neisseria_zoodegmatis.fasta	0.000409090375234
/home/allnutt.t/db/ublast/all_genomes//Thermodesulfobium_acidiphilum.fasta	0.000406835278921
/home/allnutt.t/db/ublast/all_genomes//Nocardia_farcinica.fasta	0.000402388326702
/home/allnutt.t/db/ublast/all_genomes//Lactobacillus_sanfranciscensis.fasta	0.000400195915075
/home/allnutt.t/db/ublast/all_genomes//Streptomyces_collinus.fasta	0.000395871866736
/home/allnutt.t/db/ublast/all_genomes//Nitrosospira_multiformis.fasta	0.000393739702094
/home/allnutt.t/db/ublast/all_genomes//Vibrio_coralliilyticus.fasta	0.000391627099237
/home/allnutt.t/db/ublast/all_genomes//Methanosphaera_stadtmanae.fasta	0.000389533805143
/home/allnutt.t/db/ublast/all_genomes//Pyrococcus_furiosus.fasta	0.000387459571008
/home/allnutt.t/db/ublast/all_genomes//Anoxybacillus_gonensis.fasta	0.000385404152158
/home/allnutt.t/db/ublast/all_genomes//Tolumonas_auensis.fasta	0.000383367307967
/home/allnutt.t/db/ublast/all_genomes//Luteibacter_pinisoli.fasta	0.000381348801774
/home/allnutt.t/db/ublast/all_genomes//Sulfitobacter_pseudonitzschiae.fasta	0.000379348400803
/home/allnutt.t/db/ublast/all_genomes//Borreliella_bissettii.fasta	0.000377365876085
/home/allnutt.t/db/ublast/all_genomes//Fictibacillus_phosphorivorans.fasta	0.000373453558119
/home/allnutt.t/db/ublast/all_genomes//Lactobacillus_agilis.fasta	0.000371523325296
/home/allnutt.t/db/ublast/all_genomes//Verminephrobacter_eiseniae.fasta	0.000369610089431
/home/allnutt.t/db/ublast/all_genomes//Alteromonas_mediterranea.fasta	0.000367713639488
/home/allnutt.t/db/ublast/all_genomes//Sideroxydans_lithotrophicus.fasta	0.000363970270033
/home/allnutt.t/db/ublast/all_genomes//Thermoanaerobacter_mathranii.fasta	0.000362122945066
/home/allnutt.t/db/ublast/all_genomes//Spiroplasma_floricola.fasta	0.000360291594984
/home/allnutt.t/db/ublast/all_genomes//Legionella_geestiana.fasta	0.000358476024988
/home/allnutt.t/db/ublast/all_genomes//Lactobacillus_kullabergensis.fasta	0.000356676043339
/home/allnutt.t/db/ublast/all_genomes//Acholeplasma_laidlawii.fasta	0.000354891461301
/home/allnutt.t/db/ublast/all_genomes//Cronobacter_turicensis.fasta	0.000353122093085
/home/allnutt.t/db/ublast/all_genomes//Vibrio_fischeri.fasta	0.000351367755788
/home/allnutt.t/db/ublast/all_genomes//Streptococcus_cristatus.fasta	0.000349628269342
/home/allnutt.t/db/ublast/all_genomes//Aquitalea_magnusonii.fasta	0.000347903456461
/home/allnutt.t/db/ublast/all_genomes//Fastidiosipila_sanguinis.fasta	0.000346193142584
/home/allnutt.t/db/ublast/all_genomes//Spiroplasma_mirum.fasta	0.000344497155828
/home/allnutt.t/db/ublast/all_genomes//Polaribacter_reichenbachii.fasta	0.00034114748923
/home/allnutt.t/db/ublast/all_genomes//Gemmatimonas_aurantiaca.fasta	0.000339493478558
/home/allnutt.t/db/ublast/all_genomes//Clostridium_estertheticum.fasta	0.000337853133252
/home/allnutt.t/db/ublast/all_genomes//Thermoanaerobacter_ethanolicus.fasta	0.000336226294081
/home/allnutt.t/db/ublast/all_genomes//gamma_proteobacterium.fasta	0.000334612804205
/home/allnutt.t/db/ublast/all_genomes//Listeria_innocua.fasta	0.000333012509131
/home/allnutt.t/db/ublast/all_genomes//Massilia_plicata.fasta	0.000329850896901
/home/allnutt.t/db/ublast/all_genomes//Nitrospirillum_amazonense.fasta	0.000328289282117
/home/allnutt.t/db/ublast/all_genomes//Corynebacterium_pelargi.fasta	0.000325203707559
/home/allnutt.t/db/ublast/all_genomes//Sphingopyxis_alaskensis.fasta	0.000323679463128
/home/allnutt.t/db/ublast/all_genomes//Allofrancisella_guangzhouensis.fasta	0.000320667363865
/home/allnutt.t/db/ublast/all_genomes//Alteromonas_australica.fasta	0.000317702879444
/home/allnutt.t/db/ublast/all_genomes//Pseudomonas_azotoformans.fasta	0.000316238160905
/home/allnutt.t/db/ublast/all_genomes//Neisseria_flavescens.fasta	0.000314784951621
/home/allnutt.t/db/ublast/all_genomes//Clostridium_chauvoei.fasta	0.000313343124025
/home/allnutt.t/db/ublast/all_genomes//Providencia_alcalifaciens.fasta	0.000311912552372
/home/allnutt.t/db/ublast/all_genomes//Virgibacillus_necropolis.fasta	0.000310493112711
/home/allnutt.t/db/ublast/all_genomes//Thermus_thermophilus.fasta	0.000307687142318
/home/allnutt.t/db/ublast/all_genomes//Burkholderia_glumae.fasta	0.000306300372356
/home/allnutt.t/db/ublast/all_genomes//Methanothermobacter_wolfeii.fasta	0.000303558677402
/home/allnutt.t/db/ublast/all_genomes//Methylibium_petroleiphilum.fasta	0.000302203523116
/home/allnutt.t/db/ublast/all_genomes//Proteus_vulgaris.fasta	0.000300858680754
/home/allnutt.t/db/ublast/all_genomes//Mycoplasma_canadense.fasta	0.000299524039621
/home/allnutt.t/db/ublast/all_genomes//Tenacibaculum_dicentrarchi.fasta	0.000298199490553
/home/allnutt.t/db/ublast/all_genomes//Streptococcus_iniae.fasta	0.000296884925892
/home/allnutt.t/db/ublast/all_genomes//Clostridium_argentinense.fasta	0.000294285326537
/home/allnutt.t/db/ublast/all_genomes//Brevundimonas_vesicularis.fasta	0.000293000083831
/home/allnutt.t/db/ublast/all_genomes//Mariprofundus_aestuarium.fasta	0.000291724409461
/home/allnutt.t/db/ublast/all_genomes//Achromobacter_denitrificans.fasta	0.000289201365094
/home/allnutt.t/db/ublast/all_genomes//Rathayibacter_festucae.fasta	0.00028795379816
/home/allnutt.t/db/ublast/all_genomes//Candidatus_Hamiltonella.fasta	0.000286715405645
/home/allnutt.t/db/ublast/all_genomes//Pseudomonas_rhizosphaerae.fasta	0.00028548609236
/home/allnutt.t/db/ublast/all_genomes//Achromobacter_xylosoxidans.fasta	0.000284265764391
/home/allnutt.t/db/ublast/all_genomes//Brochothrix_thermosphacta.fasta	0.000283054329076
/home/allnutt.t/db/ublast/all_genomes//Gemella_morbillorum.fasta	0.000280657771903
/home/allnutt.t/db/ublast/all_genomes//Clostridium_carboxidivorans.fasta	0.000279472470802
/home/allnutt.t/db/ublast/all_genomes//Porphyromonas_crevioricanis.fasta	0.000277127384296
/home/allnutt.t/db/ublast/all_genomes//Thalassospira_marina.fasta	0.000275967426631
/home/allnutt.t/db/ublast/all_genomes//Aeromicrobium_erythreum.fasta	0.000274815746395
/home/allnutt.t/db/ublast/all_genomes//Raoultella_electrica.fasta	0.000273672260241
/home/allnutt.t/db/ublast/all_genomes//Streptomyces_albulus.fasta	0.000272536885909
/home/allnutt.t/db/ublast/all_genomes//Lactobacillus_pentosus.fasta	0.000271409542201
/home/allnutt.t/db/ublast/all_genomes//Leptospira_tipperaryensis.fasta	0.000270290148968
/home/allnutt.t/db/ublast/all_genomes//Arcobacter_pacificus.fasta	0.000269178627093
/home/allnutt.t/db/ublast/all_genomes//Acholeplasma_oculi.fasta	0.000266978886007
/home/allnutt.t/db/ublast/all_genomes//Pseudomonas_entomophila.fasta	0.000265890513575
/home/allnutt.t/db/ublast/all_genomes//Agrobacterium_radiobacter.fasta	0.000264809706025
/home/allnutt.t/db/ublast/all_genomes//Yersinia_aldovae.fasta	0.000263736389162
/home/allnutt.t/db/ublast/all_genomes//Rhodospirillum_photometricum.fasta	0.000262670489727
/home/allnutt.t/db/ublast/all_genomes//Paenibacillus_lautus.fasta	0.000261611935384
