# Supplementary material for: Expanding the taxonomic range in the fecal metagenome
Source: BMC Bioinformatics. 2021 Jun 9;22:312. doi: 10.1186/s12859-021-04212-6 (PMC8188691; doi:10.1186/s12859-021-04212-6)
Supplement: Supplementary file 1 — Additional file 1. File containing all scripts and information for benchmarking simulations. This information is also available at the link: https://github.com/theo-allnutt-bioinformatics/Allnutt_etal_2020_expanding_the_taxonomic. [file 12859_2021_4212_MOESM1_ESM.zip › Allnutt_etal_2020_expanding_the_taxonomic-main/sim_abund/bact/sim9.abund]

/home/allnutt.t/db/ublast/all_genomes//Cyanobacterium_aponinum.fasta	0.0505564712012
/home/allnutt.t/db/ublast/all_genomes//Simiduia_agarivorans.fasta	0.0373271466077
/home/allnutt.t/db/ublast/all_genomes//Shigella_flexneri.fasta	0.0327685808909
/home/allnutt.t/db/ublast/all_genomes//Corynebacterium_stationis.fasta	0.0290858206383
/home/allnutt.t/db/ublast/all_genomes//Rhizobium_gallicum.fasta	0.0260583753739
/home/allnutt.t/db/ublast/all_genomes//Bartonella_australis.fasta	0.0235326014109
/home/allnutt.t/db/ublast/all_genomes//Marinobacter_similis.fasta	0.0213984417416
/home/allnutt.t/db/ublast/all_genomes//Alcanivorax_xenomutans.fasta	0.0195751752105
/home/allnutt.t/db/ublast/all_genomes//Aliivibrio_salmonicida.fasta	0.0180023712415
/home/allnutt.t/db/ublast/all_genomes//Legionella_waltersii.fasta	0.0166339706619
/home/allnutt.t/db/ublast/all_genomes//Actinoalloteichus_hymeniacidonis.fasta	0.0154343076527
/home/allnutt.t/db/ublast/all_genomes//Taylorella_asinigenitalis.fasta	0.0143753728041
/home/allnutt.t/db/ublast/all_genomes//Enterococcus_durans.fasta	0.0134348904574
/home/allnutt.t/db/ublast/all_genomes//Xylanimonas_cellulosilytica.fasta	0.0125949427073
/home/allnutt.t/db/ublast/all_genomes//Mobiluncus_curtisii.fasta	0.0111610214243
/home/allnutt.t/db/ublast/all_genomes//Saprospira_grandis.fasta	0.0105452202437
/home/allnutt.t/db/ublast/all_genomes//Candidatus_Thioglobus.fasta	0.00998532382237
/home/allnutt.t/db/ublast/all_genomes//Brevibacillus_agri.fasta	0.00857700210398
/home/allnutt.t/db/ublast/all_genomes//Methanobacterium_formicicum.fasta	0.00818126832464
/home/allnutt.t/db/ublast/all_genomes//Roseburia_hominis.fasta	0.00781576450824
/home/allnutt.t/db/ublast/all_genomes//Yersinia_intermedia.fasta	0.00747732319971
/home/allnutt.t/db/ublast/all_genomes//Hungateiclostridiaceae_bacterium.fasta	0.00716319337819
/home/allnutt.t/db/ublast/all_genomes//Pseudopropionibacterium_propionicum.fasta	0.00687097523526
/home/allnutt.t/db/ublast/all_genomes//Maritalea_myrionectae.fasta	0.00659856671595
/home/allnutt.t/db/ublast/all_genomes//Paraburkholderia_fungorum.fasta	0.00634411943725
/home/allnutt.t/db/ublast/all_genomes//Legionella_oakridgensis.fasta	0.00610600213309
/home/allnutt.t/db/ublast/all_genomes//Mycobacterium_bovis.fasta	0.00588277017891
/home/allnutt.t/db/ublast/all_genomes//Sulfodiicoccus_acidiphilus.fasta	0.00567314005645
/home/allnutt.t/db/ublast/all_genomes//Treponema_brennaborense.fasta	0.00547596785585
/home/allnutt.t/db/ublast/all_genomes//Macrococcus_canis.fasta	0.00529023109491
/home/allnutt.t/db/ublast/all_genomes//Pseudomonas_citronellolis.fasta	0.00494949072612
/home/allnutt.t/db/ublast/all_genomes//Corynebacterium_crudilactis.fasta	0.00479292130725
/home/allnutt.t/db/ublast/all_genomes//Halopenitus_persicus.fasta	0.00464463474622
/home/allnutt.t/db/ublast/all_genomes//Massilia_umbonata.fasta	0.00450402427408
/home/allnutt.t/db/ublast/all_genomes//Candidatus_Nasuia.fasta	0.00437053940138
/home/allnutt.t/db/ublast/all_genomes//Rhodococcus_rhodochrous.fasta	0.00424367964609
/home/allnutt.t/db/ublast/all_genomes//Methylomonas_denitrificans.fasta	0.00412298907298
/home/allnutt.t/db/ublast/all_genomes//Uncultured_Termite.fasta	0.00389848645102
/home/allnutt.t/db/ublast/all_genomes//Desulfovibrio_profundus.fasta	0.00379394523436
/home/allnutt.t/db/ublast/all_genomes//Halothiobacillus_neapolitanus.fasta	0.00369410797162
/home/allnutt.t/db/ublast/all_genomes//Corynebacterium_uterequi.fasta	0.00359868062209
/home/allnutt.t/db/ublast/all_genomes//Acinetobacter_guillouiae.fasta	0.00350739248933
/home/allnutt.t/db/ublast/all_genomes//Bosea_vaviloviae.fasta	0.00341999398767
/home/allnutt.t/db/ublast/all_genomes//Erythrobacter_flavus.fasta	0.00333625465752
/home/allnutt.t/db/ublast/all_genomes//Eubacterium_sulci.fasta	0.00317891688999
/home/allnutt.t/db/ublast/all_genomes//Capnocytophaga_canimorsus.fasta	0.00310493818556
/home/allnutt.t/db/ublast/all_genomes//Desulfomicrobium_baculatum.fasta	0.00303385544515
/home/allnutt.t/db/ublast/all_genomes//Virgibacillus_halodenitrificans.fasta	0.00296551080357
/home/allnutt.t/db/ublast/all_genomes//Bacillus_glycinifermentans.fasta	0.00289975735056
/home/allnutt.t/db/ublast/all_genomes//Cardinium_endosymbiont.fasta	0.00283645821262
/home/allnutt.t/db/ublast/all_genomes//Haloterrigena_jeotgali.fasta	0.00277548572465
/home/allnutt.t/db/ublast/all_genomes//Paraburkholderia_graminis.fasta	0.0027167206813
/home/allnutt.t/db/ublast/all_genomes//Pelobacter_acetylenicus.fasta	0.00266005165942
/home/allnutt.t/db/ublast/all_genomes//Flavobacterium_pallidum.fasta	0.00255259127005
/home/allnutt.t/db/ublast/all_genomes//Victivallales_bacterium.fasta	0.00250161071666
/home/allnutt.t/db/ublast/all_genomes//Lachnoclostridium_phytofermentans.fasta	0.00245234684456
/home/allnutt.t/db/ublast/all_genomes//Bacterioplanes_sanyensis.fasta	0.00240471897583
/home/allnutt.t/db/ublast/all_genomes//Pelagibacterium_halotolerans.fasta	0.00231407237181
/home/allnutt.t/db/ublast/all_genomes//Spiroplasma_diminutum.fasta	0.0022709150924
/home/allnutt.t/db/ublast/all_genomes//Lactobacillus_fermentum.fasta	0.00222911611249
/home/allnutt.t/db/ublast/all_genomes//Hippea_maritima.fasta	0.00218861571361
/home/allnutt.t/db/ublast/all_genomes//Phaeobacter_porticola.fasta	0.00214935752988
/home/allnutt.t/db/ublast/all_genomes//Streptococcus_sobrinus.fasta	0.00211128831997
/home/allnutt.t/db/ublast/all_genomes//Desulfuromonas_soudanensis.fasta	0.0020743577573
/home/allnutt.t/db/ublast/all_genomes//Ralstonia_pseudosolanacearum.fasta	0.00203851823662
/home/allnutt.t/db/ublast/all_genomes//Janthinobacterium_agaricidamnosum.fasta	0.00200372469572
/home/allnutt.t/db/ublast/all_genomes//Pseudoalteromonas_espejiana.fasta	0.00196993445072
/home/allnutt.t/db/ublast/all_genomes//Mycoplasma_bovis.fasta	0.00193710704392
/home/allnutt.t/db/ublast/all_genomes//Paenibacillus_beijingensis.fasta	0.00190520410303
/home/allnutt.t/db/ublast/all_genomes//Lactobacillus_jensenii.fasta	0.00187418921078
/home/allnutt.t/db/ublast/all_genomes//Nocardioides_humi.fasta	0.00184402778418
/home/allnutt.t/db/ublast/all_genomes//Desulfovibrio_vulgaris.fasta	0.00181468696238
/home/allnutt.t/db/ublast/all_genomes//Neisseria_animaloris.fasta	0.00175834368389
/home/allnutt.t/db/ublast/all_genomes//Pseudonocardia_dioxanivorans.fasta	0.00173128321631
/home/allnutt.t/db/ublast/all_genomes//Mycoplasma_mobile.fasta	0.00170492715816
/home/allnutt.t/db/ublast/all_genomes//Granulosicoccus_antarcticus.fasta	0.00162983464041
/home/allnutt.t/db/ublast/all_genomes//Dokdonella_koreensis.fasta	0.00160605113981
/home/allnutt.t/db/ublast/all_genomes//Chromatiaceae_bacterium.fasta	0.00158285500645
/home/allnutt.t/db/ublast/all_genomes//Pontibacter_actiniarum.fasta	0.0015602259203
/home/allnutt.t/db/ublast/all_genomes//Hoyosella_subflava.fasta	0.00153814446141
/home/allnutt.t/db/ublast/all_genomes//Paenibacillus_baekrokdamisoli.fasta	0.00151659206149
/home/allnutt.t/db/ublast/all_genomes//Paenibacillus_lentus.fasta	0.00149555095851
/home/allnutt.t/db/ublast/all_genomes//Gramella_forsetii.fasta	0.00147500415418
/home/allnutt.t/db/ublast/all_genomes//[Arcobacter]_porcinus.fasta	0.00145493537409
/home/allnutt.t/db/ublast/all_genomes//Cedecea_neteri.fasta	0.00143532903017
/home/allnutt.t/db/ublast/all_genomes//Oceanisphaera_avium.fasta	0.0014161701856
/home/allnutt.t/db/ublast/all_genomes//Streptomyces_rimosus.fasta	0.00139744452168
/home/allnutt.t/db/ublast/all_genomes//Xanthomonas_perforans.fasta	0.00137913830681
/home/allnutt.t/db/ublast/all_genomes//Pseudomonas_pseudoalcaligenes.fasta	0.00136123836714
/home/allnutt.t/db/ublast/all_genomes//Thermotoga_caldifontis.fasta	0.0013437320591
/home/allnutt.t/db/ublast/all_genomes//Terriglobus_saanensis.fasta	0.00132660724344
/home/allnutt.t/db/ublast/all_genomes//Pragia_fontium.fasta	0.00130985226073
/home/allnutt.t/db/ublast/all_genomes//Bacillus_cereus.fasta	0.00129345590836
/home/allnutt.t/db/ublast/all_genomes//Brevundimonas_vancanneytii.fasta	0.00127740741873
/home/allnutt.t/db/ublast/all_genomes//Spiroplasma_mirum.fasta	0.00126169643872
/home/allnutt.t/db/ublast/all_genomes//Zymomonas_mobilis.fasta	0.00124631301029
/home/allnutt.t/db/ublast/all_genomes//Brevibacillus_laterosporus.fasta	0.00123124755215
/home/allnutt.t/db/ublast/all_genomes//Clostridium_drakei.fasta	0.00117398603735
/home/allnutt.t/db/ublast/all_genomes//Faecalibacterium_prausnitzii.fasta	0.0011603787344
/home/allnutt.t/db/ublast/all_genomes//Ochrobactrum_pseudogrignonense.fasta	0.00114703891709
/home/allnutt.t/db/ublast/all_genomes//Maribacter_cobaltidurans.fasta	0.0011339592045
/home/allnutt.t/db/ublast/all_genomes//Thioalkalimicrobium_cyclicum.fasta	0.00112113247703
/home/allnutt.t/db/ublast/all_genomes//Neisseria_canis.fasta	0.00109621073851
/home/allnutt.t/db/ublast/all_genomes//Rickettsia_monacensis,.fasta	0.00107222155683
/home/allnutt.t/db/ublast/all_genomes//Cellulophaga_lytica.fasta	0.00106056134923
/home/allnutt.t/db/ublast/all_genomes//Synechococcus_lividus.fasta	0.00104911630405
/home/allnutt.t/db/ublast/all_genomes//Roseomonas_gilardii.fasta	0.0010268495824
/home/allnutt.t/db/ublast/all_genomes//Tumebacillus_algifaecis.fasta	0.00101601730285
/home/allnutt.t/db/ublast/all_genomes//Vibrio_mimicus.fasta	0.00100537896493
/home/allnutt.t/db/ublast/all_genomes//Blautia_producta.fasta	0.000994929690887
/home/allnutt.t/db/ublast/all_genomes//Candidatus_Thiodictyon.fasta	0.000984664760519
/home/allnutt.t/db/ublast/all_genomes//Actinosynnema_mirum.fasta	0.000974579604913
/home/allnutt.t/db/ublast/all_genomes//Corynebacterium_lactis.fasta	0.000964669800564
/home/allnutt.t/db/ublast/all_genomes//Chlamydophila_pneumoniae.fasta	0.000945359245072
/home/allnutt.t/db/ublast/all_genomes//Pedobacter_steynii.fasta	0.000935950324481
/home/allnutt.t/db/ublast/all_genomes//Anoxybacillus_gonensis.fasta	0.00092670040621
/home/allnutt.t/db/ublast/all_genomes//Neokomagataea_tanensis.fasta	0.00091760571417
/home/allnutt.t/db/ublast/all_genomes//Mycobacterium_paragordonae.fasta	0.000899867476062
/home/allnutt.t/db/ublast/all_genomes//Tenacibaculum_jejuense.fasta	0.000891216936796
/home/allnutt.t/db/ublast/all_genomes//Kosakonia_cowanii.fasta	0.000882707629357
/home/allnutt.t/db/ublast/all_genomes//Nitrosospira_briensis.fasta	0.000874336312591
/home/allnutt.t/db/ublast/all_genomes//Pseudomonas_protegens.fasta	0.000866099840903
/home/allnutt.t/db/ublast/all_genomes//Marinobacter_hydrocarbonoclasticus.fasta	0.000857995160826
/home/allnutt.t/db/ublast/all_genomes//Brucella_pinnipedialis.fasta	0.00085001930773
/home/allnutt.t/db/ublast/all_genomes//Clostridium_taeniosporum.fasta	0.000842169402675
/home/allnutt.t/db/ublast/all_genomes//Wolinella_succinogenes.fasta	0.000826836331378
/home/allnutt.t/db/ublast/all_genomes//Octadecabacter_antarcticus.fasta	0.000819347809146
/home/allnutt.t/db/ublast/all_genomes//Alkalitalea_saponilacus.fasta	0.000811974517542
/home/allnutt.t/db/ublast/all_genomes//Actinobacillus_suis.fasta	0.0008047139632
/home/allnutt.t/db/ublast/all_genomes//Pseudoalteromonas_haloplanktis.fasta	0.000797563722097
/home/allnutt.t/db/ublast/all_genomes//Sebaldella_termitidis.fasta	0.000790521437196
/home/allnutt.t/db/ublast/all_genomes//Methanosarcina_vacuolata.fasta	0.000783584816193
/home/allnutt.t/db/ublast/all_genomes//Paenibacillus_polymyxa.fasta	0.000776751629346
/home/allnutt.t/db/ublast/all_genomes//Arcobacter_anaerophilus.fasta	0.000770019707397
/home/allnutt.t/db/ublast/all_genomes//Sulfitobacter_donghicola.fasta	0.000763386939569
/home/allnutt.t/db/ublast/all_genomes//Bacillus_krulwichiae.fasta	0.000756851271643
/home/allnutt.t/db/ublast/all_genomes//Streptococcus_acidominimus.fasta	0.000750410704114
/home/allnutt.t/db/ublast/all_genomes//Swingsia_samuiensis.fasta	0.000737807135178
/home/allnutt.t/db/ublast/all_genomes//Chryseobacterium_camelliae.fasta	0.000731640392657
/home/allnutt.t/db/ublast/all_genomes//Mycoplasma_haemofelis.fasta	0.000725561265078
/home/allnutt.t/db/ublast/all_genomes//Deinococcus_wulumuqiensis.fasta	0.000719568001152
/home/allnutt.t/db/ublast/all_genomes//Denitrobacterium_detoxificans.fasta	0.000713658894599
/home/allnutt.t/db/ublast/all_genomes//Marinobacterium_aestuarii.fasta	0.000707832282743
/home/allnutt.t/db/ublast/all_genomes//Desulfobulbus_oralis.fasta	0.000702086545145
/home/allnutt.t/db/ublast/all_genomes//Lactobacillus_amylovorus.fasta	0.000690831414381
/home/allnutt.t/db/ublast/all_genomes//Metallosphaera_cuprina.fasta	0.000685318980004
/home/allnutt.t/db/ublast/all_genomes//Sphingomonas_melonis.fasta	0.000679881335077
/home/allnutt.t/db/ublast/all_genomes//Listeria_seeligeri.fasta	0.000674517051663
/home/allnutt.t/db/ublast/all_genomes//Klebsiella_oxytoca.fasta	0.000669224736887
/home/allnutt.t/db/ublast/all_genomes//Dermacoccus_nishinomiyaensis.fasta	0.000664003031891
/home/allnutt.t/db/ublast/all_genomes//Nitrosomonas_ureae.fasta	0.000658850610817
/home/allnutt.t/db/ublast/all_genomes//Nitrospira_japonica.fasta	0.000653766179831
/home/allnutt.t/db/ublast/all_genomes//Rhodococcus_opacus.fasta	0.000648748476179
/home/allnutt.t/db/ublast/all_genomes//Tannerella_forsythia.fasta	0.000643796267275
/home/allnutt.t/db/ublast/all_genomes//Virgibacillus_phasianinus.fasta	0.000638908349822
/home/allnutt.t/db/ublast/all_genomes//Haemophilus_parainfluenzae.fasta	0.000634083548965
/home/allnutt.t/db/ublast/all_genomes//Neomicrococcus_aestuarii.fasta	0.000629320717466
/home/allnutt.t/db/ublast/all_genomes//Thermococcus_chitonophagus.fasta	0.000624618734917
/home/allnutt.t/db/ublast/all_genomes//Thiohalobacter_thiocyanaticus.fasta	0.000619976506968
/home/allnutt.t/db/ublast/all_genomes//Rhodococcus_aetherivorans.fasta	0.000615392964596
/home/allnutt.t/db/ublast/all_genomes//Mycobacterium_intracellulare.fasta	0.00061086706338
/home/allnutt.t/db/ublast/all_genomes//Campylobacter_cuniculorum.fasta	0.000606397782818
/home/allnutt.t/db/ublast/all_genomes//Campylobacter_peloridis.fasta	0.000601984125653
/home/allnutt.t/db/ublast/all_genomes//Sinorhizobium_medicae.fasta	0.00059762511723
/home/allnutt.t/db/ublast/all_genomes//Mycoplasma_genitalium.fasta	0.000593319804871
/home/allnutt.t/db/ublast/all_genomes//Barnesiella_viscericola.fasta	0.000589067257265
/home/allnutt.t/db/ublast/all_genomes//Desulfotomaculum_ferrireducens.fasta	0.000584866563891
/home/allnutt.t/db/ublast/all_genomes//Corynebacterium_urealyticum.fasta	0.000580716834445
/home/allnutt.t/db/ublast/all_genomes//Borrelia_anserina.fasta	0.000576617198294
/home/allnutt.t/db/ublast/all_genomes//Wolbachia_pipientis.fasta	0.000572566803948
/home/allnutt.t/db/ublast/all_genomes//Staphylococcus_cohnii.fasta	0.000564610427344
/home/allnutt.t/db/ublast/all_genomes//Nostoc_punctiforme.fasta	0.000560702833264
/home/allnutt.t/db/ublast/all_genomes//Clostridium_sporogenes.fasta	0.000556841256397
/home/allnutt.t/db/ublast/all_genomes//Jeotgalibaca_dankookensis.fasta	0.000553024933569
/home/allnutt.t/db/ublast/all_genomes//Lactobacillus_paraplantarum.fasta	0.000549253117892
/home/allnutt.t/db/ublast/all_genomes//Persephonella_marina.fasta	0.000545525078349
/home/allnutt.t/db/ublast/all_genomes//Pediococcus_acidilactici.fasta	0.000541840099374
/home/allnutt.t/db/ublast/all_genomes//Spiribacter_curvatus.fasta	0.00053819748046
/home/allnutt.t/db/ublast/all_genomes//Xanthomonas_hortorum.fasta	0.000534596535767
/home/allnutt.t/db/ublast/all_genomes//Streptococcus_urinalis.fasta	0.00053103659375
/home/allnutt.t/db/ublast/all_genomes//Erwinia_tasmaniensis.fasta	0.000527516996794
/home/allnutt.t/db/ublast/all_genomes//Streptomyces_xiamenensis.fasta	0.000524037100863
/home/allnutt.t/db/ublast/all_genomes//Marinitoga_piezophila.fasta	0.000520596275152
/home/allnutt.t/db/ublast/all_genomes//Ureaplasma_urealyticum.fasta	0.000513829375379
/home/allnutt.t/db/ublast/all_genomes//Geobacillus_thermocatenulatus.fasta	0.000510502102947
/home/allnutt.t/db/ublast/all_genomes//Symbiobacterium_thermophilum.fasta	0.000507211503381
/home/allnutt.t/db/ublast/all_genomes//Frankia_symbiont.fasta	0.000503957007263
/home/allnutt.t/db/ublast/all_genomes//Sphingobium_herbicidovorans.fasta	0.000500738056561
/home/allnutt.t/db/ublast/all_genomes//Bacillus_amyloliquefaciens.fasta	0.000497554104345
/home/allnutt.t/db/ublast/all_genomes//Ketogulonicigenium_robustum.fasta	0.000494404614523
/home/allnutt.t/db/ublast/all_genomes//Bacillus_circulans.fasta	0.000491289061575
/home/allnutt.t/db/ublast/all_genomes//Cronobacter_sakazakii.fasta	0.000488206930299
/home/allnutt.t/db/ublast/all_genomes//Mycolicibacterium_flavescens.fasta	0.000485157715565
/home/allnutt.t/db/ublast/all_genomes//Lactococcus_lactis.fasta	0.000479156064125
/home/allnutt.t/db/ublast/all_genomes//Thermodesulfobacterium_commune.fasta	0.000476202665382
/home/allnutt.t/db/ublast/all_genomes//Mycoplasma_leachii.fasta	0.000467526597027
/home/allnutt.t/db/ublast/all_genomes//Flavobacterium_sediminis.fasta	0.000464694451585
/home/allnutt.t/db/ublast/all_genomes//Thermotoga_naphthophila.fasta	0.000461891516717
/home/allnutt.t/db/ublast/all_genomes//Pseudomonas_resinovorans.fasta	0.000459117367881
/home/allnutt.t/db/ublast/all_genomes//Bifidobacterium_kashiwanohense.fasta	0.000456371588482
/home/allnutt.t/db/ublast/all_genomes//Stigmatella_aurantiaca.fasta	0.000450963510258
/home/allnutt.t/db/ublast/all_genomes//Paeniclostridium_sordellii.fasta	0.000448300416364
/home/allnutt.t/db/ublast/all_genomes//Hafnia_paralvei.fasta	0.000445664101427
/home/allnutt.t/db/ublast/all_genomes//Halopiger_xanaduensis.fasta	0.000443054185955
/home/allnutt.t/db/ublast/all_genomes//Pseudomonas_veronii.fasta	0.000440470297382
/home/allnutt.t/db/ublast/all_genomes//Candidatus_Nitrosopumilus.fasta	0.000437912069914
/home/allnutt.t/db/ublast/all_genomes//Mycoplasma_mycoides.fasta	0.00043537914438
/home/allnutt.t/db/ublast/all_genomes//Candidatus_Nitrospira.fasta	0.000432871168084
/home/allnutt.t/db/ublast/all_genomes//Haemophilus_haemolyticus.fasta	0.000430387794662
/home/allnutt.t/db/ublast/all_genomes//Brachybacterium_faecium.fasta	0.000425493501824
/home/allnutt.t/db/ublast/all_genomes//Leminorella_richardii.fasta	0.000423081920112
/home/allnutt.t/db/ublast/all_genomes//Propionibacterium_australiense.fasta	0.000420693616425
/home/allnutt.t/db/ublast/all_genomes//Hydrogenovibrio_thermophilus.fasta	0.000418328274051
/home/allnutt.t/db/ublast/all_genomes//Isosphaera_pallida.fasta	0.000415985581827
/home/allnutt.t/db/ublast/all_genomes//Paenarthrobacter_aurescens.fasta	0.000413665234024
/home/allnutt.t/db/ublast/all_genomes//Acetobacter_pasteurianus.fasta	0.00041136693023
/home/allnutt.t/db/ublast/all_genomes//Methanosaeta_concilii.fasta	0.000409090375234
/home/allnutt.t/db/ublast/all_genomes//Burkholderia_cenocepacia.fasta	0.000406835278921
/home/allnutt.t/db/ublast/all_genomes//Methylobacterium_nodulans.fasta	0.00040460135616
/home/allnutt.t/db/ublast/all_genomes//Kineococcus_radiotolerans.fasta	0.000402388326702
/home/allnutt.t/db/ublast/all_genomes//Rhodomicrobium_vannielii.fasta	0.000395871866736
/home/allnutt.t/db/ublast/all_genomes//Acholeplasma_laidlawii.fasta	0.000393739702094
/home/allnutt.t/db/ublast/all_genomes//Alteromonas_addita.fasta	0.000391627099237
/home/allnutt.t/db/ublast/all_genomes//Laribacter_hongkongensis.fasta	0.000389533805143
/home/allnutt.t/db/ublast/all_genomes//Pseudorhodoplanes_sinuspersici.fasta	0.000387459571008
/home/allnutt.t/db/ublast/all_genomes//Nitrosomonas_eutropha.fasta	0.000385404152158
/home/allnutt.t/db/ublast/all_genomes//Bifidobacterium_coryneforme.fasta	0.000383367307967
/home/allnutt.t/db/ublast/all_genomes//Beta_proteobacterium.fasta	0.000381348801774
/home/allnutt.t/db/ublast/all_genomes//Treponema_denticola.fasta	0.000379348400803
/home/allnutt.t/db/ublast/all_genomes//Enterococcus_faecium.fasta	0.000377365876085
/home/allnutt.t/db/ublast/all_genomes//Aeromonas_veronii.fasta	0.000375401002384
/home/allnutt.t/db/ublast/all_genomes//Kosakonia_radicincitans.fasta	0.000373453558119
/home/allnutt.t/db/ublast/all_genomes//Clostridium_perfringens.fasta	0.000371523325296
/home/allnutt.t/db/ublast/all_genomes//Haloarculaceae_archaeon.fasta	0.000369610089431
/home/allnutt.t/db/ublast/all_genomes//Lactobacillus_pentosus.fasta	0.000367713639488
/home/allnutt.t/db/ublast/all_genomes//Flavobacterium_gilvum.fasta	0.000365833767805
/home/allnutt.t/db/ublast/all_genomes//Archangium_gephyra.fasta	0.000363970270033
/home/allnutt.t/db/ublast/all_genomes//Aggregatibacter_segnis.fasta	0.000362122945066
/home/allnutt.t/db/ublast/all_genomes//Komagataeibacter_europaeus.fasta	0.000360291594984
/home/allnutt.t/db/ublast/all_genomes//Bordetella_avium.fasta	0.000356676043339
/home/allnutt.t/db/ublast/all_genomes//Bifidobacterium_pseudocatenulatum.fasta	0.000354891461301
/home/allnutt.t/db/ublast/all_genomes//Staphylococcus_muscae.fasta	0.000351367755788
/home/allnutt.t/db/ublast/all_genomes//Methylobacterium_aquaticum.fasta	0.000349628269342
/home/allnutt.t/db/ublast/all_genomes//Exiguobacterium_sibiricum.fasta	0.000347903456461
/home/allnutt.t/db/ublast/all_genomes//Cystobacter_fuscus.fasta	0.000344497155828
/home/allnutt.t/db/ublast/all_genomes//Staphylococcus_capitis.fasta	0.000339493478558
/home/allnutt.t/db/ublast/all_genomes//Streptomyces_scabiei.fasta	0.000337853133252
/home/allnutt.t/db/ublast/all_genomes//Chryseobacterium_glaciei.fasta	0.000336226294081
/home/allnutt.t/db/ublast/all_genomes//Candidatus_Carsonella.fasta	0.000334612804205
/home/allnutt.t/db/ublast/all_genomes//Bifidobacterium_adolescentis.fasta	0.000333012509131
/home/allnutt.t/db/ublast/all_genomes//Pseudoalteromonas_agarivorans.fasta	0.000331425256671
/home/allnutt.t/db/ublast/all_genomes//Streptomyces_luteoverticillatus.fasta	0.000329850896901
/home/allnutt.t/db/ublast/all_genomes//Parvibaculum_lavamentivorans.fasta	0.000328289282117
/home/allnutt.t/db/ublast/all_genomes//Thalassotalea_crassostreae.fasta	0.000326740266796
/home/allnutt.t/db/ublast/all_genomes//Capnocytophaga_sputigena.fasta	0.000325203707559
/home/allnutt.t/db/ublast/all_genomes//Prevotella_fusca.fasta	0.000323679463128
/home/allnutt.t/db/ublast/all_genomes//Janibacter_limosus.fasta	0.000322167394291
/home/allnutt.t/db/ublast/all_genomes//Scardovia_inopinata.fasta	0.000320667363865
/home/allnutt.t/db/ublast/all_genomes//Xanthomonas_campestris.fasta	0.000319179236661
/home/allnutt.t/db/ublast/all_genomes//Caldicellulosiruptor_kristjanssonii.fasta	0.000317702879444
/home/allnutt.t/db/ublast/all_genomes//Sulfuricaulis_limicola.fasta	0.000316238160905
/home/allnutt.t/db/ublast/all_genomes//Nonlabens_dokdonensis.fasta	0.000314784951621
/home/allnutt.t/db/ublast/all_genomes//Advenella_mimigardefordensis.fasta	0.000313343124025
/home/allnutt.t/db/ublast/all_genomes//Methylobacterium_oryzae.fasta	0.000311912552372
/home/allnutt.t/db/ublast/all_genomes//Propionibacterium_freudenreichii.fasta	0.000310493112711
/home/allnutt.t/db/ublast/all_genomes//Mycoplasma_iowae.fasta	0.000309084682848
/home/allnutt.t/db/ublast/all_genomes//Legionella_israelensis.fasta	0.000307687142318
/home/allnutt.t/db/ublast/all_genomes//Allofrancisella_guangzhouensis.fasta	0.000306300372356
/home/allnutt.t/db/ublast/all_genomes//Flammeovirgaceae_bacterium.fasta	0.000303558677402
/home/allnutt.t/db/ublast/all_genomes//Corynebacterium_phocae.fasta	0.000302203523116
/home/allnutt.t/db/ublast/all_genomes//Tatlockia_micdadei.fasta	0.000300858680754
/home/allnutt.t/db/ublast/all_genomes//Spiroplasma_eriocheiris.fasta	0.000299524039621
/home/allnutt.t/db/ublast/all_genomes//Geoglobus_acetivorans.fasta	0.000298199490553
/home/allnutt.t/db/ublast/all_genomes//Vibrio_rumoiensis.fasta	0.000295580239461
/home/allnutt.t/db/ublast/all_genomes//Borreliella_valaisiana.fasta	0.000294285326537
/home/allnutt.t/db/ublast/all_genomes//Micromonospora_tulbaghiae.fasta	0.000293000083831
/home/allnutt.t/db/ublast/all_genomes//Streptomyces_sampsonii.fasta	0.000291724409461
/home/allnutt.t/db/ublast/all_genomes//Azotobacter_vinelandii.fasta	0.000290458202927
/home/allnutt.t/db/ublast/all_genomes//Legionella_pneumophila.fasta	0.000289201365094
/home/allnutt.t/db/ublast/all_genomes//Simonsiella_muelleri.fasta	0.00028795379816
/home/allnutt.t/db/ublast/all_genomes//Beggiatoa_leptomitoformis.fasta	0.000286715405645
/home/allnutt.t/db/ublast/all_genomes//Labrenzia_aggregata.fasta	0.00028548609236
/home/allnutt.t/db/ublast/all_genomes//Mannheimia_succiniciproducens.fasta	0.000284265764391
/home/allnutt.t/db/ublast/all_genomes//Paenibacillus_xylanexedens.fasta	0.000283054329076
/home/allnutt.t/db/ublast/all_genomes//Morganella_morganii.fasta	0.000281851694986
/home/allnutt.t/db/ublast/all_genomes//Paenibacillus_chitinolyticus.fasta	0.000280657771903
/home/allnutt.t/db/ublast/all_genomes//Spiroplasma_monobiae.fasta	0.000279472470802
/home/allnutt.t/db/ublast/all_genomes//Vibrio_jasicida.fasta	0.000278295703833
/home/allnutt.t/db/ublast/all_genomes//Caldicellulosiruptor_owensensis.fasta	0.000277127384296
/home/allnutt.t/db/ublast/all_genomes//Vulcanisaeta_distributa.fasta	0.000275967426631
/home/allnutt.t/db/ublast/all_genomes//Rickettsia_philipii.fasta	0.000273672260241
/home/allnutt.t/db/ublast/all_genomes//Thioalkalivibrio_sulfidiphilus.fasta	0.000272536885909
/home/allnutt.t/db/ublast/all_genomes//Nocardia_terpenica.fasta	0.000271409542201
/home/allnutt.t/db/ublast/all_genomes//Algibacter_alginicilyticus.fasta	0.000269178627093
/home/allnutt.t/db/ublast/all_genomes//Solibacillus_silvestris.fasta	0.000268074898474
/home/allnutt.t/db/ublast/all_genomes//Actinobacillus_equuli.fasta	0.000265890513575
/home/allnutt.t/db/ublast/all_genomes//Chryseobacterium_carnipullorum.fasta	0.000264809706025
/home/allnutt.t/db/ublast/all_genomes//Pseudoalteromonas_carrageenovora.fasta	0.000263736389162
/home/allnutt.t/db/ublast/all_genomes//Thermococcus_barophilus.fasta	0.000262670489727
/home/allnutt.t/db/ublast/all_genomes//Mesoplasma_chauliocola.fasta	0.000261611935384
