# Supplementary material for: Expanding the taxonomic range in the fecal metagenome
Source: BMC Bioinformatics. 2021 Jun 9;22:312. doi: 10.1186/s12859-021-04212-6 (PMC8188691; doi:10.1186/s12859-021-04212-6)
Supplement: Supplementary file 1 — Additional file 1. File containing all scripts and information for benchmarking simulations. This information is also available at the link: https://github.com/theo-allnutt-bioinformatics/Allnutt_etal_2020_expanding_the_taxonomic. [file 12859_2021_4212_MOESM1_ESM.zip › Allnutt_etal_2020_expanding_the_taxonomic-main/sim_abund/euk/sim1.abund]

/home/allnutt.t/db/ublast/all_genomes//Diabrotica_virgifera.fasta	8.10936082997e-05
/home/allnutt.t/db/ublast/all_genomes//Verticillium_dahliae.fasta	6.94856444517e-05
/home/allnutt.t/db/ublast/all_genomes//Komagataella_phaffii.fasta	2.81068883826e-05
/home/allnutt.t/db/ublast/all_genomes//Ceratina_calcarata.fasta	2.80836478527e-05
/home/allnutt.t/db/ublast/all_genomes//Candida_albicans.fasta	2.80604401629e-05
/home/allnutt.t/db/ublast/all_genomes//Plasmodium_cynomolgi.fasta	2.80372652474e-05
/home/allnutt.t/db/ublast/all_genomes//Eimeria_tenella.fasta	2.80141230409e-05
/home/allnutt.t/db/ublast/all_genomes//Trichoderma_virens.fasta	2.79910134781e-05
/home/allnutt.t/db/ublast/all_genomes//Ooceraea_biroi.fasta	2.79679364938e-05
/home/allnutt.t/db/ublast/all_genomes//Spathaspora_passalidarum.fasta	2.7944892023e-05
/home/allnutt.t/db/ublast/all_genomes//Amphimedon_queenslandica.fasta	2.79218800011e-05
/home/allnutt.t/db/ublast/all_genomes//Lucilia_cuprina.fasta	2.78989003632e-05
/home/allnutt.t/db/ublast/all_genomes//Bactrocera_cucurbitae.fasta	2.78759530451e-05
/home/allnutt.t/db/ublast/all_genomes//Perkinsus_marinus.fasta	2.78530379824e-05
/home/allnutt.t/db/ublast/all_genomes//Arachis_hypogaea.fasta	2.7830155111e-05
/home/allnutt.t/db/ublast/all_genomes//Penicillium_marneffei.fasta	2.78073043669e-05
/home/allnutt.t/db/ublast/all_genomes//Aphanomyces_astaci.fasta	2.77844856864e-05
/home/allnutt.t/db/ublast/all_genomes//Ordospora_colligata.fasta	2.77616990057e-05
/home/allnutt.t/db/ublast/all_genomes//Columba_livia.fasta	2.77389442614e-05
/home/allnutt.t/db/ublast/all_genomes//Saprolegnia_diclina.fasta	2.77162213903e-05
/home/allnutt.t/db/ublast/all_genomes//Cladophialophora_immunda.fasta	2.76935303291e-05
/home/allnutt.t/db/ublast/all_genomes//Trichoderma_asperellum.fasta	2.7670871015e-05
/home/allnutt.t/db/ublast/all_genomes//Salpingoeca_rosetta.fasta	2.7648243385e-05
/home/allnutt.t/db/ublast/all_genomes//Sodiomyces_alkalinus.fasta	2.76256473765e-05
/home/allnutt.t/db/ublast/all_genomes//Vitis_vinifera.fasta	2.7603082927e-05
/home/allnutt.t/db/ublast/all_genomes//Malassezia_restricta.fasta	2.75805499742e-05
/home/allnutt.t/db/ublast/all_genomes//Equus_caballus.fasta	2.75580484558e-05
/home/allnutt.t/db/ublast/all_genomes//Kazachstania_africana.fasta	2.75355783099e-05
/home/allnutt.t/db/ublast/all_genomes//Aspergillus_nomius.fasta	2.75131394746e-05
/home/allnutt.t/db/ublast/all_genomes//Harpegnathos_saltator.fasta	2.74907318882e-05
/home/allnutt.t/db/ublast/all_genomes//Bactrocera_dorsalis.fasta	2.74683554891e-05
/home/allnutt.t/db/ublast/all_genomes//Ashbya_gossypii.fasta	2.7446010216e-05
/home/allnutt.t/db/ublast/all_genomes//Beauveria_bassiana.fasta	2.74236960076e-05
/home/allnutt.t/db/ublast/all_genomes//Limulus_polyphemus.fasta	2.74014128028e-05
/home/allnutt.t/db/ublast/all_genomes//Ramularia_collo-cygni.fasta	2.73791605407e-05
/home/allnutt.t/db/ublast/all_genomes//Fonsecaea_nubica.fasta	2.73569391605e-05
/home/allnutt.t/db/ublast/all_genomes//Vavraia_culicis.fasta	2.73347486016e-05
/home/allnutt.t/db/ublast/all_genomes//Serpula_lacrymans.fasta	2.73125888036e-05
/home/allnutt.t/db/ublast/all_genomes//Solanum_lycopersicum.fasta	2.72904597061e-05
/home/allnutt.t/db/ublast/all_genomes//Metarhizium_acridum.fasta	2.7268361249e-05
/home/allnutt.t/db/ublast/all_genomes//Ogataea_parapolymorpha.fasta	2.72462933722e-05
/home/allnutt.t/db/ublast/all_genomes//Fopius_arisanus.fasta	2.7224256016e-05
/home/allnutt.t/db/ublast/all_genomes//Ricinus_communis.fasta	2.72022491206e-05
/home/allnutt.t/db/ublast/all_genomes//Aethina_tumida.fasta	2.71802726264e-05
/home/allnutt.t/db/ublast/all_genomes//Agrilus_planipennis.fasta	2.71583264741e-05
/home/allnutt.t/db/ublast/all_genomes//Aspergillus_aculeatus.fasta	2.71364106045e-05
/home/allnutt.t/db/ublast/all_genomes//Aspergillus_vadensis.fasta	2.71145249583e-05
/home/allnutt.t/db/ublast/all_genomes//Vigna_radiata.fasta	2.70926694768e-05
/home/allnutt.t/db/ublast/all_genomes//Pediculus_humanus.fasta	2.70708441009e-05
/home/allnutt.t/db/ublast/all_genomes//Malassezia_sympodialis.fasta	2.70490487722e-05
/home/allnutt.t/db/ublast/all_genomes//Guillardia_theta.fasta	2.70272834321e-05
/home/allnutt.t/db/ublast/all_genomes//Monosiga_brevicollis.fasta	2.70055480222e-05
/home/allnutt.t/db/ublast/all_genomes//Eimeria_mitis.fasta	2.69838424844e-05
/home/allnutt.t/db/ublast/all_genomes//Hydra_magnipapillata.fasta	2.69621667605e-05
/home/allnutt.t/db/ublast/all_genomes//Oncorhynchus_kisutch.fasta	2.69405207926e-05
/home/allnutt.t/db/ublast/all_genomes//Debaryomyces_hansenii.fasta	2.6918904523e-05
/home/allnutt.t/db/ublast/all_genomes//Neurospora_crassa.fasta	2.68973178941e-05
/home/allnutt.t/db/ublast/all_genomes//Trichoderma_citrinoviride.fasta	2.68757608483e-05
/home/allnutt.t/db/ublast/all_genomes//Homo_sapiens.fasta	2.68542333283e-05
/home/allnutt.t/db/ublast/all_genomes//Toxoplasma_gondii.fasta	2.68327352769e-05
/home/allnutt.t/db/ublast/all_genomes//Rhagoletis_zephyria.fasta	2.68112666371e-05
/home/allnutt.t/db/ublast/all_genomes//Corvus_brachyrhynchos.fasta	2.67898273519e-05
/home/allnutt.t/db/ublast/all_genomes//Dermatophagoides_pteronyssinus.fasta	2.67684173645e-05
/home/allnutt.t/db/ublast/all_genomes//Thielavia_terrestris.fasta	2.67470366185e-05
/home/allnutt.t/db/ublast/all_genomes//Entamoeba_histolytica.fasta	2.67256850572e-05
/home/allnutt.t/db/ublast/all_genomes//Verticillium_dahliae.fasta	2.67043626243e-05
/home/allnutt.t/db/ublast/all_genomes//Caenorhabditis_elegans.fasta	2.66830692636e-05
/home/allnutt.t/db/ublast/all_genomes//Cryptococcus_neoformans.fasta	2.6661804919e-05
/home/allnutt.t/db/ublast/all_genomes//Trametes_versicolor.fasta	2.66405695347e-05
/home/allnutt.t/db/ublast/all_genomes//Plasmodium_chabaudi.fasta	2.66193630548e-05
/home/allnutt.t/db/ublast/all_genomes//Bombyx_mandarina.fasta	2.65981854237e-05
/home/allnutt.t/db/ublast/all_genomes//Sugiyamaella_lignohabitans.fasta	2.65770365859e-05
/home/allnutt.t/db/ublast/all_genomes//Trichoplax_adhaerens.fasta	2.6555916486e-05
/home/allnutt.t/db/ublast/all_genomes//Lobosporangium_transversale.fasta	2.65348250688e-05
/home/allnutt.t/db/ublast/all_genomes//Plasmodium_gallinaceum.fasta	2.65137622792e-05
/home/allnutt.t/db/ublast/all_genomes//Lactuca_sativa.fasta	2.64927280621e-05
/home/allnutt.t/db/ublast/all_genomes//Coniophora_puteana.fasta	2.64717223629e-05
/home/allnutt.t/db/ublast/all_genomes//Verticillium_alfalfae.fasta	2.64507451269e-05
/home/allnutt.t/db/ublast/all_genomes//Bos_taurus.fasta	2.64297962994e-05
/home/allnutt.t/db/ublast/all_genomes//Brachypodium_distachyon.fasta	2.6408875826e-05
/home/allnutt.t/db/ublast/all_genomes//Aspergillus_fischeri.fasta	2.63879836525e-05
/home/allnutt.t/db/ublast/all_genomes//Penicillium_digitatum.fasta	2.63671197248e-05
/home/allnutt.t/db/ublast/all_genomes//Spodoptera_litura.fasta	2.63462839887e-05
/home/allnutt.t/db/ublast/all_genomes//Gloeophyllum_trabeum.fasta	2.63254763905e-05
/home/allnutt.t/db/ublast/all_genomes//Aspergillus_welwitschiae.fasta	2.63046968764e-05
/home/allnutt.t/db/ublast/all_genomes//Apis_mellifera.fasta	2.62839453928e-05
/home/allnutt.t/db/ublast/all_genomes//Debaryomyces_fabryi.fasta	2.62632218862e-05
/home/allnutt.t/db/ublast/all_genomes//Hydra_vulgaris.fasta	2.62425263032e-05
/home/allnutt.t/db/ublast/all_genomes//Metarhizium_robertsii.fasta	2.62218585907e-05
/home/allnutt.t/db/ublast/all_genomes//Fusarium_fujikuroi.fasta	2.62012186955e-05
/home/allnutt.t/db/ublast/all_genomes//Aspergillus_saccharolyticus.fasta	2.61806065647e-05
/home/allnutt.t/db/ublast/all_genomes//Acaromyces_ingoldii.fasta	2.61600221454e-05
/home/allnutt.t/db/ublast/all_genomes//Metschnikowia_bicuspidata.fasta	2.61394653851e-05
/home/allnutt.t/db/ublast/all_genomes//Polysphondylium_pallidum.fasta	2.6118936231e-05
/home/allnutt.t/db/ublast/all_genomes//Cryptosporidium_ubiquitum.fasta	2.60984346308e-05
/home/allnutt.t/db/ublast/all_genomes//Juglans_regia.fasta	2.60779605322e-05
/home/allnutt.t/db/ublast/all_genomes//Prunus_avium.fasta	2.6057513883e-05
/home/allnutt.t/db/ublast/all_genomes//Tetrahymena_thermophila.fasta	2.60370946311e-05
/home/allnutt.t/db/ublast/all_genomes//Eufriesea_mexicana.fasta	2.60167027246e-05
/home/allnutt.t/db/ublast/all_genomes//Coccidioides_immitis.fasta	2.59963381117e-05
/home/allnutt.t/db/ublast/all_genomes//Pieris_rapae.fasta	2.59760007408e-05
/home/allnutt.t/db/ublast/all_genomes//Penicillium_arizonense.fasta	2.59556905603e-05
/home/allnutt.t/db/ublast/all_genomes//Oncorhynchus_nerka.fasta	2.59354075187e-05
