# Supplementary material for: Expanding the taxonomic range in the fecal metagenome
Source: BMC Bioinformatics. 2021 Jun 9;22:312. doi: 10.1186/s12859-021-04212-6 (PMC8188691; doi:10.1186/s12859-021-04212-6)
Supplement: Supplementary file 1 — Additional file 1. File containing all scripts and information for benchmarking simulations. This information is also available at the link: https://github.com/theo-allnutt-bioinformatics/Allnutt_etal_2020_expanding_the_taxonomic. [file 12859_2021_4212_MOESM1_ESM.zip › Allnutt_etal_2020_expanding_the_taxonomic-main/sim_abund/euk/sim10.abund]

/home/allnutt.t/db/ublast/all_genomes//Ustilago_maydis.fasta	7.44739368573e-05
/home/allnutt.t/db/ublast/all_genomes//Aureococcus_anophagefferens.fasta	7.08189810685e-05
/home/allnutt.t/db/ublast/all_genomes//Plasmodium_berghei.fasta	2.81068883826e-05
/home/allnutt.t/db/ublast/all_genomes//Cryptosporidium_parvum.fasta	2.80836478527e-05
/home/allnutt.t/db/ublast/all_genomes//Encephalitozoon_cuniculi.fasta	2.80604401629e-05
/home/allnutt.t/db/ublast/all_genomes//Acanthamoeba_castellanii.fasta	2.80372652474e-05
/home/allnutt.t/db/ublast/all_genomes//Vigna_radiata.fasta	2.80141230409e-05
/home/allnutt.t/db/ublast/all_genomes//Sporothrix_schenckii.fasta	2.79910134781e-05
/home/allnutt.t/db/ublast/all_genomes//Trichoderma_harzianum.fasta	2.79679364938e-05
/home/allnutt.t/db/ublast/all_genomes//Nylanderia_fulva.fasta	2.7944892023e-05
/home/allnutt.t/db/ublast/all_genomes//Megachile_rotundata.fasta	2.79218800011e-05
/home/allnutt.t/db/ublast/all_genomes//Giardia_lamblia.fasta	2.78989003632e-05
/home/allnutt.t/db/ublast/all_genomes//Gaeumannomyces_tritici.fasta	2.78759530451e-05
/home/allnutt.t/db/ublast/all_genomes//Exophiala_oligosperma.fasta	2.78530379824e-05
/home/allnutt.t/db/ublast/all_genomes//Theileria_parva.fasta	2.7830155111e-05
/home/allnutt.t/db/ublast/all_genomes//Pochonia_chlamydosporia.fasta	2.78073043669e-05
/home/allnutt.t/db/ublast/all_genomes//Wallemia_mellicola.fasta	2.77844856864e-05
/home/allnutt.t/db/ublast/all_genomes//Mycoplasma_auris.fasta	2.77616990057e-05
/home/allnutt.t/db/ublast/all_genomes//Pseudogymnoascus_verrucosus.fasta	2.77389442614e-05
/home/allnutt.t/db/ublast/all_genomes//Schizosaccharomyces_pombe.fasta	2.77162213903e-05
/home/allnutt.t/db/ublast/all_genomes//Microplitis_demolitor.fasta	2.76935303291e-05
/home/allnutt.t/db/ublast/all_genomes//Chaetomium_globosum.fasta	2.7670871015e-05
/home/allnutt.t/db/ublast/all_genomes//Verticillium_nonalfalfae.fasta	2.7648243385e-05
/home/allnutt.t/db/ublast/all_genomes//Clavispora_lusitaniae.fasta	2.76256473765e-05
/home/allnutt.t/db/ublast/all_genomes//Saccoglossus_kowalevskii.fasta	2.7603082927e-05
/home/allnutt.t/db/ublast/all_genomes//Trichoplusia_ni.fasta	2.75805499742e-05
/home/allnutt.t/db/ublast/all_genomes//Bactrocera_dorsalis.fasta	2.75580484558e-05
/home/allnutt.t/db/ublast/all_genomes//Metarhizium_acridum.fasta	2.75355783099e-05
/home/allnutt.t/db/ublast/all_genomes//Hydra_vulgaris.fasta	2.75131394746e-05
/home/allnutt.t/db/ublast/all_genomes//Thermothelomyces_thermophila.fasta	2.74907318882e-05
/home/allnutt.t/db/ublast/all_genomes//Fopius_arisanus.fasta	2.74683554891e-05
/home/allnutt.t/db/ublast/all_genomes//Plasmodium_coatneyi.fasta	2.7446010216e-05
/home/allnutt.t/db/ublast/all_genomes//Dichomitus_squalens.fasta	2.74236960076e-05
/home/allnutt.t/db/ublast/all_genomes//Trametes_versicolor.fasta	2.74014128028e-05
/home/allnutt.t/db/ublast/all_genomes//Nicotiana_tabacum.fasta	2.73791605407e-05
/home/allnutt.t/db/ublast/all_genomes//Trypanosoma_theileri.fasta	2.73569391605e-05
/home/allnutt.t/db/ublast/all_genomes//Phaeosphaeria_nodorum.fasta	2.73347486016e-05
/home/allnutt.t/db/ublast/all_genomes//Colletotrichum_graminicola.fasta	2.73125888036e-05
/home/allnutt.t/db/ublast/all_genomes//Cladophialophora_immunda.fasta	2.72904597061e-05
/home/allnutt.t/db/ublast/all_genomes//Aphanomyces_invadans.fasta	2.7268361249e-05
/home/allnutt.t/db/ublast/all_genomes//Pichia_kudriavzevii.fasta	2.72462933722e-05
/home/allnutt.t/db/ublast/all_genomes//Hyalella_azteca.fasta	2.7224256016e-05
/home/allnutt.t/db/ublast/all_genomes//Aspergillus_fumigatus.fasta	2.72022491206e-05
/home/allnutt.t/db/ublast/all_genomes//Entamoeba_histolytica.fasta	2.71802726264e-05
/home/allnutt.t/db/ublast/all_genomes//Trachymyrmex_cornetzi.fasta	2.71583264741e-05
/home/allnutt.t/db/ublast/all_genomes//Ceratitis_capitata.fasta	2.71364106045e-05
/home/allnutt.t/db/ublast/all_genomes//Jaminaea_rosea.fasta	2.71145249583e-05
/home/allnutt.t/db/ublast/all_genomes//Tremella_mesenterica.fasta	2.70926694768e-05
/home/allnutt.t/db/ublast/all_genomes//Harpegnathos_saltator.fasta	2.70708441009e-05
/home/allnutt.t/db/ublast/all_genomes//Kuraishia_capsulata.fasta	2.70490487722e-05
/home/allnutt.t/db/ublast/all_genomes//Glycine_max.fasta	2.70272834321e-05
/home/allnutt.t/db/ublast/all_genomes//Aspergillus_brunneoviolaceus.fasta	2.70055480222e-05
/home/allnutt.t/db/ublast/all_genomes//Debaryomyces_fabryi.fasta	2.69838424844e-05
/home/allnutt.t/db/ublast/all_genomes//Phanerochaete_carnosa.fasta	2.69621667605e-05
/home/allnutt.t/db/ublast/all_genomes//Punctularia_strigosozonata.fasta	2.69405207926e-05
/home/allnutt.t/db/ublast/all_genomes//Thalassiosira_pseudonana.fasta	2.6918904523e-05
/home/allnutt.t/db/ublast/all_genomes//Odocoileus_virginianus.fasta	2.68973178941e-05
/home/allnutt.t/db/ublast/all_genomes//Diabrotica_virgifera.fasta	2.68757608483e-05
/home/allnutt.t/db/ublast/all_genomes//Lates_calcarifer.fasta	2.68542333283e-05
/home/allnutt.t/db/ublast/all_genomes//Vavraia_culicis.fasta	2.68327352769e-05
/home/allnutt.t/db/ublast/all_genomes//Heterobasidion_irregulare.fasta	2.68112666371e-05
/home/allnutt.t/db/ublast/all_genomes//Aspergillus_niger.fasta	2.67898273519e-05
/home/allnutt.t/db/ublast/all_genomes//Fonticula_alba.fasta	2.67684173645e-05
/home/allnutt.t/db/ublast/all_genomes//Batrachochytrium_dendrobatidis.fasta	2.67470366185e-05
/home/allnutt.t/db/ublast/all_genomes//Saccharomyces_eubayanus.fasta	2.67256850572e-05
/home/allnutt.t/db/ublast/all_genomes//Schistosoma_haematobium.fasta	2.67043626243e-05
/home/allnutt.t/db/ublast/all_genomes//Blastocystis_hominis,.fasta	2.66830692636e-05
/home/allnutt.t/db/ublast/all_genomes//Oncorhynchus_mykiss.fasta	2.6661804919e-05
/home/allnutt.t/db/ublast/all_genomes//Thamnophis_sirtalis.fasta	2.66405695347e-05
/home/allnutt.t/db/ublast/all_genomes//Aspergillus_piperis.fasta	2.66193630548e-05
/home/allnutt.t/db/ublast/all_genomes//Aspergillus_thermomutatus.fasta	2.65981854237e-05
/home/allnutt.t/db/ublast/all_genomes//Helobdella_robusta.fasta	2.65770365859e-05
/home/allnutt.t/db/ublast/all_genomes//Ananas_comosus.fasta	2.6555916486e-05
/home/allnutt.t/db/ublast/all_genomes//Trichophyton_rubrum.fasta	2.65348250688e-05
/home/allnutt.t/db/ublast/all_genomes//Eucalyptus_grandis.fasta	2.65137622792e-05
/home/allnutt.t/db/ublast/all_genomes//Beauveria_bassiana.fasta	2.64927280621e-05
/home/allnutt.t/db/ublast/all_genomes//Naegleria_gruberi.fasta	2.64717223629e-05
/home/allnutt.t/db/ublast/all_genomes//Cryptosporidium_ubiquitum.fasta	2.64507451269e-05
/home/allnutt.t/db/ublast/all_genomes//Xylona_heveae.fasta	2.64297962994e-05
/home/allnutt.t/db/ublast/all_genomes//Fusarium_verticillioides.fasta	2.6408875826e-05
/home/allnutt.t/db/ublast/all_genomes//Grosmannia_clavigera.fasta	2.63879836525e-05
/home/allnutt.t/db/ublast/all_genomes//Trypanosoma_grayi.fasta	2.63671197248e-05
/home/allnutt.t/db/ublast/all_genomes//Arabidopsis_thaliana.fasta	2.63462839887e-05
/home/allnutt.t/db/ublast/all_genomes//Phytophthora_infestans.fasta	2.63254763905e-05
/home/allnutt.t/db/ublast/all_genomes//Cynara_cardunculus.fasta	2.63046968764e-05
/home/allnutt.t/db/ublast/all_genomes//Exophiala_mesophila.fasta	2.62839453928e-05
/home/allnutt.t/db/ublast/all_genomes//Gossypium_hirsutum.fasta	2.62632218862e-05
/home/allnutt.t/db/ublast/all_genomes//Guillardia_theta.fasta	2.62425263032e-05
/home/allnutt.t/db/ublast/all_genomes//Saitoella_complicata.fasta	2.62218585907e-05
/home/allnutt.t/db/ublast/all_genomes//Podarcis_muralis.fasta	2.62012186955e-05
/home/allnutt.t/db/ublast/all_genomes//Amyelois_transitella.fasta	2.61806065647e-05
/home/allnutt.t/db/ublast/all_genomes//Glarea_lozoyensis.fasta	2.61600221454e-05
/home/allnutt.t/db/ublast/all_genomes//Encephalitozoon_romaleae.fasta	2.61394653851e-05
/home/allnutt.t/db/ublast/all_genomes//Kalmanozyma_brasiliensis.fasta	2.6118936231e-05
/home/allnutt.t/db/ublast/all_genomes//Carica_papaya.fasta	2.60984346308e-05
/home/allnutt.t/db/ublast/all_genomes//Trichoderma_atroviride.fasta	2.60779605322e-05
/home/allnutt.t/db/ublast/all_genomes//Perca_flavescens.fasta	2.6057513883e-05
/home/allnutt.t/db/ublast/all_genomes//Paracoccidioides_brasiliensis.fasta	2.60370946311e-05
/home/allnutt.t/db/ublast/all_genomes//Zootermopsis_nevadensis.fasta	2.60167027246e-05
/home/allnutt.t/db/ublast/all_genomes//Aspergillus_saccharolyticus.fasta	2.59963381117e-05
/home/allnutt.t/db/ublast/all_genomes//Gregarina_niphandrodes.fasta	2.59760007408e-05
/home/allnutt.t/db/ublast/all_genomes//Plasmodium_yoelii.fasta	2.59556905603e-05
/home/allnutt.t/db/ublast/all_genomes//Aspergillus_nidulans.fasta	2.59354075187e-05
