# Supplementary material for: Expanding the taxonomic range in the fecal metagenome
Source: BMC Bioinformatics. 2021 Jun 9;22:312. doi: 10.1186/s12859-021-04212-6 (PMC8188691; doi:10.1186/s12859-021-04212-6)
Supplement: Supplementary file 1 — Additional file 1. File containing all scripts and information for benchmarking simulations. This information is also available at the link: https://github.com/theo-allnutt-bioinformatics/Allnutt_etal_2020_expanding_the_taxonomic. [file 12859_2021_4212_MOESM1_ESM.zip › Allnutt_etal_2020_expanding_the_taxonomic-main/sim_abund/euk/sim11.abund]

/home/allnutt.t/db/ublast/all_genomes//Phytophthora_infestans.fasta	8.03870607133e-05
/home/allnutt.t/db/ublast/all_genomes//Phaseolus_vulgaris.fasta	6.97048732713e-05
/home/allnutt.t/db/ublast/all_genomes//Vollenhovia_emeryi.fasta	2.81068883826e-05
/home/allnutt.t/db/ublast/all_genomes//Eufriesea_mexicana.fasta	2.80836478527e-05
/home/allnutt.t/db/ublast/all_genomes//Aspergillus_campestris.fasta	2.80604401629e-05
/home/allnutt.t/db/ublast/all_genomes//Cutaneotrichosporon_oleaginosus.fasta	2.80372652474e-05
/home/allnutt.t/db/ublast/all_genomes//Trichophyton_verrucosum.fasta	2.80141230409e-05
/home/allnutt.t/db/ublast/all_genomes//Stereum_hirsutum.fasta	2.79910134781e-05
/home/allnutt.t/db/ublast/all_genomes//Trichoplax_adhaerens.fasta	2.79679364938e-05
/home/allnutt.t/db/ublast/all_genomes//Bombyx_mandarina.fasta	2.7944892023e-05
/home/allnutt.t/db/ublast/all_genomes//Carica_papaya.fasta	2.79218800011e-05
/home/allnutt.t/db/ublast/all_genomes//Aspergillus_piperis.fasta	2.78989003632e-05
/home/allnutt.t/db/ublast/all_genomes//Anas_platyrhynchos.fasta	2.78759530451e-05
/home/allnutt.t/db/ublast/all_genomes//Gaeumannomyces_tritici.fasta	2.78530379824e-05
/home/allnutt.t/db/ublast/all_genomes//Entamoeba_nuttalli.fasta	2.7830155111e-05
/home/allnutt.t/db/ublast/all_genomes//Xenopus_tropicalis.fasta	2.78073043669e-05
/home/allnutt.t/db/ublast/all_genomes//Alternaria_alternata.fasta	2.77844856864e-05
/home/allnutt.t/db/ublast/all_genomes//Vittaforma_corneae.fasta	2.77616990057e-05
/home/allnutt.t/db/ublast/all_genomes//Thermothelomyces_thermophila.fasta	2.77389442614e-05
/home/allnutt.t/db/ublast/all_genomes//Fusarium_verticillioides.fasta	2.77162213903e-05
/home/allnutt.t/db/ublast/all_genomes//Aspergillus_bombycis.fasta	2.76935303291e-05
/home/allnutt.t/db/ublast/all_genomes//Schizosaccharomyces_japonicus.fasta	2.7670871015e-05
/home/allnutt.t/db/ublast/all_genomes//Zygosaccharomyces_rouxii.fasta	2.7648243385e-05
/home/allnutt.t/db/ublast/all_genomes//Linepithema_humile.fasta	2.76256473765e-05
/home/allnutt.t/db/ublast/all_genomes//Plasmodium_gaboni.fasta	2.7603082927e-05
/home/allnutt.t/db/ublast/all_genomes//Zymoseptoria_tritici.fasta	2.75805499742e-05
/home/allnutt.t/db/ublast/all_genomes//Pseudozyma_hubeiensis.fasta	2.75580484558e-05
/home/allnutt.t/db/ublast/all_genomes//Montastraea_faveolata.fasta	2.75355783099e-05
/home/allnutt.t/db/ublast/all_genomes//Sordaria_macrospora.fasta	2.75131394746e-05
/home/allnutt.t/db/ublast/all_genomes//Exophiala_spinifera.fasta	2.74907318882e-05
/home/allnutt.t/db/ublast/all_genomes//Aspergillus_vadensis.fasta	2.74683554891e-05
/home/allnutt.t/db/ublast/all_genomes//Leishmania_mexicana.fasta	2.7446010216e-05
/home/allnutt.t/db/ublast/all_genomes//Plasmodium_vinckei.fasta	2.74236960076e-05
/home/allnutt.t/db/ublast/all_genomes//Oncorhynchus_kisutch.fasta	2.73791605407e-05
/home/allnutt.t/db/ublast/all_genomes//Anabas_testudineus.fasta	2.73569391605e-05
/home/allnutt.t/db/ublast/all_genomes//Pneumocystis_jirovecii.fasta	2.73347486016e-05
/home/allnutt.t/db/ublast/all_genomes//Leptosphaeria_maculans.fasta	2.73125888036e-05
/home/allnutt.t/db/ublast/all_genomes//Phanerochaete_carnosa.fasta	2.72904597061e-05
/home/allnutt.t/db/ublast/all_genomes//Ooceraea_biroi.fasta	2.7268361249e-05
/home/allnutt.t/db/ublast/all_genomes//Metarhizium_robertsii.fasta	2.72462933722e-05
/home/allnutt.t/db/ublast/all_genomes//Xenopus_(Silurana).fasta	2.7224256016e-05
/home/allnutt.t/db/ublast/all_genomes//Melampsora_larici-populina.fasta	2.72022491206e-05
/home/allnutt.t/db/ublast/all_genomes//Neurospora_tetrasperma.fasta	2.71802726264e-05
/home/allnutt.t/db/ublast/all_genomes//Arthrobotrys_oligospora.fasta	2.71583264741e-05
/home/allnutt.t/db/ublast/all_genomes//Prunus_avium.fasta	2.71364106045e-05
/home/allnutt.t/db/ublast/all_genomes//Cladophialophora_yegresii.fasta	2.71145249583e-05
/home/allnutt.t/db/ublast/all_genomes//Uncinocarpus_reesii.fasta	2.70926694768e-05
/home/allnutt.t/db/ublast/all_genomes//Paramecium_tetraurelia.fasta	2.70708441009e-05
/home/allnutt.t/db/ublast/all_genomes//Parastagonospora_nodorum.fasta	2.70490487722e-05
/home/allnutt.t/db/ublast/all_genomes//Aedes_aegypti.fasta	2.70272834321e-05
/home/allnutt.t/db/ublast/all_genomes//Penicillium_marneffei.fasta	2.70055480222e-05
/home/allnutt.t/db/ublast/all_genomes//Pogona_vitticeps.fasta	2.69838424844e-05
/home/allnutt.t/db/ublast/all_genomes//Podospora_anserina.fasta	2.69621667605e-05
/home/allnutt.t/db/ublast/all_genomes//Callorhinchus_milii.fasta	2.69405207926e-05
/home/allnutt.t/db/ublast/all_genomes//Aspergillus_heteromorphus.fasta	2.6918904523e-05
/home/allnutt.t/db/ublast/all_genomes//Rhodotorula_toruloides.fasta	2.68973178941e-05
/home/allnutt.t/db/ublast/all_genomes//Medicago_truncatula.fasta	2.68757608483e-05
/home/allnutt.t/db/ublast/all_genomes//Bos_taurus.fasta	2.68542333283e-05
/home/allnutt.t/db/ublast/all_genomes//Carassius_auratus.fasta	2.68327352769e-05
/home/allnutt.t/db/ublast/all_genomes//Sporothrix_schenckii.fasta	2.68112666371e-05
/home/allnutt.t/db/ublast/all_genomes//Saccharomyces_cerevisiae.fasta	2.67898273519e-05
/home/allnutt.t/db/ublast/all_genomes//Wickerhamiella_sorbophila.fasta	2.67684173645e-05
/home/allnutt.t/db/ublast/all_genomes//Clavispora_lusitaniae.fasta	2.67470366185e-05
/home/allnutt.t/db/ublast/all_genomes//Fonticula_alba.fasta	2.67256850572e-05
/home/allnutt.t/db/ublast/all_genomes//Capronia_coronata.fasta	2.67043626243e-05
/home/allnutt.t/db/ublast/all_genomes//Citrus_sinensis.fasta	2.66830692636e-05
/home/allnutt.t/db/ublast/all_genomes//Plasmodium_vivax.fasta	2.6661804919e-05
/home/allnutt.t/db/ublast/all_genomes//Salpingoeca_rosetta.fasta	2.66405695347e-05
/home/allnutt.t/db/ublast/all_genomes//Vanessa_tameamea.fasta	2.66193630548e-05
/home/allnutt.t/db/ublast/all_genomes//Pediculus_humanus.fasta	2.65981854237e-05
/home/allnutt.t/db/ublast/all_genomes//Nicotiana_tabacum.fasta	2.65770365859e-05
/home/allnutt.t/db/ublast/all_genomes//Stylophora_pistillata.fasta	2.6555916486e-05
/home/allnutt.t/db/ublast/all_genomes//Cladophialophora_immunda.fasta	2.65348250688e-05
/home/allnutt.t/db/ublast/all_genomes//Penaeus_vannamei.fasta	2.65137622792e-05
/home/allnutt.t/db/ublast/all_genomes//Entamoeba_invadens.fasta	2.64927280621e-05
/home/allnutt.t/db/ublast/all_genomes//Fusarium_graminearum.fasta	2.64717223629e-05
/home/allnutt.t/db/ublast/all_genomes//Ostrinia_furnacalis.fasta	2.64507451269e-05
/home/allnutt.t/db/ublast/all_genomes//Musca_domestica.fasta	2.64297962994e-05
/home/allnutt.t/db/ublast/all_genomes//Cicer_arietinum.fasta	2.6408875826e-05
/home/allnutt.t/db/ublast/all_genomes//Ordospora_colligata.fasta	2.63879836525e-05
/home/allnutt.t/db/ublast/all_genomes//Bipolaris_maydis.fasta	2.63671197248e-05
/home/allnutt.t/db/ublast/all_genomes//Spizellomyces_punctatus.fasta	2.63462839887e-05
/home/allnutt.t/db/ublast/all_genomes//Hydra_vulgaris.fasta	2.63254763905e-05
/home/allnutt.t/db/ublast/all_genomes//Anthracocystis_flocculosa.fasta	2.63046968764e-05
/home/allnutt.t/db/ublast/all_genomes//Candida_dubliniensis.fasta	2.62839453928e-05
/home/allnutt.t/db/ublast/all_genomes//Thielavia_terrestris.fasta	2.62632218862e-05
/home/allnutt.t/db/ublast/all_genomes//Malassezia_globosa.fasta	2.62425263032e-05
/home/allnutt.t/db/ublast/all_genomes//Eucalyptus_grandis.fasta	2.62218585907e-05
/home/allnutt.t/db/ublast/all_genomes//Diachasma_alloeum.fasta	2.62012186955e-05
/home/allnutt.t/db/ublast/all_genomes//Eimeria_necatrix.fasta	2.61806065647e-05
/home/allnutt.t/db/ublast/all_genomes//Aspergillus_fischeri.fasta	2.61600221454e-05
/home/allnutt.t/db/ublast/all_genomes//Candida_tanzawaensis.fasta	2.61394653851e-05
/home/allnutt.t/db/ublast/all_genomes//Oncorhynchus_nerka.fasta	2.6118936231e-05
/home/allnutt.t/db/ublast/all_genomes//Neospora_caninum.fasta	2.60984346308e-05
/home/allnutt.t/db/ublast/all_genomes//Mitosporidium_daphniae.fasta	2.60779605322e-05
/home/allnutt.t/db/ublast/all_genomes//Trichophyton_rubrum.fasta	2.6057513883e-05
/home/allnutt.t/db/ublast/all_genomes//Pseudogymnoascus_destructans.fasta	2.60370946311e-05
/home/allnutt.t/db/ublast/all_genomes//Sesamum_indicum.fasta	2.60167027246e-05
/home/allnutt.t/db/ublast/all_genomes//Polysphondylium_pallidum.fasta	2.59963381117e-05
/home/allnutt.t/db/ublast/all_genomes//Phialophora_attae.fasta	2.59760007408e-05
/home/allnutt.t/db/ublast/all_genomes//Pyricularia_pennisetigena.fasta	2.59556905603e-05
/home/allnutt.t/db/ublast/all_genomes//Encephalitozoon_cuniculi.fasta	2.59354075187e-05
