# Supplementary material for: Expanding the taxonomic range in the fecal metagenome
Source: BMC Bioinformatics. 2021 Jun 9;22:312. doi: 10.1186/s12859-021-04212-6 (PMC8188691; doi:10.1186/s12859-021-04212-6)
Supplement: Supplementary file 1 — Additional file 1. File containing all scripts and information for benchmarking simulations. This information is also available at the link: https://github.com/theo-allnutt-bioinformatics/Allnutt_etal_2020_expanding_the_taxonomic. [file 12859_2021_4212_MOESM1_ESM.zip › Allnutt_etal_2020_expanding_the_taxonomic-main/sim_abund/euk/sim12.abund]

/home/allnutt.t/db/ublast/all_genomes//Emiliania_huxleyi.fasta	7.5344088912e-05
/home/allnutt.t/db/ublast/all_genomes//Vanderwaltozyma_polyspora.fasta	2.81068883826e-05
/home/allnutt.t/db/ublast/all_genomes//Verticillium_nonalfalfae.fasta	2.80836478527e-05
/home/allnutt.t/db/ublast/all_genomes//Trametes_versicolor.fasta	2.80604401629e-05
/home/allnutt.t/db/ublast/all_genomes//Helianthus_annuus.fasta	2.80372652474e-05
/home/allnutt.t/db/ublast/all_genomes//Arthrobotrys_oligospora.fasta	2.80141230409e-05
/home/allnutt.t/db/ublast/all_genomes//Pseudozyma_hubeiensis.fasta	2.79910134781e-05
/home/allnutt.t/db/ublast/all_genomes//Debaryomyces_hansenii.fasta	2.79679364938e-05
/home/allnutt.t/db/ublast/all_genomes//Stomoxys_calcitrans.fasta	2.7944892023e-05
/home/allnutt.t/db/ublast/all_genomes//Sporothrix_schenckii.fasta	2.79218800011e-05
/home/allnutt.t/db/ublast/all_genomes//Theileria_parva.fasta	2.78989003632e-05
/home/allnutt.t/db/ublast/all_genomes//Jaminaea_rosea.fasta	2.78759530451e-05
/home/allnutt.t/db/ublast/all_genomes//Encephalitozoon_cuniculi.fasta	2.78530379824e-05
/home/allnutt.t/db/ublast/all_genomes//Labrus_bergylta.fasta	2.7830155111e-05
/home/allnutt.t/db/ublast/all_genomes//Cladophialophora_immunda.fasta	2.78073043669e-05
/home/allnutt.t/db/ublast/all_genomes//Phaeoacremonium_minimum.fasta	2.77844856864e-05
/home/allnutt.t/db/ublast/all_genomes//Atta_cephalotes.fasta	2.77616990057e-05
/home/allnutt.t/db/ublast/all_genomes//Harpegnathos_saltator.fasta	2.77389442614e-05
/home/allnutt.t/db/ublast/all_genomes//Exaiptasia_pallida.fasta	2.77162213903e-05
/home/allnutt.t/db/ublast/all_genomes//Aspergillus_novofumigatus.fasta	2.76935303291e-05
/home/allnutt.t/db/ublast/all_genomes//Megachile_rotundata.fasta	2.7670871015e-05
/home/allnutt.t/db/ublast/all_genomes//Echinococcus_granulosus.fasta	2.7648243385e-05
/home/allnutt.t/db/ublast/all_genomes//Paraphaeosphaeria_sporulosa.fasta	2.76256473765e-05
/home/allnutt.t/db/ublast/all_genomes//Plasmodium_vinckei.fasta	2.7603082927e-05
/home/allnutt.t/db/ublast/all_genomes//Aedes_aegypti.fasta	2.75805499742e-05
/home/allnutt.t/db/ublast/all_genomes//Tuber_melanosporum.fasta	2.75580484558e-05
/home/allnutt.t/db/ublast/all_genomes//Lottia_gigantea.fasta	2.75355783099e-05
/home/allnutt.t/db/ublast/all_genomes//Plasmodium_malariae.fasta	2.75131394746e-05
/home/allnutt.t/db/ublast/all_genomes//Phialophora_attae.fasta	2.74907318882e-05
/home/allnutt.t/db/ublast/all_genomes//Leptosphaeria_maculans.fasta	2.74683554891e-05
/home/allnutt.t/db/ublast/all_genomes//Fusarium_graminearum.fasta	2.7446010216e-05
/home/allnutt.t/db/ublast/all_genomes//Candida_dubliniensis.fasta	2.74236960076e-05
/home/allnutt.t/db/ublast/all_genomes//Wickerhamiella_sorbophila.fasta	2.74014128028e-05
/home/allnutt.t/db/ublast/all_genomes//Zootermopsis_nevadensis.fasta	2.73791605407e-05
/home/allnutt.t/db/ublast/all_genomes//Oncorhynchus_kisutch.fasta	2.73569391605e-05
/home/allnutt.t/db/ublast/all_genomes//Bigelowiella_natans.fasta	2.73347486016e-05
/home/allnutt.t/db/ublast/all_genomes//Mitosporidium_daphniae.fasta	2.73125888036e-05
/home/allnutt.t/db/ublast/all_genomes//Gibberella_moniliformis.fasta	2.72904597061e-05
/home/allnutt.t/db/ublast/all_genomes//Pseudogymnoascus_destructans.fasta	2.7268361249e-05
/home/allnutt.t/db/ublast/all_genomes//Nannochloropsis_gaditana.fasta	2.72462933722e-05
/home/allnutt.t/db/ublast/all_genomes//Bactrocera_cucurbitae.fasta	2.7224256016e-05
/home/allnutt.t/db/ublast/all_genomes//Eurytemora_affinis.fasta	2.72022491206e-05
/home/allnutt.t/db/ublast/all_genomes//Purpureocillium_lilacinum.fasta	2.71802726264e-05
/home/allnutt.t/db/ublast/all_genomes//Hydra_vulgaris.fasta	2.71583264741e-05
/home/allnutt.t/db/ublast/all_genomes//Penaeus_vannamei.fasta	2.71364106045e-05
/home/allnutt.t/db/ublast/all_genomes//Babesia_bovis.fasta	2.71145249583e-05
/home/allnutt.t/db/ublast/all_genomes//Ceratosolen_solmsi.fasta	2.70926694768e-05
/home/allnutt.t/db/ublast/all_genomes//Hyalella_azteca.fasta	2.70708441009e-05
/home/allnutt.t/db/ublast/all_genomes//Colletotrichum_orchidophilum.fasta	2.70490487722e-05
/home/allnutt.t/db/ublast/all_genomes//Fomitiporia_mediterranea.fasta	2.70272834321e-05
/home/allnutt.t/db/ublast/all_genomes//Entamoeba_invadens.fasta	2.70055480222e-05
/home/allnutt.t/db/ublast/all_genomes//Strongyloides_ratti.fasta	2.69838424844e-05
/home/allnutt.t/db/ublast/all_genomes//Neodiprion_lecontei.fasta	2.69621667605e-05
/home/allnutt.t/db/ublast/all_genomes//Oryctolagus_cuniculus.fasta	2.69405207926e-05
/home/allnutt.t/db/ublast/all_genomes//Leishmania_infantum.fasta	2.6918904523e-05
/home/allnutt.t/db/ublast/all_genomes//Capronia_epimyces.fasta	2.68973178941e-05
/home/allnutt.t/db/ublast/all_genomes//Galleria_mellonella.fasta	2.68757608483e-05
/home/allnutt.t/db/ublast/all_genomes//Papaver_somniferum.fasta	2.68542333283e-05
/home/allnutt.t/db/ublast/all_genomes//Setosphaeria_turcica.fasta	2.68327352769e-05
/home/allnutt.t/db/ublast/all_genomes//Cladophialophora_bantiana.fasta	2.68112666371e-05
/home/allnutt.t/db/ublast/all_genomes//Aspergillus_fischeri.fasta	2.67898273519e-05
/home/allnutt.t/db/ublast/all_genomes//Oryza_sativa.fasta	2.67684173645e-05
/home/allnutt.t/db/ublast/all_genomes//Aspergillus_piperis.fasta	2.67470366185e-05
/home/allnutt.t/db/ublast/all_genomes//Cutaneotrichosporon_oleaginosus.fasta	2.67256850572e-05
/home/allnutt.t/db/ublast/all_genomes//Pygocentrus_nattereri.fasta	2.67043626243e-05
/home/allnutt.t/db/ublast/all_genomes//Wallemia_mellicola.fasta	2.66830692636e-05
/home/allnutt.t/db/ublast/all_genomes//Tsuchiyaea_wingfieldii.fasta	2.6661804919e-05
/home/allnutt.t/db/ublast/all_genomes//Monosiga_brevicollis.fasta	2.66405695347e-05
/home/allnutt.t/db/ublast/all_genomes//Candida_tropicalis.fasta	2.66193630548e-05
/home/allnutt.t/db/ublast/all_genomes//Cryptosporidium_hominis.fasta	2.65981854237e-05
/home/allnutt.t/db/ublast/all_genomes//Plasmodium_falciparum.fasta	2.65770365859e-05
/home/allnutt.t/db/ublast/all_genomes//Gaeumannomyces_tritici.fasta	2.6555916486e-05
/home/allnutt.t/db/ublast/all_genomes//Plasmodium_gaboni.fasta	2.65348250688e-05
/home/allnutt.t/db/ublast/all_genomes//Tetrapisispora_blattae.fasta	2.65137622792e-05
/home/allnutt.t/db/ublast/all_genomes//Metarhizium_brunneum.fasta	2.64927280621e-05
/home/allnutt.t/db/ublast/all_genomes//Kuraishia_capsulata.fasta	2.64717223629e-05
/home/allnutt.t/db/ublast/all_genomes//Rhizopus_microsporus.fasta	2.64507451269e-05
/home/allnutt.t/db/ublast/all_genomes//Plasmodium_relictum.fasta	2.64297962994e-05
/home/allnutt.t/db/ublast/all_genomes//Malassezia_restricta.fasta	2.63879836525e-05
/home/allnutt.t/db/ublast/all_genomes//Trichophyton_verrucosum.fasta	2.63671197248e-05
/home/allnutt.t/db/ublast/all_genomes//Arthroderma_otae.fasta	2.63462839887e-05
/home/allnutt.t/db/ublast/all_genomes//Tetrapisispora_phaffii.fasta	2.63254763905e-05
/home/allnutt.t/db/ublast/all_genomes//Acromyrmex_echinatior.fasta	2.63046968764e-05
/home/allnutt.t/db/ublast/all_genomes//Cyberlindnera_jadinii.fasta	2.62839453928e-05
/home/allnutt.t/db/ublast/all_genomes//Aspergillus_uvarum.fasta	2.62632218862e-05
/home/allnutt.t/db/ublast/all_genomes//Melanaphis_sacchari.fasta	2.62425263032e-05
/home/allnutt.t/db/ublast/all_genomes//Cryptomonas_paramecium.fasta	2.62218585907e-05
/home/allnutt.t/db/ublast/all_genomes//Onthophagus_taurus.fasta	2.62012186955e-05
/home/allnutt.t/db/ublast/all_genomes//Bipolaris_maydis.fasta	2.61806065647e-05
/home/allnutt.t/db/ublast/all_genomes//Bombus_impatiens.fasta	2.61600221454e-05
/home/allnutt.t/db/ublast/all_genomes//Ceratitis_capitata.fasta	2.61394653851e-05
/home/allnutt.t/db/ublast/all_genomes//Bicyclus_anynana.fasta	2.6118936231e-05
/home/allnutt.t/db/ublast/all_genomes//Polistes_canadensis.fasta	2.60984346308e-05
/home/allnutt.t/db/ublast/all_genomes//Theileria_equi.fasta	2.60779605322e-05
/home/allnutt.t/db/ublast/all_genomes//Fonsecaea_nubica.fasta	2.6057513883e-05
/home/allnutt.t/db/ublast/all_genomes//Kazachstania_africana.fasta	2.60370946311e-05
/home/allnutt.t/db/ublast/all_genomes//Rhodotorula_graminis.fasta	2.60167027246e-05
/home/allnutt.t/db/ublast/all_genomes//Exophiala_mesophila.fasta	2.59963381117e-05
/home/allnutt.t/db/ublast/all_genomes//Aspergillus_lacticoffeatus.fasta	2.59760007408e-05
/home/allnutt.t/db/ublast/all_genomes//Stereum_hirsutum.fasta	2.59556905603e-05
/home/allnutt.t/db/ublast/all_genomes//Struthio_camelus.fasta	2.59354075187e-05
