# Supplementary material for: Expanding the taxonomic range in the fecal metagenome
Source: BMC Bioinformatics. 2021 Jun 9;22:312. doi: 10.1186/s12859-021-04212-6 (PMC8188691; doi:10.1186/s12859-021-04212-6)
Supplement: Supplementary file 1 — Additional file 1. File containing all scripts and information for benchmarking simulations. This information is also available at the link: https://github.com/theo-allnutt-bioinformatics/Allnutt_etal_2020_expanding_the_taxonomic. [file 12859_2021_4212_MOESM1_ESM.zip › Allnutt_etal_2020_expanding_the_taxonomic-main/sim_abund/euk/sim13.abund]

/home/allnutt.t/db/ublast/all_genomes//Capsicum_annuum.fasta	7.35003201122e-05
/home/allnutt.t/db/ublast/all_genomes//Coccidioides_posadasii.fasta	2.81068883826e-05
/home/allnutt.t/db/ublast/all_genomes//Phytophthora_sojae.fasta	2.80836478527e-05
/home/allnutt.t/db/ublast/all_genomes//Eurytemora_affinis.fasta	2.80604401629e-05
/home/allnutt.t/db/ublast/all_genomes//Theileria_annulata.fasta	2.80372652474e-05
/home/allnutt.t/db/ublast/all_genomes//Besnoitia_besnoiti.fasta	2.80141230409e-05
/home/allnutt.t/db/ublast/all_genomes//Plasmodium_yoelii.fasta	2.79910134781e-05
/home/allnutt.t/db/ublast/all_genomes//Pneumocystis_carinii.fasta	2.79679364938e-05
/home/allnutt.t/db/ublast/all_genomes//Centruroides_sculpturatus.fasta	2.7944892023e-05
/home/allnutt.t/db/ublast/all_genomes//Ogataea_polymorpha.fasta	2.79218800011e-05
/home/allnutt.t/db/ublast/all_genomes//Eimeria_maxima.fasta	2.78989003632e-05
/home/allnutt.t/db/ublast/all_genomes//Nematocida_parisii.fasta	2.78759530451e-05
/home/allnutt.t/db/ublast/all_genomes//Papilio_machaon.fasta	2.78530379824e-05
/home/allnutt.t/db/ublast/all_genomes//Plasmodium_reichenowi.fasta	2.7830155111e-05
/home/allnutt.t/db/ublast/all_genomes//Asparagus_officinalis.fasta	2.78073043669e-05
/home/allnutt.t/db/ublast/all_genomes//Camponotus_floridanus.fasta	2.77844856864e-05
/home/allnutt.t/db/ublast/all_genomes//Leishmania_major.fasta	2.77616990057e-05
/home/allnutt.t/db/ublast/all_genomes//Trypanosoma_theileri.fasta	2.77389442614e-05
/home/allnutt.t/db/ublast/all_genomes//Pyrenophora_tritici-repentis.fasta	2.76935303291e-05
/home/allnutt.t/db/ublast/all_genomes//Aspergillus_brunneoviolaceus.fasta	2.7670871015e-05
/home/allnutt.t/db/ublast/all_genomes//Spathaspora_passalidarum.fasta	2.7648243385e-05
/home/allnutt.t/db/ublast/all_genomes//Helianthus_annuus.fasta	2.76256473765e-05
/home/allnutt.t/db/ublast/all_genomes//Verruconis_gallopava.fasta	2.7603082927e-05
/home/allnutt.t/db/ublast/all_genomes//Melanaphis_sacchari.fasta	2.75805499742e-05
/home/allnutt.t/db/ublast/all_genomes//Leptinotarsa_decemlineata.fasta	2.75580484558e-05
/home/allnutt.t/db/ublast/all_genomes//Vigna_angularis.fasta	2.75355783099e-05
/home/allnutt.t/db/ublast/all_genomes//Setosphaeria_turcica.fasta	2.75131394746e-05
/home/allnutt.t/db/ublast/all_genomes//Thecamonas_trahens.fasta	2.74907318882e-05
/home/allnutt.t/db/ublast/all_genomes//Gallus_gallus.fasta	2.74683554891e-05
/home/allnutt.t/db/ublast/all_genomes//Eimeria_acervulina.fasta	2.7446010216e-05
/home/allnutt.t/db/ublast/all_genomes//Lucilia_cuprina.fasta	2.74236960076e-05
/home/allnutt.t/db/ublast/all_genomes//Botrytis_cinerea.fasta	2.74014128028e-05
/home/allnutt.t/db/ublast/all_genomes//Aspergillus_niger.fasta	2.73791605407e-05
/home/allnutt.t/db/ublast/all_genomes//Olea_europaea.fasta	2.73569391605e-05
/home/allnutt.t/db/ublast/all_genomes//Aspergillus_neoniger.fasta	2.73347486016e-05
/home/allnutt.t/db/ublast/all_genomes//Montastraea_faveolata.fasta	2.73125888036e-05
/home/allnutt.t/db/ublast/all_genomes//Arthroderma_otae.fasta	2.72904597061e-05
/home/allnutt.t/db/ublast/all_genomes//Podospora_anserina.fasta	2.7268361249e-05
/home/allnutt.t/db/ublast/all_genomes//Dendronephthya_gigantea.fasta	2.72462933722e-05
/home/allnutt.t/db/ublast/all_genomes//Candida_tropicalis.fasta	2.7224256016e-05
/home/allnutt.t/db/ublast/all_genomes//Pogonomyrmex_barbatus.fasta	2.72022491206e-05
/home/allnutt.t/db/ublast/all_genomes//Kuraishia_capsulata.fasta	2.71802726264e-05
/home/allnutt.t/db/ublast/all_genomes//Schizosaccharomyces_japonicus.fasta	2.71583264741e-05
/home/allnutt.t/db/ublast/all_genomes//Trametes_versicolor.fasta	2.71364106045e-05
/home/allnutt.t/db/ublast/all_genomes//Aspergillus_thermomutatus.fasta	2.71145249583e-05
/home/allnutt.t/db/ublast/all_genomes//Takifugu_rubripes.fasta	2.70926694768e-05
/home/allnutt.t/db/ublast/all_genomes//Camellia_sinensis.fasta	2.70708441009e-05
/home/allnutt.t/db/ublast/all_genomes//Dichomitus_squalens.fasta	2.70490487722e-05
/home/allnutt.t/db/ublast/all_genomes//Microplitis_demolitor.fasta	2.70272834321e-05
/home/allnutt.t/db/ublast/all_genomes//Saitoella_complicata.fasta	2.70055480222e-05
/home/allnutt.t/db/ublast/all_genomes//Ceraceosorus_guamensis.fasta	2.69838424844e-05
/home/allnutt.t/db/ublast/all_genomes//Tremella_mesenterica.fasta	2.69621667605e-05
/home/allnutt.t/db/ublast/all_genomes//Grosmannia_clavigera.fasta	2.69405207926e-05
/home/allnutt.t/db/ublast/all_genomes//Scheffersomyces_stipitis.fasta	2.6918904523e-05
/home/allnutt.t/db/ublast/all_genomes//Zea_mays.fasta	2.68973178941e-05
/home/allnutt.t/db/ublast/all_genomes//Ogataea_parapolymorpha.fasta	2.68757608483e-05
/home/allnutt.t/db/ublast/all_genomes//Ajellomyces_dermatitidis.fasta	2.68542333283e-05
/home/allnutt.t/db/ublast/all_genomes//Bipolaris_sorokiniana.fasta	2.68327352769e-05
/home/allnutt.t/db/ublast/all_genomes//Candida_viswanathii.fasta	2.68112666371e-05
/home/allnutt.t/db/ublast/all_genomes//Kockovaella_imperatae.fasta	2.67898273519e-05
/home/allnutt.t/db/ublast/all_genomes//Phialophora_attae.fasta	2.67684173645e-05
/home/allnutt.t/db/ublast/all_genomes//Pygocentrus_nattereri.fasta	2.67470366185e-05
/home/allnutt.t/db/ublast/all_genomes//Polysphondylium_pallidum.fasta	2.67256850572e-05
/home/allnutt.t/db/ublast/all_genomes//Bipolaris_maydis.fasta	2.67043626243e-05
/home/allnutt.t/db/ublast/all_genomes//Aspergillus_steynii.fasta	2.66830692636e-05
/home/allnutt.t/db/ublast/all_genomes//Zymoseptoria_tritici.fasta	2.6661804919e-05
/home/allnutt.t/db/ublast/all_genomes//Giardia_lamblia.fasta	2.66405695347e-05
/home/allnutt.t/db/ublast/all_genomes//Saccoglossus_kowalevskii.fasta	2.66193630548e-05
/home/allnutt.t/db/ublast/all_genomes//Exophiala_aquamarina.fasta	2.65981854237e-05
/home/allnutt.t/db/ublast/all_genomes//Agaricus_bisporus.fasta	2.65770365859e-05
/home/allnutt.t/db/ublast/all_genomes//Trichinella_spiralis.fasta	2.6555916486e-05
/home/allnutt.t/db/ublast/all_genomes//Bipolaris_oryzae.fasta	2.65348250688e-05
/home/allnutt.t/db/ublast/all_genomes//Fibroporia_radiculosa.fasta	2.65137622792e-05
/home/allnutt.t/db/ublast/all_genomes//Rhodotorula_toruloides.fasta	2.64927280621e-05
/home/allnutt.t/db/ublast/all_genomes//Pneumocystis_murina.fasta	2.64717223629e-05
/home/allnutt.t/db/ublast/all_genomes//Penicillium_digitatum.fasta	2.64507451269e-05
/home/allnutt.t/db/ublast/all_genomes//Arachis_hypogaea.fasta	2.64297962994e-05
/home/allnutt.t/db/ublast/all_genomes//Aspergillus_campestris.fasta	2.6408875826e-05
/home/allnutt.t/db/ublast/all_genomes//Priapulus_caudatus.fasta	2.63879836525e-05
/home/allnutt.t/db/ublast/all_genomes//Agrilus_planipennis.fasta	2.63671197248e-05
/home/allnutt.t/db/ublast/all_genomes//Spinacia_oleracea.fasta	2.63462839887e-05
/home/allnutt.t/db/ublast/all_genomes//Monomorium_pharaonis.fasta	2.63254763905e-05
/home/allnutt.t/db/ublast/all_genomes//Juglans_regia.fasta	2.63046968764e-05
/home/allnutt.t/db/ublast/all_genomes//Monopterus_albus.fasta	2.62839453928e-05
/home/allnutt.t/db/ublast/all_genomes//Anoplophora_glabripennis.fasta	2.62632218862e-05
/home/allnutt.t/db/ublast/all_genomes//Pneumocystis_jirovecii.fasta	2.62425263032e-05
/home/allnutt.t/db/ublast/all_genomes//Thielavia_terrestris.fasta	2.62218585907e-05
/home/allnutt.t/db/ublast/all_genomes//Puccinia_graminis.fasta	2.62012186955e-05
/home/allnutt.t/db/ublast/all_genomes//Cucurbita_moschata.fasta	2.61806065647e-05
/home/allnutt.t/db/ublast/all_genomes//Eimeria_necatrix.fasta	2.61600221454e-05
/home/allnutt.t/db/ublast/all_genomes//Plasmodium_malariae.fasta	2.61394653851e-05
/home/allnutt.t/db/ublast/all_genomes//Raphanus_sativus.fasta	2.6118936231e-05
/home/allnutt.t/db/ublast/all_genomes//Helobdella_robusta.fasta	2.60984346308e-05
/home/allnutt.t/db/ublast/all_genomes//Atta_cephalotes.fasta	2.60779605322e-05
/home/allnutt.t/db/ublast/all_genomes//Cladophialophora_immunda.fasta	2.6057513883e-05
/home/allnutt.t/db/ublast/all_genomes//Arabidopsis_thaliana.fasta	2.60370946311e-05
/home/allnutt.t/db/ublast/all_genomes//Pyricularia_pennisetigena.fasta	2.60167027246e-05
/home/allnutt.t/db/ublast/all_genomes//Schizosaccharomyces_cryophilus.fasta	2.59963381117e-05
/home/allnutt.t/db/ublast/all_genomes//Sphaeroforma_arctica.fasta	2.59760007408e-05
/home/allnutt.t/db/ublast/all_genomes//Aspergillus_novofumigatus.fasta	2.59556905603e-05
/home/allnutt.t/db/ublast/all_genomes//Meira_miltonrushii.fasta	2.59354075187e-05
