# Supplementary material for: Expanding the taxonomic range in the fecal metagenome
Source: BMC Bioinformatics. 2021 Jun 9;22:312. doi: 10.1186/s12859-021-04212-6 (PMC8188691; doi:10.1186/s12859-021-04212-6)
Supplement: Supplementary file 1 — Additional file 1. File containing all scripts and information for benchmarking simulations. This information is also available at the link: https://github.com/theo-allnutt-bioinformatics/Allnutt_etal_2020_expanding_the_taxonomic. [file 12859_2021_4212_MOESM1_ESM.zip › Allnutt_etal_2020_expanding_the_taxonomic-main/sim_abund/euk/sim14.abund]

/home/allnutt.t/db/ublast/all_genomes//Aspergillus_mulundensis.fasta	2.81068883826e-05
/home/allnutt.t/db/ublast/all_genomes//Paramecium_tetraurelia.fasta	2.80836478527e-05
/home/allnutt.t/db/ublast/all_genomes//Bipolaris_zeicola.fasta	2.80604401629e-05
/home/allnutt.t/db/ublast/all_genomes//Trichophyton_benhamiae.fasta	2.80372652474e-05
/home/allnutt.t/db/ublast/all_genomes//Trichoderma_citrinoviride.fasta	2.80141230409e-05
/home/allnutt.t/db/ublast/all_genomes//Nannizzia_gypsea.fasta	2.79910134781e-05
/home/allnutt.t/db/ublast/all_genomes//Thielavia_terrestris.fasta	2.79679364938e-05
/home/allnutt.t/db/ublast/all_genomes//Acytostelium_subglobosum.fasta	2.7944892023e-05
/home/allnutt.t/db/ublast/all_genomes//Spathaspora_passalidarum.fasta	2.79218800011e-05
/home/allnutt.t/db/ublast/all_genomes//Fusarium_graminearum.fasta	2.78989003632e-05
/home/allnutt.t/db/ublast/all_genomes//Vitis_vinifera.fasta	2.78759530451e-05
/home/allnutt.t/db/ublast/all_genomes//Thamnophis_sirtalis.fasta	2.78530379824e-05
/home/allnutt.t/db/ublast/all_genomes//Encephalitozoon_romaleae.fasta	2.7830155111e-05
/home/allnutt.t/db/ublast/all_genomes//Aspergillus_bombycis.fasta	2.78073043669e-05
/home/allnutt.t/db/ublast/all_genomes//Neodiprion_lecontei.fasta	2.77844856864e-05
/home/allnutt.t/db/ublast/all_genomes//Trichinella_spiralis.fasta	2.77616990057e-05
/home/allnutt.t/db/ublast/all_genomes//Aphanomyces_astaci.fasta	2.77389442614e-05
/home/allnutt.t/db/ublast/all_genomes//Aspergillus_homomorphus.fasta	2.77162213903e-05
/home/allnutt.t/db/ublast/all_genomes//Cyphomyrmex_costatus.fasta	2.76935303291e-05
/home/allnutt.t/db/ublast/all_genomes//Ichthyophthirius_multifiliis.fasta	2.7670871015e-05
/home/allnutt.t/db/ublast/all_genomes//Schizosaccharomyces_cryophilus.fasta	2.7648243385e-05
/home/allnutt.t/db/ublast/all_genomes//Dendronephthya_gigantea.fasta	2.76256473765e-05
/home/allnutt.t/db/ublast/all_genomes//Babesia_microti.fasta	2.7603082927e-05
/home/allnutt.t/db/ublast/all_genomes//Saitoella_complicata.fasta	2.75805499742e-05
/home/allnutt.t/db/ublast/all_genomes//Camponotus_floridanus.fasta	2.75580484558e-05
/home/allnutt.t/db/ublast/all_genomes//Kazachstania_africana.fasta	2.75355783099e-05
/home/allnutt.t/db/ublast/all_genomes//Bactrocera_cucurbitae.fasta	2.75131394746e-05
/home/allnutt.t/db/ublast/all_genomes//Hydra_vulgaris.fasta	2.74907318882e-05
/home/allnutt.t/db/ublast/all_genomes//Theileria_equi.fasta	2.74683554891e-05
/home/allnutt.t/db/ublast/all_genomes//Lottia_gigantea.fasta	2.7446010216e-05
/home/allnutt.t/db/ublast/all_genomes//Plasmodium_chabaudi.fasta	2.74236960076e-05
/home/allnutt.t/db/ublast/all_genomes//Dictyostelium_discoideum.fasta	2.74014128028e-05
/home/allnutt.t/db/ublast/all_genomes//Abrus_precatorius.fasta	2.73791605407e-05
/home/allnutt.t/db/ublast/all_genomes//Chaetomium_thermophilum.fasta	2.73569391605e-05
/home/allnutt.t/db/ublast/all_genomes//Wallemia_mellicola.fasta	2.73347486016e-05
/home/allnutt.t/db/ublast/all_genomes//Colletotrichum_orchidophilum.fasta	2.73125888036e-05
/home/allnutt.t/db/ublast/all_genomes//Exophiala_oligosperma.fasta	2.72904597061e-05
/home/allnutt.t/db/ublast/all_genomes//Wasmannia_auropunctata.fasta	2.7268361249e-05
/home/allnutt.t/db/ublast/all_genomes//Phialocephala_scopiformis.fasta	2.72462933722e-05
/home/allnutt.t/db/ublast/all_genomes//Cyphellophora_europaea.fasta	2.7224256016e-05
/home/allnutt.t/db/ublast/all_genomes//Homo_sapiens.fasta	2.72022491206e-05
/home/allnutt.t/db/ublast/all_genomes//Verruconis_gallopava.fasta	2.71802726264e-05
/home/allnutt.t/db/ublast/all_genomes//Thermothelomyces_thermophila.fasta	2.71583264741e-05
/home/allnutt.t/db/ublast/all_genomes//Aureobasidium_namibiae.fasta	2.71364106045e-05
/home/allnutt.t/db/ublast/all_genomes//Vigna_radiata.fasta	2.71145249583e-05
/home/allnutt.t/db/ublast/all_genomes//Aspergillus_niger.fasta	2.70926694768e-05
/home/allnutt.t/db/ublast/all_genomes//Torulaspora_delbrueckii.fasta	2.70708441009e-05
/home/allnutt.t/db/ublast/all_genomes//Trichoplusia_ni.fasta	2.70490487722e-05
/home/allnutt.t/db/ublast/all_genomes//Besnoitia_besnoiti.fasta	2.70272834321e-05
/home/allnutt.t/db/ublast/all_genomes//Aspergillus_aculeatinus.fasta	2.70055480222e-05
/home/allnutt.t/db/ublast/all_genomes//Stylophora_pistillata.fasta	2.69838424844e-05
/home/allnutt.t/db/ublast/all_genomes//Aspergillus_eucalypticola.fasta	2.69621667605e-05
/home/allnutt.t/db/ublast/all_genomes//Aspergillus_thermomutatus.fasta	2.69405207926e-05
/home/allnutt.t/db/ublast/all_genomes//Beauveria_bassiana.fasta	2.6918904523e-05
/home/allnutt.t/db/ublast/all_genomes//Thalassiosira_pseudonana.fasta	2.68973178941e-05
/home/allnutt.t/db/ublast/all_genomes//Dictyostelium_fasciculatum.fasta	2.68757608483e-05
/home/allnutt.t/db/ublast/all_genomes//Limulus_polyphemus.fasta	2.68542333283e-05
/home/allnutt.t/db/ublast/all_genomes//Anoplophora_glabripennis.fasta	2.68327352769e-05
/home/allnutt.t/db/ublast/all_genomes//Capsaspora_owczarzaki.fasta	2.68112666371e-05
/home/allnutt.t/db/ublast/all_genomes//Plasmodium_malariae.fasta	2.67898273519e-05
/home/allnutt.t/db/ublast/all_genomes//Lobosporangium_transversale.fasta	2.67684173645e-05
/home/allnutt.t/db/ublast/all_genomes//Metarhizium_acridum.fasta	2.67470366185e-05
/home/allnutt.t/db/ublast/all_genomes//Bicyclus_anynana.fasta	2.67256850572e-05
/home/allnutt.t/db/ublast/all_genomes//Lingula_anatina.fasta	2.67043626243e-05
/home/allnutt.t/db/ublast/all_genomes//Naegleria_gruberi.fasta	2.66830692636e-05
/home/allnutt.t/db/ublast/all_genomes//Phaseolus_vulgaris.fasta	2.6661804919e-05
/home/allnutt.t/db/ublast/all_genomes//Pediculus_humanus.fasta	2.66405695347e-05
/home/allnutt.t/db/ublast/all_genomes//Sporisorium_graminicola.fasta	2.66193630548e-05
/home/allnutt.t/db/ublast/all_genomes//Colletotrichum_higginsianum.fasta	2.65981854237e-05
/home/allnutt.t/db/ublast/all_genomes//Bipolaris_victoriae.fasta	2.65770365859e-05
/home/allnutt.t/db/ublast/all_genomes//Beta_vulgaris.fasta	2.6555916486e-05
/home/allnutt.t/db/ublast/all_genomes//Dinoponera_quadriceps.fasta	2.65348250688e-05
/home/allnutt.t/db/ublast/all_genomes//Penaeus_vannamei.fasta	2.65137622792e-05
/home/allnutt.t/db/ublast/all_genomes//Helobdella_robusta.fasta	2.64927280621e-05
/home/allnutt.t/db/ublast/all_genomes//Lodderomyces_elongisporus.fasta	2.64717223629e-05
/home/allnutt.t/db/ublast/all_genomes//Callorhinchus_milii.fasta	2.64507451269e-05
/home/allnutt.t/db/ublast/all_genomes//Sordaria_macrospora.fasta	2.64297962994e-05
/home/allnutt.t/db/ublast/all_genomes//Bos_taurus.fasta	2.6408875826e-05
/home/allnutt.t/db/ublast/all_genomes//Ctenocephalides_felis.fasta	2.63879836525e-05
/home/allnutt.t/db/ublast/all_genomes//Magnaporthe_oryzae.fasta	2.63671197248e-05
/home/allnutt.t/db/ublast/all_genomes//Anabas_testudineus.fasta	2.63462839887e-05
/home/allnutt.t/db/ublast/all_genomes//Monopterus_albus.fasta	2.63254763905e-05
/home/allnutt.t/db/ublast/all_genomes//Eurytemora_affinis.fasta	2.63046968764e-05
/home/allnutt.t/db/ublast/all_genomes//Coccidioides_posadasii.fasta	2.62839453928e-05
/home/allnutt.t/db/ublast/all_genomes//Entamoeba_nuttalli.fasta	2.62632218862e-05
/home/allnutt.t/db/ublast/all_genomes//Cryptococcus_gattii.fasta	2.62425263032e-05
/home/allnutt.t/db/ublast/all_genomes//Clupea_harengus.fasta	2.62218585907e-05
/home/allnutt.t/db/ublast/all_genomes//Opisthorchis_viverrini.fasta	2.62012186955e-05
/home/allnutt.t/db/ublast/all_genomes//Musa_acuminata.fasta	2.61806065647e-05
/home/allnutt.t/db/ublast/all_genomes//Malassezia_sympodialis.fasta	2.61600221454e-05
/home/allnutt.t/db/ublast/all_genomes//Cladophialophora_carrionii.fasta	2.61394653851e-05
/home/allnutt.t/db/ublast/all_genomes//Exophiala_mesophila.fasta	2.6118936231e-05
/home/allnutt.t/db/ublast/all_genomes//Halyomorpha_halys.fasta	2.60984346308e-05
/home/allnutt.t/db/ublast/all_genomes//Cladophialophora_immunda.fasta	2.60779605322e-05
/home/allnutt.t/db/ublast/all_genomes//Rhizophagus_irregularis.fasta	2.6057513883e-05
/home/allnutt.t/db/ublast/all_genomes//Kalmanozyma_brasiliensis.fasta	2.60370946311e-05
/home/allnutt.t/db/ublast/all_genomes//Fonticula_alba.fasta	2.60167027246e-05
/home/allnutt.t/db/ublast/all_genomes//Copidosoma_floridanum.fasta	2.59963381117e-05
/home/allnutt.t/db/ublast/all_genomes//Candida_tenuis.fasta	2.59760007408e-05
/home/allnutt.t/db/ublast/all_genomes//Nannochloropsis_gaditana.fasta	2.59556905603e-05
/home/allnutt.t/db/ublast/all_genomes//Montastraea_faveolata.fasta	2.59354075187e-05
