# Supplementary material for: Expanding the taxonomic range in the fecal metagenome
Source: BMC Bioinformatics. 2021 Jun 9;22:312. doi: 10.1186/s12859-021-04212-6 (PMC8188691; doi:10.1186/s12859-021-04212-6)
Supplement: Supplementary file 1 — Additional file 1. File containing all scripts and information for benchmarking simulations. This information is also available at the link: https://github.com/theo-allnutt-bioinformatics/Allnutt_etal_2020_expanding_the_taxonomic. [file 12859_2021_4212_MOESM1_ESM.zip › Allnutt_etal_2020_expanding_the_taxonomic-main/sim_abund/euk/sim15.abund]

/home/allnutt.t/db/ublast/all_genomes//Galleria_mellonella.fasta	7.58491573628e-05
/home/allnutt.t/db/ublast/all_genomes//Echinococcus_granulosus.fasta	2.81068883826e-05
/home/allnutt.t/db/ublast/all_genomes//Anser_cygnoides.fasta	2.80836478527e-05
/home/allnutt.t/db/ublast/all_genomes//Pneumocystis_murina.fasta	2.80604401629e-05
/home/allnutt.t/db/ublast/all_genomes//Trypanosoma_cruzi.fasta	2.80372652474e-05
/home/allnutt.t/db/ublast/all_genomes//Sphaeroforma_arctica.fasta	2.80141230409e-05
/home/allnutt.t/db/ublast/all_genomes//Corvus_brachyrhynchos.fasta	2.79910134781e-05
/home/allnutt.t/db/ublast/all_genomes//Laccaria_bicolor.fasta	2.79679364938e-05
/home/allnutt.t/db/ublast/all_genomes//Plasmodium_yoelii.fasta	2.7944892023e-05
/home/allnutt.t/db/ublast/all_genomes//Xenopus_tropicalis.fasta	2.79218800011e-05
/home/allnutt.t/db/ublast/all_genomes//Neospora_caninum.fasta	2.78989003632e-05
/home/allnutt.t/db/ublast/all_genomes//Cryptotermes_secundus.fasta	2.78759530451e-05
/home/allnutt.t/db/ublast/all_genomes//Plasmodium_gaboni.fasta	2.78530379824e-05
/home/allnutt.t/db/ublast/all_genomes//Bipolaris_oryzae.fasta	2.7830155111e-05
/home/allnutt.t/db/ublast/all_genomes//Exophiala_dermatitidis.fasta	2.78073043669e-05
/home/allnutt.t/db/ublast/all_genomes//Nematocida_parisii.fasta	2.77844856864e-05
/home/allnutt.t/db/ublast/all_genomes//Danio_rerio.fasta	2.77616990057e-05
/home/allnutt.t/db/ublast/all_genomes//Plasmodium_gallinaceum.fasta	2.77389442614e-05
/home/allnutt.t/db/ublast/all_genomes//Metarhizium_acridum.fasta	2.77162213903e-05
/home/allnutt.t/db/ublast/all_genomes//Aspergillus_fumigatus.fasta	2.76935303291e-05
/home/allnutt.t/db/ublast/all_genomes//Trypanosoma_grayi.fasta	2.7670871015e-05
/home/allnutt.t/db/ublast/all_genomes//Fusarium_verticillioides.fasta	2.7648243385e-05
/home/allnutt.t/db/ublast/all_genomes//Podarcis_muralis.fasta	2.76256473765e-05
/home/allnutt.t/db/ublast/all_genomes//Thecamonas_trahens.fasta	2.7603082927e-05
/home/allnutt.t/db/ublast/all_genomes//Acanthamoeba_castellanii.fasta	2.75805499742e-05
/home/allnutt.t/db/ublast/all_genomes//Uncinocarpus_reesii.fasta	2.75580484558e-05
/home/allnutt.t/db/ublast/all_genomes//Orussus_abietinus.fasta	2.75355783099e-05
/home/allnutt.t/db/ublast/all_genomes//Fonsecaea_monophora.fasta	2.75131394746e-05
/home/allnutt.t/db/ublast/all_genomes//Cordyceps_fumosorosea.fasta	2.74907318882e-05
/home/allnutt.t/db/ublast/all_genomes//Trichinella_spiralis.fasta	2.74683554891e-05
/home/allnutt.t/db/ublast/all_genomes//Besnoitia_besnoiti.fasta	2.7446010216e-05
/home/allnutt.t/db/ublast/all_genomes//Plasmodium_relictum.fasta	2.74236960076e-05
/home/allnutt.t/db/ublast/all_genomes//Fusarium_pseudograminearum.fasta	2.74014128028e-05
/home/allnutt.t/db/ublast/all_genomes//Wallemia_mellicola.fasta	2.73791605407e-05
/home/allnutt.t/db/ublast/all_genomes//Cicer_arietinum.fasta	2.73569391605e-05
/home/allnutt.t/db/ublast/all_genomes//Coccidioides_posadasii.fasta	2.73347486016e-05
/home/allnutt.t/db/ublast/all_genomes//Talaromyces_stipitatus.fasta	2.73125888036e-05
/home/allnutt.t/db/ublast/all_genomes//Coturnix_japonica.fasta	2.72904597061e-05
/home/allnutt.t/db/ublast/all_genomes//Metarhizium_robertsii.fasta	2.7268361249e-05
/home/allnutt.t/db/ublast/all_genomes//Coccidioides_immitis.fasta	2.72462933722e-05
/home/allnutt.t/db/ublast/all_genomes//Sus_scrofa.fasta	2.7224256016e-05
/home/allnutt.t/db/ublast/all_genomes//Plasmodium_knowlesi.fasta	2.72022491206e-05
/home/allnutt.t/db/ublast/all_genomes//Acytostelium_subglobosum.fasta	2.71802726264e-05
/home/allnutt.t/db/ublast/all_genomes//Lucilia_cuprina.fasta	2.71583264741e-05
/home/allnutt.t/db/ublast/all_genomes//Arabidopsis_lyrata.fasta	2.71364106045e-05
/home/allnutt.t/db/ublast/all_genomes//Aspergillus_vadensis.fasta	2.71145249583e-05
/home/allnutt.t/db/ublast/all_genomes//Anthracocystis_flocculosa.fasta	2.70926694768e-05
/home/allnutt.t/db/ublast/all_genomes//Candida_tanzawaensis.fasta	2.70708441009e-05
/home/allnutt.t/db/ublast/all_genomes//Anopheles_gambiae.fasta	2.70490487722e-05
/home/allnutt.t/db/ublast/all_genomes//Alternaria_alternata.fasta	2.70272834321e-05
/home/allnutt.t/db/ublast/all_genomes//Aspergillus_aculeatus.fasta	2.70055480222e-05
/home/allnutt.t/db/ublast/all_genomes//Meliniomyces_bicolor.fasta	2.69838424844e-05
/home/allnutt.t/db/ublast/all_genomes//Salvelinus_alpinus.fasta	2.69621667605e-05
/home/allnutt.t/db/ublast/all_genomes//Apis_mellifera.fasta	2.6918904523e-05
/home/allnutt.t/db/ublast/all_genomes//Meira_miltonrushii.fasta	2.68973178941e-05
/home/allnutt.t/db/ublast/all_genomes//Struthio_camelus.fasta	2.68757608483e-05
/home/allnutt.t/db/ublast/all_genomes//Aphis_gossypii.fasta	2.68542333283e-05
/home/allnutt.t/db/ublast/all_genomes//Plasmodium_berghei.fasta	2.68327352769e-05
/home/allnutt.t/db/ublast/all_genomes//Polysphondylium_pallidum.fasta	2.68112666371e-05
/home/allnutt.t/db/ublast/all_genomes//Verticillium_dahliae.fasta	2.67898273519e-05
/home/allnutt.t/db/ublast/all_genomes//Thermothelomyces_thermophila.fasta	2.67684173645e-05
/home/allnutt.t/db/ublast/all_genomes//Aspergillus_nidulans.fasta	2.67470366185e-05
/home/allnutt.t/db/ublast/all_genomes//Arthrobotrys_oligospora.fasta	2.67256850572e-05
/home/allnutt.t/db/ublast/all_genomes//Harpegnathos_saltator.fasta	2.67043626243e-05
/home/allnutt.t/db/ublast/all_genomes//Vitis_vinifera.fasta	2.66830692636e-05
/home/allnutt.t/db/ublast/all_genomes//Osmia_bicornis.fasta	2.6661804919e-05
/home/allnutt.t/db/ublast/all_genomes//Bipolaris_sorokiniana.fasta	2.66405695347e-05
/home/allnutt.t/db/ublast/all_genomes//Hevea_brasiliensis.fasta	2.66193630548e-05
/home/allnutt.t/db/ublast/all_genomes//Plasmodium_fragile.fasta	2.65981854237e-05
/home/allnutt.t/db/ublast/all_genomes//Penicillium_arizonense.fasta	2.65770365859e-05
/home/allnutt.t/db/ublast/all_genomes//Vavraia_culicis.fasta	2.6555916486e-05
/home/allnutt.t/db/ublast/all_genomes//Thielavia_terrestris.fasta	2.65348250688e-05
/home/allnutt.t/db/ublast/all_genomes//Cryptococcus_gattii.fasta	2.65137622792e-05
/home/allnutt.t/db/ublast/all_genomes//Rhizophagus_irregularis.fasta	2.64927280621e-05
/home/allnutt.t/db/ublast/all_genomes//Oreochromis_niloticus.fasta	2.64717223629e-05
/home/allnutt.t/db/ublast/all_genomes//Neurospora_tetrasperma.fasta	2.64507451269e-05
/home/allnutt.t/db/ublast/all_genomes//Pieris_rapae.fasta	2.64297962994e-05
/home/allnutt.t/db/ublast/all_genomes//Cucumis_sativus.fasta	2.6408875826e-05
/home/allnutt.t/db/ublast/all_genomes//Kwoniella_bestiolae.fasta	2.63879836525e-05
/home/allnutt.t/db/ublast/all_genomes//Orbicella_faveolata.fasta	2.63671197248e-05
/home/allnutt.t/db/ublast/all_genomes//Ostrinia_furnacalis.fasta	2.63462839887e-05
/home/allnutt.t/db/ublast/all_genomes//Loa_loa.fasta	2.63254763905e-05
/home/allnutt.t/db/ublast/all_genomes//Fusarium_oxysporum.fasta	2.63046968764e-05
/home/allnutt.t/db/ublast/all_genomes//Paramecium_tetraurelia.fasta	2.62839453928e-05
/home/allnutt.t/db/ublast/all_genomes//Plasmodium_reichenowi.fasta	2.62632218862e-05
/home/allnutt.t/db/ublast/all_genomes//Malassezia_restricta.fasta	2.62425263032e-05
/home/allnutt.t/db/ublast/all_genomes//Nicrophorus_vespilloides.fasta	2.62218585907e-05
/home/allnutt.t/db/ublast/all_genomes//Carica_papaya.fasta	2.62012186955e-05
/home/allnutt.t/db/ublast/all_genomes//Trichosporon_asahii.fasta	2.61806065647e-05
/home/allnutt.t/db/ublast/all_genomes//Eimeria_maxima.fasta	2.61600221454e-05
/home/allnutt.t/db/ublast/all_genomes//Botrytis_cinerea.fasta	2.61394653851e-05
/home/allnutt.t/db/ublast/all_genomes//Diplodia_corticola.fasta	2.6118936231e-05
/home/allnutt.t/db/ublast/all_genomes//Cyberlindnera_jadinii.fasta	2.60984346308e-05
/home/allnutt.t/db/ublast/all_genomes//Pocillopora_damicornis.fasta	2.60779605322e-05
/home/allnutt.t/db/ublast/all_genomes//Postia_placenta.fasta	2.6057513883e-05
/home/allnutt.t/db/ublast/all_genomes//Lachancea_thermotolerans.fasta	2.60370946311e-05
/home/allnutt.t/db/ublast/all_genomes//Theileria_orientalis.fasta	2.60167027246e-05
/home/allnutt.t/db/ublast/all_genomes//Solanum_tuberosum.fasta	2.59963381117e-05
/home/allnutt.t/db/ublast/all_genomes//Hyalella_azteca.fasta	2.59760007408e-05
/home/allnutt.t/db/ublast/all_genomes//Theobroma_cacao.fasta	2.59556905603e-05
/home/allnutt.t/db/ublast/all_genomes//Malassezia_globosa.fasta	2.59354075187e-05
