# Supplementary material for: Expanding the taxonomic range in the fecal metagenome
Source: BMC Bioinformatics. 2021 Jun 9;22:312. doi: 10.1186/s12859-021-04212-6 (PMC8188691; doi:10.1186/s12859-021-04212-6)
Supplement: Supplementary file 1 — Additional file 1. File containing all scripts and information for benchmarking simulations. This information is also available at the link: https://github.com/theo-allnutt-bioinformatics/Allnutt_etal_2020_expanding_the_taxonomic. [file 12859_2021_4212_MOESM1_ESM.zip › Allnutt_etal_2020_expanding_the_taxonomic-main/sim_abund/euk/sim16.abund]

/home/allnutt.t/db/ublast/all_genomes//Phaseolus_vulgaris.fasta	7.7531300503e-05
/home/allnutt.t/db/ublast/all_genomes//Musca_domestica.fasta	6.94856444517e-05
/home/allnutt.t/db/ublast/all_genomes//Bombyx_mandarina.fasta	2.81068883826e-05
/home/allnutt.t/db/ublast/all_genomes//Moesziomyces_antarcticus.fasta	2.80836478527e-05
/home/allnutt.t/db/ublast/all_genomes//Encephalitozoon_cuniculi.fasta	2.80604401629e-05
/home/allnutt.t/db/ublast/all_genomes//Jaminaea_rosea.fasta	2.80372652474e-05
/home/allnutt.t/db/ublast/all_genomes//Metarhizium_robertsii.fasta	2.80141230409e-05
/home/allnutt.t/db/ublast/all_genomes//Aspergillus_nomius.fasta	2.79910134781e-05
/home/allnutt.t/db/ublast/all_genomes//Trametes_versicolor.fasta	2.79679364938e-05
/home/allnutt.t/db/ublast/all_genomes//Phaseolus_vulgaris.fasta	2.7944892023e-05
/home/allnutt.t/db/ublast/all_genomes//Plasmodium_reichenowi.fasta	2.79218800011e-05
/home/allnutt.t/db/ublast/all_genomes//Frankliniella_occidentalis.fasta	2.78989003632e-05
/home/allnutt.t/db/ublast/all_genomes//Arabidopsis_thaliana.fasta	2.78759530451e-05
/home/allnutt.t/db/ublast/all_genomes//Salmo_salar.fasta	2.78530379824e-05
/home/allnutt.t/db/ublast/all_genomes//Anthracocystis_flocculosa.fasta	2.7830155111e-05
/home/allnutt.t/db/ublast/all_genomes//Meleagris_gallopavo.fasta	2.78073043669e-05
/home/allnutt.t/db/ublast/all_genomes//Cyphellophora_europaea.fasta	2.77844856864e-05
/home/allnutt.t/db/ublast/all_genomes//Dictyostelium_discoideum.fasta	2.77616990057e-05
/home/allnutt.t/db/ublast/all_genomes//Carica_papaya.fasta	2.77389442614e-05
/home/allnutt.t/db/ublast/all_genomes//Aspergillus_nidulans.fasta	2.77162213903e-05
/home/allnutt.t/db/ublast/all_genomes//Vavraia_culicis.fasta	2.76935303291e-05
/home/allnutt.t/db/ublast/all_genomes//Eimeria_acervulina.fasta	2.7670871015e-05
/home/allnutt.t/db/ublast/all_genomes//Monomorium_pharaonis.fasta	2.7648243385e-05
/home/allnutt.t/db/ublast/all_genomes//Ricinus_communis.fasta	2.76256473765e-05
/home/allnutt.t/db/ublast/all_genomes//Candida_tropicalis.fasta	2.7603082927e-05
/home/allnutt.t/db/ublast/all_genomes//Trichinella_spiralis.fasta	2.75805499742e-05
/home/allnutt.t/db/ublast/all_genomes//Cyberlindnera_jadinii.fasta	2.75580484558e-05
/home/allnutt.t/db/ublast/all_genomes//Plutella_xylostella.fasta	2.75355783099e-05
/home/allnutt.t/db/ublast/all_genomes//Orbicella_faveolata.fasta	2.75131394746e-05
/home/allnutt.t/db/ublast/all_genomes//Theileria_orientalis.fasta	2.74907318882e-05
/home/allnutt.t/db/ublast/all_genomes//Fusarium_verticillioides.fasta	2.74683554891e-05
/home/allnutt.t/db/ublast/all_genomes//Hydra_vulgaris.fasta	2.7446010216e-05
/home/allnutt.t/db/ublast/all_genomes//Tribolium_castaneum.fasta	2.74236960076e-05
/home/allnutt.t/db/ublast/all_genomes//Wallemia_ichthyophaga.fasta	2.74014128028e-05
/home/allnutt.t/db/ublast/all_genomes//Eufriesea_mexicana.fasta	2.73791605407e-05
/home/allnutt.t/db/ublast/all_genomes//Nylanderia_fulva.fasta	2.73569391605e-05
/home/allnutt.t/db/ublast/all_genomes//Torulaspora_delbrueckii.fasta	2.73347486016e-05
/home/allnutt.t/db/ublast/all_genomes//Corvus_brachyrhynchos.fasta	2.73125888036e-05
/home/allnutt.t/db/ublast/all_genomes//Perca_flavescens.fasta	2.72904597061e-05
/home/allnutt.t/db/ublast/all_genomes//Eutrema_salsugineum.fasta	2.7268361249e-05
/home/allnutt.t/db/ublast/all_genomes//Aspergillus_candidus.fasta	2.72462933722e-05
/home/allnutt.t/db/ublast/all_genomes//Nannizzia_gypsea.fasta	2.7224256016e-05
/home/allnutt.t/db/ublast/all_genomes//Parastagonospora_nodorum.fasta	2.72022491206e-05
/home/allnutt.t/db/ublast/all_genomes//Blastocystis_hominis,.fasta	2.71802726264e-05
/home/allnutt.t/db/ublast/all_genomes//Durio_zibethinus.fasta	2.71583264741e-05
/home/allnutt.t/db/ublast/all_genomes//Chaetomium_thermophilum.fasta	2.71364106045e-05
/home/allnutt.t/db/ublast/all_genomes//Plasmodium_berghei.fasta	2.71145249583e-05
/home/allnutt.t/db/ublast/all_genomes//Encephalitozoon_romaleae.fasta	2.70926694768e-05
/home/allnutt.t/db/ublast/all_genomes//Mixia_osmundae.fasta	2.70708441009e-05
/home/allnutt.t/db/ublast/all_genomes//Acromyrmex_echinatior.fasta	2.70490487722e-05
/home/allnutt.t/db/ublast/all_genomes//Aspergillus_costaricaensis.fasta	2.70272834321e-05
/home/allnutt.t/db/ublast/all_genomes//Cryptococcus_neoformans.fasta	2.70055480222e-05
/home/allnutt.t/db/ublast/all_genomes//Cephus_cinctus.fasta	2.69838424844e-05
/home/allnutt.t/db/ublast/all_genomes//Exophiala_aquamarina.fasta	2.69621667605e-05
/home/allnutt.t/db/ublast/all_genomes//Cryptotermes_secundus.fasta	2.69405207926e-05
/home/allnutt.t/db/ublast/all_genomes//Helobdella_robusta.fasta	2.6918904523e-05
/home/allnutt.t/db/ublast/all_genomes//Pseudozyma_hubeiensis.fasta	2.68973178941e-05
/home/allnutt.t/db/ublast/all_genomes//Neurospora_tetrasperma.fasta	2.68757608483e-05
/home/allnutt.t/db/ublast/all_genomes//Batrachochytrium_dendrobatidis.fasta	2.68542333283e-05
/home/allnutt.t/db/ublast/all_genomes//Verruconis_gallopava.fasta	2.68327352769e-05
/home/allnutt.t/db/ublast/all_genomes//Glycine_max.fasta	2.68112666371e-05
/home/allnutt.t/db/ublast/all_genomes//Paracoccidioides_lutzii.fasta	2.67898273519e-05
/home/allnutt.t/db/ublast/all_genomes//Pomacea_canaliculata.fasta	2.67684173645e-05
/home/allnutt.t/db/ublast/all_genomes//Vanessa_tameamea.fasta	2.67470366185e-05
/home/allnutt.t/db/ublast/all_genomes//Raphanus_sativus.fasta	2.67256850572e-05
/home/allnutt.t/db/ublast/all_genomes//Thermothelomyces_thermophila.fasta	2.67043626243e-05
/home/allnutt.t/db/ublast/all_genomes//Paracoccidioides_brasiliensis.fasta	2.66830692636e-05
/home/allnutt.t/db/ublast/all_genomes//Sporisorium_graminicola.fasta	2.6661804919e-05
/home/allnutt.t/db/ublast/all_genomes//Leptinotarsa_decemlineata.fasta	2.66405695347e-05
/home/allnutt.t/db/ublast/all_genomes//Octopus_vulgaris.fasta	2.66193630548e-05
/home/allnutt.t/db/ublast/all_genomes//Acropora_digitifera.fasta	2.65981854237e-05
/home/allnutt.t/db/ublast/all_genomes//Schizosaccharomyces_pombe.fasta	2.65770365859e-05
/home/allnutt.t/db/ublast/all_genomes//Prunus_avium.fasta	2.6555916486e-05
/home/allnutt.t/db/ublast/all_genomes//Nicrophorus_vespilloides.fasta	2.65348250688e-05
/home/allnutt.t/db/ublast/all_genomes//Capsicum_annuum.fasta	2.65137622792e-05
/home/allnutt.t/db/ublast/all_genomes//Rasamsonia_emersonii.fasta	2.64927280621e-05
/home/allnutt.t/db/ublast/all_genomes//Strongyloides_ratti.fasta	2.64717223629e-05
/home/allnutt.t/db/ublast/all_genomes//Dichomitus_squalens.fasta	2.64507451269e-05
/home/allnutt.t/db/ublast/all_genomes//Pichia_membranifaciens.fasta	2.64297962994e-05
/home/allnutt.t/db/ublast/all_genomes//Phoenix_dactylifera.fasta	2.6408875826e-05
/home/allnutt.t/db/ublast/all_genomes//Rhinocladiella_mackenziei.fasta	2.63879836525e-05
/home/allnutt.t/db/ublast/all_genomes//Aspergillus_ibericus.fasta	2.63671197248e-05
/home/allnutt.t/db/ublast/all_genomes//Eucalyptus_grandis.fasta	2.63462839887e-05
/home/allnutt.t/db/ublast/all_genomes//Brachypodium_distachyon.fasta	2.63254763905e-05
/home/allnutt.t/db/ublast/all_genomes//Aspergillus_saccharolyticus.fasta	2.63046968764e-05
/home/allnutt.t/db/ublast/all_genomes//Cladophialophora_bantiana.fasta	2.62839453928e-05
/home/allnutt.t/db/ublast/all_genomes//Stomoxys_calcitrans.fasta	2.62632218862e-05
/home/allnutt.t/db/ublast/all_genomes//Saprolegnia_diclina.fasta	2.62425263032e-05
/home/allnutt.t/db/ublast/all_genomes//Mycoplasma_auris.fasta	2.62218585907e-05
/home/allnutt.t/db/ublast/all_genomes//Aedes_aegypti.fasta	2.62012186955e-05
/home/allnutt.t/db/ublast/all_genomes//Leishmania_major.fasta	2.61806065647e-05
/home/allnutt.t/db/ublast/all_genomes//Athalia_rosae.fasta	2.61600221454e-05
/home/allnutt.t/db/ublast/all_genomes//Microplitis_demolitor.fasta	2.61394653851e-05
/home/allnutt.t/db/ublast/all_genomes//Cryptosporidium_hominis.fasta	2.6118936231e-05
/home/allnutt.t/db/ublast/all_genomes//Colletotrichum_graminicola.fasta	2.60984346308e-05
/home/allnutt.t/db/ublast/all_genomes//Fusarium_oxysporum.fasta	2.60779605322e-05
/home/allnutt.t/db/ublast/all_genomes//Paralichthys_olivaceus.fasta	2.6057513883e-05
/home/allnutt.t/db/ublast/all_genomes//Metarhizium_brunneum.fasta	2.60370946311e-05
/home/allnutt.t/db/ublast/all_genomes//Pogona_vitticeps.fasta	2.60167027246e-05
/home/allnutt.t/db/ublast/all_genomes//Agaricus_bisporus.fasta	2.59963381117e-05
/home/allnutt.t/db/ublast/all_genomes//Plasmodium_falciparum.fasta	2.59760007408e-05
/home/allnutt.t/db/ublast/all_genomes//Zeugodacus_cucurbitae.fasta	2.59556905603e-05
/home/allnutt.t/db/ublast/all_genomes//Papaver_somniferum.fasta	2.59354075187e-05
