# Supplementary material for: Expanding the taxonomic range in the fecal metagenome
Source: BMC Bioinformatics. 2021 Jun 9;22:312. doi: 10.1186/s12859-021-04212-6 (PMC8188691; doi:10.1186/s12859-021-04212-6)
Supplement: Supplementary file 1 — Additional file 1. File containing all scripts and information for benchmarking simulations. This information is also available at the link: https://github.com/theo-allnutt-bioinformatics/Allnutt_etal_2020_expanding_the_taxonomic. [file 12859_2021_4212_MOESM1_ESM.zip › Allnutt_etal_2020_expanding_the_taxonomic-main/sim_abund/euk/sim17.abund]

/home/allnutt.t/db/ublast/all_genomes//Eimeria_tenella.fasta	7.57223485802e-05
/home/allnutt.t/db/ublast/all_genomes//Anopheles_gambiae.fasta	7.3140809979e-05
/home/allnutt.t/db/ublast/all_genomes//Meliniomyces_bicolor.fasta	2.81068883826e-05
/home/allnutt.t/db/ublast/all_genomes//Necator_americanus.fasta	2.80836478527e-05
/home/allnutt.t/db/ublast/all_genomes//Fusarium_oxysporum.fasta	2.80604401629e-05
/home/allnutt.t/db/ublast/all_genomes//Xenopus_tropicalis.fasta	2.80372652474e-05
/home/allnutt.t/db/ublast/all_genomes//Labrus_bergylta.fasta	2.80141230409e-05
/home/allnutt.t/db/ublast/all_genomes//Acromyrmex_echinatior.fasta	2.79910134781e-05
/home/allnutt.t/db/ublast/all_genomes//Paramecium_tetraurelia.fasta	2.79679364938e-05
/home/allnutt.t/db/ublast/all_genomes//Saprolegnia_parasitica.fasta	2.7944892023e-05
/home/allnutt.t/db/ublast/all_genomes//Salmo_trutta.fasta	2.79218800011e-05
/home/allnutt.t/db/ublast/all_genomes//Ricinus_communis.fasta	2.78989003632e-05
/home/allnutt.t/db/ublast/all_genomes//Cephus_cinctus.fasta	2.78759530451e-05
/home/allnutt.t/db/ublast/all_genomes//Grosmannia_clavigera.fasta	2.78530379824e-05
/home/allnutt.t/db/ublast/all_genomes//Diachasma_alloeum.fasta	2.7830155111e-05
/home/allnutt.t/db/ublast/all_genomes//Trypanosoma_theileri.fasta	2.78073043669e-05
/home/allnutt.t/db/ublast/all_genomes//Plasmodium_relictum.fasta	2.77844856864e-05
/home/allnutt.t/db/ublast/all_genomes//Coffea_arabica.fasta	2.77616990057e-05
/home/allnutt.t/db/ublast/all_genomes//Camellia_sinensis.fasta	2.77389442614e-05
/home/allnutt.t/db/ublast/all_genomes//Stylophora_pistillata.fasta	2.77162213903e-05
/home/allnutt.t/db/ublast/all_genomes//Corvus_brachyrhynchos.fasta	2.76935303291e-05
/home/allnutt.t/db/ublast/all_genomes//Dinoponera_quadriceps.fasta	2.7670871015e-05
/home/allnutt.t/db/ublast/all_genomes//Fonticula_alba.fasta	2.7648243385e-05
/home/allnutt.t/db/ublast/all_genomes//Manihot_esculenta.fasta	2.76256473765e-05
/home/allnutt.t/db/ublast/all_genomes//Glycine_max.fasta	2.7603082927e-05
/home/allnutt.t/db/ublast/all_genomes//Cyclospora_cayetanensis.fasta	2.75805499742e-05
/home/allnutt.t/db/ublast/all_genomes//Malassezia_restricta.fasta	2.75580484558e-05
/home/allnutt.t/db/ublast/all_genomes//Pomacea_canaliculata.fasta	2.75355783099e-05
/home/allnutt.t/db/ublast/all_genomes//Saitoella_complicata.fasta	2.75131394746e-05
/home/allnutt.t/db/ublast/all_genomes//Babesia_ovata.fasta	2.74907318882e-05
/home/allnutt.t/db/ublast/all_genomes//Aspergillus_heteromorphus.fasta	2.74683554891e-05
/home/allnutt.t/db/ublast/all_genomes//Pichia_membranifaciens.fasta	2.7446010216e-05
/home/allnutt.t/db/ublast/all_genomes//Montastraea_faveolata.fasta	2.74236960076e-05
/home/allnutt.t/db/ublast/all_genomes//Elaeis_guineensis.fasta	2.74014128028e-05
/home/allnutt.t/db/ublast/all_genomes//Theobroma_cacao.fasta	2.73791605407e-05
/home/allnutt.t/db/ublast/all_genomes//Rasamsonia_emersonii.fasta	2.73569391605e-05
/home/allnutt.t/db/ublast/all_genomes//Penicillium_arizonense.fasta	2.73347486016e-05
/home/allnutt.t/db/ublast/all_genomes//Giardia_lamblia.fasta	2.73125888036e-05
/home/allnutt.t/db/ublast/all_genomes//Gibberella_moniliformis.fasta	2.72904597061e-05
/home/allnutt.t/db/ublast/all_genomes//Nannizzia_gypsea.fasta	2.7268361249e-05
/home/allnutt.t/db/ublast/all_genomes//Struthio_camelus.fasta	2.72462933722e-05
/home/allnutt.t/db/ublast/all_genomes//Besnoitia_besnoiti.fasta	2.7224256016e-05
/home/allnutt.t/db/ublast/all_genomes//Agaricus_bisporus.fasta	2.72022491206e-05
/home/allnutt.t/db/ublast/all_genomes//Orussus_abietinus.fasta	2.71802726264e-05
/home/allnutt.t/db/ublast/all_genomes//Cutaneotrichosporon_oleaginosus.fasta	2.71583264741e-05
/home/allnutt.t/db/ublast/all_genomes//Wickerhamomyces_ciferrii.fasta	2.71364106045e-05
/home/allnutt.t/db/ublast/all_genomes//Eremothecium_sinecaudum.fasta	2.71145249583e-05
/home/allnutt.t/db/ublast/all_genomes//Cladophialophora_yegresii.fasta	2.70926694768e-05
/home/allnutt.t/db/ublast/all_genomes//Branchiostoma_belcheri.fasta	2.70708441009e-05
/home/allnutt.t/db/ublast/all_genomes//Aphis_gossypii.fasta	2.70490487722e-05
/home/allnutt.t/db/ublast/all_genomes//Dufourea_novaeangliae.fasta	2.70272834321e-05
/home/allnutt.t/db/ublast/all_genomes//Plasmodium_berghei.fasta	2.70055480222e-05
/home/allnutt.t/db/ublast/all_genomes//Mus_musculus.fasta	2.69838424844e-05
/home/allnutt.t/db/ublast/all_genomes//Eucalyptus_grandis.fasta	2.69621667605e-05
/home/allnutt.t/db/ublast/all_genomes//Arabidopsis_thaliana.fasta	2.69405207926e-05
/home/allnutt.t/db/ublast/all_genomes//Dermatophagoides_pteronyssinus.fasta	2.6918904523e-05
/home/allnutt.t/db/ublast/all_genomes//Moesziomyces_antarcticus.fasta	2.68973178941e-05
/home/allnutt.t/db/ublast/all_genomes//Penicillium_chrysogenum.fasta	2.68757608483e-05
/home/allnutt.t/db/ublast/all_genomes//Pseudomicrostroma_glucosiphilum.fasta	2.68542333283e-05
/home/allnutt.t/db/ublast/all_genomes//Litopenaeus_vannamei.fasta	2.68327352769e-05
/home/allnutt.t/db/ublast/all_genomes//Schizosaccharomyces_cryophilus.fasta	2.68112666371e-05
/home/allnutt.t/db/ublast/all_genomes//Aspergillus_vadensis.fasta	2.67898273519e-05
/home/allnutt.t/db/ublast/all_genomes//Verruconis_gallopava.fasta	2.67684173645e-05
/home/allnutt.t/db/ublast/all_genomes//Wallemia_ichthyophaga.fasta	2.67470366185e-05
/home/allnutt.t/db/ublast/all_genomes//Aspergillus_candidus.fasta	2.67256850572e-05
/home/allnutt.t/db/ublast/all_genomes//Lobosporangium_transversale.fasta	2.67043626243e-05
/home/allnutt.t/db/ublast/all_genomes//Phycomyces_blakesleeanus.fasta	2.66830692636e-05
/home/allnutt.t/db/ublast/all_genomes//Eimeria_maxima.fasta	2.6661804919e-05
/home/allnutt.t/db/ublast/all_genomes//Fusarium_verticillioides.fasta	2.66405695347e-05
/home/allnutt.t/db/ublast/all_genomes//Pseudozyma_hubeiensis.fasta	2.66193630548e-05
/home/allnutt.t/db/ublast/all_genomes//Zootermopsis_nevadensis.fasta	2.65981854237e-05
/home/allnutt.t/db/ublast/all_genomes//Habropoda_laboriosa.fasta	2.65770365859e-05
/home/allnutt.t/db/ublast/all_genomes//Citrus_sinensis.fasta	2.6555916486e-05
/home/allnutt.t/db/ublast/all_genomes//Candida_orthopsilosis.fasta	2.65348250688e-05
/home/allnutt.t/db/ublast/all_genomes//Fusarium_venenatum.fasta	2.65137622792e-05
/home/allnutt.t/db/ublast/all_genomes//Schizophyllum_commune.fasta	2.64927280621e-05
/home/allnutt.t/db/ublast/all_genomes//Apiotrichum_porosum.fasta	2.64717223629e-05
/home/allnutt.t/db/ublast/all_genomes//Hemiselmis_andersenii.fasta	2.64507451269e-05
/home/allnutt.t/db/ublast/all_genomes//Ajellomyces_dermatitidis.fasta	2.64297962994e-05
/home/allnutt.t/db/ublast/all_genomes//Amorphotheca_resinae.fasta	2.6408875826e-05
/home/allnutt.t/db/ublast/all_genomes//Cryptococcus_neoformans.fasta	2.63879836525e-05
/home/allnutt.t/db/ublast/all_genomes//Trichophyton_rubrum.fasta	2.63671197248e-05
/home/allnutt.t/db/ublast/all_genomes//Puccinia_graminis.fasta	2.63462839887e-05
/home/allnutt.t/db/ublast/all_genomes//Perca_flavescens.fasta	2.63254763905e-05
/home/allnutt.t/db/ublast/all_genomes//Cryptosporidium_ubiquitum.fasta	2.63046968764e-05
/home/allnutt.t/db/ublast/all_genomes//Ooceraea_biroi.fasta	2.62839453928e-05
/home/allnutt.t/db/ublast/all_genomes//Brachypodium_distachyon.fasta	2.62632218862e-05
/home/allnutt.t/db/ublast/all_genomes//Sparassis_crispa.fasta	2.62425263032e-05
/home/allnutt.t/db/ublast/all_genomes//Homo_sapiens.fasta	2.62218585907e-05
/home/allnutt.t/db/ublast/all_genomes//Ceratina_calcarata.fasta	2.62012186955e-05
/home/allnutt.t/db/ublast/all_genomes//Helianthus_annuus.fasta	2.61806065647e-05
/home/allnutt.t/db/ublast/all_genomes//Phytophthora_sojae.fasta	2.61600221454e-05
/home/allnutt.t/db/ublast/all_genomes//Anas_platyrhynchos.fasta	2.61394653851e-05
/home/allnutt.t/db/ublast/all_genomes//Candida_albicans.fasta	2.6118936231e-05
/home/allnutt.t/db/ublast/all_genomes//Papilio_machaon.fasta	2.60984346308e-05
/home/allnutt.t/db/ublast/all_genomes//Entamoeba_nuttalli.fasta	2.60779605322e-05
/home/allnutt.t/db/ublast/all_genomes//Echinococcus_granulosus.fasta	2.6057513883e-05
/home/allnutt.t/db/ublast/all_genomes//Athalia_rosae.fasta	2.60370946311e-05
/home/allnutt.t/db/ublast/all_genomes//Diabrotica_virgifera.fasta	2.60167027246e-05
/home/allnutt.t/db/ublast/all_genomes//Alternaria_alternata.fasta	2.59963381117e-05
/home/allnutt.t/db/ublast/all_genomes//Trichophyton_benhamiae.fasta	2.59760007408e-05
/home/allnutt.t/db/ublast/all_genomes//Anabas_testudineus.fasta	2.59556905603e-05
/home/allnutt.t/db/ublast/all_genomes//Olea_europaea.fasta	2.59354075187e-05
