# Supplementary material for: Expanding the taxonomic range in the fecal metagenome
Source: BMC Bioinformatics. 2021 Jun 9;22:312. doi: 10.1186/s12859-021-04212-6 (PMC8188691; doi:10.1186/s12859-021-04212-6)
Supplement: Supplementary file 1 — Additional file 1. File containing all scripts and information for benchmarking simulations. This information is also available at the link: https://github.com/theo-allnutt-bioinformatics/Allnutt_etal_2020_expanding_the_taxonomic. [file 12859_2021_4212_MOESM1_ESM.zip › Allnutt_etal_2020_expanding_the_taxonomic-main/sim_abund/euk/sim18.abund]

/home/allnutt.t/db/ublast/all_genomes//Bipolaris_maydis.fasta	7.29028034352e-05
/home/allnutt.t/db/ublast/all_genomes//Magnaporthe_oryzae.fasta	7.13875095334e-05
/home/allnutt.t/db/ublast/all_genomes//Vigna_angularis.fasta	2.81068883826e-05
/home/allnutt.t/db/ublast/all_genomes//Melanaphis_sacchari.fasta	2.80836478527e-05
/home/allnutt.t/db/ublast/all_genomes//Carassius_auratus.fasta	2.80604401629e-05
/home/allnutt.t/db/ublast/all_genomes//Bipolaris_zeicola.fasta	2.80372652474e-05
/home/allnutt.t/db/ublast/all_genomes//Oncorhynchus_tshawytscha.fasta	2.80141230409e-05
/home/allnutt.t/db/ublast/all_genomes//Vitis_vinifera.fasta	2.79910134781e-05
/home/allnutt.t/db/ublast/all_genomes//Ovis_aries.fasta	2.79679364938e-05
/home/allnutt.t/db/ublast/all_genomes//Dictyostelium_fasciculatum.fasta	2.7944892023e-05
/home/allnutt.t/db/ublast/all_genomes//Aspergillus_lacticoffeatus.fasta	2.79218800011e-05
/home/allnutt.t/db/ublast/all_genomes//Thecamonas_trahens.fasta	2.78989003632e-05
/home/allnutt.t/db/ublast/all_genomes//Pneumocystis_carinii.fasta	2.78759530451e-05
/home/allnutt.t/db/ublast/all_genomes//Mus_musculus.fasta	2.78530379824e-05
/home/allnutt.t/db/ublast/all_genomes//Musca_domestica.fasta	2.7830155111e-05
/home/allnutt.t/db/ublast/all_genomes//Hyphopichia_burtonii.fasta	2.78073043669e-05
/home/allnutt.t/db/ublast/all_genomes//Plutella_xylostella.fasta	2.77844856864e-05
/home/allnutt.t/db/ublast/all_genomes//Lactuca_sativa.fasta	2.77616990057e-05
/home/allnutt.t/db/ublast/all_genomes//Aspergillus_flavus.fasta	2.77389442614e-05
/home/allnutt.t/db/ublast/all_genomes//Neospora_caninum.fasta	2.77162213903e-05
/home/allnutt.t/db/ublast/all_genomes//Jaminaea_rosea.fasta	2.76935303291e-05
/home/allnutt.t/db/ublast/all_genomes//Fonsecaea_pedrosoi.fasta	2.7670871015e-05
/home/allnutt.t/db/ublast/all_genomes//Bombus_impatiens.fasta	2.7648243385e-05
/home/allnutt.t/db/ublast/all_genomes//Asparagus_officinalis.fasta	2.76256473765e-05
/home/allnutt.t/db/ublast/all_genomes//Rhodotorula_graminis.fasta	2.7603082927e-05
/home/allnutt.t/db/ublast/all_genomes//Exophiala_xenobiotica.fasta	2.75805499742e-05
/home/allnutt.t/db/ublast/all_genomes//Thamnophis_sirtalis.fasta	2.75580484558e-05
/home/allnutt.t/db/ublast/all_genomes//Vanessa_tameamea.fasta	2.75355783099e-05
/home/allnutt.t/db/ublast/all_genomes//Kwoniella_dejecticola.fasta	2.75131394746e-05
/home/allnutt.t/db/ublast/all_genomes//Lodderomyces_elongisporus.fasta	2.74907318882e-05
/home/allnutt.t/db/ublast/all_genomes//Acytostelium_subglobosum.fasta	2.74683554891e-05
/home/allnutt.t/db/ublast/all_genomes//Cyphomyrmex_costatus.fasta	2.7446010216e-05
/home/allnutt.t/db/ublast/all_genomes//Strongylocentrotus_purpuratus.fasta	2.74236960076e-05
/home/allnutt.t/db/ublast/all_genomes//Eimeria_acervulina.fasta	2.74014128028e-05
/home/allnutt.t/db/ublast/all_genomes//Cryptomonas_paramecium.fasta	2.73791605407e-05
/home/allnutt.t/db/ublast/all_genomes//Schizosaccharomyces_octosporus.fasta	2.73569391605e-05
/home/allnutt.t/db/ublast/all_genomes//Babjeviella_inositovora.fasta	2.73347486016e-05
/home/allnutt.t/db/ublast/all_genomes//Babesia_ovata.fasta	2.73125888036e-05
/home/allnutt.t/db/ublast/all_genomes//Theobroma_cacao.fasta	2.72904597061e-05
/home/allnutt.t/db/ublast/all_genomes//Limulus_polyphemus.fasta	2.7268361249e-05
/home/allnutt.t/db/ublast/all_genomes//Orbicella_faveolata.fasta	2.72462933722e-05
/home/allnutt.t/db/ublast/all_genomes//Moesziomyces_antarcticus.fasta	2.7224256016e-05
/home/allnutt.t/db/ublast/all_genomes//Magnaporthe_oryzae.fasta	2.72022491206e-05
/home/allnutt.t/db/ublast/all_genomes//Ictalurus_punctatus.fasta	2.71802726264e-05
/home/allnutt.t/db/ublast/all_genomes//Metarhizium_robertsii.fasta	2.71583264741e-05
/home/allnutt.t/db/ublast/all_genomes//Chenopodium_quinoa.fasta	2.71364106045e-05
/home/allnutt.t/db/ublast/all_genomes//Saccharomyces_cerevisiae.fasta	2.71145249583e-05
/home/allnutt.t/db/ublast/all_genomes//Oncorhynchus_mykiss.fasta	2.70926694768e-05
/home/allnutt.t/db/ublast/all_genomes//Onthophagus_taurus.fasta	2.70708441009e-05
/home/allnutt.t/db/ublast/all_genomes//Tilletiopsis_washingtonensis.fasta	2.70490487722e-05
/home/allnutt.t/db/ublast/all_genomes//Olea_europaea.fasta	2.70272834321e-05
/home/allnutt.t/db/ublast/all_genomes//Sparassis_crispa.fasta	2.70055480222e-05
/home/allnutt.t/db/ublast/all_genomes//Cucumis_melo.fasta	2.69838424844e-05
/home/allnutt.t/db/ublast/all_genomes//Colletotrichum_graminicola.fasta	2.69621667605e-05
/home/allnutt.t/db/ublast/all_genomes//Leishmania_braziliensis.fasta	2.69405207926e-05
/home/allnutt.t/db/ublast/all_genomes//Penicillium_expansum.fasta	2.6918904523e-05
/home/allnutt.t/db/ublast/all_genomes//Eufriesea_mexicana.fasta	2.68973178941e-05
/home/allnutt.t/db/ublast/all_genomes//Pygocentrus_nattereri.fasta	2.68757608483e-05
/home/allnutt.t/db/ublast/all_genomes//Meyerozyma_guilliermondii.fasta	2.68542333283e-05
/home/allnutt.t/db/ublast/all_genomes//Callorhinchus_milii.fasta	2.68327352769e-05
/home/allnutt.t/db/ublast/all_genomes//Candida_tanzawaensis.fasta	2.68112666371e-05
/home/allnutt.t/db/ublast/all_genomes//Theileria_orientalis.fasta	2.67898273519e-05
/home/allnutt.t/db/ublast/all_genomes//Diplodia_corticola.fasta	2.67684173645e-05
/home/allnutt.t/db/ublast/all_genomes//Cryptococcus_neoformans.fasta	2.67470366185e-05
/home/allnutt.t/db/ublast/all_genomes//Zygosaccharomyces_rouxii.fasta	2.67256850572e-05
/home/allnutt.t/db/ublast/all_genomes//Pieris_rapae.fasta	2.67043626243e-05
/home/allnutt.t/db/ublast/all_genomes//Caenorhabditis_elegans.fasta	2.66830692636e-05
/home/allnutt.t/db/ublast/all_genomes//Exaiptasia_pallida.fasta	2.6661804919e-05
/home/allnutt.t/db/ublast/all_genomes//Leptinotarsa_decemlineata.fasta	2.66405695347e-05
/home/allnutt.t/db/ublast/all_genomes//Schizosaccharomyces_japonicus.fasta	2.66193630548e-05
/home/allnutt.t/db/ublast/all_genomes//Felis_catus.fasta	2.65981854237e-05
/home/allnutt.t/db/ublast/all_genomes//Juglans_regia.fasta	2.65770365859e-05
/home/allnutt.t/db/ublast/all_genomes//Cryptococcus_amylolentus.fasta	2.6555916486e-05
/home/allnutt.t/db/ublast/all_genomes//Vittaforma_corneae.fasta	2.65348250688e-05
/home/allnutt.t/db/ublast/all_genomes//Exophiala_dermatitidis.fasta	2.65137622792e-05
/home/allnutt.t/db/ublast/all_genomes//Oryza_sativa.fasta	2.64927280621e-05
/home/allnutt.t/db/ublast/all_genomes//Nannochloropsis_gaditana.fasta	2.64717223629e-05
/home/allnutt.t/db/ublast/all_genomes//Verticillium_dahliae.fasta	2.64507451269e-05
/home/allnutt.t/db/ublast/all_genomes//Colletotrichum_higginsianum.fasta	2.64297962994e-05
/home/allnutt.t/db/ublast/all_genomes//Octopus_vulgaris.fasta	2.6408875826e-05
/home/allnutt.t/db/ublast/all_genomes//Phanerochaete_carnosa.fasta	2.63879836525e-05
/home/allnutt.t/db/ublast/all_genomes//Pogonomyrmex_barbatus.fasta	2.63671197248e-05
/home/allnutt.t/db/ublast/all_genomes//Byssochlamys_spectabilis.fasta	2.63462839887e-05
/home/allnutt.t/db/ublast/all_genomes//Theileria_parva.fasta	2.63254763905e-05
/home/allnutt.t/db/ublast/all_genomes//Aspergillus_vadensis.fasta	2.63046968764e-05
/home/allnutt.t/db/ublast/all_genomes//Montastraea_faveolata.fasta	2.62839453928e-05
/home/allnutt.t/db/ublast/all_genomes//Nicrophorus_vespilloides.fasta	2.62632218862e-05
/home/allnutt.t/db/ublast/all_genomes//Aureococcus_anophagefferens.fasta	2.62425263032e-05
/home/allnutt.t/db/ublast/all_genomes//Trichoderma_citrinoviride.fasta	2.62218585907e-05
/home/allnutt.t/db/ublast/all_genomes//Penicillium_marneffei.fasta	2.62012186955e-05
/home/allnutt.t/db/ublast/all_genomes//Aethina_tumida.fasta	2.61806065647e-05
/home/allnutt.t/db/ublast/all_genomes//Leishmania_infantum.fasta	2.61600221454e-05
/home/allnutt.t/db/ublast/all_genomes//Aureobasidium_namibiae.fasta	2.61394653851e-05
/home/allnutt.t/db/ublast/all_genomes//Phaeosphaeria_nodorum.fasta	2.6118936231e-05
/home/allnutt.t/db/ublast/all_genomes//Acromyrmex_echinatior.fasta	2.60984346308e-05
/home/allnutt.t/db/ublast/all_genomes//Aspergillus_homomorphus.fasta	2.60779605322e-05
/home/allnutt.t/db/ublast/all_genomes//Rattus_norvegicus.fasta	2.6057513883e-05
/home/allnutt.t/db/ublast/all_genomes//Spathaspora_passalidarum.fasta	2.60370946311e-05
/home/allnutt.t/db/ublast/all_genomes//Phialocephala_scopiformis.fasta	2.60167027246e-05
/home/allnutt.t/db/ublast/all_genomes//Nematostella_vectensis.fasta	2.59963381117e-05
/home/allnutt.t/db/ublast/all_genomes//Beta_vulgaris.fasta	2.59760007408e-05
/home/allnutt.t/db/ublast/all_genomes//Corvus_brachyrhynchos.fasta	2.59556905603e-05
/home/allnutt.t/db/ublast/all_genomes//Mitosporidium_daphniae.fasta	2.59354075187e-05
