# Supplementary material for: Expanding the taxonomic range in the fecal metagenome
Source: BMC Bioinformatics. 2021 Jun 9;22:312. doi: 10.1186/s12859-021-04212-6 (PMC8188691; doi:10.1186/s12859-021-04212-6)
Supplement: Supplementary file 1 — Additional file 1. File containing all scripts and information for benchmarking simulations. This information is also available at the link: https://github.com/theo-allnutt-bioinformatics/Allnutt_etal_2020_expanding_the_taxonomic. [file 12859_2021_4212_MOESM1_ESM.zip › Allnutt_etal_2020_expanding_the_taxonomic-main/sim_abund/euk/sim19.abund]

/home/allnutt.t/db/ublast/all_genomes//Pseudogymnoascus_destructans.fasta	7.01468961057e-05
/home/allnutt.t/db/ublast/all_genomes//Debaryomyces_fabryi.fasta	2.81068883826e-05
/home/allnutt.t/db/ublast/all_genomes//Pyrenophora_tritici-repentis.fasta	2.80836478527e-05
/home/allnutt.t/db/ublast/all_genomes//Plasmodium_cynomolgi.fasta	2.80604401629e-05
/home/allnutt.t/db/ublast/all_genomes//Pseudozyma_hubeiensis.fasta	2.80372652474e-05
/home/allnutt.t/db/ublast/all_genomes//Gallus_gallus.fasta	2.80141230409e-05
/home/allnutt.t/db/ublast/all_genomes//Asparagus_officinalis.fasta	2.79910134781e-05
/home/allnutt.t/db/ublast/all_genomes//Babjeviella_inositovora.fasta	2.79679364938e-05
/home/allnutt.t/db/ublast/all_genomes//Wallemia_ichthyophaga.fasta	2.7944892023e-05
/home/allnutt.t/db/ublast/all_genomes//Rhopalosiphum_maidis.fasta	2.79218800011e-05
/home/allnutt.t/db/ublast/all_genomes//Acromyrmex_echinatior.fasta	2.78989003632e-05
/home/allnutt.t/db/ublast/all_genomes//Octopus_vulgaris.fasta	2.78759530451e-05
/home/allnutt.t/db/ublast/all_genomes//Aspergillus_aculeatus.fasta	2.78530379824e-05
/home/allnutt.t/db/ublast/all_genomes//Aspergillus_saccharolyticus.fasta	2.7830155111e-05
/home/allnutt.t/db/ublast/all_genomes//Bipolaris_maydis.fasta	2.78073043669e-05
/home/allnutt.t/db/ublast/all_genomes//Alternaria_arborescens.fasta	2.77844856864e-05
/home/allnutt.t/db/ublast/all_genomes//Aspergillus_heteromorphus.fasta	2.77616990057e-05
/home/allnutt.t/db/ublast/all_genomes//Ichthyophthirius_multifiliis.fasta	2.77389442614e-05
/home/allnutt.t/db/ublast/all_genomes//Ogataea_parapolymorpha.fasta	2.77162213903e-05
/home/allnutt.t/db/ublast/all_genomes//Pochonia_chlamydosporia.fasta	2.76935303291e-05
/home/allnutt.t/db/ublast/all_genomes//Acanthamoeba_castellanii.fasta	2.7670871015e-05
/home/allnutt.t/db/ublast/all_genomes//Eutrema_salsugineum.fasta	2.7648243385e-05
/home/allnutt.t/db/ublast/all_genomes//Paracoccidioides_lutzii.fasta	2.76256473765e-05
/home/allnutt.t/db/ublast/all_genomes//Fibroporia_radiculosa.fasta	2.7603082927e-05
/home/allnutt.t/db/ublast/all_genomes//Helobdella_robusta.fasta	2.75805499742e-05
/home/allnutt.t/db/ublast/all_genomes//Colletotrichum_higginsianum.fasta	2.75580484558e-05
/home/allnutt.t/db/ublast/all_genomes//Pyricularia_pennisetigena.fasta	2.75355783099e-05
/home/allnutt.t/db/ublast/all_genomes//Pestalotiopsis_fici.fasta	2.75131394746e-05
/home/allnutt.t/db/ublast/all_genomes//Plasmodium_vivax.fasta	2.74907318882e-05
/home/allnutt.t/db/ublast/all_genomes//Spathaspora_passalidarum.fasta	2.74683554891e-05
/home/allnutt.t/db/ublast/all_genomes//Plasmodium_reichenowi.fasta	2.7446010216e-05
/home/allnutt.t/db/ublast/all_genomes//Fusarium_pseudograminearum.fasta	2.74236960076e-05
/home/allnutt.t/db/ublast/all_genomes//Kluyveromyces_marxianus.fasta	2.74014128028e-05
/home/allnutt.t/db/ublast/all_genomes//Saccharomyces_eubayanus.fasta	2.73791605407e-05
/home/allnutt.t/db/ublast/all_genomes//Vollenhovia_emeryi.fasta	2.73569391605e-05
/home/allnutt.t/db/ublast/all_genomes//Aspergillus_novofumigatus.fasta	2.73347486016e-05
/home/allnutt.t/db/ublast/all_genomes//Varroa_destructor.fasta	2.73125888036e-05
/home/allnutt.t/db/ublast/all_genomes//Labrus_bergylta.fasta	2.72904597061e-05
/home/allnutt.t/db/ublast/all_genomes//Tilletiopsis_washingtonensis.fasta	2.7268361249e-05
/home/allnutt.t/db/ublast/all_genomes//Pygocentrus_nattereri.fasta	2.72462933722e-05
/home/allnutt.t/db/ublast/all_genomes//Fopius_arisanus.fasta	2.7224256016e-05
/home/allnutt.t/db/ublast/all_genomes//Phaeosphaeria_nodorum.fasta	2.72022491206e-05
/home/allnutt.t/db/ublast/all_genomes//Meira_miltonrushii.fasta	2.71802726264e-05
/home/allnutt.t/db/ublast/all_genomes//Laccaria_bicolor.fasta	2.71583264741e-05
/home/allnutt.t/db/ublast/all_genomes//Ramularia_collo-cygni.fasta	2.71364106045e-05
/home/allnutt.t/db/ublast/all_genomes//Neurospora_tetrasperma.fasta	2.71145249583e-05
/home/allnutt.t/db/ublast/all_genomes//Trypanosoma_brucei.fasta	2.70926694768e-05
/home/allnutt.t/db/ublast/all_genomes//Cucumis_melo.fasta	2.70708441009e-05
/home/allnutt.t/db/ublast/all_genomes//Cladophialophora_immunda.fasta	2.70490487722e-05
/home/allnutt.t/db/ublast/all_genomes//Eimeria_mitis.fasta	2.70272834321e-05
/home/allnutt.t/db/ublast/all_genomes//Ogataea_polymorpha.fasta	2.70055480222e-05
/home/allnutt.t/db/ublast/all_genomes//Solanum_lycopersicum.fasta	2.69838424844e-05
/home/allnutt.t/db/ublast/all_genomes//Columba_livia.fasta	2.69621667605e-05
/home/allnutt.t/db/ublast/all_genomes//Vanessa_tameamea.fasta	2.69405207926e-05
/home/allnutt.t/db/ublast/all_genomes//Capronia_epimyces.fasta	2.6918904523e-05
/home/allnutt.t/db/ublast/all_genomes//Bicyclus_anynana.fasta	2.68973178941e-05
/home/allnutt.t/db/ublast/all_genomes//Ovis_aries.fasta	2.68757608483e-05
/home/allnutt.t/db/ublast/all_genomes//Postia_placenta.fasta	2.68542333283e-05
/home/allnutt.t/db/ublast/all_genomes//Spizellomyces_punctatus.fasta	2.68327352769e-05
/home/allnutt.t/db/ublast/all_genomes//Penicilliopsis_zonata.fasta	2.68112666371e-05
/home/allnutt.t/db/ublast/all_genomes//Ctenocephalides_felis.fasta	2.67898273519e-05
/home/allnutt.t/db/ublast/all_genomes//Leptomonas_pyrrhocoris.fasta	2.67684173645e-05
/home/allnutt.t/db/ublast/all_genomes//Schistosoma_haematobium,.fasta	2.67470366185e-05
/home/allnutt.t/db/ublast/all_genomes//Lachancea_thermotolerans.fasta	2.67256850572e-05
/home/allnutt.t/db/ublast/all_genomes//Scedosporium_apiospermum.fasta	2.67043626243e-05
/home/allnutt.t/db/ublast/all_genomes//Crassostrea_virginica.fasta	2.66830692636e-05
/home/allnutt.t/db/ublast/all_genomes//Phycomyces_blakesleeanus.fasta	2.6661804919e-05
/home/allnutt.t/db/ublast/all_genomes//Tremella_mesenterica.fasta	2.66405695347e-05
/home/allnutt.t/db/ublast/all_genomes//Trichophyton_rubrum.fasta	2.66193630548e-05
/home/allnutt.t/db/ublast/all_genomes//Aureobasidium_subglaciale.fasta	2.65981854237e-05
/home/allnutt.t/db/ublast/all_genomes//Exaiptasia_pallida.fasta	2.65770365859e-05
/home/allnutt.t/db/ublast/all_genomes//Kazachstania_africana.fasta	2.6555916486e-05
/home/allnutt.t/db/ublast/all_genomes//Cladophialophora_bantiana.fasta	2.65348250688e-05
/home/allnutt.t/db/ublast/all_genomes//Dendroctonus_ponderosae.fasta	2.65137622792e-05
/home/allnutt.t/db/ublast/all_genomes//Tribolium_castaneum.fasta	2.64927280621e-05
/home/allnutt.t/db/ublast/all_genomes//Neospora_caninum.fasta	2.64717223629e-05
/home/allnutt.t/db/ublast/all_genomes//Setosphaeria_turcica.fasta	2.64507451269e-05
/home/allnutt.t/db/ublast/all_genomes//Manihot_esculenta.fasta	2.64297962994e-05
/home/allnutt.t/db/ublast/all_genomes//Aspergillus_eucalypticola.fasta	2.6408875826e-05
/home/allnutt.t/db/ublast/all_genomes//Ananas_comosus.fasta	2.63879836525e-05
/home/allnutt.t/db/ublast/all_genomes//Giardia_lamblia.fasta	2.63671197248e-05
/home/allnutt.t/db/ublast/all_genomes//Aspergillus_clavatus.fasta	2.63462839887e-05
/home/allnutt.t/db/ublast/all_genomes//Salmo_trutta.fasta	2.63254763905e-05
/home/allnutt.t/db/ublast/all_genomes//Ricinus_communis.fasta	2.63046968764e-05
/home/allnutt.t/db/ublast/all_genomes//Thalassiosira_pseudonana.fasta	2.62839453928e-05
/home/allnutt.t/db/ublast/all_genomes//Babesia_microti.fasta	2.62632218862e-05
/home/allnutt.t/db/ublast/all_genomes//Kockovaella_imperatae.fasta	2.62425263032e-05
/home/allnutt.t/db/ublast/all_genomes//Aspergillus_aculeatinus.fasta	2.62218585907e-05
/home/allnutt.t/db/ublast/all_genomes//Plasmopara_halstedii.fasta	2.62012186955e-05
/home/allnutt.t/db/ublast/all_genomes//Coccidioides_posadasii.fasta	2.61806065647e-05
/home/allnutt.t/db/ublast/all_genomes//Kalmanozyma_brasiliensis.fasta	2.61600221454e-05
/home/allnutt.t/db/ublast/all_genomes//Trachymyrmex_cornetzi.fasta	2.61394653851e-05
/home/allnutt.t/db/ublast/all_genomes//Kazachstania_naganishii.fasta	2.6118936231e-05
/home/allnutt.t/db/ublast/all_genomes//Ictalurus_punctatus.fasta	2.60984346308e-05
/home/allnutt.t/db/ublast/all_genomes//Pogonomyrmex_barbatus.fasta	2.60779605322e-05
/home/allnutt.t/db/ublast/all_genomes//Trichinella_spiralis.fasta	2.6057513883e-05
/home/allnutt.t/db/ublast/all_genomes//Hyphopichia_burtonii.fasta	2.60370946311e-05
/home/allnutt.t/db/ublast/all_genomes//Bipolaris_zeicola.fasta	2.60167027246e-05
/home/allnutt.t/db/ublast/all_genomes//Thermothelomyces_thermophila.fasta	2.59963381117e-05
/home/allnutt.t/db/ublast/all_genomes//Metarhizium_acridum.fasta	2.59760007408e-05
/home/allnutt.t/db/ublast/all_genomes//Ciona_intestinalis.fasta	2.59556905603e-05
/home/allnutt.t/db/ublast/all_genomes//Aspergillus_terreus.fasta	2.59354075187e-05
