# Supplementary material for: Expanding the taxonomic range in the fecal metagenome
Source: BMC Bioinformatics. 2021 Jun 9;22:312. doi: 10.1186/s12859-021-04212-6 (PMC8188691; doi:10.1186/s12859-021-04212-6)
Supplement: Supplementary file 1 — Additional file 1. File containing all scripts and information for benchmarking simulations. This information is also available at the link: https://github.com/theo-allnutt-bioinformatics/Allnutt_etal_2020_expanding_the_taxonomic. [file 12859_2021_4212_MOESM1_ESM.zip › Allnutt_etal_2020_expanding_the_taxonomic-main/sim_abund/euk/sim2.abund]

/home/allnutt.t/db/ublast/all_genomes//Bipolaris_maydis.fasta	7.45971896367e-05
/home/allnutt.t/db/ublast/all_genomes//Anopheles_gambiae.fasta	7.27842962934e-05
/home/allnutt.t/db/ublast/all_genomes//Capsicum_annuum.fasta	2.81068883826e-05
/home/allnutt.t/db/ublast/all_genomes//Eimeria_tenella.fasta	2.80836478527e-05
/home/allnutt.t/db/ublast/all_genomes//Babesia_ovata.fasta	2.80604401629e-05
/home/allnutt.t/db/ublast/all_genomes//Pseudogymnoascus_verrucosus.fasta	2.80372652474e-05
/home/allnutt.t/db/ublast/all_genomes//Solanum_tuberosum.fasta	2.80141230409e-05
/home/allnutt.t/db/ublast/all_genomes//Fonsecaea_pedrosoi.fasta	2.79910134781e-05
/home/allnutt.t/db/ublast/all_genomes//Ictalurus_punctatus.fasta	2.79679364938e-05
/home/allnutt.t/db/ublast/all_genomes//Byssochlamys_spectabilis.fasta	2.7944892023e-05
/home/allnutt.t/db/ublast/all_genomes//Toxoplasma_gondii.fasta	2.79218800011e-05
/home/allnutt.t/db/ublast/all_genomes//Paraphaeosphaeria_sporulosa.fasta	2.78989003632e-05
/home/allnutt.t/db/ublast/all_genomes//Leptomonas_pyrrhocoris.fasta	2.78759530451e-05
/home/allnutt.t/db/ublast/all_genomes//Candida_tenuis.fasta	2.78530379824e-05
/home/allnutt.t/db/ublast/all_genomes//Cyclospora_cayetanensis.fasta	2.7830155111e-05
/home/allnutt.t/db/ublast/all_genomes//Camellia_sinensis.fasta	2.78073043669e-05
/home/allnutt.t/db/ublast/all_genomes//Thielavia_terrestris.fasta	2.77844856864e-05
/home/allnutt.t/db/ublast/all_genomes//Bactrocera_cucurbitae.fasta	2.77616990057e-05
/home/allnutt.t/db/ublast/all_genomes//Theileria_equi.fasta	2.77389442614e-05
/home/allnutt.t/db/ublast/all_genomes//Nicotiana_tabacum.fasta	2.77162213903e-05
/home/allnutt.t/db/ublast/all_genomes//Metschnikowia_bicuspidata.fasta	2.76935303291e-05
/home/allnutt.t/db/ublast/all_genomes//Kwoniella_bestiolae.fasta	2.7670871015e-05
/home/allnutt.t/db/ublast/all_genomes//Dromaius_novaehollandiae.fasta	2.7648243385e-05
/home/allnutt.t/db/ublast/all_genomes//Colletotrichum_graminicola.fasta	2.76256473765e-05
/home/allnutt.t/db/ublast/all_genomes//Ceraceosorus_guamensis.fasta	2.7603082927e-05
/home/allnutt.t/db/ublast/all_genomes//Plasmodium_inui.fasta	2.75805499742e-05
/home/allnutt.t/db/ublast/all_genomes//Aspergillus_oryzae.fasta	2.75580484558e-05
/home/allnutt.t/db/ublast/all_genomes//Xylona_heveae.fasta	2.75355783099e-05
/home/allnutt.t/db/ublast/all_genomes//Pseudonaja_textilis.fasta	2.75131394746e-05
/home/allnutt.t/db/ublast/all_genomes//Anabas_testudineus.fasta	2.74907318882e-05
/home/allnutt.t/db/ublast/all_genomes//Tetranychus_urticae.fasta	2.74683554891e-05
/home/allnutt.t/db/ublast/all_genomes//Aedes_aegypti.fasta	2.7446010216e-05
/home/allnutt.t/db/ublast/all_genomes//Rhizophagus_irregularis.fasta	2.74236960076e-05
/home/allnutt.t/db/ublast/all_genomes//Dendronephthya_gigantea.fasta	2.74014128028e-05
/home/allnutt.t/db/ublast/all_genomes//Trichophyton_rubrum.fasta	2.73791605407e-05
/home/allnutt.t/db/ublast/all_genomes//Strongylocentrotus_purpuratus.fasta	2.73569391605e-05
/home/allnutt.t/db/ublast/all_genomes//Paracoccidioides_brasiliensis.fasta	2.73347486016e-05
/home/allnutt.t/db/ublast/all_genomes//Anser_cygnoides.fasta	2.73125888036e-05
/home/allnutt.t/db/ublast/all_genomes//Chrysemys_picta.fasta	2.72904597061e-05
/home/allnutt.t/db/ublast/all_genomes//Guillardia_theta.fasta	2.7268361249e-05
/home/allnutt.t/db/ublast/all_genomes//Tilletiopsis_washingtonensis.fasta	2.72462933722e-05
/home/allnutt.t/db/ublast/all_genomes//Trichophyton_verrucosum.fasta	2.7224256016e-05
/home/allnutt.t/db/ublast/all_genomes//Rasamsonia_emersonii.fasta	2.72022491206e-05
/home/allnutt.t/db/ublast/all_genomes//Aspergillus_mulundensis.fasta	2.71802726264e-05
/home/allnutt.t/db/ublast/all_genomes//Trichoplusia_ni.fasta	2.71583264741e-05
/home/allnutt.t/db/ublast/all_genomes//Clupea_harengus.fasta	2.71364106045e-05
/home/allnutt.t/db/ublast/all_genomes//Plasmodium_cynomolgi.fasta	2.71145249583e-05
/home/allnutt.t/db/ublast/all_genomes//Cyprinus_carpio.fasta	2.70926694768e-05
/home/allnutt.t/db/ublast/all_genomes//Candida_tanzawaensis.fasta	2.70708441009e-05
/home/allnutt.t/db/ublast/all_genomes//Arabidopsis_thaliana.fasta	2.70490487722e-05
/home/allnutt.t/db/ublast/all_genomes//Carassius_auratus.fasta	2.70272834321e-05
/home/allnutt.t/db/ublast/all_genomes//Encephalitozoon_intestinalis.fasta	2.70055480222e-05
/home/allnutt.t/db/ublast/all_genomes//Agaricus_bisporus.fasta	2.69838424844e-05
/home/allnutt.t/db/ublast/all_genomes//Bigelowiella_natans.fasta	2.69621667605e-05
/home/allnutt.t/db/ublast/all_genomes//Helobdella_robusta.fasta	2.69405207926e-05
/home/allnutt.t/db/ublast/all_genomes//Arabidopsis_lyrata.fasta	2.6918904523e-05
/home/allnutt.t/db/ublast/all_genomes//Podospora_anserina.fasta	2.68973178941e-05
/home/allnutt.t/db/ublast/all_genomes//Nannizzia_gypsea.fasta	2.68757608483e-05
/home/allnutt.t/db/ublast/all_genomes//Laccaria_bicolor.fasta	2.68542333283e-05
/home/allnutt.t/db/ublast/all_genomes//Salpingoeca_rosetta.fasta	2.68327352769e-05
/home/allnutt.t/db/ublast/all_genomes//Zygosaccharomyces_rouxii.fasta	2.68112666371e-05
/home/allnutt.t/db/ublast/all_genomes//Fusarium_verticillioides.fasta	2.67898273519e-05
/home/allnutt.t/db/ublast/all_genomes//Dichomitus_squalens.fasta	2.67684173645e-05
/home/allnutt.t/db/ublast/all_genomes//Monosiga_brevicollis.fasta	2.67470366185e-05
/home/allnutt.t/db/ublast/all_genomes//Uncinocarpus_reesii.fasta	2.67256850572e-05
/home/allnutt.t/db/ublast/all_genomes//Eufriesea_mexicana.fasta	2.67043626243e-05
/home/allnutt.t/db/ublast/all_genomes//Sordaria_macrospora.fasta	2.66830692636e-05
/home/allnutt.t/db/ublast/all_genomes//Acanthaster_planci.fasta	2.6661804919e-05
/home/allnutt.t/db/ublast/all_genomes//Plasmodium_malariae.fasta	2.66405695347e-05
/home/allnutt.t/db/ublast/all_genomes//Olea_europaea.fasta	2.66193630548e-05
/home/allnutt.t/db/ublast/all_genomes//Plasmodium_gonderi.fasta	2.65981854237e-05
/home/allnutt.t/db/ublast/all_genomes//Atta_cephalotes.fasta	2.6555916486e-05
/home/allnutt.t/db/ublast/all_genomes//Thalassiosira_pseudonana.fasta	2.65348250688e-05
/home/allnutt.t/db/ublast/all_genomes//Hemiselmis_andersenii.fasta	2.65137622792e-05
/home/allnutt.t/db/ublast/all_genomes//Pseudocercospora_fijiensis.fasta	2.64927280621e-05
/home/allnutt.t/db/ublast/all_genomes//Chaetomium_globosum.fasta	2.64717223629e-05
/home/allnutt.t/db/ublast/all_genomes//Salmo_trutta.fasta	2.64507451269e-05
/home/allnutt.t/db/ublast/all_genomes//Penicillium_marneffei.fasta	2.64297962994e-05
/home/allnutt.t/db/ublast/all_genomes//Entamoeba_nuttalli.fasta	2.6408875826e-05
/home/allnutt.t/db/ublast/all_genomes//Kluyveromyces_marxianus.fasta	2.63879836525e-05
/home/allnutt.t/db/ublast/all_genomes//Baudoinia_panamericana.fasta	2.63671197248e-05
/home/allnutt.t/db/ublast/all_genomes//Gloeophyllum_trabeum.fasta	2.63462839887e-05
/home/allnutt.t/db/ublast/all_genomes//Homo_sapiens.fasta	2.63254763905e-05
/home/allnutt.t/db/ublast/all_genomes//Coccidioides_posadasii.fasta	2.63046968764e-05
/home/allnutt.t/db/ublast/all_genomes//Temnothorax_curvispinosus.fasta	2.62839453928e-05
/home/allnutt.t/db/ublast/all_genomes//Tetrapisispora_blattae.fasta	2.62632218862e-05
/home/allnutt.t/db/ublast/all_genomes//Hevea_brasiliensis.fasta	2.62425263032e-05
/home/allnutt.t/db/ublast/all_genomes//Entamoeba_histolytica.fasta	2.62218585907e-05
/home/allnutt.t/db/ublast/all_genomes//Metarhizium_acridum.fasta	2.62012186955e-05
/home/allnutt.t/db/ublast/all_genomes//Eimeria_necatrix.fasta	2.61806065647e-05
/home/allnutt.t/db/ublast/all_genomes//Plasmodium_falciparum.fasta	2.61600221454e-05
/home/allnutt.t/db/ublast/all_genomes//Trichoderma_citrinoviride.fasta	2.61394653851e-05
/home/allnutt.t/db/ublast/all_genomes//Thermothelomyces_thermophila.fasta	2.6118936231e-05
/home/allnutt.t/db/ublast/all_genomes//Plasmodium_relictum.fasta	2.60984346308e-05
/home/allnutt.t/db/ublast/all_genomes//Onthophagus_taurus.fasta	2.60779605322e-05
/home/allnutt.t/db/ublast/all_genomes//Encephalitozoon_hellem.fasta	2.6057513883e-05
/home/allnutt.t/db/ublast/all_genomes//Stylophora_pistillata.fasta	2.60370946311e-05
/home/allnutt.t/db/ublast/all_genomes//Pomacea_canaliculata.fasta	2.60167027246e-05
/home/allnutt.t/db/ublast/all_genomes//Pediculus_humanus.fasta	2.59963381117e-05
/home/allnutt.t/db/ublast/all_genomes//Wickerhamomyces_anomalus.fasta	2.59760007408e-05
/home/allnutt.t/db/ublast/all_genomes//Copidosoma_floridanum.fasta	2.59556905603e-05
/home/allnutt.t/db/ublast/all_genomes//Plasmodium_yoelii.fasta	2.59354075187e-05
