# Supplementary material for: Expanding the taxonomic range in the fecal metagenome
Source: BMC Bioinformatics. 2021 Jun 9;22:312. doi: 10.1186/s12859-021-04212-6 (PMC8188691; doi:10.1186/s12859-021-04212-6)
Supplement: Supplementary file 1 — Additional file 1. File containing all scripts and information for benchmarking simulations. This information is also available at the link: https://github.com/theo-allnutt-bioinformatics/Allnutt_etal_2020_expanding_the_taxonomic. [file 12859_2021_4212_MOESM1_ESM.zip › Allnutt_etal_2020_expanding_the_taxonomic-main/sim_abund/euk/sim20.abund]

/home/allnutt.t/db/ublast/all_genomes//Phytophthora_infestans.fasta	8.0247013642e-05
/home/allnutt.t/db/ublast/all_genomes//Musca_domestica.fasta	6.91590041213e-05
/home/allnutt.t/db/ublast/all_genomes//Leishmania_donovani.fasta	2.81068883826e-05
/home/allnutt.t/db/ublast/all_genomes//Trypanosoma_grayi.fasta	2.80836478527e-05
/home/allnutt.t/db/ublast/all_genomes//Talaromyces_stipitatus.fasta	2.80604401629e-05
/home/allnutt.t/db/ublast/all_genomes//Trichoderma_atroviride.fasta	2.80372652474e-05
/home/allnutt.t/db/ublast/all_genomes//Anopheles_gambiae.fasta	2.80141230409e-05
/home/allnutt.t/db/ublast/all_genomes//Xenopus_(Silurana).fasta	2.79910134781e-05
/home/allnutt.t/db/ublast/all_genomes//Ooceraea_biroi.fasta	2.79679364938e-05
/home/allnutt.t/db/ublast/all_genomes//Onthophagus_taurus.fasta	2.7944892023e-05
/home/allnutt.t/db/ublast/all_genomes//Aureobasidium_pullulans.fasta	2.79218800011e-05
/home/allnutt.t/db/ublast/all_genomes//Diabrotica_virgifera.fasta	2.78989003632e-05
/home/allnutt.t/db/ublast/all_genomes//Leptosphaeria_maculans.fasta	2.78759530451e-05
/home/allnutt.t/db/ublast/all_genomes//Phaeosphaeria_nodorum.fasta	2.78530379824e-05
/home/allnutt.t/db/ublast/all_genomes//Mycoplasma_auris.fasta	2.7830155111e-05
/home/allnutt.t/db/ublast/all_genomes//Cordyceps_militaris.fasta	2.78073043669e-05
/home/allnutt.t/db/ublast/all_genomes//Monopterus_albus.fasta	2.77844856864e-05
/home/allnutt.t/db/ublast/all_genomes//Verticillium_nonalfalfae.fasta	2.77616990057e-05
/home/allnutt.t/db/ublast/all_genomes//Perca_flavescens.fasta	2.77389442614e-05
/home/allnutt.t/db/ublast/all_genomes//Nicrophorus_vespilloides.fasta	2.77162213903e-05
/home/allnutt.t/db/ublast/all_genomes//Magnaporthe_oryzae.fasta	2.76935303291e-05
/home/allnutt.t/db/ublast/all_genomes//Caenorhabditis_elegans.fasta	2.7670871015e-05
/home/allnutt.t/db/ublast/all_genomes//Cephus_cinctus.fasta	2.7648243385e-05
/home/allnutt.t/db/ublast/all_genomes//Neospora_caninum.fasta	2.76256473765e-05
/home/allnutt.t/db/ublast/all_genomes//Emiliania_huxleyi.fasta	2.7603082927e-05
/home/allnutt.t/db/ublast/all_genomes//Postia_placenta.fasta	2.75805499742e-05
/home/allnutt.t/db/ublast/all_genomes//Thalassiosira_pseudonana.fasta	2.75580484558e-05
/home/allnutt.t/db/ublast/all_genomes//Vanderwaltozyma_polyspora.fasta	2.75355783099e-05
/home/allnutt.t/db/ublast/all_genomes//Oncorhynchus_nerka.fasta	2.75131394746e-05
/home/allnutt.t/db/ublast/all_genomes//Neodiprion_lecontei.fasta	2.74907318882e-05
/home/allnutt.t/db/ublast/all_genomes//Naumovozyma_castellii.fasta	2.74683554891e-05
/home/allnutt.t/db/ublast/all_genomes//Schizosaccharomyces_japonicus.fasta	2.7446010216e-05
/home/allnutt.t/db/ublast/all_genomes//Athalia_rosae.fasta	2.74236960076e-05
/home/allnutt.t/db/ublast/all_genomes//Penaeus_vannamei.fasta	2.74014128028e-05
/home/allnutt.t/db/ublast/all_genomes//Paramecium_tetraurelia.fasta	2.73791605407e-05
/home/allnutt.t/db/ublast/all_genomes//Aspergillus_fumigatus.fasta	2.73569391605e-05
/home/allnutt.t/db/ublast/all_genomes//Lodderomyces_elongisporus.fasta	2.73347486016e-05
/home/allnutt.t/db/ublast/all_genomes//Guillardia_theta.fasta	2.73125888036e-05
/home/allnutt.t/db/ublast/all_genomes//Aureococcus_anophagefferens.fasta	2.72904597061e-05
/home/allnutt.t/db/ublast/all_genomes//Kazachstania_naganishii.fasta	2.7268361249e-05
/home/allnutt.t/db/ublast/all_genomes//Meira_miltonrushii.fasta	2.72462933722e-05
/home/allnutt.t/db/ublast/all_genomes//Zea_mays.fasta	2.7224256016e-05
/home/allnutt.t/db/ublast/all_genomes//Trachymyrmex_cornetzi.fasta	2.72022491206e-05
/home/allnutt.t/db/ublast/all_genomes//Paraphaeosphaeria_sporulosa.fasta	2.71802726264e-05
/home/allnutt.t/db/ublast/all_genomes//Phaeoacremonium_minimum.fasta	2.71583264741e-05
/home/allnutt.t/db/ublast/all_genomes//Yarrowia_lipolytica.fasta	2.71364106045e-05
/home/allnutt.t/db/ublast/all_genomes//Plasmodium_inui.fasta	2.71145249583e-05
/home/allnutt.t/db/ublast/all_genomes//Acropora_digitifera.fasta	2.70926694768e-05
/home/allnutt.t/db/ublast/all_genomes//Gloeophyllum_trabeum.fasta	2.70708441009e-05
/home/allnutt.t/db/ublast/all_genomes//Neurospora_tetrasperma.fasta	2.70490487722e-05
/home/allnutt.t/db/ublast/all_genomes//Ordospora_colligata.fasta	2.70272834321e-05
/home/allnutt.t/db/ublast/all_genomes//Carassius_auratus.fasta	2.70055480222e-05
/home/allnutt.t/db/ublast/all_genomes//Komagataella_phaffii.fasta	2.69838424844e-05
/home/allnutt.t/db/ublast/all_genomes//Anas_platyrhynchos.fasta	2.69621667605e-05
/home/allnutt.t/db/ublast/all_genomes//Pneumocystis_carinii.fasta	2.69405207926e-05
/home/allnutt.t/db/ublast/all_genomes//Marssonina_brunnea.fasta	2.6918904523e-05
/home/allnutt.t/db/ublast/all_genomes//Metschnikowia_bicuspidata.fasta	2.68973178941e-05
/home/allnutt.t/db/ublast/all_genomes//Brachypodium_distachyon.fasta	2.68757608483e-05
/home/allnutt.t/db/ublast/all_genomes//Hyposmocoma_kahamanoa.fasta	2.68542333283e-05
/home/allnutt.t/db/ublast/all_genomes//Cryptococcus_gattii.fasta	2.68327352769e-05
/home/allnutt.t/db/ublast/all_genomes//Lates_calcarifer.fasta	2.68112666371e-05
/home/allnutt.t/db/ublast/all_genomes//Aspergillus_brunneoviolaceus.fasta	2.67898273519e-05
/home/allnutt.t/db/ublast/all_genomes//Copidosoma_floridanum.fasta	2.67684173645e-05
/home/allnutt.t/db/ublast/all_genomes//Trichoplax_adhaerens.fasta	2.67470366185e-05
/home/allnutt.t/db/ublast/all_genomes//Dictyostelium_purpureum.fasta	2.67256850572e-05
/home/allnutt.t/db/ublast/all_genomes//Plasmodium_knowlesi.fasta	2.67043626243e-05
/home/allnutt.t/db/ublast/all_genomes//Cryptosporidium_hominis.fasta	2.66830692636e-05
/home/allnutt.t/db/ublast/all_genomes//Ichthyophthirius_multifiliis.fasta	2.6661804919e-05
/home/allnutt.t/db/ublast/all_genomes//Carica_papaya.fasta	2.66405695347e-05
/home/allnutt.t/db/ublast/all_genomes//Ctenocephalides_felis.fasta	2.66193630548e-05
/home/allnutt.t/db/ublast/all_genomes//Coniosporium_apollinis.fasta	2.65981854237e-05
/home/allnutt.t/db/ublast/all_genomes//Zootermopsis_nevadensis.fasta	2.65770365859e-05
/home/allnutt.t/db/ublast/all_genomes//Plasmodium_yoelii.fasta	2.6555916486e-05
/home/allnutt.t/db/ublast/all_genomes//Babesia_microti.fasta	2.65348250688e-05
/home/allnutt.t/db/ublast/all_genomes//Meleagris_gallopavo.fasta	2.65137622792e-05
/home/allnutt.t/db/ublast/all_genomes//Trichoderma_citrinoviride.fasta	2.64927280621e-05
/home/allnutt.t/db/ublast/all_genomes//Sesamum_indicum.fasta	2.64717223629e-05
/home/allnutt.t/db/ublast/all_genomes//Linepithema_humile.fasta	2.64507451269e-05
/home/allnutt.t/db/ublast/all_genomes//Apis_mellifera.fasta	2.64297962994e-05
/home/allnutt.t/db/ublast/all_genomes//Plasmodium_coatneyi.fasta	2.6408875826e-05
/home/allnutt.t/db/ublast/all_genomes//Aspergillus_saccharolyticus.fasta	2.63879836525e-05
/home/allnutt.t/db/ublast/all_genomes//Salmo_trutta.fasta	2.63671197248e-05
/home/allnutt.t/db/ublast/all_genomes//Lottia_gigantea.fasta	2.63462839887e-05
/home/allnutt.t/db/ublast/all_genomes//Rhagoletis_zephyria.fasta	2.63254763905e-05
/home/allnutt.t/db/ublast/all_genomes//Sugiyamaella_lignohabitans.fasta	2.63046968764e-05
/home/allnutt.t/db/ublast/all_genomes//Camponotus_floridanus.fasta	2.62839453928e-05
/home/allnutt.t/db/ublast/all_genomes//Aspergillus_candidus.fasta	2.62632218862e-05
/home/allnutt.t/db/ublast/all_genomes//Eimeria_necatrix.fasta	2.62425263032e-05
/home/allnutt.t/db/ublast/all_genomes//Phialophora_attae.fasta	2.62218585907e-05
/home/allnutt.t/db/ublast/all_genomes//Manihot_esculenta.fasta	2.62012186955e-05
/home/allnutt.t/db/ublast/all_genomes//Bipolaris_sorokiniana.fasta	2.61806065647e-05
/home/allnutt.t/db/ublast/all_genomes//Lobosporangium_transversale.fasta	2.61600221454e-05
/home/allnutt.t/db/ublast/all_genomes//Jaminaea_rosea.fasta	2.61394653851e-05
/home/allnutt.t/db/ublast/all_genomes//Crocodylus_porosus.fasta	2.6118936231e-05
/home/allnutt.t/db/ublast/all_genomes//Saccharomyces_eubayanus.fasta	2.60984346308e-05
/home/allnutt.t/db/ublast/all_genomes//Dermatophagoides_pteronyssinus.fasta	2.60779605322e-05
/home/allnutt.t/db/ublast/all_genomes//Bipolaris_zeicola.fasta	2.6057513883e-05
/home/allnutt.t/db/ublast/all_genomes//Leishmania_infantum.fasta	2.60370946311e-05
/home/allnutt.t/db/ublast/all_genomes//Plutella_xylostella.fasta	2.60167027246e-05
/home/allnutt.t/db/ublast/all_genomes//Fonsecaea_erecta.fasta	2.59963381117e-05
/home/allnutt.t/db/ublast/all_genomes//Colletotrichum_graminicola.fasta	2.59760007408e-05
/home/allnutt.t/db/ublast/all_genomes//Diachasma_alloeum.fasta	2.59556905603e-05
/home/allnutt.t/db/ublast/all_genomes//Aspergillus_steynii.fasta	2.59354075187e-05
