# Supplementary material for: Expanding the taxonomic range in the fecal metagenome
Source: BMC Bioinformatics. 2021 Jun 9;22:312. doi: 10.1186/s12859-021-04212-6 (PMC8188691; doi:10.1186/s12859-021-04212-6)
Supplement: Supplementary file 1 — Additional file 1. File containing all scripts and information for benchmarking simulations. This information is also available at the link: https://github.com/theo-allnutt-bioinformatics/Allnutt_etal_2020_expanding_the_taxonomic. [file 12859_2021_4212_MOESM1_ESM.zip › Allnutt_etal_2020_expanding_the_taxonomic-main/sim_abund/euk/sim3.abund]

/home/allnutt.t/db/ublast/all_genomes//Aedes_aegypti.fasta	7.98293655184e-05
/home/allnutt.t/db/ublast/all_genomes//Fonsecaea_nubica.fasta	2.81068883826e-05
/home/allnutt.t/db/ublast/all_genomes//Necator_americanus.fasta	2.80836478527e-05
/home/allnutt.t/db/ublast/all_genomes//Perca_flavescens.fasta	2.80604401629e-05
/home/allnutt.t/db/ublast/all_genomes//Cucumis_melo.fasta	2.80372652474e-05
/home/allnutt.t/db/ublast/all_genomes//Capra_hircus.fasta	2.80141230409e-05
/home/allnutt.t/db/ublast/all_genomes//Puccinia_graminis.fasta	2.79910134781e-05
/home/allnutt.t/db/ublast/all_genomes//Plasmodium_yoelii.fasta	2.79679364938e-05
/home/allnutt.t/db/ublast/all_genomes//Eremothecium_sinecaudum.fasta	2.7944892023e-05
/home/allnutt.t/db/ublast/all_genomes//Penicillium_marneffei.fasta	2.79218800011e-05
/home/allnutt.t/db/ublast/all_genomes//Exophiala_aquamarina.fasta	2.78989003632e-05
/home/allnutt.t/db/ublast/all_genomes//Entamoeba_invadens.fasta	2.78759530451e-05
/home/allnutt.t/db/ublast/all_genomes//Plasmodium_knowlesi.fasta	2.78530379824e-05
/home/allnutt.t/db/ublast/all_genomes//Oncorhynchus_nerka.fasta	2.7830155111e-05
/home/allnutt.t/db/ublast/all_genomes//Ictalurus_punctatus.fasta	2.78073043669e-05
/home/allnutt.t/db/ublast/all_genomes//Hyphopichia_burtonii.fasta	2.77844856864e-05
/home/allnutt.t/db/ublast/all_genomes//Paramecium_tetraurelia.fasta	2.77616990057e-05
/home/allnutt.t/db/ublast/all_genomes//Spizellomyces_punctatus.fasta	2.77389442614e-05
/home/allnutt.t/db/ublast/all_genomes//Uncinocarpus_reesii.fasta	2.77162213903e-05
/home/allnutt.t/db/ublast/all_genomes//Naumovozyma_castellii.fasta	2.76935303291e-05
/home/allnutt.t/db/ublast/all_genomes//Cryptosporidium_ubiquitum.fasta	2.7670871015e-05
/home/allnutt.t/db/ublast/all_genomes//Tetrahymena_thermophila.fasta	2.7648243385e-05
/home/allnutt.t/db/ublast/all_genomes//Strongylocentrotus_purpuratus.fasta	2.76256473765e-05
/home/allnutt.t/db/ublast/all_genomes//Rhodotorula_toruloides.fasta	2.7603082927e-05
/home/allnutt.t/db/ublast/all_genomes//Fusarium_graminearum.fasta	2.75805499742e-05
/home/allnutt.t/db/ublast/all_genomes//Colletotrichum_higginsianum.fasta	2.75355783099e-05
/home/allnutt.t/db/ublast/all_genomes//Scedosporium_apiospermum.fasta	2.75131394746e-05
/home/allnutt.t/db/ublast/all_genomes//Trichinella_spiralis.fasta	2.74907318882e-05
/home/allnutt.t/db/ublast/all_genomes//Medicago_truncatula.fasta	2.74683554891e-05
/home/allnutt.t/db/ublast/all_genomes//Sparassis_crispa.fasta	2.7446010216e-05
/home/allnutt.t/db/ublast/all_genomes//Anser_cygnoides.fasta	2.74236960076e-05
/home/allnutt.t/db/ublast/all_genomes//Dendronephthya_gigantea.fasta	2.74014128028e-05
/home/allnutt.t/db/ublast/all_genomes//Struthio_camelus.fasta	2.73791605407e-05
/home/allnutt.t/db/ublast/all_genomes//Aspergillus_japonicus.fasta	2.73569391605e-05
/home/allnutt.t/db/ublast/all_genomes//Fomitiporia_mediterranea.fasta	2.73347486016e-05
/home/allnutt.t/db/ublast/all_genomes//Limulus_polyphemus.fasta	2.73125888036e-05
/home/allnutt.t/db/ublast/all_genomes//Polistes_canadensis.fasta	2.72904597061e-05
/home/allnutt.t/db/ublast/all_genomes//Histoplasma_capsulatum.fasta	2.7268361249e-05
/home/allnutt.t/db/ublast/all_genomes//Aspergillus_thermomutatus.fasta	2.72462933722e-05
/home/allnutt.t/db/ublast/all_genomes//Entamoeba_nuttalli.fasta	2.7224256016e-05
/home/allnutt.t/db/ublast/all_genomes//Dromaius_novaehollandiae.fasta	2.72022491206e-05
/home/allnutt.t/db/ublast/all_genomes//Eimeria_tenella.fasta	2.71802726264e-05
/home/allnutt.t/db/ublast/all_genomes//Megachile_rotundata.fasta	2.71583264741e-05
/home/allnutt.t/db/ublast/all_genomes//Torulaspora_delbrueckii.fasta	2.71364106045e-05
/home/allnutt.t/db/ublast/all_genomes//Diplodia_corticola.fasta	2.71145249583e-05
/home/allnutt.t/db/ublast/all_genomes//Lottia_gigantea.fasta	2.70926694768e-05
/home/allnutt.t/db/ublast/all_genomes//Lactuca_sativa.fasta	2.70708441009e-05
/home/allnutt.t/db/ublast/all_genomes//Monomorium_pharaonis.fasta	2.70490487722e-05
/home/allnutt.t/db/ublast/all_genomes//Papilio_machaon.fasta	2.70272834321e-05
/home/allnutt.t/db/ublast/all_genomes//Camellia_sinensis.fasta	2.70055480222e-05
/home/allnutt.t/db/ublast/all_genomes//Aspergillus_clavatus.fasta	2.69838424844e-05
/home/allnutt.t/db/ublast/all_genomes//Thecamonas_trahens.fasta	2.69621667605e-05
/home/allnutt.t/db/ublast/all_genomes//Callorhinchus_milii.fasta	2.69405207926e-05
/home/allnutt.t/db/ublast/all_genomes//Orbicella_faveolata.fasta	2.6918904523e-05
/home/allnutt.t/db/ublast/all_genomes//Bombyx_mandarina.fasta	2.68973178941e-05
/home/allnutt.t/db/ublast/all_genomes//Bipolaris_oryzae.fasta	2.68757608483e-05
/home/allnutt.t/db/ublast/all_genomes//Monosiga_brevicollis.fasta	2.68542333283e-05
/home/allnutt.t/db/ublast/all_genomes//Sorghum_bicolor.fasta	2.68327352769e-05
/home/allnutt.t/db/ublast/all_genomes//Ooceraea_biroi.fasta	2.68112666371e-05
/home/allnutt.t/db/ublast/all_genomes//Talaromyces_atroroseus.fasta	2.67898273519e-05
/home/allnutt.t/db/ublast/all_genomes//Amyelois_transitella.fasta	2.67684173645e-05
/home/allnutt.t/db/ublast/all_genomes//Orussus_abietinus.fasta	2.67470366185e-05
/home/allnutt.t/db/ublast/all_genomes//Pseudogymnoascus_destructans.fasta	2.67256850572e-05
/home/allnutt.t/db/ublast/all_genomes//Aspergillus_terreus.fasta	2.67043626243e-05
/home/allnutt.t/db/ublast/all_genomes//Babesia_ovata.fasta	2.66830692636e-05
/home/allnutt.t/db/ublast/all_genomes//Copidosoma_floridanum.fasta	2.6661804919e-05
/home/allnutt.t/db/ublast/all_genomes//Aureococcus_anophagefferens.fasta	2.66405695347e-05
/home/allnutt.t/db/ublast/all_genomes//Cordyceps_fumosorosea.fasta	2.66193630548e-05
/home/allnutt.t/db/ublast/all_genomes//Plasmodium_fragile.fasta	2.65981854237e-05
/home/allnutt.t/db/ublast/all_genomes//Aspergillus_campestris.fasta	2.65770365859e-05
/home/allnutt.t/db/ublast/all_genomes//Bigelowiella_natans.fasta	2.6555916486e-05
/home/allnutt.t/db/ublast/all_genomes//Mus_musculus.fasta	2.65348250688e-05
/home/allnutt.t/db/ublast/all_genomes//Vigna_radiata.fasta	2.65137622792e-05
/home/allnutt.t/db/ublast/all_genomes//Trichomonas_vaginalis.fasta	2.64927280621e-05
/home/allnutt.t/db/ublast/all_genomes//Aspergillus_oryzae.fasta	2.64717223629e-05
/home/allnutt.t/db/ublast/all_genomes//Theileria_annulata.fasta	2.64507451269e-05
/home/allnutt.t/db/ublast/all_genomes//Nannizzia_gypsea.fasta	2.64297962994e-05
/home/allnutt.t/db/ublast/all_genomes//Hydra_vulgaris.fasta	2.6408875826e-05
/home/allnutt.t/db/ublast/all_genomes//Bicyclus_anynana.fasta	2.63879836525e-05
/home/allnutt.t/db/ublast/all_genomes//Endocarpon_pusillum.fasta	2.63671197248e-05
/home/allnutt.t/db/ublast/all_genomes//Komagataella_phaffii.fasta	2.63462839887e-05
/home/allnutt.t/db/ublast/all_genomes//Metaseiulus_occidentalis.fasta	2.63254763905e-05
/home/allnutt.t/db/ublast/all_genomes//Punctularia_strigosozonata.fasta	2.63046968764e-05
/home/allnutt.t/db/ublast/all_genomes//Crassostrea_virginica.fasta	2.62839453928e-05
/home/allnutt.t/db/ublast/all_genomes//Plasmodium_malariae.fasta	2.62632218862e-05
/home/allnutt.t/db/ublast/all_genomes//Chaetomium_thermophilum.fasta	2.62425263032e-05
/home/allnutt.t/db/ublast/all_genomes//Fusarium_pseudograminearum.fasta	2.62218585907e-05
/home/allnutt.t/db/ublast/all_genomes//Fopius_arisanus.fasta	2.62012186955e-05
/home/allnutt.t/db/ublast/all_genomes//Wickerhamomyces_ciferrii.fasta	2.61806065647e-05
/home/allnutt.t/db/ublast/all_genomes//Rhagoletis_zephyria.fasta	2.61600221454e-05
/home/allnutt.t/db/ublast/all_genomes//Cladophialophora_yegresii.fasta	2.61394653851e-05
/home/allnutt.t/db/ublast/all_genomes//Fragaria_vesca.fasta	2.6118936231e-05
/home/allnutt.t/db/ublast/all_genomes//Monopterus_albus.fasta	2.60984346308e-05
/home/allnutt.t/db/ublast/all_genomes//Trichoderma_asperellum.fasta	2.60779605322e-05
/home/allnutt.t/db/ublast/all_genomes//Cercospora_beticola.fasta	2.6057513883e-05
/home/allnutt.t/db/ublast/all_genomes//Babesia_bovis.fasta	2.60370946311e-05
/home/allnutt.t/db/ublast/all_genomes//Zymoseptoria_tritici.fasta	2.60167027246e-05
/home/allnutt.t/db/ublast/all_genomes//Arachis_hypogaea.fasta	2.59963381117e-05
/home/allnutt.t/db/ublast/all_genomes//Thermothelomyces_thermophila.fasta	2.59760007408e-05
/home/allnutt.t/db/ublast/all_genomes//Podarcis_muralis.fasta	2.59556905603e-05
/home/allnutt.t/db/ublast/all_genomes//Trichoderma_atroviride.fasta	2.59354075187e-05
