# Supplementary material for: Expanding the taxonomic range in the fecal metagenome
Source: BMC Bioinformatics. 2021 Jun 9;22:312. doi: 10.1186/s12859-021-04212-6 (PMC8188691; doi:10.1186/s12859-021-04212-6)
Supplement: Supplementary file 1 — Additional file 1. File containing all scripts and information for benchmarking simulations. This information is also available at the link: https://github.com/theo-allnutt-bioinformatics/Allnutt_etal_2020_expanding_the_taxonomic. [file 12859_2021_4212_MOESM1_ESM.zip › Allnutt_etal_2020_expanding_the_taxonomic-main/sim_abund/euk/sim4.abund]

/home/allnutt.t/db/ublast/all_genomes//Dromaius_novaehollandiae.fasta	2.81068883826e-05
/home/allnutt.t/db/ublast/all_genomes//Sorghum_bicolor.fasta	2.80836478527e-05
/home/allnutt.t/db/ublast/all_genomes//Musa_acuminata.fasta	2.80604401629e-05
/home/allnutt.t/db/ublast/all_genomes//Alternaria_arborescens.fasta	2.80372652474e-05
/home/allnutt.t/db/ublast/all_genomes//Tuber_melanosporum.fasta	2.80141230409e-05
/home/allnutt.t/db/ublast/all_genomes//Candida_albicans.fasta	2.79910134781e-05
/home/allnutt.t/db/ublast/all_genomes//Aspergillus_glaucus.fasta	2.79679364938e-05
/home/allnutt.t/db/ublast/all_genomes//Metarhizium_robertsii.fasta	2.7944892023e-05
/home/allnutt.t/db/ublast/all_genomes//Pestalotiopsis_fici.fasta	2.79218800011e-05
/home/allnutt.t/db/ublast/all_genomes//Nicotiana_tabacum.fasta	2.78989003632e-05
/home/allnutt.t/db/ublast/all_genomes//Metarhizium_acridum.fasta	2.78759530451e-05
/home/allnutt.t/db/ublast/all_genomes//Pogona_vitticeps.fasta	2.78530379824e-05
/home/allnutt.t/db/ublast/all_genomes//Kwoniella_dejecticola.fasta	2.7830155111e-05
/home/allnutt.t/db/ublast/all_genomes//Pocillopora_damicornis.fasta	2.78073043669e-05
/home/allnutt.t/db/ublast/all_genomes//Wickerhamiella_sorbophila.fasta	2.77844856864e-05
/home/allnutt.t/db/ublast/all_genomes//Dichomitus_squalens.fasta	2.77616990057e-05
/home/allnutt.t/db/ublast/all_genomes//Nematostella_vectensis.fasta	2.77389442614e-05
/home/allnutt.t/db/ublast/all_genomes//Bicyclus_anynana.fasta	2.77162213903e-05
/home/allnutt.t/db/ublast/all_genomes//Lactuca_sativa.fasta	2.76935303291e-05
/home/allnutt.t/db/ublast/all_genomes//Hyphopichia_burtonii.fasta	2.7670871015e-05
/home/allnutt.t/db/ublast/all_genomes//Ceratosolen_solmsi.fasta	2.7648243385e-05
/home/allnutt.t/db/ublast/all_genomes//Litopenaeus_vannamei.fasta	2.76256473765e-05
/home/allnutt.t/db/ublast/all_genomes//Aspergillus_aculeatus.fasta	2.7603082927e-05
/home/allnutt.t/db/ublast/all_genomes//Diplodia_corticola.fasta	2.75805499742e-05
/home/allnutt.t/db/ublast/all_genomes//Aspergillus_nidulans.fasta	2.75580484558e-05
/home/allnutt.t/db/ublast/all_genomes//Cynara_cardunculus.fasta	2.75355783099e-05
/home/allnutt.t/db/ublast/all_genomes//Gallus_gallus.fasta	2.74907318882e-05
/home/allnutt.t/db/ublast/all_genomes//Talaromyces_stipitatus.fasta	2.74683554891e-05
/home/allnutt.t/db/ublast/all_genomes//Tremella_mesenterica.fasta	2.7446010216e-05
/home/allnutt.t/db/ublast/all_genomes//Ashbya_gossypii.fasta	2.74236960076e-05
/home/allnutt.t/db/ublast/all_genomes//Alternaria_alternata.fasta	2.74014128028e-05
/home/allnutt.t/db/ublast/all_genomes//Saprolegnia_diclina.fasta	2.73791605407e-05
/home/allnutt.t/db/ublast/all_genomes//Aspergillus_vadensis.fasta	2.73569391605e-05
/home/allnutt.t/db/ublast/all_genomes//Trichophyton_verrucosum.fasta	2.73347486016e-05
/home/allnutt.t/db/ublast/all_genomes//Eimeria_maxima.fasta	2.73125888036e-05
/home/allnutt.t/db/ublast/all_genomes//Rhagoletis_zephyria.fasta	2.72904597061e-05
/home/allnutt.t/db/ublast/all_genomes//Oncorhynchus_nerka.fasta	2.7268361249e-05
/home/allnutt.t/db/ublast/all_genomes//Cutaneotrichosporon_oleaginosus.fasta	2.72462933722e-05
/home/allnutt.t/db/ublast/all_genomes//Neurospora_crassa.fasta	2.7224256016e-05
/home/allnutt.t/db/ublast/all_genomes//Ascoidea_rubescens.fasta	2.72022491206e-05
/home/allnutt.t/db/ublast/all_genomes//Rhinocladiella_mackenziei.fasta	2.71802726264e-05
/home/allnutt.t/db/ublast/all_genomes//Bipolaris_zeicola.fasta	2.71583264741e-05
/home/allnutt.t/db/ublast/all_genomes//Mixia_osmundae.fasta	2.71364106045e-05
/home/allnutt.t/db/ublast/all_genomes//Fonsecaea_erecta.fasta	2.71145249583e-05
/home/allnutt.t/db/ublast/all_genomes//Trichoderma_virens.fasta	2.70926694768e-05
/home/allnutt.t/db/ublast/all_genomes//Brassica_napus.fasta	2.70708441009e-05
/home/allnutt.t/db/ublast/all_genomes//Dictyostelium_discoideum.fasta	2.70490487722e-05
/home/allnutt.t/db/ublast/all_genomes//Fusarium_fujikuroi.fasta	2.70272834321e-05
/home/allnutt.t/db/ublast/all_genomes//Lachancea_thermotolerans.fasta	2.70055480222e-05
/home/allnutt.t/db/ublast/all_genomes//Harpegnathos_saltator.fasta	2.69838424844e-05
/home/allnutt.t/db/ublast/all_genomes//Tetrapisispora_blattae.fasta	2.69621667605e-05
/home/allnutt.t/db/ublast/all_genomes//Theileria_equi.fasta	2.69405207926e-05
/home/allnutt.t/db/ublast/all_genomes//Ogataea_polymorpha.fasta	2.6918904523e-05
/home/allnutt.t/db/ublast/all_genomes//Crassostrea_virginica.fasta	2.68973178941e-05
/home/allnutt.t/db/ublast/all_genomes//Necator_americanus.fasta	2.68757608483e-05
/home/allnutt.t/db/ublast/all_genomes//Medicago_truncatula.fasta	2.68542333283e-05
/home/allnutt.t/db/ublast/all_genomes//Bipolaris_sorokiniana.fasta	2.68327352769e-05
/home/allnutt.t/db/ublast/all_genomes//Theileria_annulata.fasta	2.68112666371e-05
/home/allnutt.t/db/ublast/all_genomes//Jaminaea_rosea.fasta	2.67898273519e-05
/home/allnutt.t/db/ublast/all_genomes//Aspergillus_nomius.fasta	2.67684173645e-05
/home/allnutt.t/db/ublast/all_genomes//Strongyloides_ratti.fasta	2.67470366185e-05
/home/allnutt.t/db/ublast/all_genomes//Schizosaccharomyces_cryophilus.fasta	2.67256850572e-05
/home/allnutt.t/db/ublast/all_genomes//Aspergillus_niger.fasta	2.67043626243e-05
/home/allnutt.t/db/ublast/all_genomes//Trichoplax_adhaerens.fasta	2.66830692636e-05
/home/allnutt.t/db/ublast/all_genomes//Danio_rerio.fasta	2.6661804919e-05
/home/allnutt.t/db/ublast/all_genomes//Mizuhopecten_yessoensis.fasta	2.66405695347e-05
/home/allnutt.t/db/ublast/all_genomes//Fusarium_venenatum.fasta	2.66193630548e-05
/home/allnutt.t/db/ublast/all_genomes//Encephalitozoon_hellem.fasta	2.65981854237e-05
/home/allnutt.t/db/ublast/all_genomes//Aspergillus_mulundensis.fasta	2.65770365859e-05
/home/allnutt.t/db/ublast/all_genomes//Ceratitis_capitata.fasta	2.6555916486e-05
/home/allnutt.t/db/ublast/all_genomes//Colletotrichum_orchidophilum.fasta	2.65348250688e-05
/home/allnutt.t/db/ublast/all_genomes//Grosmannia_clavigera.fasta	2.65137622792e-05
/home/allnutt.t/db/ublast/all_genomes//Coniophora_puteana.fasta	2.64927280621e-05
/home/allnutt.t/db/ublast/all_genomes//Babesia_microti.fasta	2.64717223629e-05
/home/allnutt.t/db/ublast/all_genomes//Uncinocarpus_reesii.fasta	2.64507451269e-05
/home/allnutt.t/db/ublast/all_genomes//Magnaporthe_oryzae.fasta	2.64297962994e-05
/home/allnutt.t/db/ublast/all_genomes//Candida_viswanathii.fasta	2.6408875826e-05
/home/allnutt.t/db/ublast/all_genomes//Trypanosoma_theileri.fasta	2.63879836525e-05
/home/allnutt.t/db/ublast/all_genomes//Fusarium_pseudograminearum.fasta	2.63671197248e-05
/home/allnutt.t/db/ublast/all_genomes//Pochonia_chlamydosporia.fasta	2.63462839887e-05
/home/allnutt.t/db/ublast/all_genomes//Xenopus_(Silurana).fasta	2.63254763905e-05
/home/allnutt.t/db/ublast/all_genomes//Eurytemora_affinis.fasta	2.63046968764e-05
/home/allnutt.t/db/ublast/all_genomes//Apis_mellifera.fasta	2.62839453928e-05
/home/allnutt.t/db/ublast/all_genomes//Pseudogymnoascus_destructans.fasta	2.62632218862e-05
/home/allnutt.t/db/ublast/all_genomes//Aspergillus_costaricaensis.fasta	2.62425263032e-05
/home/allnutt.t/db/ublast/all_genomes//Osmia_bicornis.fasta	2.62218585907e-05
/home/allnutt.t/db/ublast/all_genomes//Nylanderia_fulva.fasta	2.62012186955e-05
/home/allnutt.t/db/ublast/all_genomes//Malassezia_sympodialis.fasta	2.61806065647e-05
/home/allnutt.t/db/ublast/all_genomes//Cyphellophora_europaea.fasta	2.61600221454e-05
/home/allnutt.t/db/ublast/all_genomes//Aureococcus_anophagefferens.fasta	2.61394653851e-05
/home/allnutt.t/db/ublast/all_genomes//Plasmodium_inui.fasta	2.6118936231e-05
/home/allnutt.t/db/ublast/all_genomes//Leishmania_major.fasta	2.60984346308e-05
/home/allnutt.t/db/ublast/all_genomes//Loa_loa.fasta	2.60779605322e-05
/home/allnutt.t/db/ublast/all_genomes//Scedosporium_apiospermum.fasta	2.6057513883e-05
/home/allnutt.t/db/ublast/all_genomes//Aspergillus_neoniger.fasta	2.60370946311e-05
/home/allnutt.t/db/ublast/all_genomes//Daucus_carota.fasta	2.60167027246e-05
/home/allnutt.t/db/ublast/all_genomes//Glycine_max.fasta	2.59963381117e-05
/home/allnutt.t/db/ublast/all_genomes//Temnothorax_curvispinosus.fasta	2.59760007408e-05
/home/allnutt.t/db/ublast/all_genomes//Malassezia_globosa.fasta	2.59556905603e-05
/home/allnutt.t/db/ublast/all_genomes//Perca_flavescens.fasta	2.59354075187e-05
