# Supplementary material for: Expanding the taxonomic range in the fecal metagenome
Source: BMC Bioinformatics. 2021 Jun 9;22:312. doi: 10.1186/s12859-021-04212-6 (PMC8188691; doi:10.1186/s12859-021-04212-6)
Supplement: Supplementary file 1 — Additional file 1. File containing all scripts and information for benchmarking simulations. This information is also available at the link: https://github.com/theo-allnutt-bioinformatics/Allnutt_etal_2020_expanding_the_taxonomic. [file 12859_2021_4212_MOESM1_ESM.zip › Allnutt_etal_2020_expanding_the_taxonomic-main/sim_abund/euk/sim5.abund]

/home/allnutt.t/db/ublast/all_genomes//Rhizophagus_irregularis.fasta	7.32603119965e-05
/home/allnutt.t/db/ublast/all_genomes//Alternaria_alternata.fasta	7.26661181722e-05
/home/allnutt.t/db/ublast/all_genomes//Trichoderma_asperellum.fasta	7.15021522298e-05
/home/allnutt.t/db/ublast/all_genomes//Branchiostoma_belcheri.fasta	2.81068883826e-05
/home/allnutt.t/db/ublast/all_genomes//Leishmania_infantum.fasta	2.80836478527e-05
/home/allnutt.t/db/ublast/all_genomes//Plasmodium_relictum.fasta	2.80604401629e-05
/home/allnutt.t/db/ublast/all_genomes//Parastagonospora_nodorum.fasta	2.80372652474e-05
/home/allnutt.t/db/ublast/all_genomes//Frankliniella_occidentalis.fasta	2.80141230409e-05
/home/allnutt.t/db/ublast/all_genomes//Schizosaccharomyces_pombe.fasta	2.79910134781e-05
/home/allnutt.t/db/ublast/all_genomes//Coccidioides_posadasii.fasta	2.79679364938e-05
/home/allnutt.t/db/ublast/all_genomes//Oncorhynchus_tshawytscha.fasta	2.7944892023e-05
/home/allnutt.t/db/ublast/all_genomes//Phanerochaete_carnosa.fasta	2.79218800011e-05
/home/allnutt.t/db/ublast/all_genomes//Coturnix_japonica.fasta	2.78989003632e-05
/home/allnutt.t/db/ublast/all_genomes//Pseudomyrmex_gracilis.fasta	2.78759530451e-05
/home/allnutt.t/db/ublast/all_genomes//Phytophthora_sojae.fasta	2.78530379824e-05
/home/allnutt.t/db/ublast/all_genomes//Aspergillus_oryzae.fasta	2.7830155111e-05
/home/allnutt.t/db/ublast/all_genomes//Aspergillus_saccharolyticus.fasta	2.78073043669e-05
/home/allnutt.t/db/ublast/all_genomes//Verruconis_gallopava.fasta	2.77844856864e-05
/home/allnutt.t/db/ublast/all_genomes//Debaryomyces_hansenii.fasta	2.77616990057e-05
/home/allnutt.t/db/ublast/all_genomes//Clavispora_lusitaniae.fasta	2.77389442614e-05
/home/allnutt.t/db/ublast/all_genomes//Postia_placenta.fasta	2.77162213903e-05
/home/allnutt.t/db/ublast/all_genomes//Manihot_esculenta.fasta	2.76935303291e-05
/home/allnutt.t/db/ublast/all_genomes//Trachymyrmex_cornetzi.fasta	2.7670871015e-05
/home/allnutt.t/db/ublast/all_genomes//Babesia_bigemina.fasta	2.7648243385e-05
/home/allnutt.t/db/ublast/all_genomes//Galleria_mellonella.fasta	2.76256473765e-05
/home/allnutt.t/db/ublast/all_genomes//Chenopodium_quinoa.fasta	2.7603082927e-05
/home/allnutt.t/db/ublast/all_genomes//Pestalotiopsis_fici.fasta	2.75805499742e-05
/home/allnutt.t/db/ublast/all_genomes//Amphimedon_queenslandica.fasta	2.75580484558e-05
/home/allnutt.t/db/ublast/all_genomes//Leishmania_donovani.fasta	2.75355783099e-05
/home/allnutt.t/db/ublast/all_genomes//Cucumis_melo.fasta	2.75131394746e-05
/home/allnutt.t/db/ublast/all_genomes//Cryptococcus_amylolentus.fasta	2.74907318882e-05
/home/allnutt.t/db/ublast/all_genomes//Trichoderma_asperellum.fasta	2.74683554891e-05
/home/allnutt.t/db/ublast/all_genomes//Aspergillus_neoniger.fasta	2.7446010216e-05
/home/allnutt.t/db/ublast/all_genomes//Thamnophis_sirtalis.fasta	2.74236960076e-05
/home/allnutt.t/db/ublast/all_genomes//Phytophthora_infestans.fasta	2.74014128028e-05
/home/allnutt.t/db/ublast/all_genomes//Candida_orthopsilosis.fasta	2.73791605407e-05
/home/allnutt.t/db/ublast/all_genomes//Pichia_membranifaciens.fasta	2.73569391605e-05
/home/allnutt.t/db/ublast/all_genomes//Olea_europaea.fasta	2.73347486016e-05
/home/allnutt.t/db/ublast/all_genomes//Verticillium_nonalfalfae.fasta	2.73125888036e-05
/home/allnutt.t/db/ublast/all_genomes//Kluyveromyces_marxianus.fasta	2.72904597061e-05
/home/allnutt.t/db/ublast/all_genomes//Ictalurus_punctatus.fasta	2.7268361249e-05
/home/allnutt.t/db/ublast/all_genomes//Aphis_gossypii.fasta	2.72462933722e-05
/home/allnutt.t/db/ublast/all_genomes//Encephalitozoon_hellem.fasta	2.7224256016e-05
/home/allnutt.t/db/ublast/all_genomes//Exophiala_oligosperma.fasta	2.72022491206e-05
/home/allnutt.t/db/ublast/all_genomes//Oncorhynchus_nerka.fasta	2.71802726264e-05
/home/allnutt.t/db/ublast/all_genomes//Torulaspora_delbrueckii.fasta	2.71583264741e-05
/home/allnutt.t/db/ublast/all_genomes//Homo_sapiens.fasta	2.71364106045e-05
/home/allnutt.t/db/ublast/all_genomes//Entamoeba_invadens.fasta	2.71145249583e-05
/home/allnutt.t/db/ublast/all_genomes//Tetrapisispora_phaffii.fasta	2.70926694768e-05
/home/allnutt.t/db/ublast/all_genomes//Tsuchiyaea_wingfieldii.fasta	2.70708441009e-05
/home/allnutt.t/db/ublast/all_genomes//Equus_caballus.fasta	2.70490487722e-05
/home/allnutt.t/db/ublast/all_genomes//Marssonina_brunnea.fasta	2.70272834321e-05
/home/allnutt.t/db/ublast/all_genomes//Pneumocystis_carinii.fasta	2.70055480222e-05
/home/allnutt.t/db/ublast/all_genomes//Rasamsonia_emersonii.fasta	2.69838424844e-05
/home/allnutt.t/db/ublast/all_genomes//Kazachstania_naganishii.fasta	2.69621667605e-05
/home/allnutt.t/db/ublast/all_genomes//Plasmodium_coatneyi.fasta	2.69405207926e-05
/home/allnutt.t/db/ublast/all_genomes//Sipha_flava.fasta	2.6918904523e-05
/home/allnutt.t/db/ublast/all_genomes//Pyricularia_pennisetigena.fasta	2.68973178941e-05
/home/allnutt.t/db/ublast/all_genomes//Baudoinia_panamericana.fasta	2.68757608483e-05
/home/allnutt.t/db/ublast/all_genomes//Metarhizium_brunneum.fasta	2.68542333283e-05
/home/allnutt.t/db/ublast/all_genomes//Bipolaris_victoriae.fasta	2.68327352769e-05
/home/allnutt.t/db/ublast/all_genomes//Agrilus_planipennis.fasta	2.68112666371e-05
/home/allnutt.t/db/ublast/all_genomes//Plasmodium_reichenowi.fasta	2.67898273519e-05
/home/allnutt.t/db/ublast/all_genomes//Aspergillus_nidulans.fasta	2.67684173645e-05
/home/allnutt.t/db/ublast/all_genomes//Caenorhabditis_elegans.fasta	2.67470366185e-05
/home/allnutt.t/db/ublast/all_genomes//Capra_hircus.fasta	2.67256850572e-05
/home/allnutt.t/db/ublast/all_genomes//Trichoderma_citrinoviride.fasta	2.67043626243e-05
/home/allnutt.t/db/ublast/all_genomes//Lobosporangium_transversale.fasta	2.66830692636e-05
/home/allnutt.t/db/ublast/all_genomes//Monopterus_albus.fasta	2.6661804919e-05
/home/allnutt.t/db/ublast/all_genomes//Temnothorax_curvispinosus.fasta	2.66405695347e-05
/home/allnutt.t/db/ublast/all_genomes//Stylophora_pistillata.fasta	2.66193630548e-05
/home/allnutt.t/db/ublast/all_genomes//Wickerhamomyces_anomalus.fasta	2.65981854237e-05
/home/allnutt.t/db/ublast/all_genomes//Kazachstania_africana.fasta	2.65770365859e-05
/home/allnutt.t/db/ublast/all_genomes//Anas_platyrhynchos.fasta	2.6555916486e-05
/home/allnutt.t/db/ublast/all_genomes//Aspergillus_fumigatus.fasta	2.65348250688e-05
/home/allnutt.t/db/ublast/all_genomes//Coniophora_puteana.fasta	2.65137622792e-05
/home/allnutt.t/db/ublast/all_genomes//Notechis_scutatus.fasta	2.64927280621e-05
/home/allnutt.t/db/ublast/all_genomes//Tilletiopsis_washingtonensis.fasta	2.64717223629e-05
/home/allnutt.t/db/ublast/all_genomes//Trametes_versicolor.fasta	2.64507451269e-05
/home/allnutt.t/db/ublast/all_genomes//Schistosoma_haematobium,.fasta	2.64297962994e-05
/home/allnutt.t/db/ublast/all_genomes//Harpegnathos_saltator.fasta	2.6408875826e-05
/home/allnutt.t/db/ublast/all_genomes//Plasmodium_inui.fasta	2.63879836525e-05
/home/allnutt.t/db/ublast/all_genomes//Fusarium_pseudograminearum.fasta	2.63671197248e-05
/home/allnutt.t/db/ublast/all_genomes//Arthrobotrys_oligospora.fasta	2.63462839887e-05
/home/allnutt.t/db/ublast/all_genomes//Arabidopsis_thaliana.fasta	2.63254763905e-05
/home/allnutt.t/db/ublast/all_genomes//Schizosaccharomyces_japonicus.fasta	2.63046968764e-05
/home/allnutt.t/db/ublast/all_genomes//Eremothecium_gossypii.fasta	2.62839453928e-05
/home/allnutt.t/db/ublast/all_genomes//Beauveria_bassiana.fasta	2.62632218862e-05
/home/allnutt.t/db/ublast/all_genomes//Aureobasidium_pullulans.fasta	2.62425263032e-05
/home/allnutt.t/db/ublast/all_genomes//Giardia_lamblia.fasta	2.62218585907e-05
/home/allnutt.t/db/ublast/all_genomes//Pochonia_chlamydosporia.fasta	2.62012186955e-05
/home/allnutt.t/db/ublast/all_genomes//Fusarium_fujikuroi.fasta	2.61806065647e-05
/home/allnutt.t/db/ublast/all_genomes//Perca_flavescens.fasta	2.61600221454e-05
/home/allnutt.t/db/ublast/all_genomes//Aspergillus_thermomutatus.fasta	2.61394653851e-05
/home/allnutt.t/db/ublast/all_genomes//Aspergillus_flavus.fasta	2.6118936231e-05
/home/allnutt.t/db/ublast/all_genomes//Limulus_polyphemus.fasta	2.60984346308e-05
/home/allnutt.t/db/ublast/all_genomes//Osmia_bicornis.fasta	2.60779605322e-05
/home/allnutt.t/db/ublast/all_genomes//Vitis_vinifera.fasta	2.6057513883e-05
/home/allnutt.t/db/ublast/all_genomes//Hevea_brasiliensis.fasta	2.60370946311e-05
/home/allnutt.t/db/ublast/all_genomes//Mizuhopecten_yessoensis.fasta	2.60167027246e-05
/home/allnutt.t/db/ublast/all_genomes//Hyposmocoma_kahamanoa.fasta	2.59963381117e-05
/home/allnutt.t/db/ublast/all_genomes//Callorhinchus_milii.fasta	2.59760007408e-05
/home/allnutt.t/db/ublast/all_genomes//Vigna_radiata.fasta	2.59556905603e-05
/home/allnutt.t/db/ublast/all_genomes//Anopheles_gambiae.fasta	2.59354075187e-05
