# Supplementary material for: Expanding the taxonomic range in the fecal metagenome
Source: BMC Bioinformatics. 2021 Jun 9;22:312. doi: 10.1186/s12859-021-04212-6 (PMC8188691; doi:10.1186/s12859-021-04212-6)
Supplement: Supplementary file 1 — Additional file 1. File containing all scripts and information for benchmarking simulations. This information is also available at the link: https://github.com/theo-allnutt-bioinformatics/Allnutt_etal_2020_expanding_the_taxonomic. [file 12859_2021_4212_MOESM1_ESM.zip › Allnutt_etal_2020_expanding_the_taxonomic-main/sim_abund/euk/sim6.abund]

/home/allnutt.t/db/ublast/all_genomes//Chenopodium_quinoa.fasta	7.83293217234e-05
/home/allnutt.t/db/ublast/all_genomes//Bos_taurus.fasta	7.68768406513e-05
/home/allnutt.t/db/ublast/all_genomes//Helianthus_annuus.fasta	7.13875095334e-05
/home/allnutt.t/db/ublast/all_genomes//Cephus_cinctus.fasta	2.81068883826e-05
/home/allnutt.t/db/ublast/all_genomes//Crocodylus_porosus.fasta	2.80836478527e-05
/home/allnutt.t/db/ublast/all_genomes//Trichophyton_benhamiae.fasta	2.80604401629e-05
/home/allnutt.t/db/ublast/all_genomes//Kockovaella_imperatae.fasta	2.80372652474e-05
/home/allnutt.t/db/ublast/all_genomes//Leptomonas_pyrrhocoris.fasta	2.80141230409e-05
/home/allnutt.t/db/ublast/all_genomes//Meira_miltonrushii.fasta	2.79910134781e-05
/home/allnutt.t/db/ublast/all_genomes//Coturnix_japonica.fasta	2.79679364938e-05
/home/allnutt.t/db/ublast/all_genomes//Cryptomonas_paramecium.fasta	2.7944892023e-05
/home/allnutt.t/db/ublast/all_genomes//Acanthamoeba_castellanii.fasta	2.79218800011e-05
/home/allnutt.t/db/ublast/all_genomes//Elaeis_guineensis.fasta	2.78989003632e-05
/home/allnutt.t/db/ublast/all_genomes//Olea_europaea.fasta	2.78759530451e-05
/home/allnutt.t/db/ublast/all_genomes//Neurospora_crassa.fasta	2.78530379824e-05
/home/allnutt.t/db/ublast/all_genomes//Rhagoletis_zephyria.fasta	2.7830155111e-05
/home/allnutt.t/db/ublast/all_genomes//Purpureocillium_lilacinum.fasta	2.78073043669e-05
/home/allnutt.t/db/ublast/all_genomes//Rhizophagus_irregularis.fasta	2.77844856864e-05
/home/allnutt.t/db/ublast/all_genomes//Pyrenophora_tritici-repentis.fasta	2.77616990057e-05
/home/allnutt.t/db/ublast/all_genomes//Schistosoma_haematobium,.fasta	2.77389442614e-05
/home/allnutt.t/db/ublast/all_genomes//Trichophyton_rubrum.fasta	2.77162213903e-05
/home/allnutt.t/db/ublast/all_genomes//Octopus_vulgaris.fasta	2.76935303291e-05
/home/allnutt.t/db/ublast/all_genomes//Gloeophyllum_trabeum.fasta	2.7670871015e-05
/home/allnutt.t/db/ublast/all_genomes//Stylophora_pistillata.fasta	2.7648243385e-05
/home/allnutt.t/db/ublast/all_genomes//Fusarium_pseudograminearum.fasta	2.76256473765e-05
/home/allnutt.t/db/ublast/all_genomes//Bombus_impatiens.fasta	2.7603082927e-05
/home/allnutt.t/db/ublast/all_genomes//Hydra_magnipapillata.fasta	2.75805499742e-05
/home/allnutt.t/db/ublast/all_genomes//Trichoderma_reesei.fasta	2.75580484558e-05
/home/allnutt.t/db/ublast/all_genomes//Saccharomyces_eubayanus.fasta	2.75355783099e-05
/home/allnutt.t/db/ublast/all_genomes//Plasmopara_halstedii.fasta	2.75131394746e-05
/home/allnutt.t/db/ublast/all_genomes//Dictyostelium_fasciculatum.fasta	2.74907318882e-05
/home/allnutt.t/db/ublast/all_genomes//Cyberlindnera_jadinii.fasta	2.74683554891e-05
/home/allnutt.t/db/ublast/all_genomes//Thecamonas_trahens.fasta	2.7446010216e-05
/home/allnutt.t/db/ublast/all_genomes//Solenopsis_invicta.fasta	2.74236960076e-05
/home/allnutt.t/db/ublast/all_genomes//Aspergillus_saccharolyticus.fasta	2.74014128028e-05
/home/allnutt.t/db/ublast/all_genomes//Colletotrichum_orchidophilum.fasta	2.73791605407e-05
/home/allnutt.t/db/ublast/all_genomes//Anabas_testudineus.fasta	2.73569391605e-05
/home/allnutt.t/db/ublast/all_genomes//Tremella_mesenterica.fasta	2.73347486016e-05
/home/allnutt.t/db/ublast/all_genomes//Litopenaeus_vannamei.fasta	2.73125888036e-05
/home/allnutt.t/db/ublast/all_genomes//Phaseolus_vulgaris.fasta	2.72904597061e-05
/home/allnutt.t/db/ublast/all_genomes//Colletotrichum_higginsianum.fasta	2.7268361249e-05
/home/allnutt.t/db/ublast/all_genomes//Saitoella_complicata.fasta	2.72462933722e-05
/home/allnutt.t/db/ublast/all_genomes//Corvus_brachyrhynchos.fasta	2.7224256016e-05
/home/allnutt.t/db/ublast/all_genomes//Eimeria_necatrix.fasta	2.72022491206e-05
/home/allnutt.t/db/ublast/all_genomes//Oncorhynchus_mykiss.fasta	2.71802726264e-05
/home/allnutt.t/db/ublast/all_genomes//Baudoinia_panamericana.fasta	2.71583264741e-05
/home/allnutt.t/db/ublast/all_genomes//Eutrema_salsugineum.fasta	2.71364106045e-05
/home/allnutt.t/db/ublast/all_genomes//Papilio_machaon.fasta	2.71145249583e-05
/home/allnutt.t/db/ublast/all_genomes//Bigelowiella_natans.fasta	2.70926694768e-05
/home/allnutt.t/db/ublast/all_genomes//Brassica_napus.fasta	2.70708441009e-05
/home/allnutt.t/db/ublast/all_genomes//Scedosporium_apiospermum.fasta	2.70490487722e-05
/home/allnutt.t/db/ublast/all_genomes//Ceratina_calcarata.fasta	2.70272834321e-05
/home/allnutt.t/db/ublast/all_genomes//Aspergillus_campestris.fasta	2.70055480222e-05
/home/allnutt.t/db/ublast/all_genomes//Spinacia_oleracea.fasta	2.69838424844e-05
/home/allnutt.t/db/ublast/all_genomes//Chenopodium_quinoa.fasta	2.69621667605e-05
/home/allnutt.t/db/ublast/all_genomes//Kuraishia_capsulata.fasta	2.69405207926e-05
/home/allnutt.t/db/ublast/all_genomes//Aspergillus_ibericus.fasta	2.6918904523e-05
/home/allnutt.t/db/ublast/all_genomes//Verticillium_nonalfalfae.fasta	2.68973178941e-05
/home/allnutt.t/db/ublast/all_genomes//Naumovozyma_castellii.fasta	2.68757608483e-05
/home/allnutt.t/db/ublast/all_genomes//Debaryomyces_fabryi.fasta	2.68542333283e-05
/home/allnutt.t/db/ublast/all_genomes//Trypanosoma_brucei.fasta	2.68327352769e-05
/home/allnutt.t/db/ublast/all_genomes//Pseudozyma_hubeiensis.fasta	2.68112666371e-05
/home/allnutt.t/db/ublast/all_genomes//Trypanosoma_conorhini.fasta	2.67898273519e-05
/home/allnutt.t/db/ublast/all_genomes//Eurytemora_affinis.fasta	2.67684173645e-05
/home/allnutt.t/db/ublast/all_genomes//Eimeria_tenella.fasta	2.67470366185e-05
/home/allnutt.t/db/ublast/all_genomes//Marssonina_brunnea.fasta	2.67256850572e-05
/home/allnutt.t/db/ublast/all_genomes//Sugiyamaella_lignohabitans.fasta	2.67043626243e-05
/home/allnutt.t/db/ublast/all_genomes//Wallemia_mellicola.fasta	2.66830692636e-05
/home/allnutt.t/db/ublast/all_genomes//Microplitis_demolitor.fasta	2.6661804919e-05
/home/allnutt.t/db/ublast/all_genomes//Phanerochaete_carnosa.fasta	2.66405695347e-05
/home/allnutt.t/db/ublast/all_genomes//Carassius_auratus.fasta	2.66193630548e-05
/home/allnutt.t/db/ublast/all_genomes//Zootermopsis_nevadensis.fasta	2.65981854237e-05
/home/allnutt.t/db/ublast/all_genomes//Amyelois_transitella.fasta	2.65770365859e-05
/home/allnutt.t/db/ublast/all_genomes//Ricinus_communis.fasta	2.6555916486e-05
/home/allnutt.t/db/ublast/all_genomes//Cynara_cardunculus.fasta	2.65348250688e-05
/home/allnutt.t/db/ublast/all_genomes//Phoenix_dactylifera.fasta	2.65137622792e-05
/home/allnutt.t/db/ublast/all_genomes//Postia_placenta.fasta	2.64927280621e-05
/home/allnutt.t/db/ublast/all_genomes//Strongylocentrotus_purpuratus.fasta	2.64717223629e-05
/home/allnutt.t/db/ublast/all_genomes//Gregarina_niphandrodes.fasta	2.64507451269e-05
/home/allnutt.t/db/ublast/all_genomes//Cryptosporidium_ubiquitum.fasta	2.64297962994e-05
/home/allnutt.t/db/ublast/all_genomes//Thermothelomyces_thermophila.fasta	2.6408875826e-05
/home/allnutt.t/db/ublast/all_genomes//Trypanosoma_cruzi.fasta	2.63879836525e-05
/home/allnutt.t/db/ublast/all_genomes//Salpingoeca_rosetta.fasta	2.63671197248e-05
/home/allnutt.t/db/ublast/all_genomes//Rhizopus_microsporus.fasta	2.63462839887e-05
/home/allnutt.t/db/ublast/all_genomes//Anser_cygnoides.fasta	2.63254763905e-05
/home/allnutt.t/db/ublast/all_genomes//Tetrahymena_thermophila.fasta	2.63046968764e-05
/home/allnutt.t/db/ublast/all_genomes//Formica_exsecta.fasta	2.62839453928e-05
/home/allnutt.t/db/ublast/all_genomes//Trypanosoma_rangeli.fasta	2.62632218862e-05
/home/allnutt.t/db/ublast/all_genomes//Histoplasma_capsulatum.fasta	2.62425263032e-05
/home/allnutt.t/db/ublast/all_genomes//Sorghum_bicolor.fasta	2.62218585907e-05
/home/allnutt.t/db/ublast/all_genomes//Anas_platyrhynchos.fasta	2.62012186955e-05
/home/allnutt.t/db/ublast/all_genomes//Leishmania_mexicana.fasta	2.61806065647e-05
/home/allnutt.t/db/ublast/all_genomes//Nosema_ceranae.fasta	2.61394653851e-05
/home/allnutt.t/db/ublast/all_genomes//Aphanomyces_invadans.fasta	2.6118936231e-05
/home/allnutt.t/db/ublast/all_genomes//Aethina_tumida.fasta	2.60984346308e-05
/home/allnutt.t/db/ublast/all_genomes//Entamoeba_nuttalli.fasta	2.60779605322e-05
/home/allnutt.t/db/ublast/all_genomes//Cryptococcus_gattii.fasta	2.6057513883e-05
/home/allnutt.t/db/ublast/all_genomes//Ciona_intestinalis.fasta	2.60370946311e-05
/home/allnutt.t/db/ublast/all_genomes//Trichoderma_harzianum.fasta	2.60167027246e-05
/home/allnutt.t/db/ublast/all_genomes//Homo_sapiens.fasta	2.59963381117e-05
/home/allnutt.t/db/ublast/all_genomes//Mus_musculus.fasta	2.59760007408e-05
/home/allnutt.t/db/ublast/all_genomes//Beauveria_bassiana.fasta	2.59556905603e-05
/home/allnutt.t/db/ublast/all_genomes//Oryza_sativa.fasta	2.59354075187e-05
