# Supplementary material for: Expanding the taxonomic range in the fecal metagenome
Source: BMC Bioinformatics. 2021 Jun 9;22:312. doi: 10.1186/s12859-021-04212-6 (PMC8188691; doi:10.1186/s12859-021-04212-6)
Supplement: Supplementary file 1 — Additional file 1. File containing all scripts and information for benchmarking simulations. This information is also available at the link: https://github.com/theo-allnutt-bioinformatics/Allnutt_etal_2020_expanding_the_taxonomic. [file 12859_2021_4212_MOESM1_ESM.zip › Allnutt_etal_2020_expanding_the_taxonomic-main/sim_abund/euk/sim7.abund]

/home/allnutt.t/db/ublast/all_genomes//Helianthus_annuus.fasta	7.30216408956e-05
/home/allnutt.t/db/ublast/all_genomes//Schizophyllum_commune.fasta	2.81068883826e-05
/home/allnutt.t/db/ublast/all_genomes//Arthrobotrys_oligospora.fasta	2.80836478527e-05
/home/allnutt.t/db/ublast/all_genomes//Setosphaeria_turcica.fasta	2.80604401629e-05
/home/allnutt.t/db/ublast/all_genomes//Marssonina_brunnea.fasta	2.80372652474e-05
/home/allnutt.t/db/ublast/all_genomes//Trichoplax_adhaerens.fasta	2.80141230409e-05
/home/allnutt.t/db/ublast/all_genomes//Ogataea_parapolymorpha.fasta	2.79910134781e-05
/home/allnutt.t/db/ublast/all_genomes//Theobroma_cacao.fasta	2.79679364938e-05
/home/allnutt.t/db/ublast/all_genomes//Diabrotica_virgifera.fasta	2.7944892023e-05
/home/allnutt.t/db/ublast/all_genomes//Stylophora_pistillata.fasta	2.79218800011e-05
/home/allnutt.t/db/ublast/all_genomes//Sus_scrofa.fasta	2.78989003632e-05
/home/allnutt.t/db/ublast/all_genomes//Habropoda_laboriosa.fasta	2.78759530451e-05
/home/allnutt.t/db/ublast/all_genomes//Theileria_orientalis.fasta	2.78530379824e-05
/home/allnutt.t/db/ublast/all_genomes//Trichosporon_asahii.fasta	2.7830155111e-05
/home/allnutt.t/db/ublast/all_genomes//Eimeria_acervulina.fasta	2.78073043669e-05
/home/allnutt.t/db/ublast/all_genomes//Exophiala_mesophila.fasta	2.77844856864e-05
/home/allnutt.t/db/ublast/all_genomes//Acromyrmex_echinatior.fasta	2.77616990057e-05
/home/allnutt.t/db/ublast/all_genomes//Aspergillus_steynii.fasta	2.77389442614e-05
/home/allnutt.t/db/ublast/all_genomes//Byssochlamys_spectabilis.fasta	2.77162213903e-05
/home/allnutt.t/db/ublast/all_genomes//Talaromyces_atroroseus.fasta	2.76935303291e-05
/home/allnutt.t/db/ublast/all_genomes//Cephus_cinctus.fasta	2.7670871015e-05
/home/allnutt.t/db/ublast/all_genomes//Brassica_napus.fasta	2.7648243385e-05
/home/allnutt.t/db/ublast/all_genomes//Komagataella_phaffii.fasta	2.76256473765e-05
/home/allnutt.t/db/ublast/all_genomes//Rhodotorula_graminis.fasta	2.7603082927e-05
/home/allnutt.t/db/ublast/all_genomes//Aspergillus_lacticoffeatus.fasta	2.75805499742e-05
/home/allnutt.t/db/ublast/all_genomes//Callorhinchus_milii.fasta	2.75580484558e-05
/home/allnutt.t/db/ublast/all_genomes//Mitosporidium_daphniae.fasta	2.75355783099e-05
/home/allnutt.t/db/ublast/all_genomes//Saprolegnia_diclina.fasta	2.75131394746e-05
/home/allnutt.t/db/ublast/all_genomes//Candida_orthopsilosis.fasta	2.74907318882e-05
/home/allnutt.t/db/ublast/all_genomes//Tremella_mesenterica.fasta	2.74683554891e-05
/home/allnutt.t/db/ublast/all_genomes//Solenopsis_invicta.fasta	2.7446010216e-05
/home/allnutt.t/db/ublast/all_genomes//Zymoseptoria_tritici.fasta	2.74236960076e-05
/home/allnutt.t/db/ublast/all_genomes//Vanessa_tameamea.fasta	2.74014128028e-05
/home/allnutt.t/db/ublast/all_genomes//Trichoderma_harzianum.fasta	2.73791605407e-05
/home/allnutt.t/db/ublast/all_genomes//Cryptosporidium_muris.fasta	2.73569391605e-05
/home/allnutt.t/db/ublast/all_genomes//Theileria_equi.fasta	2.73347486016e-05
/home/allnutt.t/db/ublast/all_genomes//Kwoniella_mangroviensis.fasta	2.73125888036e-05
/home/allnutt.t/db/ublast/all_genomes//Verticillium_dahliae.fasta	2.72904597061e-05
/home/allnutt.t/db/ublast/all_genomes//Ovis_aries.fasta	2.7268361249e-05
/home/allnutt.t/db/ublast/all_genomes//Trametes_versicolor.fasta	2.72462933722e-05
/home/allnutt.t/db/ublast/all_genomes//Vavraia_culicis.fasta	2.7224256016e-05
/home/allnutt.t/db/ublast/all_genomes//Capra_hircus.fasta	2.72022491206e-05
/home/allnutt.t/db/ublast/all_genomes//Perkinsus_marinus.fasta	2.71802726264e-05
/home/allnutt.t/db/ublast/all_genomes//Arachis_hypogaea.fasta	2.71583264741e-05
/home/allnutt.t/db/ublast/all_genomes//Histoplasma_capsulatum.fasta	2.71364106045e-05
/home/allnutt.t/db/ublast/all_genomes//Trichophyton_benhamiae.fasta	2.71145249583e-05
/home/allnutt.t/db/ublast/all_genomes//Phialophora_attae.fasta	2.70926694768e-05
/home/allnutt.t/db/ublast/all_genomes//Alternaria_arborescens.fasta	2.70708441009e-05
/home/allnutt.t/db/ublast/all_genomes//Wallemia_mellicola.fasta	2.70490487722e-05
/home/allnutt.t/db/ublast/all_genomes//Spathaspora_passalidarum.fasta	2.70272834321e-05
/home/allnutt.t/db/ublast/all_genomes//Grosmannia_clavigera.fasta	2.70055480222e-05
/home/allnutt.t/db/ublast/all_genomes//Oncorhynchus_mykiss.fasta	2.69838424844e-05
/home/allnutt.t/db/ublast/all_genomes//Polistes_canadensis.fasta	2.69621667605e-05
/home/allnutt.t/db/ublast/all_genomes//Fusarium_pseudograminearum.fasta	2.69405207926e-05
/home/allnutt.t/db/ublast/all_genomes//Schizosaccharomyces_japonicus.fasta	2.6918904523e-05
/home/allnutt.t/db/ublast/all_genomes//Leishmania_donovani.fasta	2.68973178941e-05
/home/allnutt.t/db/ublast/all_genomes//Bactrocera_cucurbitae.fasta	2.68757608483e-05
/home/allnutt.t/db/ublast/all_genomes//Pyrenophora_tritici-repentis.fasta	2.68542333283e-05
/home/allnutt.t/db/ublast/all_genomes//Loa_loa.fasta	2.68327352769e-05
/home/allnutt.t/db/ublast/all_genomes//Alternaria_alternata.fasta	2.68112666371e-05
/home/allnutt.t/db/ublast/all_genomes//Chenopodium_quinoa.fasta	2.67898273519e-05
/home/allnutt.t/db/ublast/all_genomes//Plasmodium_relictum.fasta	2.67684173645e-05
/home/allnutt.t/db/ublast/all_genomes//Cucumis_sativus.fasta	2.67470366185e-05
/home/allnutt.t/db/ublast/all_genomes//Asparagus_officinalis.fasta	2.67256850572e-05
/home/allnutt.t/db/ublast/all_genomes//Kwoniella_bestiolae.fasta	2.67043626243e-05
/home/allnutt.t/db/ublast/all_genomes//Fonsecaea_pedrosoi.fasta	2.66830692636e-05
/home/allnutt.t/db/ublast/all_genomes//Fonsecaea_multimorphosa.fasta	2.6661804919e-05
/home/allnutt.t/db/ublast/all_genomes//Caenorhabditis_elegans.fasta	2.66405695347e-05
/home/allnutt.t/db/ublast/all_genomes//Juglans_regia.fasta	2.66193630548e-05
/home/allnutt.t/db/ublast/all_genomes//Crassostrea_virginica.fasta	2.65981854237e-05
/home/allnutt.t/db/ublast/all_genomes//Talaromyces_stipitatus.fasta	2.65770365859e-05
/home/allnutt.t/db/ublast/all_genomes//Sodiomyces_alkalinus.fasta	2.6555916486e-05
/home/allnutt.t/db/ublast/all_genomes//Plasmodium_yoelii.fasta	2.65348250688e-05
/home/allnutt.t/db/ublast/all_genomes//Nematostella_vectensis.fasta	2.65137622792e-05
/home/allnutt.t/db/ublast/all_genomes//Bos_taurus.fasta	2.64927280621e-05
/home/allnutt.t/db/ublast/all_genomes//Gallus_gallus.fasta	2.64717223629e-05
/home/allnutt.t/db/ublast/all_genomes//Cyclospora_cayetanensis.fasta	2.64507451269e-05
/home/allnutt.t/db/ublast/all_genomes//Ceratina_calcarata.fasta	2.64297962994e-05
/home/allnutt.t/db/ublast/all_genomes//Bipolaris_maydis.fasta	2.6408875826e-05
/home/allnutt.t/db/ublast/all_genomes//Rhizopus_microsporus.fasta	2.63879836525e-05
/home/allnutt.t/db/ublast/all_genomes//Aphanomyces_invadans.fasta	2.63671197248e-05
/home/allnutt.t/db/ublast/all_genomes//Leishmania_braziliensis.fasta	2.63462839887e-05
/home/allnutt.t/db/ublast/all_genomes//Hyposmocoma_kahamanoa.fasta	2.63254763905e-05
/home/allnutt.t/db/ublast/all_genomes//Ciona_intestinalis.fasta	2.63046968764e-05
/home/allnutt.t/db/ublast/all_genomes//Kluyveromyces_lactis.fasta	2.62839453928e-05
/home/allnutt.t/db/ublast/all_genomes//Capronia_epimyces.fasta	2.62632218862e-05
/home/allnutt.t/db/ublast/all_genomes//Rattus_norvegicus.fasta	2.62425263032e-05
/home/allnutt.t/db/ublast/all_genomes//Entamoeba_invadens.fasta	2.62218585907e-05
/home/allnutt.t/db/ublast/all_genomes//Pichia_membranifaciens.fasta	2.62012186955e-05
/home/allnutt.t/db/ublast/all_genomes//Trichinella_spiralis.fasta	2.61806065647e-05
/home/allnutt.t/db/ublast/all_genomes//Kazachstania_africana.fasta	2.61600221454e-05
/home/allnutt.t/db/ublast/all_genomes//Phytophthora_infestans.fasta	2.61394653851e-05
/home/allnutt.t/db/ublast/all_genomes//Plasmodium_fragile.fasta	2.6118936231e-05
/home/allnutt.t/db/ublast/all_genomes//Temnothorax_curvispinosus.fasta	2.60984346308e-05
/home/allnutt.t/db/ublast/all_genomes//Camponotus_floridanus.fasta	2.60779605322e-05
/home/allnutt.t/db/ublast/all_genomes//Plasmodium_vivax.fasta	2.6057513883e-05
/home/allnutt.t/db/ublast/all_genomes//Ananas_comosus.fasta	2.60370946311e-05
/home/allnutt.t/db/ublast/all_genomes//Formica_exsecta.fasta	2.60167027246e-05
/home/allnutt.t/db/ublast/all_genomes//Yarrowia_lipolytica.fasta	2.59963381117e-05
/home/allnutt.t/db/ublast/all_genomes//Nosema_ceranae.fasta	2.59760007408e-05
/home/allnutt.t/db/ublast/all_genomes//Fusarium_venenatum.fasta	2.59556905603e-05
/home/allnutt.t/db/ublast/all_genomes//Neurospora_tetrasperma.fasta	2.59354075187e-05
