# Supplementary material for: Expanding the taxonomic range in the fecal metagenome
Source: BMC Bioinformatics. 2021 Jun 9;22:312. doi: 10.1186/s12859-021-04212-6 (PMC8188691; doi:10.1186/s12859-021-04212-6)
Supplement: Supplementary file 1 — Additional file 1. File containing all scripts and information for benchmarking simulations. This information is also available at the link: https://github.com/theo-allnutt-bioinformatics/Allnutt_etal_2020_expanding_the_taxonomic. [file 12859_2021_4212_MOESM1_ESM.zip › Allnutt_etal_2020_expanding_the_taxonomic-main/sim_abund/euk/sim8.abund]

/home/allnutt.t/db/ublast/all_genomes//Phaseolus_vulgaris.fasta	7.87336160016e-05
/home/allnutt.t/db/ublast/all_genomes//Capra_hircus.fasta	7.54698158124e-05
/home/allnutt.t/db/ublast/all_genomes//Trichoderma_atroviride.fasta	7.17323843611e-05
/home/allnutt.t/db/ublast/all_genomes//Bactrocera_dorsalis.fasta	2.81068883826e-05
/home/allnutt.t/db/ublast/all_genomes//Vanessa_tameamea.fasta	2.80836478527e-05
/home/allnutt.t/db/ublast/all_genomes//Equus_caballus.fasta	2.80604401629e-05
/home/allnutt.t/db/ublast/all_genomes//Stereum_hirsutum.fasta	2.80372652474e-05
/home/allnutt.t/db/ublast/all_genomes//Setosphaeria_turcica.fasta	2.80141230409e-05
/home/allnutt.t/db/ublast/all_genomes//Durio_zibethinus.fasta	2.79910134781e-05
/home/allnutt.t/db/ublast/all_genomes//Encephalitozoon_hellem.fasta	2.79679364938e-05
/home/allnutt.t/db/ublast/all_genomes//Endocarpon_pusillum.fasta	2.7944892023e-05
/home/allnutt.t/db/ublast/all_genomes//Pichia_membranifaciens.fasta	2.79218800011e-05
/home/allnutt.t/db/ublast/all_genomes//Fonsecaea_erecta.fasta	2.78759530451e-05
/home/allnutt.t/db/ublast/all_genomes//Pyricularia_pennisetigena.fasta	2.78530379824e-05
/home/allnutt.t/db/ublast/all_genomes//Solenopsis_invicta.fasta	2.7830155111e-05
/home/allnutt.t/db/ublast/all_genomes//Pyrenophora_tritici-repentis.fasta	2.78073043669e-05
/home/allnutt.t/db/ublast/all_genomes//Dromaius_novaehollandiae.fasta	2.77844856864e-05
/home/allnutt.t/db/ublast/all_genomes//Camponotus_floridanus.fasta	2.77616990057e-05
/home/allnutt.t/db/ublast/all_genomes//Entamoeba_nuttalli.fasta	2.77389442614e-05
/home/allnutt.t/db/ublast/all_genomes//Cryptomonas_paramecium.fasta	2.77162213903e-05
/home/allnutt.t/db/ublast/all_genomes//Aspergillus_candidus.fasta	2.76935303291e-05
/home/allnutt.t/db/ublast/all_genomes//Leptosphaeria_maculans.fasta	2.7670871015e-05
/home/allnutt.t/db/ublast/all_genomes//Leptomonas_pyrrhocoris.fasta	2.7648243385e-05
/home/allnutt.t/db/ublast/all_genomes//Plasmodium_falciparum.fasta	2.76256473765e-05
/home/allnutt.t/db/ublast/all_genomes//Aspergillus_brunneoviolaceus.fasta	2.7603082927e-05
/home/allnutt.t/db/ublast/all_genomes//Pseudomyrmex_gracilis.fasta	2.75805499742e-05
/home/allnutt.t/db/ublast/all_genomes//Phanerochaete_carnosa.fasta	2.75580484558e-05
/home/allnutt.t/db/ublast/all_genomes//Verruconis_gallopava.fasta	2.75355783099e-05
/home/allnutt.t/db/ublast/all_genomes//Plasmodium_fragile.fasta	2.75131394746e-05
/home/allnutt.t/db/ublast/all_genomes//Trichoplusia_ni.fasta	2.74907318882e-05
/home/allnutt.t/db/ublast/all_genomes//Komagataella_phaffii.fasta	2.74683554891e-05
/home/allnutt.t/db/ublast/all_genomes//Eufriesea_mexicana.fasta	2.7446010216e-05
/home/allnutt.t/db/ublast/all_genomes//Brachypodium_distachyon.fasta	2.74236960076e-05
/home/allnutt.t/db/ublast/all_genomes//Sporisorium_graminicola.fasta	2.74014128028e-05
/home/allnutt.t/db/ublast/all_genomes//Lachancea_thermotolerans.fasta	2.73791605407e-05
/home/allnutt.t/db/ublast/all_genomes//Aethina_tumida.fasta	2.73569391605e-05
/home/allnutt.t/db/ublast/all_genomes//Cladophialophora_psammophila.fasta	2.73347486016e-05
/home/allnutt.t/db/ublast/all_genomes//Aspergillus_novofumigatus.fasta	2.73125888036e-05
/home/allnutt.t/db/ublast/all_genomes//Ctenocephalides_felis.fasta	2.72904597061e-05
/home/allnutt.t/db/ublast/all_genomes//Plasmodium_gaboni.fasta	2.7268361249e-05
/home/allnutt.t/db/ublast/all_genomes//Trypanosoma_brucei.fasta	2.72462933722e-05
/home/allnutt.t/db/ublast/all_genomes//Cicer_arietinum.fasta	2.7224256016e-05
/home/allnutt.t/db/ublast/all_genomes//Acytostelium_subglobosum.fasta	2.72022491206e-05
/home/allnutt.t/db/ublast/all_genomes//Phytophthora_parasitica.fasta	2.71802726264e-05
/home/allnutt.t/db/ublast/all_genomes//Ciona_intestinalis.fasta	2.71583264741e-05
/home/allnutt.t/db/ublast/all_genomes//Strongylocentrotus_purpuratus.fasta	2.71364106045e-05
/home/allnutt.t/db/ublast/all_genomes//Asparagus_officinalis.fasta	2.71145249583e-05
/home/allnutt.t/db/ublast/all_genomes//Stomoxys_calcitrans.fasta	2.70926694768e-05
/home/allnutt.t/db/ublast/all_genomes//Danio_rerio.fasta	2.70708441009e-05
/home/allnutt.t/db/ublast/all_genomes//Metaseiulus_occidentalis.fasta	2.70490487722e-05
/home/allnutt.t/db/ublast/all_genomes//Alternaria_arborescens.fasta	2.70272834321e-05
/home/allnutt.t/db/ublast/all_genomes//Candida_dubliniensis.fasta	2.70055480222e-05
/home/allnutt.t/db/ublast/all_genomes//Callorhinchus_milii.fasta	2.69838424844e-05
/home/allnutt.t/db/ublast/all_genomes//Cryptosporidium_hominis.fasta	2.69621667605e-05
/home/allnutt.t/db/ublast/all_genomes//Clupea_harengus.fasta	2.69405207926e-05
/home/allnutt.t/db/ublast/all_genomes//Plasmodium_inui.fasta	2.6918904523e-05
/home/allnutt.t/db/ublast/all_genomes//Arabidopsis_thaliana.fasta	2.68973178941e-05
/home/allnutt.t/db/ublast/all_genomes//Coccidioides_posadasii.fasta	2.68757608483e-05
/home/allnutt.t/db/ublast/all_genomes//Octopus_vulgaris.fasta	2.68542333283e-05
/home/allnutt.t/db/ublast/all_genomes//Exophiala_xenobiotica.fasta	2.68112666371e-05
/home/allnutt.t/db/ublast/all_genomes//Wallemia_ichthyophaga.fasta	2.67898273519e-05
/home/allnutt.t/db/ublast/all_genomes//Malassezia_globosa.fasta	2.67684173645e-05
/home/allnutt.t/db/ublast/all_genomes//Bigelowiella_natans.fasta	2.67470366185e-05
/home/allnutt.t/db/ublast/all_genomes//Aspergillus_neoniger.fasta	2.67256850572e-05
/home/allnutt.t/db/ublast/all_genomes//Ostrinia_furnacalis.fasta	2.67043626243e-05
/home/allnutt.t/db/ublast/all_genomes//Malassezia_restricta.fasta	2.66830692636e-05
/home/allnutt.t/db/ublast/all_genomes//Wasmannia_auropunctata.fasta	2.6661804919e-05
/home/allnutt.t/db/ublast/all_genomes//Eimeria_necatrix.fasta	2.66405695347e-05
/home/allnutt.t/db/ublast/all_genomes//Meyerozyma_guilliermondii.fasta	2.66193630548e-05
/home/allnutt.t/db/ublast/all_genomes//Wickerhamomyces_anomalus.fasta	2.65981854237e-05
/home/allnutt.t/db/ublast/all_genomes//Coniophora_puteana.fasta	2.65770365859e-05
/home/allnutt.t/db/ublast/all_genomes//Sesamum_indicum.fasta	2.6555916486e-05
/home/allnutt.t/db/ublast/all_genomes//Vigna_radiata.fasta	2.65348250688e-05
/home/allnutt.t/db/ublast/all_genomes//Capra_hircus.fasta	2.65137622792e-05
/home/allnutt.t/db/ublast/all_genomes//Phaeosphaeria_nodorum.fasta	2.64927280621e-05
/home/allnutt.t/db/ublast/all_genomes//Apis_mellifera.fasta	2.64717223629e-05
/home/allnutt.t/db/ublast/all_genomes//Parasteatoda_tepidariorum.fasta	2.64507451269e-05
/home/allnutt.t/db/ublast/all_genomes//Rhizophagus_irregularis.fasta	2.64297962994e-05
/home/allnutt.t/db/ublast/all_genomes//Ogataea_polymorpha.fasta	2.6408875826e-05
/home/allnutt.t/db/ublast/all_genomes//Dictyostelium_purpureum.fasta	2.63879836525e-05
/home/allnutt.t/db/ublast/all_genomes//Chaetomium_thermophilum.fasta	2.63671197248e-05
/home/allnutt.t/db/ublast/all_genomes//Lachancea_lanzarotensis.fasta	2.63462839887e-05
/home/allnutt.t/db/ublast/all_genomes//Aspergillus_bombycis.fasta	2.63254763905e-05
/home/allnutt.t/db/ublast/all_genomes//Trichinella_spiralis.fasta	2.63046968764e-05
/home/allnutt.t/db/ublast/all_genomes//Saitoella_complicata.fasta	2.62839453928e-05
/home/allnutt.t/db/ublast/all_genomes//Nicotiana_tabacum.fasta	2.62632218862e-05
/home/allnutt.t/db/ublast/all_genomes//Takifugu_rubripes.fasta	2.62425263032e-05
/home/allnutt.t/db/ublast/all_genomes//Cordyceps_fumosorosea.fasta	2.62218585907e-05
/home/allnutt.t/db/ublast/all_genomes//Phycomyces_blakesleeanus.fasta	2.62012186955e-05
/home/allnutt.t/db/ublast/all_genomes//Podospora_anserina.fasta	2.61806065647e-05
/home/allnutt.t/db/ublast/all_genomes//Trichophyton_rubrum.fasta	2.61600221454e-05
/home/allnutt.t/db/ublast/all_genomes//Brassica_napus.fasta	2.61394653851e-05
/home/allnutt.t/db/ublast/all_genomes//Plasmodium_vinckei.fasta	2.6118936231e-05
/home/allnutt.t/db/ublast/all_genomes//Aureococcus_anophagefferens.fasta	2.60984346308e-05
/home/allnutt.t/db/ublast/all_genomes//Beauveria_bassiana.fasta	2.60779605322e-05
/home/allnutt.t/db/ublast/all_genomes//Bactrocera_cucurbitae.fasta	2.6057513883e-05
/home/allnutt.t/db/ublast/all_genomes//Colletotrichum_graminicola.fasta	2.60370946311e-05
/home/allnutt.t/db/ublast/all_genomes//Cucurbita_moschata.fasta	2.60167027246e-05
/home/allnutt.t/db/ublast/all_genomes//Candida_tenuis.fasta	2.59963381117e-05
/home/allnutt.t/db/ublast/all_genomes//Sorghum_bicolor.fasta	2.59760007408e-05
/home/allnutt.t/db/ublast/all_genomes//Musca_domestica.fasta	2.59556905603e-05
/home/allnutt.t/db/ublast/all_genomes//Trichoderma_gamsii.fasta	2.59354075187e-05
