# Supplementary material for: Expanding the taxonomic range in the fecal metagenome
Source: BMC Bioinformatics. 2021 Jun 9;22:312. doi: 10.1186/s12859-021-04212-6 (PMC8188691; doi:10.1186/s12859-021-04212-6)
Supplement: Supplementary file 1 — Additional file 1. File containing all scripts and information for benchmarking simulations. This information is also available at the link: https://github.com/theo-allnutt-bioinformatics/Allnutt_etal_2020_expanding_the_taxonomic. [file 12859_2021_4212_MOESM1_ESM.zip › Allnutt_etal_2020_expanding_the_taxonomic-main/sim_abund/euk/sim9.abund]

/home/allnutt.t/db/ublast/all_genomes//Plutella_xylostella.fasta	7.72683774035e-05
/home/allnutt.t/db/ublast/all_genomes//Punctularia_strigosozonata.fasta	2.81068883826e-05
/home/allnutt.t/db/ublast/all_genomes//Candida_tropicalis.fasta	2.80836478527e-05
/home/allnutt.t/db/ublast/all_genomes//Theileria_parva.fasta	2.80604401629e-05
/home/allnutt.t/db/ublast/all_genomes//Kalmanozyma_brasiliensis.fasta	2.80372652474e-05
/home/allnutt.t/db/ublast/all_genomes//Exophiala_aquamarina.fasta	2.80141230409e-05
/home/allnutt.t/db/ublast/all_genomes//Aspergillus_niger.fasta	2.79910134781e-05
/home/allnutt.t/db/ublast/all_genomes//Neurospora_crassa.fasta	2.79679364938e-05
/home/allnutt.t/db/ublast/all_genomes//Diachasma_alloeum.fasta	2.7944892023e-05
/home/allnutt.t/db/ublast/all_genomes//Paracoccidioides_brasiliensis.fasta	2.79218800011e-05
/home/allnutt.t/db/ublast/all_genomes//Plasmodium_coatneyi.fasta	2.78989003632e-05
/home/allnutt.t/db/ublast/all_genomes//Fusarium_venenatum.fasta	2.78759530451e-05
/home/allnutt.t/db/ublast/all_genomes//Paraphaeosphaeria_sporulosa.fasta	2.78530379824e-05
/home/allnutt.t/db/ublast/all_genomes//Fonsecaea_monophora.fasta	2.7830155111e-05
/home/allnutt.t/db/ublast/all_genomes//Fonsecaea_erecta.fasta	2.78073043669e-05
/home/allnutt.t/db/ublast/all_genomes//Ooceraea_biroi.fasta	2.77844856864e-05
/home/allnutt.t/db/ublast/all_genomes//Encephalitozoon_hellem.fasta	2.77616990057e-05
/home/allnutt.t/db/ublast/all_genomes//Ceratosolen_solmsi.fasta	2.77389442614e-05
/home/allnutt.t/db/ublast/all_genomes//Besnoitia_besnoiti.fasta	2.77162213903e-05
/home/allnutt.t/db/ublast/all_genomes//Plasmodium_yoelii.fasta	2.76935303291e-05
/home/allnutt.t/db/ublast/all_genomes//Verticillium_alfalfae.fasta	2.7670871015e-05
/home/allnutt.t/db/ublast/all_genomes//Wallemia_mellicola.fasta	2.7648243385e-05
/home/allnutt.t/db/ublast/all_genomes//Cyberlindnera_jadinii.fasta	2.76256473765e-05
/home/allnutt.t/db/ublast/all_genomes//Vollenhovia_emeryi.fasta	2.7603082927e-05
/home/allnutt.t/db/ublast/all_genomes//Eimeria_mitis.fasta	2.75805499742e-05
/home/allnutt.t/db/ublast/all_genomes//Gossypium_hirsutum.fasta	2.75580484558e-05
/home/allnutt.t/db/ublast/all_genomes//Trichoplusia_ni.fasta	2.75355783099e-05
/home/allnutt.t/db/ublast/all_genomes//Chenopodium_quinoa.fasta	2.75131394746e-05
/home/allnutt.t/db/ublast/all_genomes//Phaseolus_vulgaris.fasta	2.74907318882e-05
/home/allnutt.t/db/ublast/all_genomes//Thamnophis_sirtalis.fasta	2.74683554891e-05
/home/allnutt.t/db/ublast/all_genomes//Echinococcus_granulosus.fasta	2.7446010216e-05
/home/allnutt.t/db/ublast/all_genomes//Verticillium_dahliae.fasta	2.74236960076e-05
/home/allnutt.t/db/ublast/all_genomes//Penicillium_arizonense.fasta	2.74014128028e-05
/home/allnutt.t/db/ublast/all_genomes//Nematostella_vectensis.fasta	2.73791605407e-05
/home/allnutt.t/db/ublast/all_genomes//Copidosoma_floridanum.fasta	2.73569391605e-05
/home/allnutt.t/db/ublast/all_genomes//Encephalitozoon_cuniculi.fasta	2.73347486016e-05
/home/allnutt.t/db/ublast/all_genomes//Candida_viswanathii.fasta	2.73125888036e-05
/home/allnutt.t/db/ublast/all_genomes//Athalia_rosae.fasta	2.72904597061e-05
/home/allnutt.t/db/ublast/all_genomes//Eremothecium_sinecaudum.fasta	2.7268361249e-05
/home/allnutt.t/db/ublast/all_genomes//Leptosphaeria_maculans.fasta	2.72462933722e-05
/home/allnutt.t/db/ublast/all_genomes//Beta_vulgaris.fasta	2.7224256016e-05
/home/allnutt.t/db/ublast/all_genomes//Paracoccidioides_lutzii.fasta	2.72022491206e-05
/home/allnutt.t/db/ublast/all_genomes//Felis_catus.fasta	2.71802726264e-05
/home/allnutt.t/db/ublast/all_genomes//Trichoderma_virens.fasta	2.71583264741e-05
/home/allnutt.t/db/ublast/all_genomes//Bipolaris_oryzae.fasta	2.71364106045e-05
/home/allnutt.t/db/ublast/all_genomes//Onthophagus_taurus.fasta	2.71145249583e-05
/home/allnutt.t/db/ublast/all_genomes//Eimeria_tenella.fasta	2.70926694768e-05
/home/allnutt.t/db/ublast/all_genomes//Trypanosoma_brucei.fasta	2.70708441009e-05
/home/allnutt.t/db/ublast/all_genomes//Plasmodium_knowlesi.fasta	2.70490487722e-05
/home/allnutt.t/db/ublast/all_genomes//Aspergillus_glaucus.fasta	2.70272834321e-05
/home/allnutt.t/db/ublast/all_genomes//Vanessa_tameamea.fasta	2.70055480222e-05
/home/allnutt.t/db/ublast/all_genomes//Schizophyllum_commune.fasta	2.69838424844e-05
/home/allnutt.t/db/ublast/all_genomes//Penicillium_digitatum.fasta	2.69621667605e-05
/home/allnutt.t/db/ublast/all_genomes//Torulaspora_delbrueckii.fasta	2.69405207926e-05
/home/allnutt.t/db/ublast/all_genomes//Giardia_lamblia.fasta	2.6918904523e-05
/home/allnutt.t/db/ublast/all_genomes//Podospora_anserina.fasta	2.68973178941e-05
/home/allnutt.t/db/ublast/all_genomes//Elaeis_guineensis.fasta	2.68757608483e-05
/home/allnutt.t/db/ublast/all_genomes//Tetrapisispora_blattae.fasta	2.68542333283e-05
/home/allnutt.t/db/ublast/all_genomes//Aspergillus_brunneoviolaceus.fasta	2.68327352769e-05
/home/allnutt.t/db/ublast/all_genomes//Fonsecaea_pedrosoi.fasta	2.68112666371e-05
/home/allnutt.t/db/ublast/all_genomes//Zygosaccharomyces_rouxii.fasta	2.67898273519e-05
/home/allnutt.t/db/ublast/all_genomes//Verruconis_gallopava.fasta	2.67684173645e-05
/home/allnutt.t/db/ublast/all_genomes//Aspergillus_neoniger.fasta	2.67470366185e-05
/home/allnutt.t/db/ublast/all_genomes//Entamoeba_invadens.fasta	2.67256850572e-05
/home/allnutt.t/db/ublast/all_genomes//Sphaerulina_musiva.fasta	2.67043626243e-05
/home/allnutt.t/db/ublast/all_genomes//Solenopsis_invicta.fasta	2.66830692636e-05
/home/allnutt.t/db/ublast/all_genomes//Cryptosporidium_ubiquitum.fasta	2.6661804919e-05
/home/allnutt.t/db/ublast/all_genomes//Cladophialophora_bantiana.fasta	2.66405695347e-05
/home/allnutt.t/db/ublast/all_genomes//Exophiala_xenobiotica.fasta	2.66193630548e-05
/home/allnutt.t/db/ublast/all_genomes//Pseudozyma_hubeiensis.fasta	2.65981854237e-05
/home/allnutt.t/db/ublast/all_genomes//Callorhinchus_milii.fasta	2.65770365859e-05
/home/allnutt.t/db/ublast/all_genomes//Acanthaster_planci.fasta	2.6555916486e-05
/home/allnutt.t/db/ublast/all_genomes//Oryza_sativa.fasta	2.65348250688e-05
/home/allnutt.t/db/ublast/all_genomes//Coniosporium_apollinis.fasta	2.65137622792e-05
/home/allnutt.t/db/ublast/all_genomes//Metschnikowia_bicuspidata.fasta	2.64927280621e-05
/home/allnutt.t/db/ublast/all_genomes//Eimeria_necatrix.fasta	2.64717223629e-05
/home/allnutt.t/db/ublast/all_genomes//Aphis_gossypii.fasta	2.64507451269e-05
/home/allnutt.t/db/ublast/all_genomes//Habropoda_laboriosa.fasta	2.64297962994e-05
/home/allnutt.t/db/ublast/all_genomes//Oncorhynchus_mykiss.fasta	2.6408875826e-05
/home/allnutt.t/db/ublast/all_genomes//Leptinotarsa_decemlineata.fasta	2.63879836525e-05
/home/allnutt.t/db/ublast/all_genomes//Cladophialophora_psammophila.fasta	2.63671197248e-05
/home/allnutt.t/db/ublast/all_genomes//Plasmodium_falciparum.fasta	2.63462839887e-05
/home/allnutt.t/db/ublast/all_genomes//Vitis_vinifera.fasta	2.63254763905e-05
/home/allnutt.t/db/ublast/all_genomes//Aspergillus_japonicus.fasta	2.63046968764e-05
/home/allnutt.t/db/ublast/all_genomes//Entamoeba_histolytica.fasta	2.62839453928e-05
/home/allnutt.t/db/ublast/all_genomes//Ordospora_colligata.fasta	2.62632218862e-05
/home/allnutt.t/db/ublast/all_genomes//Salmo_salar.fasta	2.62425263032e-05
/home/allnutt.t/db/ublast/all_genomes//Aureobasidium_subglaciale.fasta	2.62218585907e-05
/home/allnutt.t/db/ublast/all_genomes//Colletotrichum_higginsianum.fasta	2.62012186955e-05
/home/allnutt.t/db/ublast/all_genomes//Daucus_carota.fasta	2.61806065647e-05
/home/allnutt.t/db/ublast/all_genomes//Oryctolagus_cuniculus.fasta	2.61600221454e-05
/home/allnutt.t/db/ublast/all_genomes//Medicago_truncatula.fasta	2.61394653851e-05
/home/allnutt.t/db/ublast/all_genomes//Meyerozyma_guilliermondii.fasta	2.6118936231e-05
/home/allnutt.t/db/ublast/all_genomes//Eimeria_maxima.fasta	2.60984346308e-05
/home/allnutt.t/db/ublast/all_genomes//Rhizophagus_irregularis.fasta	2.60779605322e-05
/home/allnutt.t/db/ublast/all_genomes//Wickerhamomyces_ciferrii.fasta	2.6057513883e-05
/home/allnutt.t/db/ublast/all_genomes//Nicrophorus_vespilloides.fasta	2.60370946311e-05
/home/allnutt.t/db/ublast/all_genomes//Fonsecaea_nubica.fasta	2.60167027246e-05
/home/allnutt.t/db/ublast/all_genomes//Aspergillus_oryzae.fasta	2.59963381117e-05
/home/allnutt.t/db/ublast/all_genomes//Ictalurus_punctatus.fasta	2.59760007408e-05
/home/allnutt.t/db/ublast/all_genomes//Sparassis_crispa.fasta	2.59556905603e-05
/home/allnutt.t/db/ublast/all_genomes//Fopius_arisanus.fasta	2.59354075187e-05
