# Supplementary material for: Expanding the taxonomic range in the fecal metagenome
Source: BMC Bioinformatics. 2021 Jun 9;22:312. doi: 10.1186/s12859-021-04212-6 (PMC8188691; doi:10.1186/s12859-021-04212-6)
Supplement: Supplementary file 1 — Additional file 1. File containing all scripts and information for benchmarking simulations. This information is also available at the link: https://github.com/theo-allnutt-bioinformatics/Allnutt_etal_2020_expanding_the_taxonomic. [file 12859_2021_4212_MOESM1_ESM.zip › Allnutt_etal_2020_expanding_the_taxonomic-main/sim_abund/sim1.abund]

/home/allnutt.t/db/ublast/all_genomes//Pasteurella_dagmatis.fasta	0.0744597355437
/home/allnutt.t/db/ublast/all_genomes//Nocardia_nova.fasta	0.0605466491372
/home/allnutt.t/db/ublast/all_genomes//Obesumbacterium_proteus.fasta	0.0505564712012
/home/allnutt.t/db/ublast/all_genomes//Candidatus_Methanomassiliicoccus.fasta	0.0430884265241
/home/allnutt.t/db/ublast/all_genomes//Escherichia_albertii.fasta	0.0373271466077
/home/allnutt.t/db/ublast/all_genomes//Prevotella_dentalis.fasta	0.0327685808909
/home/allnutt.t/db/ublast/all_genomes//Paraburkholderia_fungorum.fasta	0.0290858206383
/home/allnutt.t/db/ublast/all_genomes//Campylobacter_avium.fasta	0.0260583753739
/home/allnutt.t/db/ublast/all_genomes//Amphibacillus_xylanus.fasta	0.0235326014109
/home/allnutt.t/db/ublast/all_genomes//Paludibacter_propionicigenes.fasta	0.0213984417416
/home/allnutt.t/db/ublast/all_genomes//Nitrospira_moscoviensis.fasta	0.0195751752105
/home/allnutt.t/db/ublast/all_genomes//Legionella_geestiana.fasta	0.0180023712415
/home/allnutt.t/db/ublast/all_genomes//Rhizobium_tropici.fasta	0.0166339706619
/home/allnutt.t/db/ublast/all_genomes//Bifidobacterium_adolescentis.fasta	0.0154343076527
/home/allnutt.t/db/ublast/all_genomes//Sinorhizobium_americanum.fasta	0.0143753728041
/home/allnutt.t/db/ublast/all_genomes//Methanogenic_archaeon.fasta	0.0134348904574
/home/allnutt.t/db/ublast/all_genomes//Chloroflexus_aurantiacus.fasta	0.0125949427073
/home/allnutt.t/db/ublast/all_genomes//Edwardsiella_hoshinae.fasta	0.011840968028
/home/allnutt.t/db/ublast/all_genomes//Acidithiobacillus_caldus.fasta	0.0111610214243
/home/allnutt.t/db/ublast/all_genomes//Acidiphilium_multivorum.fasta	0.0105452202437
/home/allnutt.t/db/ublast/all_genomes//Sphaerochaeta_globosa.fasta	0.00998532382237
/home/allnutt.t/db/ublast/all_genomes//Desulfatibacillum_alkenivorans.fasta	0.00947441095864
/home/allnutt.t/db/ublast/all_genomes//Phreatobacter_stygius.fasta	0.00900662981824
/home/allnutt.t/db/ublast/all_genomes//Nitrosomonas_europaea.fasta	0.00857700210398
/home/allnutt.t/db/ublast/all_genomes//Bordetella_petrii.fasta	0.00818126832464
/home/allnutt.t/db/ublast/all_genomes//Geobacillus_subterraneus.fasta	0.00781576450824
/home/allnutt.t/db/ublast/all_genomes//Lacimicrobium_alkaliphilum.fasta	0.00747732319971
/home/allnutt.t/db/ublast/all_genomes//Terribacillus_goriensis.fasta	0.00716319337819
/home/allnutt.t/db/ublast/all_genomes//Aurantimicrobium_sp.fasta	0.00687097523526
/home/allnutt.t/db/ublast/all_genomes//Janibacter_limosus.fasta	0.00659856671595
/home/allnutt.t/db/ublast/all_genomes//Sphingobium_sp.fasta	0.00634411943725
/home/allnutt.t/db/ublast/all_genomes//Alcaligenes_faecalis.fasta	0.00610600213309
/home/allnutt.t/db/ublast/all_genomes//Brevundimonas_vesicularis.fasta	0.00588277017891
/home/allnutt.t/db/ublast/all_genomes//Deinococcus_radiodurans.fasta	0.00567314005645
/home/allnutt.t/db/ublast/all_genomes//Sphingobium_japonicum.fasta	0.00547596785585
/home/allnutt.t/db/ublast/all_genomes//Flaviflexus_salsibiostraticola.fasta	0.00529023109491
/home/allnutt.t/db/ublast/all_genomes//Dietzia_sp.fasta	0.00511501327764
/home/allnutt.t/db/ublast/all_genomes//Delftia_sp.fasta	0.00494949072612
/home/allnutt.t/db/ublast/all_genomes//Cellulosilyticum_sp.fasta	0.00479292130725
/home/allnutt.t/db/ublast/all_genomes//Novosphingobium_aromaticivorans.fasta	0.00464463474622
/home/allnutt.t/db/ublast/all_genomes//Bacillus_halodurans.fasta	0.00450402427408
/home/allnutt.t/db/ublast/all_genomes//Veillonella_dispar.fasta	0.00437053940138
/home/allnutt.t/db/ublast/all_genomes//Xenorhabdus_nematophila.fasta	0.00424367964609
/home/allnutt.t/db/ublast/all_genomes//Candidatus_Babela.fasta	0.00412298907298
/home/allnutt.t/db/ublast/all_genomes//Ardenticatena_sp.fasta	0.00400805152557
/home/allnutt.t/db/ublast/all_genomes//Brevundimonas_sp.fasta	0.00389848645102
/home/allnutt.t/db/ublast/all_genomes//Kosakonia_sacchari.fasta	0.00379394523436
/home/allnutt.t/db/ublast/all_genomes//Myxococcus_macrosporus.fasta	0.00369410797162
/home/allnutt.t/db/ublast/all_genomes//Bacillus_atrophaeus.fasta	0.00359868062209
/home/allnutt.t/db/ublast/all_genomes//Lysinibacillus_sphaericus.fasta	0.00350739248933
/home/allnutt.t/db/ublast/all_genomes//Rubinisphaera_brasiliensis.fasta	0.00341999398767
/home/allnutt.t/db/ublast/all_genomes//Mycobacterium_bovis.fasta	0.00333625465752
/home/allnutt.t/db/ublast/all_genomes//Psychroserpens_sp.fasta	0.00325596139805
/home/allnutt.t/db/ublast/all_genomes//Porphyromonas_cangingivalis.fasta	0.00317891688999
/home/allnutt.t/db/ublast/all_genomes//Desulfococcus_multivorans.fasta	0.00310493818556
/home/allnutt.t/db/ublast/all_genomes//Oceanicoccus_sagamiensis.fasta	0.00303385544515
/home/allnutt.t/db/ublast/all_genomes//Caulobacter_mirabilis.fasta	0.00296551080357
/home/allnutt.t/db/ublast/all_genomes//Sulfurimonas_autotrophica.fasta	0.00289975735056
/home/allnutt.t/db/ublast/all_genomes//Candidatus_Nitrosotenuis.fasta	0.00283645821262
/home/allnutt.t/db/ublast/all_genomes//Bifidobacterium_pseudocatenulatum.fasta	0.00277548572465
/home/allnutt.t/db/ublast/all_genomes//Ignavibacterium_album.fasta	0.0027167206813
/home/allnutt.t/db/ublast/all_genomes//Helicobacter_pullorum.fasta	0.00266005165942
/home/allnutt.t/db/ublast/all_genomes//Nitrosomonas_sp.fasta	0.0026053744039
/home/allnutt.t/db/ublast/all_genomes//Halocella_sp.fasta	0.00255259127005
/home/allnutt.t/db/ublast/all_genomes//Anoxybacillus_amylolyticus.fasta	0.00250161071666
/home/allnutt.t/db/ublast/all_genomes//Eubacterium_limosum.fasta	0.00245234684456
/home/allnutt.t/db/ublast/all_genomes//Escherichia_fergusonii.fasta	0.00240471897583
/home/allnutt.t/db/ublast/all_genomes//Mariniflexile_sp.fasta	0.00235865126976
/home/allnutt.t/db/ublast/all_genomes//Amycolatopsis_sp.fasta	0.00231407237181
/home/allnutt.t/db/ublast/all_genomes//Bifidobacterium_pseudolongum.fasta	0.0022709150924
/home/allnutt.t/db/ublast/all_genomes//Gallaecimonas_sp.fasta	0.00222911611249
/home/allnutt.t/db/ublast/all_genomes//Salmonella_enterica.fasta	0.00218861571361
/home/allnutt.t/db/ublast/all_genomes//Lactobacillus_kullabergensis.fasta	0.00214935752988
/home/allnutt.t/db/ublast/all_genomes//Peptoclostridium_acidaminophilum.fasta	0.00211128831997
/home/allnutt.t/db/ublast/all_genomes//Vibrio_rumoiensis.fasta	0.0020743577573
/home/allnutt.t/db/ublast/all_genomes//Bacillus_kochii.fasta	0.00203851823662
/home/allnutt.t/db/ublast/all_genomes//[Eubacterium]_rectale.fasta	0.00200372469572
/home/allnutt.t/db/ublast/all_genomes//Streptomyces_hundungensis.fasta	0.00196993445072
/home/allnutt.t/db/ublast/all_genomes//Marivirga_tractuosa.fasta	0.00193710704392
/home/allnutt.t/db/ublast/all_genomes//Candidatus_Koribacter.fasta	0.00190520410303
/home/allnutt.t/db/ublast/all_genomes//Chromobacterium_vaccinii.fasta	0.00187418921078
/home/allnutt.t/db/ublast/all_genomes//Candidatus_Saccharibacteria.fasta	0.00184402778418
/home/allnutt.t/db/ublast/all_genomes//Pseudoalteromonas_piscicida.fasta	0.00181468696238
/home/allnutt.t/db/ublast/all_genomes//Brachyspira_murdochii.fasta	0.00178613550269
/home/allnutt.t/db/ublast/all_genomes//Bradymonas_sediminis.fasta	0.00175834368389
/home/allnutt.t/db/ublast/all_genomes//Planctomyces_sp.fasta	0.00173128321631
/home/allnutt.t/db/ublast/all_genomes//Staphylococcus_sp.fasta	0.00170492715816
/home/allnutt.t/db/ublast/all_genomes//Conexibacter_woesei.fasta	0.00167924983759
/home/allnutt.t/db/ublast/all_genomes//Xanthomonadaceae_bacterium.fasta	0.00165422678004
/home/allnutt.t/db/ublast/all_genomes//Magnetospirillum_sp.fasta	0.00162983464041
/home/allnutt.t/db/ublast/all_genomes//Methanocella_conradii.fasta	0.00160605113981
/home/allnutt.t/db/ublast/all_genomes//Brevibacillus_laterosporus.fasta	0.00158285500645
/home/allnutt.t/db/ublast/all_genomes//Corynebacterium_resistens.fasta	0.0015602259203
/home/allnutt.t/db/ublast/all_genomes//Beijerinckia_indica.fasta	0.00153814446141
/home/allnutt.t/db/ublast/all_genomes//Lactobacillus_paracollinoides.fasta	0.00151659206149
/home/allnutt.t/db/ublast/all_genomes//Saccharomonospora_sp.fasta	0.00149555095851
/home/allnutt.t/db/ublast/all_genomes//Coriobacteriaceae_bacterium.fasta	0.00147500415418
/home/allnutt.t/db/ublast/all_genomes//Streptomyces_fradiae.fasta	0.00145493537409
/home/allnutt.t/db/ublast/all_genomes//Ahniella_affigens.fasta	0.00143532903017
/home/allnutt.t/db/ublast/all_genomes//Bacillus_cellulosilyticus.fasta	0.0014161701856
/home/allnutt.t/db/ublast/all_genomes//Pelodictyon_phaeoclathratiforme.fasta	0.00139744452168
/home/allnutt.t/db/ublast/all_genomes//Acidovorax_sp.fasta	0.00137913830681
/home/allnutt.t/db/ublast/all_genomes//Thermococcus_onnurineus.fasta	0.00136123836714
/home/allnutt.t/db/ublast/all_genomes//Thalassotalea_crassostreae.fasta	0.0013437320591
/home/allnutt.t/db/ublast/all_genomes//Truepera_radiovictrix.fasta	0.00132660724344
/home/allnutt.t/db/ublast/all_genomes//Bacillus_aerophilus.fasta	0.00130985226073
/home/allnutt.t/db/ublast/all_genomes//Chryseobacterium_gallinarum.fasta	0.00129345590836
/home/allnutt.t/db/ublast/all_genomes//Candidatus_Acetothermia.fasta	0.00127740741873
/home/allnutt.t/db/ublast/all_genomes//Serratia_ficaria.fasta	0.00126169643872
/home/allnutt.t/db/ublast/all_genomes//Legionella_lansingensis.fasta	0.00124631301029
/home/allnutt.t/db/ublast/all_genomes//Mucinivorans_hirudinis.fasta	0.00123124755215
/home/allnutt.t/db/ublast/all_genomes//Ruminococcus_sp.fasta	0.00121649084241
/home/allnutt.t/db/ublast/all_genomes//Entomoplasma_freundtii.fasta	0.00120203400217
/home/allnutt.t/db/ublast/all_genomes//Mycoplasma_haemocanis.fasta	0.00118786848002
/home/allnutt.t/db/ublast/all_genomes//Methanococcus_aeolicus.fasta	0.00117398603735
/home/allnutt.t/db/ublast/all_genomes//Gordonia_polyisoprenivorans.fasta	0.0011603787344
/home/allnutt.t/db/ublast/all_genomes//Sulfuritortus_calidifontis.fasta	0.00114703891709
/home/allnutt.t/db/ublast/all_genomes//Petrotoga_mobilis.fasta	0.0011339592045
/home/allnutt.t/db/ublast/all_genomes//Archaeon_AArc-Sl.fasta	0.00112113247703
/home/allnutt.t/db/ublast/all_genomes//Oscillospiraceae_bacterium.fasta	0.00110855186511
/home/allnutt.t/db/ublast/all_genomes//[Eubacterium]_eligens.fasta	0.00109621073851
/home/allnutt.t/db/ublast/all_genomes//Sinorhizobium_meliloti.fasta	0.00108410269624
/home/allnutt.t/db/ublast/all_genomes//Nitratireductor_basaltis.fasta	0.00107222155683
/home/allnutt.t/db/ublast/all_genomes//Rathayibacter_tritici.fasta	0.00106056134923
/home/allnutt.t/db/ublast/all_genomes//Streptomyces_olivoreticuli.fasta	0.00104911630405
/home/allnutt.t/db/ublast/all_genomes//Bordetella_flabilis.fasta	0.00103788084528
/home/allnutt.t/db/ublast/all_genomes//Cellvibrio_japonicus.fasta	0.0010268495824
/home/allnutt.t/db/ublast/all_genomes//Avibacterium_volantium.fasta	0.00101601730285
/home/allnutt.t/db/ublast/all_genomes//Agarilytica_rhodophyticola.fasta	0.00100537896493
/home/allnutt.t/db/ublast/all_genomes//Bifidobacterium_choerinum.fasta	0.000994929690887
/home/allnutt.t/db/ublast/all_genomes//Staphylococcus_carnosus.fasta	0.000984664760519
/home/allnutt.t/db/ublast/all_genomes//Propionibacterium_acidifaciens.fasta	0.000974579604913
/home/allnutt.t/db/ublast/all_genomes//Bacillus_ciccensis.fasta	0.000964669800564
/home/allnutt.t/db/ublast/all_genomes//Acinetobacter_equi.fasta	0.000954931063733
/home/allnutt.t/db/ublast/all_genomes//Mycoplasma_parvum.fasta	0.000945359245072
/home/allnutt.t/db/ublast/all_genomes//Paucibacter_sp.fasta	0.000935950324481
/home/allnutt.t/db/ublast/all_genomes//Pseudomonas_pseudoalcaligenes.fasta	0.00092670040621
/home/allnutt.t/db/ublast/all_genomes//Acinetobacter_nosocomialis.fasta	0.00091760571417
/home/allnutt.t/db/ublast/all_genomes//Halobacterium_hubeiense.fasta	0.000908662587455
/home/allnutt.t/db/ublast/all_genomes//Runella_sp.fasta	0.000899867476062
/home/allnutt.t/db/ublast/all_genomes//Lutibacter_profundi.fasta	0.000891216936796
/home/allnutt.t/db/ublast/all_genomes//Polaromonas_naphthalenivorans.fasta	0.000882707629357
/home/allnutt.t/db/ublast/all_genomes//Alicycliphilus_denitrificans.fasta	0.000874336312591
/home/allnutt.t/db/ublast/all_genomes//Desulfurococcus_kamchatkensis.fasta	0.000866099840903
/home/allnutt.t/db/ublast/all_genomes//Rhodococcus_ruber.fasta	0.000857995160826
/home/allnutt.t/db/ublast/all_genomes//Parolsenella_catena.fasta	0.00085001930773
/home/allnutt.t/db/ublast/all_genomes//Providencia_rustigianii.fasta	0.000842169402675
/home/allnutt.t/db/ublast/all_genomes//Nibricoccus_aquaticus.fasta	0.00083444264939
/home/allnutt.t/db/ublast/all_genomes//Bifidobacterium_scardovii.fasta	0.000826836331378
/home/allnutt.t/db/ublast/all_genomes//Paenibacillus_yonginensis.fasta	0.000819347809146
/home/allnutt.t/db/ublast/all_genomes//Dyadobacter_fermentans.fasta	0.000811974517542
/home/allnutt.t/db/ublast/all_genomes//Spirosoma_rigui.fasta	0.0008047139632
/home/allnutt.t/db/ublast/all_genomes//Rhodobiaceae_bacterium.fasta	0.000797563722097
/home/allnutt.t/db/ublast/all_genomes//Lactobacillus_gallinarum.fasta	0.000790521437196
/home/allnutt.t/db/ublast/all_genomes//Brevibacillus_brevis.fasta	0.000783584816193
/home/allnutt.t/db/ublast/all_genomes//Staphylococcus_pasteuri.fasta	0.000776751629346
/home/allnutt.t/db/ublast/all_genomes//Legionella_sainthelensi.fasta	0.000770019707397
/home/allnutt.t/db/ublast/all_genomes//Polynucleobacter_paneuropaeus.fasta	0.000763386939569
/home/allnutt.t/db/ublast/all_genomes//Francisella_hispaniensis.fasta	0.000756851271643
/home/allnutt.t/db/ublast/all_genomes//Haloferax_gibbonsii.fasta	0.000750410704114
/home/allnutt.t/db/ublast/all_genomes//Mycobacterium_avium.fasta	0.000744063290408
/home/allnutt.t/db/ublast/all_genomes//secondary_endosymbiont.fasta	0.000737807135178
/home/allnutt.t/db/ublast/all_genomes//Candidatus_Moranella.fasta	0.000731640392657
/home/allnutt.t/db/ublast/all_genomes//Kineococcus_radiotolerans.fasta	0.000725561265078
/home/allnutt.t/db/ublast/all_genomes//'Catharanthus_roseus'.fasta	0.000719568001152
/home/allnutt.t/db/ublast/all_genomes//Croceicoccus_marinus.fasta	0.000713658894599
/home/allnutt.t/db/ublast/all_genomes//Sulfurospirillum_deleyianum.fasta	0.000707832282743
/home/allnutt.t/db/ublast/all_genomes//Granulicella_tundricola.fasta	0.000702086545145
/home/allnutt.t/db/ublast/all_genomes//Ureibacillus_thermosphaericus.fasta	0.000696420102302
/home/allnutt.t/db/ublast/all_genomes//Pseudomonas_corrugata.fasta	0.000690831414381
/home/allnutt.t/db/ublast/all_genomes//Pelolinea_submarina.fasta	0.000685318980004
/home/allnutt.t/db/ublast/all_genomes//Sulfurospirillum_multivorans.fasta	0.000679881335077
/home/allnutt.t/db/ublast/all_genomes//Aerococcus_viridans.fasta	0.000674517051663
/home/allnutt.t/db/ublast/all_genomes//Thermovibrio_ammonificans.fasta	0.000669224736887
/home/allnutt.t/db/ublast/all_genomes//Thermococcus_barophilus.fasta	0.000664003031891
/home/allnutt.t/db/ublast/all_genomes//Neisseria_cinerea.fasta	0.000658850610817
/home/allnutt.t/db/ublast/all_genomes//Methanothermus_fervidus.fasta	0.000653766179831
/home/allnutt.t/db/ublast/all_genomes//Pseudomonas_rhizosphaerae.fasta	0.000648748476179
/home/allnutt.t/db/ublast/all_genomes//Phaeobacter_sp.fasta	0.000643796267275
/home/allnutt.t/db/ublast/all_genomes//Helicobacter_mustelae.fasta	0.000638908349822
/home/allnutt.t/db/ublast/all_genomes//Pseudarcicella_sp.fasta	0.000634083548965
/home/allnutt.t/db/ublast/all_genomes//Candidatus_Walczuchella.fasta	0.000629320717466
/home/allnutt.t/db/ublast/all_genomes//Synechococcus_sp.fasta	0.000624618734917
/home/allnutt.t/db/ublast/all_genomes//Hyphomicrobium_denitrificans.fasta	0.000619976506968
/home/allnutt.t/db/ublast/all_genomes//Halotalea_alkalilenta.fasta	0.000615392964596
/home/allnutt.t/db/ublast/all_genomes//Corynebacterium_atypicum.fasta	0.00061086706338
/home/allnutt.t/db/ublast/all_genomes//Auritidibacter_sp.fasta	0.000606397782818
/home/allnutt.t/db/ublast/all_genomes//Borrelia_turicatae.fasta	0.000601984125653
/home/allnutt.t/db/ublast/all_genomes//Clostridium_tyrobutyricum.fasta	0.00059762511723
/home/allnutt.t/db/ublast/all_genomes//Corynebacterium_argentoratense.fasta	0.000593319804871
/home/allnutt.t/db/ublast/all_genomes//Thermodesulfobium_narugense.fasta	0.000589067257265
/home/allnutt.t/db/ublast/all_genomes//Streptomyces_reticuli.fasta	0.000584866563891
/home/allnutt.t/db/ublast/all_genomes//Lactobacillus_paraplantarum.fasta	0.000580716834445
/home/allnutt.t/db/ublast/all_genomes//Methanoregula_formicica.fasta	0.000576617198294
/home/allnutt.t/db/ublast/all_genomes//Lactobacillus_kunkeei.fasta	0.000572566803948
/home/allnutt.t/db/ublast/all_genomes//Sideroxydans_lithotrophicus.fasta	0.000568564818543
/home/allnutt.t/db/ublast/all_genomes//Shewanella_amazonensis.fasta	0.000564610427344
/home/allnutt.t/db/ublast/all_genomes//Miniimonas_sp.fasta	0.000560702833264
/home/allnutt.t/db/ublast/all_genomes//Sulfolobus_tokodaii.fasta	0.000556841256397
/home/allnutt.t/db/ublast/all_genomes//Acinetobacter_junii.fasta	0.000553024933569
/home/allnutt.t/db/ublast/all_genomes//Candidatus_Ruthia.fasta	0.000549253117892
/home/allnutt.t/db/ublast/all_genomes//Streptomyces_pactum.fasta	0.000545525078349
/home/allnutt.t/db/ublast/all_genomes//Mycobacterium_dioxanotrophicus.fasta	0.000541840099374
/home/allnutt.t/db/ublast/all_genomes//Macrococcus_sp.fasta	0.00053819748046
/home/allnutt.t/db/ublast/all_genomes//Defluviitoga_tunisiensis.fasta	0.000534596535767
/home/allnutt.t/db/ublast/all_genomes//Streptococcus_agalactiae.fasta	0.00053103659375
/home/allnutt.t/db/ublast/all_genomes//Paenalcaligenes_hominis.fasta	0.000527516996794
/home/allnutt.t/db/ublast/all_genomes//Lactobacillus_sp.fasta	0.000524037100863
/home/allnutt.t/db/ublast/all_genomes//Hyperthermus_butylicus.fasta	0.000520596275152
/home/allnutt.t/db/ublast/all_genomes//Bordetella_trematum.fasta	0.000517193901764
/home/allnutt.t/db/ublast/all_genomes//Acholeplasma_hippikon.fasta	0.000513829375379
/home/allnutt.t/db/ublast/all_genomes//Kytococcus_sedentarius.fasta	0.000510502102947
/home/allnutt.t/db/ublast/all_genomes//Methylacidiphilum_fumariolicum.fasta	0.000507211503381
/home/allnutt.t/db/ublast/all_genomes//Pseudomonas_fluorescens.fasta	0.000503957007263
/home/allnutt.t/db/ublast/all_genomes//Burkholderia_diffusa.fasta	0.000500738056561
/home/allnutt.t/db/ublast/all_genomes//Deinococcus_maricopensis.fasta	0.000497554104345
/home/allnutt.t/db/ublast/all_genomes//Brucella_suis.fasta	0.000494404614523
/home/allnutt.t/db/ublast/all_genomes//Candidatus_Phycorickettsia.fasta	0.000491289061575
/home/allnutt.t/db/ublast/all_genomes//Thermococcus_thioreducens.fasta	0.000488206930299
/home/allnutt.t/db/ublast/all_genomes//Acinetobacter_oleivorans.fasta	0.000485157715565
/home/allnutt.t/db/ublast/all_genomes//Kerstersia_gyiorum.fasta	0.000482140922075
/home/allnutt.t/db/ublast/all_genomes//Ferroplasma_acidiphilum.fasta	0.000479156064125
/home/allnutt.t/db/ublast/all_genomes//Klebsiella_sp.fasta	0.000476202665382
/home/allnutt.t/db/ublast/all_genomes//Mannheimia_sp.fasta	0.000473280258664
/home/allnutt.t/db/ublast/all_genomes//Sphingobium_cloacae.fasta	0.00047038838572
/home/allnutt.t/db/ublast/all_genomes//Natronomonas_pharaonis.fasta	0.000467526597027
/home/allnutt.t/db/ublast/all_genomes//Pseudomonas_koreensis.fasta	0.000464694451585
/home/allnutt.t/db/ublast/all_genomes//Capnocytophaga_haemolytica.fasta	0.000461891516717
/home/allnutt.t/db/ublast/all_genomes//Streptomyces_cattleya.fasta	0.000459117367881
/home/allnutt.t/db/ublast/all_genomes//Lactobacillus_murinus.fasta	0.000456371588482
/home/allnutt.t/db/ublast/all_genomes//Chryseobacterium_nakagawai.fasta	0.000453653769689
/home/allnutt.t/db/ublast/all_genomes//Amycolatopsis_albispora.fasta	0.000450963510258
/home/allnutt.t/db/ublast/all_genomes//Mycobacterium_aurum.fasta	0.000448300416364
/home/allnutt.t/db/ublast/all_genomes//Ferroplasma_acidarmanus.fasta	0.000445664101427
/home/allnutt.t/db/ublast/all_genomes//Kitasatospora_setae.fasta	0.000443054185955
/home/allnutt.t/db/ublast/all_genomes//Candidatus_Tremblaya.fasta	0.000440470297382
/home/allnutt.t/db/ublast/all_genomes//Gordonia_terrae.fasta	0.000437912069914
/home/allnutt.t/db/ublast/all_genomes//Bradyrhizobium_icense.fasta	0.00043537914438
/home/allnutt.t/db/ublast/all_genomes//Actinobacillus_lignieresii.fasta	0.000432871168084
/home/allnutt.t/db/ublast/all_genomes//Schaalia_odontolytica.fasta	0.000430387794662
/home/allnutt.t/db/ublast/all_genomes//Lactobacillus_kefiranofaciens.fasta	0.000427928683946
/home/allnutt.t/db/ublast/all_genomes//Thermodesulfobium_acidiphilum.fasta	0.000425493501824
/home/allnutt.t/db/ublast/all_genomes//Paraburkholderia_caribensis.fasta	0.000423081920112
/home/allnutt.t/db/ublast/all_genomes//Haloplanus_aerogenes.fasta	0.000420693616425
/home/allnutt.t/db/ublast/all_genomes//Burkholderia_metallica.fasta	0.000418328274051
/home/allnutt.t/db/ublast/all_genomes//Acetomicrobium_mobile.fasta	0.000415985581827
/home/allnutt.t/db/ublast/all_genomes//Pseudoalteromonas_espejiana.fasta	0.000413665234024
/home/allnutt.t/db/ublast/all_genomes//Shewanella_halifaxensis.fasta	0.00041136693023
/home/allnutt.t/db/ublast/all_genomes//Pectobacterium_wasabiae.fasta	0.000409090375234
/home/allnutt.t/db/ublast/all_genomes//Dialister_pneumosintes.fasta	0.000406835278921
/home/allnutt.t/db/ublast/all_genomes//Leisingera_sp.fasta	0.00040460135616
/home/allnutt.t/db/ublast/all_genomes//Paenibacillus_larvae.fasta	0.000402388326702
/home/allnutt.t/db/ublast/all_genomes//Bartonella_elizabethae.fasta	0.000400195915075
/home/allnutt.t/db/ublast/all_genomes//Aeromonas_rivipollensis.fasta	0.00039802385049
/home/allnutt.t/db/ublast/all_genomes//Corynebacterium_minutissimum.fasta	0.000395871866736
/home/allnutt.t/db/ublast/all_genomes//Pyrococcus_furiosus.fasta	0.000393739702094
/home/allnutt.t/db/ublast/all_genomes//Helicobacter_felis.fasta	0.000391627099237
/home/allnutt.t/db/ublast/all_genomes//Neorhizobium_galegae.fasta	0.000389533805143
/home/allnutt.t/db/ublast/all_genomes//Mannheimia_succiniciproducens.fasta	0.000387459571008
/home/allnutt.t/db/ublast/all_genomes//Rhodospirillum_rubrum.fasta	0.000385404152158
/home/allnutt.t/db/ublast/all_genomes//Paenibacillus_bovis.fasta	0.000383367307967
/home/allnutt.t/db/ublast/all_genomes//Jeongeupia_sp.fasta	0.000381348801774
/home/allnutt.t/db/ublast/all_genomes//Dehalogenimonas_lykanthroporepellens.fasta	0.000379348400803
/home/allnutt.t/db/ublast/all_genomes//Halomonas_sp.fasta	0.000377365876085
/home/allnutt.t/db/ublast/all_genomes//Pediococcus_claussenii.fasta	0.000375401002384
/home/allnutt.t/db/ublast/all_genomes//Treponema_brennaborense.fasta	0.000373453558119
/home/allnutt.t/db/ublast/all_genomes//Pseudomonas_orientalis.fasta	0.000371523325296
/home/allnutt.t/db/ublast/all_genomes//Candidatus_Symbiobacter.fasta	0.000369610089431
/home/allnutt.t/db/ublast/all_genomes//Asaia_bogorensis.fasta	0.000367713639488
/home/allnutt.t/db/ublast/all_genomes//Actinobacillus_pleuropneumoniae.fasta	0.000365833767805
/home/allnutt.t/db/ublast/all_genomes//Vibrio_hyugaensis.fasta	0.000363970270033
/home/allnutt.t/db/ublast/all_genomes//Hahella_chejuensis.fasta	0.000362122945066
/home/allnutt.t/db/ublast/all_genomes//Lactobacillus_fermentum.fasta	0.000360291594984
/home/allnutt.t/db/ublast/all_genomes//Bacteroides_dorei.fasta	0.000358476024988
/home/allnutt.t/db/ublast/all_genomes//Candidatus_Planktophila.fasta	0.000356676043339
/home/allnutt.t/db/ublast/all_genomes//Zymomonas_mobilis.fasta	0.000354891461301
/home/allnutt.t/db/ublast/all_genomes//Pyrococcus_yayanosii.fasta	0.000353122093085
/home/allnutt.t/db/ublast/all_genomes//Spiroplasma_monobiae.fasta	0.000351367755788
/home/allnutt.t/db/ublast/all_genomes//Caldicellulosiruptor_owensensis.fasta	0.000349628269342
/home/allnutt.t/db/ublast/all_genomes//Muricauda_lutaonensis.fasta	0.000347903456461
/home/allnutt.t/db/ublast/all_genomes//Shewanella_baltica.fasta	0.000346193142584
/home/allnutt.t/db/ublast/all_genomes//Trichodesmium_erythraeum.fasta	0.000344497155828
/home/allnutt.t/db/ublast/all_genomes//Leptospira_kmetyi.fasta	0.000342815326937
/home/allnutt.t/db/ublast/all_genomes//Pseudomonas_cerasi.fasta	0.00034114748923
/home/allnutt.t/db/ublast/all_genomes//Enterococcus_hirae.fasta	0.000339493478558
/home/allnutt.t/db/ublast/all_genomes//Flavonifractor_plautii.fasta	0.000337853133252
/home/allnutt.t/db/ublast/all_genomes//Blochmannia_endosymbiont.fasta	0.000336226294081
/home/allnutt.t/db/ublast/all_genomes//Leuconostoc_garlicum.fasta	0.000334612804205
/home/allnutt.t/db/ublast/all_genomes//Geobacter_uraniireducens.fasta	0.000333012509131
/home/allnutt.t/db/ublast/all_genomes//Methanocaldococcus_jannaschii.fasta	0.000331425256671
/home/allnutt.t/db/ublast/all_genomes//Cyanobium_sp.fasta	0.000329850896901
/home/allnutt.t/db/ublast/all_genomes//Idiomarina_sp.fasta	0.000328289282117
/home/allnutt.t/db/ublast/all_genomes//Cryptobacterium_curtum.fasta	0.000326740266796
/home/allnutt.t/db/ublast/all_genomes//Streptomyces_griseoviridis.fasta	0.000325203707559
/home/allnutt.t/db/ublast/all_genomes//Ketobacter_alkanivorans.fasta	0.000323679463128
/home/allnutt.t/db/ublast/all_genomes//Bartonella_grahamii.fasta	0.000322167394291
/home/allnutt.t/db/ublast/all_genomes//Pandoraea_pulmonicola.fasta	0.000320667363865
/home/allnutt.t/db/ublast/all_genomes//Cupriavidus_metallidurans.fasta	0.000319179236661
/home/allnutt.t/db/ublast/all_genomes//Capnocytophaga_canimorsus.fasta	0.000317702879444
/home/allnutt.t/db/ublast/all_genomes//Lysinibacillus_varians.fasta	0.000316238160905
/home/allnutt.t/db/ublast/all_genomes//Thermomicrobium_roseum.fasta	0.000314784951621
/home/allnutt.t/db/ublast/all_genomes//Marinitoga_piezophila.fasta	0.000313343124025
/home/allnutt.t/db/ublast/all_genomes//Saprospira_grandis.fasta	0.000311912552372
/home/allnutt.t/db/ublast/all_genomes//Elizabethkingia_anophelis.fasta	0.000310493112711
/home/allnutt.t/db/ublast/all_genomes//Frankia_alni.fasta	0.000309084682848
/home/allnutt.t/db/ublast/all_genomes//Methanocaldococcus_fervens.fasta	0.000307687142318
/home/allnutt.t/db/ublast/all_genomes//Faecalibaculum_rodentium.fasta	0.000306300372356
/home/allnutt.t/db/ublast/all_genomes//Thioflavicoccus_mobilis.fasta	0.000304924255869
/home/allnutt.t/db/ublast/all_genomes//Thermococcus_litoralis.fasta	0.000303558677402
/home/allnutt.t/db/ublast/all_genomes//Kangiella_sediminilitoris.fasta	0.000302203523116
/home/allnutt.t/db/ublast/all_genomes//Bordetella_avium.fasta	0.000300858680754
/home/allnutt.t/db/ublast/all_genomes//Helicobacter_himalayensis.fasta	0.000299524039621
/home/allnutt.t/db/ublast/all_genomes//Spiroplasma_alleghenense.fasta	0.000298199490553
/home/allnutt.t/db/ublast/all_genomes//Brucella_abortus.fasta	0.000296884925892
/home/allnutt.t/db/ublast/all_genomes//Bacillus_freudenreichii.fasta	0.000295580239461
/home/allnutt.t/db/ublast/all_genomes//Enterococcus_mundtii.fasta	0.000294285326537
/home/allnutt.t/db/ublast/all_genomes//Lactobacillus_sanfranciscensis.fasta	0.000293000083831
/home/allnutt.t/db/ublast/all_genomes//Aliivibrio_salmonicida.fasta	0.000291724409461
/home/allnutt.t/db/ublast/all_genomes//Mycobacterium_vaccae.fasta	0.000290458202927
/home/allnutt.t/db/ublast/all_genomes//Hymenobacter_sedentarius.fasta	0.000289201365094
/home/allnutt.t/db/ublast/all_genomes//Streptomyces_lavendulae.fasta	0.00028795379816
/home/allnutt.t/db/ublast/all_genomes//Streptococcus_equi.fasta	0.000286715405645
/home/allnutt.t/db/ublast/all_genomes//Proteus_vulgaris.fasta	0.00028548609236
/home/allnutt.t/db/ublast/all_genomes//Chlamydia_avium.fasta	0.000284265764391
/home/allnutt.t/db/ublast/all_genomes//Geobacter_lovleyi.fasta	0.000283054329076
/home/allnutt.t/db/ublast/all_genomes//Altererythrobacter_mangrovi.fasta	0.000281851694986
/home/allnutt.t/db/ublast/all_genomes//Bacteroides_vulgatus.fasta	0.000280657771903
/home/allnutt.t/db/ublast/all_genomes//Mycoplasma_hyosynoviae.fasta	0.000279472470802
/home/allnutt.t/db/ublast/all_genomes//Thermoproteus_uzoniensis.fasta	0.000278295703833
/home/allnutt.t/db/ublast/all_genomes//Halanaerobium_praevalens.fasta	0.000277127384296
/home/allnutt.t/db/ublast/all_genomes//Flavobacterium_arcticum.fasta	0.000275967426631
/home/allnutt.t/db/ublast/all_genomes//Sutterella_sp.fasta	0.000274815746395
/home/allnutt.t/db/ublast/all_genomes//Geobacillus_thermoleovorans.fasta	0.000273672260241
/home/allnutt.t/db/ublast/all_genomes//Mycobacterium_shigaense.fasta	0.000272536885909
/home/allnutt.t/db/ublast/all_genomes//Syntrophomonas_wolfei.fasta	0.000271409542201
/home/allnutt.t/db/ublast/all_genomes//Thermoanaerobacter_wiegelii.fasta	0.000270290148968
/home/allnutt.t/db/ublast/all_genomes//Niveispirillum_cyanobacteriorum.fasta	0.000269178627093
/home/allnutt.t/db/ublast/all_genomes//Echinicola_strongylocentroti.fasta	0.000268074898474
/home/allnutt.t/db/ublast/all_genomes//Clostridium_chauvoei.fasta	0.000266978886007
/home/allnutt.t/db/ublast/all_genomes//Campylobacter_upsaliensis.fasta	0.000265890513575
/home/allnutt.t/db/ublast/all_genomes//Deinococcus_wulumuqiensis.fasta	0.000264809706025
/home/allnutt.t/db/ublast/all_genomes//Prauserella_marina.fasta	0.000263736389162
/home/allnutt.t/db/ublast/all_genomes//Providencia_rettgeri.fasta	0.000262670489727
/home/allnutt.t/db/ublast/all_genomes//Enterococcus_avium.fasta	0.000261611935384
/home/allnutt.t/db/ublast/all_genomes//Psammotettix_alienus.fasta	8.15226512926e-05
/home/allnutt.t/db/ublast/all_genomes//Sida_mottle.fasta	8.13792065213e-05
/home/allnutt.t/db/ublast/all_genomes//Spiranthes_mosaic.fasta	8.12361928006e-05
/home/allnutt.t/db/ublast/all_genomes//Diabrotica_virgifera.fasta	8.10936082997e-05
/home/allnutt.t/db/ublast/all_genomes//Patois_virus.fasta	8.09514511978e-05
/home/allnutt.t/db/ublast/all_genomes//Rottboellia_yellow.fasta	8.08097196842e-05
/home/allnutt.t/db/ublast/all_genomes//Rice_latent.fasta	8.0668411958e-05
/home/allnutt.t/db/ublast/all_genomes//Beet_necrotic.fasta	8.05275262281e-05
/home/allnutt.t/db/ublast/all_genomes//Shuangao_Bedbug.fasta	8.03870607133e-05
/home/allnutt.t/db/ublast/all_genomes//Tobacco_curly.fasta	8.0247013642e-05
/home/allnutt.t/db/ublast/all_genomes//Wuhan_centipede.fasta	8.01073832524e-05
/home/allnutt.t/db/ublast/all_genomes//Tadarida_brasiliensis.fasta	7.99681677921e-05
/home/allnutt.t/db/ublast/all_genomes//Tomato_leaf.fasta	7.98293655184e-05
/home/allnutt.t/db/ublast/all_genomes//Alfalfa_leaf.fasta	7.9690974698e-05
/home/allnutt.t/db/ublast/all_genomes//Asparagus_virus.fasta	7.95529936068e-05
/home/allnutt.t/db/ublast/all_genomes//Malpais_Spring.fasta	7.94154205302e-05
/home/allnutt.t/db/ublast/all_genomes//Helicobasidium_mompa.fasta	7.9278253763e-05
/home/allnutt.t/db/ublast/all_genomes//Melon_severe.fasta	7.9141491609e-05
/home/allnutt.t/db/ublast/all_genomes//Avian_orthoreovirus.fasta	7.90051323812e-05
/home/allnutt.t/db/ublast/all_genomes//Goose_picornavirus.fasta	7.88691744017e-05
/home/allnutt.t/db/ublast/all_genomes//Wenling_frogfish.fasta	7.87336160016e-05
/home/allnutt.t/db/ublast/all_genomes//Macrosiphum_euphorbiae.fasta	7.85984555211e-05
/home/allnutt.t/db/ublast/all_genomes//Human_hepegivirus.fasta	7.8463691309e-05
/home/allnutt.t/db/ublast/all_genomes//Gallivirus_Pf-CHK1.fasta	7.83293217234e-05
/home/allnutt.t/db/ublast/all_genomes//Melandrium_yellow.fasta	7.81953451307e-05
/home/allnutt.t/db/ublast/all_genomes//Semliki_forest.fasta	7.80617599064e-05
/home/allnutt.t/db/ublast/all_genomes//Microcystis_phage.fasta	7.79285644346e-05
/home/allnutt.t/db/ublast/all_genomes//Stx2-converting_phage.fasta	7.77957571078e-05
/home/allnutt.t/db/ublast/all_genomes//Xiburema_virus.fasta	7.76633363273e-05
/home/allnutt.t/db/ublast/all_genomes//Guanarito_virus.fasta	7.7531300503e-05
/home/allnutt.t/db/ublast/all_genomes//Culex_mononega-like.fasta	7.73996480528e-05
/home/allnutt.t/db/ublast/all_genomes//Sida_mosaic.fasta	7.72683774035e-05
/home/allnutt.t/db/ublast/all_genomes//Hibiscus_latent.fasta	7.713748699e-05
/home/allnutt.t/db/ublast/all_genomes//Iranian_johnsongrass.fasta	7.70069752554e-05
/home/allnutt.t/db/ublast/all_genomes//Andrographis_yellow.fasta	7.68768406513e-05
/home/allnutt.t/db/ublast/all_genomes//Xestia_c-nigrum.fasta	7.67470816372e-05
/home/allnutt.t/db/ublast/all_genomes//Mulberry_badnavirus.fasta	7.6617696681e-05
/home/allnutt.t/db/ublast/all_genomes//Fall_chinook.fasta	7.64886842584e-05
/home/allnutt.t/db/ublast/all_genomes//Canarypox_virus,.fasta	7.63600428532e-05
/home/allnutt.t/db/ublast/all_genomes//Jingmen_picorna-like.fasta	7.62317709575e-05
/home/allnutt.t/db/ublast/all_genomes//Iodobacteriophage_phiPLPE,.fasta	7.61038670707e-05
/home/allnutt.t/db/ublast/all_genomes//Lishi_Spider.fasta	7.59763297007e-05
/home/allnutt.t/db/ublast/all_genomes//Daphne_mosaic.fasta	7.58491573628e-05
/home/allnutt.t/db/ublast/all_genomes//Wobbly_possum.fasta	7.57223485802e-05
/home/allnutt.t/db/ublast/all_genomes//Equine_adenovirus.fasta	7.55959018839e-05
/home/allnutt.t/db/ublast/all_genomes//Southern_elephant.fasta	7.54698158124e-05
/home/allnutt.t/db/ublast/all_genomes//Bat_mastadenovirus.fasta	7.5344088912e-05
/home/allnutt.t/db/ublast/all_genomes//Cynomolgus_adenovirus.fasta	7.52187197363e-05
/home/allnutt.t/db/ublast/all_genomes//Budgerigar_fledgling.fasta	7.50937068468e-05
/home/allnutt.t/db/ublast/all_genomes//Cactus_mild.fasta	7.49690488122e-05
/home/allnutt.t/db/ublast/all_genomes//Snakehead_rhabdovirus.fasta	7.48447442087e-05
/home/allnutt.t/db/ublast/all_genomes//Golden_shiner.fasta	7.47207916199e-05
/home/allnutt.t/db/ublast/all_genomes//Lychnis_ringspot.fasta	7.45971896367e-05
/home/allnutt.t/db/ublast/all_genomes//Dioscorea_nummularia-associated.fasta	7.44739368573e-05
/home/allnutt.t/db/ublast/all_genomes//Rhizoctonia_solani.fasta	7.43510318871e-05
/home/allnutt.t/db/ublast/all_genomes//Cherry_rasp.fasta	7.42284733389e-05
/home/allnutt.t/db/ublast/all_genomes//Dandelion_yellow.fasta	7.41062598323e-05
/home/allnutt.t/db/ublast/all_genomes//Nienokoue_virus.fasta	7.39843899944e-05
/home/allnutt.t/db/ublast/all_genomes//Laodelphax_striatellus.fasta	7.38628624589e-05
/home/allnutt.t/db/ublast/all_genomes//Ageratum_yellow.fasta	7.37416758669e-05
/home/allnutt.t/db/ublast/all_genomes//Xingshan_cricket.fasta	7.36208288664e-05
/home/allnutt.t/db/ublast/all_genomes//Parainfluenza_virus.fasta	7.35003201122e-05
/home/allnutt.t/db/ublast/all_genomes//Cyclovirus_bat.fasta	7.3380148266e-05
/home/allnutt.t/db/ublast/all_genomes//Grapevine_Bulgarian.fasta	7.32603119965e-05
/home/allnutt.t/db/ublast/all_genomes//Batai_virus.fasta	7.3140809979e-05
/home/allnutt.t/db/ublast/all_genomes//Tomato_chlorotic.fasta	7.30216408956e-05
/home/allnutt.t/db/ublast/all_genomes//Hemorrhagic_enteritis.fasta	7.29028034352e-05
/home/allnutt.t/db/ublast/all_genomes//Rhesus_monkey.fasta	7.27842962934e-05
/home/allnutt.t/db/ublast/all_genomes//Keuraliba_virus.fasta	7.26661181722e-05
/home/allnutt.t/db/ublast/all_genomes//Bole_Tick.fasta	7.25482677805e-05
/home/allnutt.t/db/ublast/all_genomes//Saesbyeol_virus.fasta	7.24307438335e-05
/home/allnutt.t/db/ublast/all_genomes//Nemesia_ring.fasta	7.2313545053e-05
/home/allnutt.t/db/ublast/all_genomes//Youcai_mosaic.fasta	7.21966701672e-05
/home/allnutt.t/db/ublast/all_genomes//Lagenaria_siceraria.fasta	7.20801179109e-05
/home/allnutt.t/db/ublast/all_genomes//Brassica_campestris.fasta	7.19638870251e-05
/home/allnutt.t/db/ublast/all_genomes//Camellia_oleifera.fasta	7.18479762573e-05
/home/allnutt.t/db/ublast/all_genomes//Medicago_sativa.fasta	7.17323843611e-05
/home/allnutt.t/db/ublast/all_genomes//Protoparvovirus_Zsana.fasta	7.16171100965e-05
/home/allnutt.t/db/ublast/all_genomes//Yellow_baboon.fasta	7.15021522298e-05
/home/allnutt.t/db/ublast/all_genomes//Solanum_mosaic.fasta	7.13875095334e-05
/home/allnutt.t/db/ublast/all_genomes//Seal_parapoxvirus.fasta	7.12731807858e-05
/home/allnutt.t/db/ublast/all_genomes//Bimiti_virus.fasta	7.11591647718e-05
/home/allnutt.t/db/ublast/all_genomes//Citrus_leprosis.fasta	7.1045460282e-05
/home/allnutt.t/db/ublast/all_genomes//Koongol_virus.fasta	7.09320661133e-05
/home/allnutt.t/db/ublast/all_genomes//Wenzhou_virus.fasta	7.08189810685e-05
/home/allnutt.t/db/ublast/all_genomes//Lonestar_tick.fasta	7.07062039564e-05
/home/allnutt.t/db/ublast/all_genomes//Camel_alphacoronavirus.fasta	7.05937335916e-05
/home/allnutt.t/db/ublast/all_genomes//Cachoeira_Porteira.fasta	7.04815687948e-05
/home/allnutt.t/db/ublast/all_genomes//Atractylodes_mottle.fasta	7.03697083924e-05
/home/allnutt.t/db/ublast/all_genomes//Tensaw_virus.fasta	7.02581512167e-05
/home/allnutt.t/db/ublast/all_genomes//Colocasia_bobone.fasta	7.01468961057e-05
/home/allnutt.t/db/ublast/all_genomes//Spinach_amalgavirus.fasta	7.00359419033e-05
/home/allnutt.t/db/ublast/all_genomes//Grapevine_berry.fasta	6.9925287459e-05
/home/allnutt.t/db/ublast/all_genomes//Nishimuro_virus.fasta	6.98149316281e-05
/home/allnutt.t/db/ublast/all_genomes//Petunia_chlorotic.fasta	6.97048732713e-05
/home/allnutt.t/db/ublast/all_genomes//Salvia_divinorum.fasta	6.95951112551e-05
/home/allnutt.t/db/ublast/all_genomes//Verticillium_dahliae.fasta	6.94856444517e-05
/home/allnutt.t/db/ublast/all_genomes//Deer_mastadenovirus.fasta	6.93764717386e-05
/home/allnutt.t/db/ublast/all_genomes//San_Perlita.fasta	6.92675919989e-05
/home/allnutt.t/db/ublast/all_genomes//RNA4:_NCP=non-capsid.fasta	6.91590041213e-05
/home/allnutt.t/db/ublast/all_genomes//Molossus_molossus.fasta	6.90507069997e-05
/home/allnutt.t/db/ublast/all_genomes//Komagataella_phaffii.fasta	2.81068883826e-05
/home/allnutt.t/db/ublast/all_genomes//Ceratina_calcarata.fasta	2.80836478527e-05
/home/allnutt.t/db/ublast/all_genomes//Candida_albicans.fasta	2.80604401629e-05
/home/allnutt.t/db/ublast/all_genomes//Plasmodium_cynomolgi.fasta	2.80372652474e-05
/home/allnutt.t/db/ublast/all_genomes//Eimeria_tenella.fasta	2.80141230409e-05
/home/allnutt.t/db/ublast/all_genomes//Trichoderma_virens.fasta	2.79910134781e-05
/home/allnutt.t/db/ublast/all_genomes//Ooceraea_biroi.fasta	2.79679364938e-05
/home/allnutt.t/db/ublast/all_genomes//Spathaspora_passalidarum.fasta	2.7944892023e-05
/home/allnutt.t/db/ublast/all_genomes//Amphimedon_queenslandica.fasta	2.79218800011e-05
/home/allnutt.t/db/ublast/all_genomes//Lucilia_cuprina.fasta	2.78989003632e-05
/home/allnutt.t/db/ublast/all_genomes//Bactrocera_cucurbitae.fasta	2.78759530451e-05
/home/allnutt.t/db/ublast/all_genomes//Perkinsus_marinus.fasta	2.78530379824e-05
/home/allnutt.t/db/ublast/all_genomes//Arachis_hypogaea.fasta	2.7830155111e-05
/home/allnutt.t/db/ublast/all_genomes//Penicillium_marneffei.fasta	2.78073043669e-05
/home/allnutt.t/db/ublast/all_genomes//Aphanomyces_astaci.fasta	2.77844856864e-05
/home/allnutt.t/db/ublast/all_genomes//Ordospora_colligata.fasta	2.77616990057e-05
/home/allnutt.t/db/ublast/all_genomes//Columba_livia.fasta	2.77389442614e-05
/home/allnutt.t/db/ublast/all_genomes//Saprolegnia_diclina.fasta	2.77162213903e-05
/home/allnutt.t/db/ublast/all_genomes//Cladophialophora_immunda.fasta	2.76935303291e-05
/home/allnutt.t/db/ublast/all_genomes//Trichoderma_asperellum.fasta	2.7670871015e-05
/home/allnutt.t/db/ublast/all_genomes//Salpingoeca_rosetta.fasta	2.7648243385e-05
/home/allnutt.t/db/ublast/all_genomes//Sodiomyces_alkalinus.fasta	2.76256473765e-05
/home/allnutt.t/db/ublast/all_genomes//Vitis_vinifera.fasta	2.7603082927e-05
/home/allnutt.t/db/ublast/all_genomes//Malassezia_restricta.fasta	2.75805499742e-05
/home/allnutt.t/db/ublast/all_genomes//Equus_caballus.fasta	2.75580484558e-05
/home/allnutt.t/db/ublast/all_genomes//Kazachstania_africana.fasta	2.75355783099e-05
/home/allnutt.t/db/ublast/all_genomes//Aspergillus_nomius.fasta	2.75131394746e-05
/home/allnutt.t/db/ublast/all_genomes//Harpegnathos_saltator.fasta	2.74907318882e-05
/home/allnutt.t/db/ublast/all_genomes//Bactrocera_dorsalis.fasta	2.74683554891e-05
/home/allnutt.t/db/ublast/all_genomes//Ashbya_gossypii.fasta	2.7446010216e-05
/home/allnutt.t/db/ublast/all_genomes//Beauveria_bassiana.fasta	2.74236960076e-05
/home/allnutt.t/db/ublast/all_genomes//Limulus_polyphemus.fasta	2.74014128028e-05
/home/allnutt.t/db/ublast/all_genomes//Ramularia_collo-cygni.fasta	2.73791605407e-05
/home/allnutt.t/db/ublast/all_genomes//Fonsecaea_nubica.fasta	2.73569391605e-05
/home/allnutt.t/db/ublast/all_genomes//Vavraia_culicis.fasta	2.73347486016e-05
/home/allnutt.t/db/ublast/all_genomes//Serpula_lacrymans.fasta	2.73125888036e-05
/home/allnutt.t/db/ublast/all_genomes//Solanum_lycopersicum.fasta	2.72904597061e-05
/home/allnutt.t/db/ublast/all_genomes//Metarhizium_acridum.fasta	2.7268361249e-05
/home/allnutt.t/db/ublast/all_genomes//Ogataea_parapolymorpha.fasta	2.72462933722e-05
/home/allnutt.t/db/ublast/all_genomes//Fopius_arisanus.fasta	2.7224256016e-05
/home/allnutt.t/db/ublast/all_genomes//Ricinus_communis.fasta	2.72022491206e-05
/home/allnutt.t/db/ublast/all_genomes//Aethina_tumida.fasta	2.71802726264e-05
/home/allnutt.t/db/ublast/all_genomes//Agrilus_planipennis.fasta	2.71583264741e-05
/home/allnutt.t/db/ublast/all_genomes//Aspergillus_aculeatus.fasta	2.71364106045e-05
/home/allnutt.t/db/ublast/all_genomes//Aspergillus_vadensis.fasta	2.71145249583e-05
/home/allnutt.t/db/ublast/all_genomes//Vigna_radiata.fasta	2.70926694768e-05
/home/allnutt.t/db/ublast/all_genomes//Pediculus_humanus.fasta	2.70708441009e-05
/home/allnutt.t/db/ublast/all_genomes//Malassezia_sympodialis.fasta	2.70490487722e-05
/home/allnutt.t/db/ublast/all_genomes//Guillardia_theta.fasta	2.70272834321e-05
/home/allnutt.t/db/ublast/all_genomes//Monosiga_brevicollis.fasta	2.70055480222e-05
/home/allnutt.t/db/ublast/all_genomes//Eimeria_mitis.fasta	2.69838424844e-05
/home/allnutt.t/db/ublast/all_genomes//Hydra_magnipapillata.fasta	2.69621667605e-05
/home/allnutt.t/db/ublast/all_genomes//Oncorhynchus_kisutch.fasta	2.69405207926e-05
/home/allnutt.t/db/ublast/all_genomes//Debaryomyces_hansenii.fasta	2.6918904523e-05
/home/allnutt.t/db/ublast/all_genomes//Neurospora_crassa.fasta	2.68973178941e-05
/home/allnutt.t/db/ublast/all_genomes//Trichoderma_citrinoviride.fasta	2.68757608483e-05
/home/allnutt.t/db/ublast/all_genomes//Homo_sapiens.fasta	2.68542333283e-05
/home/allnutt.t/db/ublast/all_genomes//Toxoplasma_gondii.fasta	2.68327352769e-05
/home/allnutt.t/db/ublast/all_genomes//Rhagoletis_zephyria.fasta	2.68112666371e-05
/home/allnutt.t/db/ublast/all_genomes//Corvus_brachyrhynchos.fasta	2.67898273519e-05
/home/allnutt.t/db/ublast/all_genomes//Dermatophagoides_pteronyssinus.fasta	2.67684173645e-05
/home/allnutt.t/db/ublast/all_genomes//Thielavia_terrestris.fasta	2.67470366185e-05
/home/allnutt.t/db/ublast/all_genomes//Entamoeba_histolytica.fasta	2.67256850572e-05
/home/allnutt.t/db/ublast/all_genomes//Verticillium_dahliae.fasta	2.67043626243e-05
/home/allnutt.t/db/ublast/all_genomes//Caenorhabditis_elegans.fasta	2.66830692636e-05
/home/allnutt.t/db/ublast/all_genomes//Cryptococcus_neoformans.fasta	2.6661804919e-05
/home/allnutt.t/db/ublast/all_genomes//Trametes_versicolor.fasta	2.66405695347e-05
/home/allnutt.t/db/ublast/all_genomes//Plasmodium_chabaudi.fasta	2.66193630548e-05
/home/allnutt.t/db/ublast/all_genomes//Bombyx_mandarina.fasta	2.65981854237e-05
/home/allnutt.t/db/ublast/all_genomes//Sugiyamaella_lignohabitans.fasta	2.65770365859e-05
/home/allnutt.t/db/ublast/all_genomes//Trichoplax_adhaerens.fasta	2.6555916486e-05
/home/allnutt.t/db/ublast/all_genomes//Lobosporangium_transversale.fasta	2.65348250688e-05
/home/allnutt.t/db/ublast/all_genomes//Plasmodium_gallinaceum.fasta	2.65137622792e-05
/home/allnutt.t/db/ublast/all_genomes//Lactuca_sativa.fasta	2.64927280621e-05
/home/allnutt.t/db/ublast/all_genomes//Coniophora_puteana.fasta	2.64717223629e-05
/home/allnutt.t/db/ublast/all_genomes//Verticillium_alfalfae.fasta	2.64507451269e-05
/home/allnutt.t/db/ublast/all_genomes//Bos_taurus.fasta	2.64297962994e-05
/home/allnutt.t/db/ublast/all_genomes//Brachypodium_distachyon.fasta	2.6408875826e-05
/home/allnutt.t/db/ublast/all_genomes//Aspergillus_fischeri.fasta	2.63879836525e-05
/home/allnutt.t/db/ublast/all_genomes//Penicillium_digitatum.fasta	2.63671197248e-05
/home/allnutt.t/db/ublast/all_genomes//Spodoptera_litura.fasta	2.63462839887e-05
/home/allnutt.t/db/ublast/all_genomes//Gloeophyllum_trabeum.fasta	2.63254763905e-05
/home/allnutt.t/db/ublast/all_genomes//Aspergillus_welwitschiae.fasta	2.63046968764e-05
/home/allnutt.t/db/ublast/all_genomes//Apis_mellifera.fasta	2.62839453928e-05
/home/allnutt.t/db/ublast/all_genomes//Debaryomyces_fabryi.fasta	2.62632218862e-05
/home/allnutt.t/db/ublast/all_genomes//Hydra_vulgaris.fasta	2.62425263032e-05
/home/allnutt.t/db/ublast/all_genomes//Metarhizium_robertsii.fasta	2.62218585907e-05
/home/allnutt.t/db/ublast/all_genomes//Fusarium_fujikuroi.fasta	2.62012186955e-05
/home/allnutt.t/db/ublast/all_genomes//Aspergillus_saccharolyticus.fasta	2.61806065647e-05
/home/allnutt.t/db/ublast/all_genomes//Acaromyces_ingoldii.fasta	2.61600221454e-05
/home/allnutt.t/db/ublast/all_genomes//Metschnikowia_bicuspidata.fasta	2.61394653851e-05
/home/allnutt.t/db/ublast/all_genomes//Polysphondylium_pallidum.fasta	2.6118936231e-05
/home/allnutt.t/db/ublast/all_genomes//Cryptosporidium_ubiquitum.fasta	2.60984346308e-05
/home/allnutt.t/db/ublast/all_genomes//Juglans_regia.fasta	2.60779605322e-05
/home/allnutt.t/db/ublast/all_genomes//Prunus_avium.fasta	2.6057513883e-05
/home/allnutt.t/db/ublast/all_genomes//Tetrahymena_thermophila.fasta	2.60370946311e-05
/home/allnutt.t/db/ublast/all_genomes//Eufriesea_mexicana.fasta	2.60167027246e-05
/home/allnutt.t/db/ublast/all_genomes//Coccidioides_immitis.fasta	2.59963381117e-05
/home/allnutt.t/db/ublast/all_genomes//Pieris_rapae.fasta	2.59760007408e-05
/home/allnutt.t/db/ublast/all_genomes//Penicillium_arizonense.fasta	2.59556905603e-05
/home/allnutt.t/db/ublast/all_genomes//Oncorhynchus_nerka.fasta	2.59354075187e-05
