# Supplementary material for: Expanding the taxonomic range in the fecal metagenome
Source: BMC Bioinformatics. 2021 Jun 9;22:312. doi: 10.1186/s12859-021-04212-6 (PMC8188691; doi:10.1186/s12859-021-04212-6)
Supplement: Supplementary file 1 — Additional file 1. File containing all scripts and information for benchmarking simulations. This information is also available at the link: https://github.com/theo-allnutt-bioinformatics/Allnutt_etal_2020_expanding_the_taxonomic. [file 12859_2021_4212_MOESM1_ESM.zip › Allnutt_etal_2020_expanding_the_taxonomic-main/sim_abund/sim10.abund]

/home/allnutt.t/db/ublast/all_genomes//Sulfurospirillum_halorespirans.fasta	0.0744597355437
/home/allnutt.t/db/ublast/all_genomes//Staphylococcus_simulans.fasta	0.0605466491372
/home/allnutt.t/db/ublast/all_genomes//Sphingobacteriaceae_bacterium.fasta	0.0505564712012
/home/allnutt.t/db/ublast/all_genomes//Desulfurispirillum_indicum.fasta	0.0430884265241
/home/allnutt.t/db/ublast/all_genomes//Deferribacter_desulfuricans.fasta	0.0373271466077
/home/allnutt.t/db/ublast/all_genomes//Yersinia_intermedia.fasta	0.0327685808909
/home/allnutt.t/db/ublast/all_genomes//Aminobacterium_colombiense.fasta	0.0290858206383
/home/allnutt.t/db/ublast/all_genomes//Desulfurococcus_kamchatkensis.fasta	0.0260583753739
/home/allnutt.t/db/ublast/all_genomes//Murdochiella_sp.fasta	0.0235326014109
/home/allnutt.t/db/ublast/all_genomes//[Eubacterium]_rectale.fasta	0.0213984417416
/home/allnutt.t/db/ublast/all_genomes//Marinobacter_psychrophilus.fasta	0.0195751752105
/home/allnutt.t/db/ublast/all_genomes//Geosporobacter_ferrireducens.fasta	0.0180023712415
/home/allnutt.t/db/ublast/all_genomes//Leptospira_mayottensis.fasta	0.0166339706619
/home/allnutt.t/db/ublast/all_genomes//Granulicella_mallensis.fasta	0.0154343076527
/home/allnutt.t/db/ublast/all_genomes//Meiothermus_silvanus.fasta	0.0143753728041
/home/allnutt.t/db/ublast/all_genomes//Deinococcus_deserti.fasta	0.0134348904574
/home/allnutt.t/db/ublast/all_genomes//Streptococcus_himalayensis.fasta	0.0125949427073
/home/allnutt.t/db/ublast/all_genomes//Aeromonas_hydrophila.fasta	0.011840968028
/home/allnutt.t/db/ublast/all_genomes//Methanosarcina_mazei.fasta	0.0111610214243
/home/allnutt.t/db/ublast/all_genomes//Methylobacterium_phyllosphaerae.fasta	0.0105452202437
/home/allnutt.t/db/ublast/all_genomes//Ignavibacterium_album.fasta	0.00998532382237
/home/allnutt.t/db/ublast/all_genomes//Enterococcus_durans.fasta	0.00947441095864
/home/allnutt.t/db/ublast/all_genomes//Fimbriimonas_ginsengisoli.fasta	0.00900662981824
/home/allnutt.t/db/ublast/all_genomes//Cloacibacillus_porcorum.fasta	0.00857700210398
/home/allnutt.t/db/ublast/all_genomes//Providencia_rustigianii.fasta	0.00818126832464
/home/allnutt.t/db/ublast/all_genomes//Candidatus_Pantoea.fasta	0.00781576450824
/home/allnutt.t/db/ublast/all_genomes//Rickettsia_bellii.fasta	0.00747732319971
/home/allnutt.t/db/ublast/all_genomes//Dyella_japonica.fasta	0.00716319337819
/home/allnutt.t/db/ublast/all_genomes//Borrelia_burgdorferi.fasta	0.00687097523526
/home/allnutt.t/db/ublast/all_genomes//Mycoplasma_mobile.fasta	0.00659856671595
/home/allnutt.t/db/ublast/all_genomes//Mobiluncus_curtisii.fasta	0.00634411943725
/home/allnutt.t/db/ublast/all_genomes//Paenibacillus_yonginensis.fasta	0.00610600213309
/home/allnutt.t/db/ublast/all_genomes//Campylobacter_coli.fasta	0.00588277017891
/home/allnutt.t/db/ublast/all_genomes//Crinalium_epipsammum.fasta	0.00567314005645
/home/allnutt.t/db/ublast/all_genomes//Kushneria_marisflavi.fasta	0.00547596785585
/home/allnutt.t/db/ublast/all_genomes//Candidatus_Endolissoclinum.fasta	0.00529023109491
/home/allnutt.t/db/ublast/all_genomes//Citrobacter_youngae.fasta	0.00511501327764
/home/allnutt.t/db/ublast/all_genomes//Acidianus_brierleyi.fasta	0.00494949072612
/home/allnutt.t/db/ublast/all_genomes//Streptococcus_ferus.fasta	0.00479292130725
/home/allnutt.t/db/ublast/all_genomes//Lactobacillus_crustorum.fasta	0.00464463474622
/home/allnutt.t/db/ublast/all_genomes//Comamonas_serinivorans.fasta	0.00450402427408
/home/allnutt.t/db/ublast/all_genomes//Leptospirillum_sp.fasta	0.00437053940138
/home/allnutt.t/db/ublast/all_genomes//Shewanella_psychrophila.fasta	0.00424367964609
/home/allnutt.t/db/ublast/all_genomes//Actinomyces_howellii.fasta	0.00412298907298
/home/allnutt.t/db/ublast/all_genomes//[Eubacterium]_hallii.fasta	0.00400805152557
/home/allnutt.t/db/ublast/all_genomes//Jeotgalibacillus_malaysiensis.fasta	0.00389848645102
/home/allnutt.t/db/ublast/all_genomes//Leisingera_methylohalidivorans.fasta	0.00379394523436
/home/allnutt.t/db/ublast/all_genomes//Chromobacterium_violaceum.fasta	0.00369410797162
/home/allnutt.t/db/ublast/all_genomes//Pelagibacterium_halotolerans.fasta	0.00359868062209
/home/allnutt.t/db/ublast/all_genomes//Tannerella_sp.fasta	0.00350739248933
/home/allnutt.t/db/ublast/all_genomes//Robiginitalea_biformata.fasta	0.00341999398767
/home/allnutt.t/db/ublast/all_genomes//Streptococcus_equi.fasta	0.00333625465752
/home/allnutt.t/db/ublast/all_genomes//Celeribacter_manganoxidans.fasta	0.00325596139805
/home/allnutt.t/db/ublast/all_genomes//Massilia_sp.fasta	0.00317891688999
/home/allnutt.t/db/ublast/all_genomes//Chlorobium_tepidum.fasta	0.00310493818556
/home/allnutt.t/db/ublast/all_genomes//Nocardia_seriolae.fasta	0.00303385544515
/home/allnutt.t/db/ublast/all_genomes//Mycoplasma_alkalescens.fasta	0.00296551080357
/home/allnutt.t/db/ublast/all_genomes//Prevotella_fusca.fasta	0.00289975735056
/home/allnutt.t/db/ublast/all_genomes//Thermoproteus_uzoniensis.fasta	0.00283645821262
/home/allnutt.t/db/ublast/all_genomes//Bosea_vaviloviae.fasta	0.00277548572465
/home/allnutt.t/db/ublast/all_genomes//Erythrobacter_atlanticus.fasta	0.0027167206813
/home/allnutt.t/db/ublast/all_genomes//Psychrobacter_alimentarius.fasta	0.00266005165942
/home/allnutt.t/db/ublast/all_genomes//Candidatus_Cardinium.fasta	0.0026053744039
/home/allnutt.t/db/ublast/all_genomes//Lachnospiraceae_bacterium.fasta	0.00255259127005
/home/allnutt.t/db/ublast/all_genomes//Acetobacterium_woodii.fasta	0.00250161071666
/home/allnutt.t/db/ublast/all_genomes//Tessaracoccus_flavus.fasta	0.00245234684456
/home/allnutt.t/db/ublast/all_genomes//Morganella_morganii.fasta	0.00240471897583
/home/allnutt.t/db/ublast/all_genomes//Opitutus_terrae.fasta	0.00235865126976
/home/allnutt.t/db/ublast/all_genomes//Pyrococcus_horikoshii.fasta	0.00231407237181
/home/allnutt.t/db/ublast/all_genomes//Bifidobacterium_indicum.fasta	0.0022709150924
/home/allnutt.t/db/ublast/all_genomes//Sphingobium_japonicum.fasta	0.00222911611249
/home/allnutt.t/db/ublast/all_genomes//Atopobium_parvulum.fasta	0.00218861571361
/home/allnutt.t/db/ublast/all_genomes//Lactobacillus_paraplantarum.fasta	0.00214935752988
/home/allnutt.t/db/ublast/all_genomes//Kangiella_profundi.fasta	0.00211128831997
/home/allnutt.t/db/ublast/all_genomes//Blattabacterium_clevelandi.fasta	0.0020743577573
/home/allnutt.t/db/ublast/all_genomes//Sphingobium_fuliginis.fasta	0.00203851823662
/home/allnutt.t/db/ublast/all_genomes//Geoglobus_acetivorans.fasta	0.00200372469572
/home/allnutt.t/db/ublast/all_genomes//Clostridium_acetobutylicum.fasta	0.00196993445072
/home/allnutt.t/db/ublast/all_genomes//Streptomyces_vietnamensis.fasta	0.00193710704392
/home/allnutt.t/db/ublast/all_genomes//Kosakonia_cowanii.fasta	0.00190520410303
/home/allnutt.t/db/ublast/all_genomes//Ruminococcus_bicirculans.fasta	0.00187418921078
/home/allnutt.t/db/ublast/all_genomes//Halorubrum_lacusprofundi.fasta	0.00184402778418
/home/allnutt.t/db/ublast/all_genomes//Chloroflexus_aggregans.fasta	0.00181468696238
/home/allnutt.t/db/ublast/all_genomes//Thermococcus_guaymasensis.fasta	0.00178613550269
/home/allnutt.t/db/ublast/all_genomes//Arenibacter_algicola.fasta	0.00175834368389
/home/allnutt.t/db/ublast/all_genomes//Lactobacillus_lindneri.fasta	0.00173128321631
/home/allnutt.t/db/ublast/all_genomes//Bacillus_krulwichiae.fasta	0.00170492715816
/home/allnutt.t/db/ublast/all_genomes//Corynebacterium_camporealensis.fasta	0.00167924983759
/home/allnutt.t/db/ublast/all_genomes//Ottowia_sp.fasta	0.00165422678004
/home/allnutt.t/db/ublast/all_genomes//Stenotrophomonas_acidaminiphila.fasta	0.00162983464041
/home/allnutt.t/db/ublast/all_genomes//Entomoplasma_melaleucae.fasta	0.00160605113981
/home/allnutt.t/db/ublast/all_genomes//Paenibacillus_odorifer.fasta	0.00158285500645
/home/allnutt.t/db/ublast/all_genomes//[Brevibacterium]_frigoritolerans.fasta	0.0015602259203
/home/allnutt.t/db/ublast/all_genomes//Saccharibacillus_sp.fasta	0.00153814446141
/home/allnutt.t/db/ublast/all_genomes//Methanosarcina_barkeri.fasta	0.00151659206149
/home/allnutt.t/db/ublast/all_genomes//Nitratifractor_salsuginis.fasta	0.00149555095851
/home/allnutt.t/db/ublast/all_genomes//Shewanella_marisflavi.fasta	0.00147500415418
/home/allnutt.t/db/ublast/all_genomes//Acholeplasma_laidlawii.fasta	0.00145493537409
/home/allnutt.t/db/ublast/all_genomes//Enterobacter_asburiae.fasta	0.00143532903017
/home/allnutt.t/db/ublast/all_genomes//Planctomyces_sp.fasta	0.0014161701856
/home/allnutt.t/db/ublast/all_genomes//Fusobacterium_hwasookii.fasta	0.00139744452168
/home/allnutt.t/db/ublast/all_genomes//Acholeplasma_oculi.fasta	0.00137913830681
/home/allnutt.t/db/ublast/all_genomes//Bifidobacterium_catenulatum.fasta	0.00136123836714
/home/allnutt.t/db/ublast/all_genomes//Escherichia_albertii.fasta	0.0013437320591
/home/allnutt.t/db/ublast/all_genomes//Yersinia_pseudotuberculosis.fasta	0.00132660724344
/home/allnutt.t/db/ublast/all_genomes//Bartonella_elizabethae.fasta	0.00130985226073
/home/allnutt.t/db/ublast/all_genomes//Liberibacter_crescens.fasta	0.00129345590836
/home/allnutt.t/db/ublast/all_genomes//UNVERIFIED_ORG:_Enterobacter.fasta	0.00127740741873
/home/allnutt.t/db/ublast/all_genomes//Acinetobacter_calcoaceticus.fasta	0.00126169643872
/home/allnutt.t/db/ublast/all_genomes//Chlorobium_chlorochromatii.fasta	0.00124631301029
/home/allnutt.t/db/ublast/all_genomes//Beijerinckiaceae_bacterium.fasta	0.00123124755215
/home/allnutt.t/db/ublast/all_genomes//Staphylococcus_xylosus.fasta	0.00121649084241
/home/allnutt.t/db/ublast/all_genomes//Enterobacter_hormaechei.fasta	0.00120203400217
/home/allnutt.t/db/ublast/all_genomes//Leclercia_sp.fasta	0.00118786848002
/home/allnutt.t/db/ublast/all_genomes//Brevibacillus_agri.fasta	0.00117398603735
/home/allnutt.t/db/ublast/all_genomes//Weissella_koreensis.fasta	0.0011603787344
/home/allnutt.t/db/ublast/all_genomes//Halothiobacillus_neapolitanus.fasta	0.00114703891709
/home/allnutt.t/db/ublast/all_genomes//Clostridium_novyi.fasta	0.0011339592045
/home/allnutt.t/db/ublast/all_genomes//Desulfobacula_toluolica.fasta	0.00112113247703
/home/allnutt.t/db/ublast/all_genomes//Sulfuricurvum_kujiense.fasta	0.00110855186511
/home/allnutt.t/db/ublast/all_genomes//Lactobacillus_curvatus.fasta	0.00109621073851
/home/allnutt.t/db/ublast/all_genomes//Flavivirga_eckloniae.fasta	0.00108410269624
/home/allnutt.t/db/ublast/all_genomes//Bacillus_simplex.fasta	0.00107222155683
/home/allnutt.t/db/ublast/all_genomes//Microbacterium_hominis.fasta	0.00106056134923
/home/allnutt.t/db/ublast/all_genomes//Actinomadura_amylolytica.fasta	0.00104911630405
/home/allnutt.t/db/ublast/all_genomes//Pyrolobus_fumarii.fasta	0.00103788084528
/home/allnutt.t/db/ublast/all_genomes//Mycobacterium_thermoresistibile.fasta	0.0010268495824
/home/allnutt.t/db/ublast/all_genomes//Methanocella_conradii.fasta	0.00101601730285
/home/allnutt.t/db/ublast/all_genomes//Pandoraea_thiooxydans.fasta	0.00100537896493
/home/allnutt.t/db/ublast/all_genomes//Dactylococcopsis_salina.fasta	0.000994929690887
/home/allnutt.t/db/ublast/all_genomes//Clostridium_isatidis.fasta	0.000984664760519
/home/allnutt.t/db/ublast/all_genomes//Candidatus_Nitrosomarinus.fasta	0.000974579604913
/home/allnutt.t/db/ublast/all_genomes//Stenotrophomonas_rhizophila.fasta	0.000964669800564
/home/allnutt.t/db/ublast/all_genomes//Thioalkalivibrio_versutus.fasta	0.000954931063733
/home/allnutt.t/db/ublast/all_genomes//Mycobacterium_marseillense.fasta	0.000945359245072
/home/allnutt.t/db/ublast/all_genomes//Corynebacterium_renale.fasta	0.000935950324481
/home/allnutt.t/db/ublast/all_genomes//Mycobacteroides_salmoniphilum.fasta	0.00092670040621
/home/allnutt.t/db/ublast/all_genomes//Pseudoalteromonas_agarivorans.fasta	0.00091760571417
/home/allnutt.t/db/ublast/all_genomes//Sebaldella_termitidis.fasta	0.000908662587455
/home/allnutt.t/db/ublast/all_genomes//Rhodobiaceae_bacterium.fasta	0.000899867476062
/home/allnutt.t/db/ublast/all_genomes//Thermoclostridium_stercorarium.fasta	0.000891216936796
/home/allnutt.t/db/ublast/all_genomes//Streptomyces_violaceusniger.fasta	0.000882707629357
/home/allnutt.t/db/ublast/all_genomes//Paenibacillus_sp.fasta	0.000874336312591
/home/allnutt.t/db/ublast/all_genomes//Prosthecochloris_sp.fasta	0.000866099840903
/home/allnutt.t/db/ublast/all_genomes//Selenomonas_sputigena.fasta	0.000857995160826
/home/allnutt.t/db/ublast/all_genomes//Marinobacter_similis.fasta	0.00085001930773
/home/allnutt.t/db/ublast/all_genomes//Zobellella_denitrificans.fasta	0.000842169402675
/home/allnutt.t/db/ublast/all_genomes//Rhodospirillum_centenum.fasta	0.00083444264939
/home/allnutt.t/db/ublast/all_genomes//Deinococcus_peraridilitoris.fasta	0.000826836331378
/home/allnutt.t/db/ublast/all_genomes//Flavobacterium_crocinum.fasta	0.000819347809146
/home/allnutt.t/db/ublast/all_genomes//Kocuria_palustris.fasta	0.000811974517542
/home/allnutt.t/db/ublast/all_genomes//Methyloversatilis_sp.fasta	0.0008047139632
/home/allnutt.t/db/ublast/all_genomes//Listeria_ivanovii.fasta	0.000797563722097
/home/allnutt.t/db/ublast/all_genomes//Shigella_boydii.fasta	0.000790521437196
/home/allnutt.t/db/ublast/all_genomes//Corynebacterium_vitaeruminis.fasta	0.000783584816193
/home/allnutt.t/db/ublast/all_genomes//Treponema_azotonutricium.fasta	0.000776751629346
/home/allnutt.t/db/ublast/all_genomes//Myxococcus_fulvus.fasta	0.000770019707397
/home/allnutt.t/db/ublast/all_genomes//Waddlia_chondrophila.fasta	0.000763386939569
/home/allnutt.t/db/ublast/all_genomes//Enterobacter_kobei.fasta	0.000756851271643
/home/allnutt.t/db/ublast/all_genomes//Pseudothermotoga_elfii.fasta	0.000750410704114
/home/allnutt.t/db/ublast/all_genomes//Trueperella_bialowiezensis.fasta	0.000744063290408
/home/allnutt.t/db/ublast/all_genomes//Rubrobacter_xylanophilus.fasta	0.000737807135178
/home/allnutt.t/db/ublast/all_genomes//Yersinia_kristensenii.fasta	0.000731640392657
/home/allnutt.t/db/ublast/all_genomes//Bacillus_anthracis.fasta	0.000725561265078
/home/allnutt.t/db/ublast/all_genomes//Ferriphaselus_amnicola.fasta	0.000719568001152
/home/allnutt.t/db/ublast/all_genomes//Aeromonas_media.fasta	0.000713658894599
/home/allnutt.t/db/ublast/all_genomes//Gemmatimonas_aurantiaca.fasta	0.000707832282743
/home/allnutt.t/db/ublast/all_genomes//Bacillus_cellulasensis.fasta	0.000702086545145
/home/allnutt.t/db/ublast/all_genomes//Eikenella_corrodens.fasta	0.000696420102302
/home/allnutt.t/db/ublast/all_genomes//Pseudomonas_lurida.fasta	0.000690831414381
/home/allnutt.t/db/ublast/all_genomes//Candidatus_Pelagibacter.fasta	0.000685318980004
/home/allnutt.t/db/ublast/all_genomes//Nitrobacter_hamburgensis.fasta	0.000679881335077
/home/allnutt.t/db/ublast/all_genomes//Lactobacillus_amylovorus.fasta	0.000674517051663
/home/allnutt.t/db/ublast/all_genomes//Breoghania_sp.fasta	0.000669224736887
/home/allnutt.t/db/ublast/all_genomes//Vibrio_neocaledonicus.fasta	0.000664003031891
/home/allnutt.t/db/ublast/all_genomes//Thermaerobacter_sp.fasta	0.000658850610817
/home/allnutt.t/db/ublast/all_genomes//Antarctobacter_heliothermus.fasta	0.000653766179831
/home/allnutt.t/db/ublast/all_genomes//Methylobacterium_aquaticum.fasta	0.000648748476179
/home/allnutt.t/db/ublast/all_genomes//Halobacteriovorax_sp.fasta	0.000643796267275
/home/allnutt.t/db/ublast/all_genomes//Desulfohalobium_retbaense.fasta	0.000638908349822
/home/allnutt.t/db/ublast/all_genomes//Bradyrhizobium_sp.fasta	0.000634083548965
/home/allnutt.t/db/ublast/all_genomes//Dechlorosoma_suillum.fasta	0.000629320717466
/home/allnutt.t/db/ublast/all_genomes//Brevundimonas_diminuta.fasta	0.000624618734917
/home/allnutt.t/db/ublast/all_genomes//Burkholderia_glumae.fasta	0.000619976506968
/home/allnutt.t/db/ublast/all_genomes//Aliivibrio_wodanis.fasta	0.000615392964596
/home/allnutt.t/db/ublast/all_genomes//Shewanella_frigidimarina.fasta	0.00061086706338
/home/allnutt.t/db/ublast/all_genomes//Sphingosinicella_microcystinivorans.fasta	0.000606397782818
/home/allnutt.t/db/ublast/all_genomes//Rubinisphaera_brasiliensis.fasta	0.000601984125653
/home/allnutt.t/db/ublast/all_genomes//Acetobacter_oryzifermentans.fasta	0.00059762511723
/home/allnutt.t/db/ublast/all_genomes//Magnetospirillum_sp.fasta	0.000593319804871
/home/allnutt.t/db/ublast/all_genomes//Dickeya_dianthicola.fasta	0.000589067257265
/home/allnutt.t/db/ublast/all_genomes//Prevotella_melaninogenica.fasta	0.000584866563891
/home/allnutt.t/db/ublast/all_genomes//Paenibacillus_kribbensis.fasta	0.000580716834445
/home/allnutt.t/db/ublast/all_genomes//Mycobacterium_gilvum.fasta	0.000576617198294
/home/allnutt.t/db/ublast/all_genomes//Pseudoalteromonas_aliena.fasta	0.000572566803948
/home/allnutt.t/db/ublast/all_genomes//Methylomonas_sp.fasta	0.000568564818543
/home/allnutt.t/db/ublast/all_genomes//Hymenobacter_swuensis.fasta	0.000564610427344
/home/allnutt.t/db/ublast/all_genomes//Brenneria_goodwinii.fasta	0.000560702833264
/home/allnutt.t/db/ublast/all_genomes//Bartonella_sp.fasta	0.000556841256397
/home/allnutt.t/db/ublast/all_genomes//Mycoplasma_edwardii.fasta	0.000553024933569
/home/allnutt.t/db/ublast/all_genomes//Olleya_sp.fasta	0.000549253117892
/home/allnutt.t/db/ublast/all_genomes//Pseudomonas_trivialis.fasta	0.000545525078349
/home/allnutt.t/db/ublast/all_genomes//Polaribacter_reichenbachii.fasta	0.000541840099374
/home/allnutt.t/db/ublast/all_genomes//Syntrophus_aciditrophicus.fasta	0.00053819748046
/home/allnutt.t/db/ublast/all_genomes//Helicobacter_mustelae.fasta	0.000534596535767
/home/allnutt.t/db/ublast/all_genomes//Rhodococcus_jostii.fasta	0.00053103659375
/home/allnutt.t/db/ublast/all_genomes//Leucobacter_triazinivorans.fasta	0.000527516996794
/home/allnutt.t/db/ublast/all_genomes//Ilyobacter_polytropus.fasta	0.000524037100863
/home/allnutt.t/db/ublast/all_genomes//Actinomyces_meyeri.fasta	0.000520596275152
/home/allnutt.t/db/ublast/all_genomes//Roseburia_hominis.fasta	0.000517193901764
/home/allnutt.t/db/ublast/all_genomes//Aeromonas_schubertii.fasta	0.000513829375379
/home/allnutt.t/db/ublast/all_genomes//Actinoplanes_teichomyceticus.fasta	0.000510502102947
/home/allnutt.t/db/ublast/all_genomes//Janthinobacterium_sp.fasta	0.000507211503381
/home/allnutt.t/db/ublast/all_genomes//Paraburkholderia_phymatum.fasta	0.000503957007263
/home/allnutt.t/db/ublast/all_genomes//Paenibacillus_terrae.fasta	0.000500738056561
/home/allnutt.t/db/ublast/all_genomes//Streptomyces_griseochromogenes.fasta	0.000497554104345
/home/allnutt.t/db/ublast/all_genomes//Brucella_pinnipedialis.fasta	0.000494404614523
/home/allnutt.t/db/ublast/all_genomes//Vibrio_breoganii.fasta	0.000491289061575
/home/allnutt.t/db/ublast/all_genomes//Carnobacterium_divergens.fasta	0.000488206930299
/home/allnutt.t/db/ublast/all_genomes//Bifidobacterium_choerinum.fasta	0.000485157715565
/home/allnutt.t/db/ublast/all_genomes//Gemella_morbillorum.fasta	0.000482140922075
/home/allnutt.t/db/ublast/all_genomes//Cellulomonas_gilvus.fasta	0.000479156064125
/home/allnutt.t/db/ublast/all_genomes//Hungateiclostridium_saccincola.fasta	0.000476202665382
/home/allnutt.t/db/ublast/all_genomes//Pseudomonas_savastanoi.fasta	0.000473280258664
/home/allnutt.t/db/ublast/all_genomes//Pseudomonas_aeruginosa.fasta	0.00047038838572
/home/allnutt.t/db/ublast/all_genomes//Clostridium_cochlearium.fasta	0.000467526597027
/home/allnutt.t/db/ublast/all_genomes//Methanospirillum_hungatei.fasta	0.000464694451585
/home/allnutt.t/db/ublast/all_genomes//Methanocaldococcus_sp.fasta	0.000461891516717
/home/allnutt.t/db/ublast/all_genomes//Halothermothrix_orenii.fasta	0.000459117367881
/home/allnutt.t/db/ublast/all_genomes//Altererythrobacter_marensis.fasta	0.000456371588482
/home/allnutt.t/db/ublast/all_genomes//Moorella_thermoacetica.fasta	0.000453653769689
/home/allnutt.t/db/ublast/all_genomes//Lactobacillus_curieae.fasta	0.000450963510258
/home/allnutt.t/db/ublast/all_genomes//Nitrosomonas_sp.fasta	0.000448300416364
/home/allnutt.t/db/ublast/all_genomes//Paraburkholderia_xenovorans.fasta	0.000445664101427
/home/allnutt.t/db/ublast/all_genomes//Streptomyces_hundungensis.fasta	0.000443054185955
/home/allnutt.t/db/ublast/all_genomes//Sinomonas_atrocyanea.fasta	0.000440470297382
/home/allnutt.t/db/ublast/all_genomes//Thalassotalea_crassostreae.fasta	0.000437912069914
/home/allnutt.t/db/ublast/all_genomes//Glaciecola_nitratireducens.fasta	0.00043537914438
/home/allnutt.t/db/ublast/all_genomes//Haloterrigena_turkmenica.fasta	0.000432871168084
/home/allnutt.t/db/ublast/all_genomes//Streptococcus_oralis.fasta	0.000430387794662
/home/allnutt.t/db/ublast/all_genomes//Campylobacter_fetus.fasta	0.000427928683946
/home/allnutt.t/db/ublast/all_genomes//Candidatus_Erwinia.fasta	0.000425493501824
/home/allnutt.t/db/ublast/all_genomes//Lawsonia_intracellularis.fasta	0.000423081920112
/home/allnutt.t/db/ublast/all_genomes//Halotalea_alkalilenta.fasta	0.000420693616425
/home/allnutt.t/db/ublast/all_genomes//Auritidibacter_sp.fasta	0.000418328274051
/home/allnutt.t/db/ublast/all_genomes//Photobacterium_profundum.fasta	0.000415985581827
/home/allnutt.t/db/ublast/all_genomes//Thermoanaerobacterium_xylanolyticum.fasta	0.000413665234024
/home/allnutt.t/db/ublast/all_genomes//Cupriavidus_pauculus.fasta	0.00041136693023
/home/allnutt.t/db/ublast/all_genomes//Lacinutrix_venerupis.fasta	0.000409090375234
/home/allnutt.t/db/ublast/all_genomes//Oblitimonas_alkaliphila.fasta	0.000406835278921
/home/allnutt.t/db/ublast/all_genomes//Salinivirga_cyanobacteriivorans.fasta	0.00040460135616
/home/allnutt.t/db/ublast/all_genomes//Enterobacter_roggenkampii.fasta	0.000402388326702
/home/allnutt.t/db/ublast/all_genomes//Brevibacillus_brevis.fasta	0.000400195915075
/home/allnutt.t/db/ublast/all_genomes//Brucella_ceti.fasta	0.00039802385049
/home/allnutt.t/db/ublast/all_genomes//Hydrogenophaga_pseudoflava.fasta	0.000395871866736
/home/allnutt.t/db/ublast/all_genomes//Phreatobacter_cathodiphilus.fasta	0.000393739702094
/home/allnutt.t/db/ublast/all_genomes//Candidatus_Nasuia.fasta	0.000391627099237
/home/allnutt.t/db/ublast/all_genomes//Herbinix_sp.fasta	0.000389533805143
/home/allnutt.t/db/ublast/all_genomes//Erysipelothrix_rhusiopathiae.fasta	0.000387459571008
/home/allnutt.t/db/ublast/all_genomes//Treponema_denticola.fasta	0.000385404152158
/home/allnutt.t/db/ublast/all_genomes//Bacillus_siamensis.fasta	0.000383367307967
/home/allnutt.t/db/ublast/all_genomes//Staphylococcus_simiae.fasta	0.000381348801774
/home/allnutt.t/db/ublast/all_genomes//Staphylothermus_hellenicus.fasta	0.000379348400803
/home/allnutt.t/db/ublast/all_genomes//Aciduliprofundum_boonei.fasta	0.000377365876085
/home/allnutt.t/db/ublast/all_genomes//Oscillatoria_acuminata.fasta	0.000375401002384
/home/allnutt.t/db/ublast/all_genomes//Lachnoanaerobaculum_umeaense.fasta	0.000373453558119
/home/allnutt.t/db/ublast/all_genomes//Campylobacter_peloridis.fasta	0.000371523325296
/home/allnutt.t/db/ublast/all_genomes//Yersinia_rohdei.fasta	0.000369610089431
/home/allnutt.t/db/ublast/all_genomes//Castellaniella_defragrans.fasta	0.000367713639488
/home/allnutt.t/db/ublast/all_genomes//Caulobacter_sp.fasta	0.000365833767805
/home/allnutt.t/db/ublast/all_genomes//Pelodictyon_phaeoclathratiforme.fasta	0.000363970270033
/home/allnutt.t/db/ublast/all_genomes//Roseiflexus_sp.fasta	0.000362122945066
/home/allnutt.t/db/ublast/all_genomes//Arcobacter_suis.fasta	0.000360291594984
/home/allnutt.t/db/ublast/all_genomes//Cellulophaga_algicola.fasta	0.000358476024988
/home/allnutt.t/db/ublast/all_genomes//Ketogulonicigenium_robustum.fasta	0.000356676043339
/home/allnutt.t/db/ublast/all_genomes//Pseudomonas_balearica.fasta	0.000354891461301
/home/allnutt.t/db/ublast/all_genomes//Lactobacillus_johnsonii.fasta	0.000353122093085
/home/allnutt.t/db/ublast/all_genomes//Acetobacter_pasteurianus.fasta	0.000351367755788
/home/allnutt.t/db/ublast/all_genomes//Salinicola_tamaricis.fasta	0.000349628269342
/home/allnutt.t/db/ublast/all_genomes//Streptococcus_anginosus.fasta	0.000347903456461
/home/allnutt.t/db/ublast/all_genomes//Luteipulveratus_mongoliensis.fasta	0.000346193142584
/home/allnutt.t/db/ublast/all_genomes//Acetomicrobium_mobile.fasta	0.000344497155828
/home/allnutt.t/db/ublast/all_genomes//Raoultella_terrigena.fasta	0.000342815326937
/home/allnutt.t/db/ublast/all_genomes//Bordetella_hinzii.fasta	0.00034114748923
/home/allnutt.t/db/ublast/all_genomes//Spiribacter_salinus.fasta	0.000339493478558
/home/allnutt.t/db/ublast/all_genomes//Rufibacter_sp.fasta	0.000337853133252
/home/allnutt.t/db/ublast/all_genomes//Dietzia_timorensis.fasta	0.000336226294081
/home/allnutt.t/db/ublast/all_genomes//Lonsdalea_britannica.fasta	0.000334612804205
/home/allnutt.t/db/ublast/all_genomes//Thermococcus_sibiricus.fasta	0.000333012509131
/home/allnutt.t/db/ublast/all_genomes//Phaeobacter_sp.fasta	0.000331425256671
/home/allnutt.t/db/ublast/all_genomes//Sphingobium_yanoikuyae.fasta	0.000329850896901
/home/allnutt.t/db/ublast/all_genomes//Thermosipho_melanesiensis.fasta	0.000328289282117
/home/allnutt.t/db/ublast/all_genomes//Mesoplasma_florum.fasta	0.000326740266796
/home/allnutt.t/db/ublast/all_genomes//Lactobacillus_fermentum.fasta	0.000325203707559
/home/allnutt.t/db/ublast/all_genomes//Glutamicibacter_halophytocola.fasta	0.000323679463128
/home/allnutt.t/db/ublast/all_genomes//Thermofilum_pendens.fasta	0.000322167394291
/home/allnutt.t/db/ublast/all_genomes//Deinococcus_proteolyticus.fasta	0.000320667363865
/home/allnutt.t/db/ublast/all_genomes//Arcanobacterium_haemolyticum.fasta	0.000319179236661
/home/allnutt.t/db/ublast/all_genomes//Arthrospira_sp.fasta	0.000317702879444
/home/allnutt.t/db/ublast/all_genomes//Mesoplasma_lactucae.fasta	0.000316238160905
/home/allnutt.t/db/ublast/all_genomes//Thermosulfidibacter_takaii.fasta	0.000314784951621
/home/allnutt.t/db/ublast/all_genomes//Candidatus_Nitrosoglobus.fasta	0.000313343124025
/home/allnutt.t/db/ublast/all_genomes//Methanothermobacter_sp.fasta	0.000311912552372
/home/allnutt.t/db/ublast/all_genomes//Salinivibrio_kushneri.fasta	0.000310493112711
/home/allnutt.t/db/ublast/all_genomes//Shewanella_amazonensis.fasta	0.000309084682848
/home/allnutt.t/db/ublast/all_genomes//Pantoea_alhagi.fasta	0.000307687142318
/home/allnutt.t/db/ublast/all_genomes//Pseudomonas_cichorii.fasta	0.000306300372356
/home/allnutt.t/db/ublast/all_genomes//Achromobacter_spanius.fasta	0.000304924255869
/home/allnutt.t/db/ublast/all_genomes//Clostridium_botulinum.fasta	0.000303558677402
/home/allnutt.t/db/ublast/all_genomes//Paraburkholderia_aromaticivorans.fasta	0.000302203523116
/home/allnutt.t/db/ublast/all_genomes//Sphingomonas_koreensis.fasta	0.000300858680754
/home/allnutt.t/db/ublast/all_genomes//Caldisericum_exile.fasta	0.000299524039621
/home/allnutt.t/db/ublast/all_genomes//Herbaspirillum_huttiense.fasta	0.000298199490553
/home/allnutt.t/db/ublast/all_genomes//Deinococcus_gobiensis.fasta	0.000296884925892
/home/allnutt.t/db/ublast/all_genomes//Melittangium_boletus.fasta	0.000295580239461
/home/allnutt.t/db/ublast/all_genomes//Mycolicibacterium_hassiacum.fasta	0.000294285326537
/home/allnutt.t/db/ublast/all_genomes//Candidatus_Hamiltonella.fasta	0.000293000083831
/home/allnutt.t/db/ublast/all_genomes//Rickettsia_australis.fasta	0.000291724409461
/home/allnutt.t/db/ublast/all_genomes//Atlantibacter_hermannii.fasta	0.000290458202927
/home/allnutt.t/db/ublast/all_genomes//Aerococcus_sanguinicola.fasta	0.000289201365094
/home/allnutt.t/db/ublast/all_genomes//Campylobacter_sputorum.fasta	0.00028795379816
/home/allnutt.t/db/ublast/all_genomes//Lactobacillus_pentosus.fasta	0.000286715405645
/home/allnutt.t/db/ublast/all_genomes//Geobacter_sp.fasta	0.00028548609236
/home/allnutt.t/db/ublast/all_genomes//Staphylococcus_schleiferi.fasta	0.000284265764391
/home/allnutt.t/db/ublast/all_genomes//Actinoalloteichus_hoggarensis.fasta	0.000283054329076
/home/allnutt.t/db/ublast/all_genomes//Pseudomonas_brassicacearum.fasta	0.000281851694986
/home/allnutt.t/db/ublast/all_genomes//Methanosphaera_stadtmanae.fasta	0.000280657771903
/home/allnutt.t/db/ublast/all_genomes//Pseudomonas_fluorescens.fasta	0.000279472470802
/home/allnutt.t/db/ublast/all_genomes//Massilia_oculi.fasta	0.000278295703833
/home/allnutt.t/db/ublast/all_genomes//Calditerrivibrio_nitroreducens.fasta	0.000277127384296
/home/allnutt.t/db/ublast/all_genomes//Pyrococcus_furiosus.fasta	0.000275967426631
/home/allnutt.t/db/ublast/all_genomes//Deinococcus_puniceus.fasta	0.000274815746395
/home/allnutt.t/db/ublast/all_genomes//Paenibacillus_lentus.fasta	0.000273672260241
/home/allnutt.t/db/ublast/all_genomes//Spirochaeta_africana.fasta	0.000272536885909
/home/allnutt.t/db/ublast/all_genomes//Hoyosella_subflava.fasta	0.000271409542201
/home/allnutt.t/db/ublast/all_genomes//Mycobacterium_chimaera.fasta	0.000270290148968
/home/allnutt.t/db/ublast/all_genomes//Ornithobacterium_rhinotracheale.fasta	0.000269178627093
/home/allnutt.t/db/ublast/all_genomes//Flavonifractor_plautii.fasta	0.000268074898474
/home/allnutt.t/db/ublast/all_genomes//Endomicrobium_proavitum.fasta	0.000266978886007
/home/allnutt.t/db/ublast/all_genomes//Aeromonas_veronii.fasta	0.000265890513575
/home/allnutt.t/db/ublast/all_genomes//Cystobacter_fuscus.fasta	0.000264809706025
/home/allnutt.t/db/ublast/all_genomes//Clostridium_tyrobutyricum.fasta	0.000263736389162
/home/allnutt.t/db/ublast/all_genomes//Deinococcus_ficus.fasta	0.000262670489727
/home/allnutt.t/db/ublast/all_genomes//[Polyangium]_brachysporum.fasta	0.000261611935384
/home/allnutt.t/db/ublast/all_genomes//Ixeridium_yellow.fasta	8.15226512926e-05
/home/allnutt.t/db/ublast/all_genomes//Halovirus_HHTV-1,.fasta	8.13792065213e-05
/home/allnutt.t/db/ublast/all_genomes//Turnip_leaf.fasta	8.12361928006e-05
/home/allnutt.t/db/ublast/all_genomes//Hubei_diptera.fasta	8.10936082997e-05
/home/allnutt.t/db/ublast/all_genomes//Hot_pepper.fasta	8.09514511978e-05
/home/allnutt.t/db/ublast/all_genomes//Flexal_virus.fasta	8.08097196842e-05
/home/allnutt.t/db/ublast/all_genomes//Pike_fry.fasta	8.0668411958e-05
/home/allnutt.t/db/ublast/all_genomes//Emilia_sonchifolia.fasta	8.05275262281e-05
/home/allnutt.t/db/ublast/all_genomes//Atypical_porcine.fasta	8.03870607133e-05
/home/allnutt.t/db/ublast/all_genomes//Avian_leukosis.fasta	8.0247013642e-05
/home/allnutt.t/db/ublast/all_genomes//Penaeus_stylirostris.fasta	8.01073832524e-05
/home/allnutt.t/db/ublast/all_genomes//Cladosporium_fulvum.fasta	7.99681677921e-05
/home/allnutt.t/db/ublast/all_genomes//Southern_elephant.fasta	7.98293655184e-05
/home/allnutt.t/db/ublast/all_genomes//Rodent_hepatovirus.fasta	7.9690974698e-05
/home/allnutt.t/db/ublast/all_genomes//Tubeweb_spider.fasta	7.95529936068e-05
/home/allnutt.t/db/ublast/all_genomes//Radish_leaf.fasta	7.94154205302e-05
/home/allnutt.t/db/ublast/all_genomes//Rabbit_astrovirus.fasta	7.9278253763e-05
/home/allnutt.t/db/ublast/all_genomes//Turnip_yellows.fasta	7.9141491609e-05
/home/allnutt.t/db/ublast/all_genomes//Strawberry_necrotic.fasta	7.90051323812e-05
/home/allnutt.t/db/ublast/all_genomes//Botryotinia_fuckeliana.fasta	7.88691744017e-05
/home/allnutt.t/db/ublast/all_genomes//Yacon_virus.fasta	7.87336160016e-05
/home/allnutt.t/db/ublast/all_genomes//Rat_arenavirus.fasta	7.85984555211e-05
/home/allnutt.t/db/ublast/all_genomes//Porcine_teschovirus.fasta	7.8463691309e-05
/home/allnutt.t/db/ublast/all_genomes//Pedilanthus_leaf.fasta	7.83293217234e-05
/home/allnutt.t/db/ublast/all_genomes//Sida_leaf.fasta	7.81953451307e-05
/home/allnutt.t/db/ublast/all_genomes//Drosophila_C.fasta	7.80617599064e-05
/home/allnutt.t/db/ublast/all_genomes//Ecotropis_obliqua.fasta	7.79285644346e-05
/home/allnutt.t/db/ublast/all_genomes//Skunkpox_virus.fasta	7.77957571078e-05
/home/allnutt.t/db/ublast/all_genomes//Rose_spring.fasta	7.76633363273e-05
/home/allnutt.t/db/ublast/all_genomes//Sulfolobales_Mexican.fasta	7.7531300503e-05
/home/allnutt.t/db/ublast/all_genomes//Panax_notoginseng.fasta	7.73996480528e-05
/home/allnutt.t/db/ublast/all_genomes//Bovine_parvovirus.fasta	7.72683774035e-05
/home/allnutt.t/db/ublast/all_genomes//UNVERIFIED:_Coot.fasta	7.713748699e-05
/home/allnutt.t/db/ublast/all_genomes//Cotesia_kariyai.fasta	7.70069752554e-05
/home/allnutt.t/db/ublast/all_genomes//Beihai_horseshoe.fasta	7.68768406513e-05
/home/allnutt.t/db/ublast/all_genomes//Melegrivirus_A,.fasta	7.67470816372e-05
/home/allnutt.t/db/ublast/all_genomes//Common_bean.fasta	7.6617696681e-05
/home/allnutt.t/db/ublast/all_genomes//Rhizoctonia_solani.fasta	7.64886842584e-05
/home/allnutt.t/db/ublast/all_genomes//Tianjin_totivirus,.fasta	7.63600428532e-05
/home/allnutt.t/db/ublast/all_genomes//Beihai_echinoderm.fasta	7.62317709575e-05
/home/allnutt.t/db/ublast/all_genomes//Yellowtail_ascites.fasta	7.61038670707e-05
/home/allnutt.t/db/ublast/all_genomes//Cleome_leaf.fasta	7.59763297007e-05
/home/allnutt.t/db/ublast/all_genomes//Anatid_herpesvirus.fasta	7.58491573628e-05
/home/allnutt.t/db/ublast/all_genomes//Kasokero_virus.fasta	7.57223485802e-05
/home/allnutt.t/db/ublast/all_genomes//Caprine_parainfluenza.fasta	7.55959018839e-05
/home/allnutt.t/db/ublast/all_genomes//Blue_squill.fasta	7.54698158124e-05
/home/allnutt.t/db/ublast/all_genomes//Rhynchosia_rugose.fasta	7.5344088912e-05
/home/allnutt.t/db/ublast/all_genomes//Circoviridae_9.fasta	7.52187197363e-05
/home/allnutt.t/db/ublast/all_genomes//American_hop.fasta	7.50937068468e-05
/home/allnutt.t/db/ublast/all_genomes//Turdivirus_2,.fasta	7.49690488122e-05
/home/allnutt.t/db/ublast/all_genomes//Rat_bocavirus.fasta	7.48447442087e-05
/home/allnutt.t/db/ublast/all_genomes//Yogue_virus.fasta	7.47207916199e-05
/home/allnutt.t/db/ublast/all_genomes//Cassava_vein.fasta	7.45971896367e-05
/home/allnutt.t/db/ublast/all_genomes//Ustilago_maydis.fasta	7.44739368573e-05
/home/allnutt.t/db/ublast/all_genomes//Porcine_sapelovirus.fasta	7.43510318871e-05
/home/allnutt.t/db/ublast/all_genomes//Roundleaf_bat.fasta	7.42284733389e-05
/home/allnutt.t/db/ublast/all_genomes//Ceratocystis_resinifera.fasta	7.41062598323e-05
/home/allnutt.t/db/ublast/all_genomes//Velvet_tobacco.fasta	7.39843899944e-05
/home/allnutt.t/db/ublast/all_genomes//Geobacillus_virus.fasta	7.38628624589e-05
/home/allnutt.t/db/ublast/all_genomes//Wenzhou_Tick.fasta	7.37416758669e-05
/home/allnutt.t/db/ublast/all_genomes//Porcine_feces-associated.fasta	7.36208288664e-05
/home/allnutt.t/db/ublast/all_genomes//Human_stool-associated.fasta	7.35003201122e-05
/home/allnutt.t/db/ublast/all_genomes//Utinga_virus.fasta	7.3380148266e-05
/home/allnutt.t/db/ublast/all_genomes//Kern_Canyon.fasta	7.32603119965e-05
/home/allnutt.t/db/ublast/all_genomes//Tobacco_rattle.fasta	7.3140809979e-05
/home/allnutt.t/db/ublast/all_genomes//Rhinolophus_blasii.fasta	7.30216408956e-05
/home/allnutt.t/db/ublast/all_genomes//Longan_witches.fasta	7.29028034352e-05
/home/allnutt.t/db/ublast/all_genomes//Artichoke_yellow.fasta	7.27842962934e-05
/home/allnutt.t/db/ublast/all_genomes//Mycoplasma_phage.fasta	7.26661181722e-05
/home/allnutt.t/db/ublast/all_genomes//Pigeonpea_sterility.fasta	7.25482677805e-05
/home/allnutt.t/db/ublast/all_genomes//Drosophila_x.fasta	7.24307438335e-05
/home/allnutt.t/db/ublast/all_genomes//Bean_rugose.fasta	7.2313545053e-05
/home/allnutt.t/db/ublast/all_genomes//Oz_virus.fasta	7.21966701672e-05
/home/allnutt.t/db/ublast/all_genomes//Thermoanaerobacterium_phage.fasta	7.20801179109e-05
/home/allnutt.t/db/ublast/all_genomes//Citrus_dwarfing.fasta	7.19638870251e-05
/home/allnutt.t/db/ublast/all_genomes//Autographa_californica.fasta	7.18479762573e-05
/home/allnutt.t/db/ublast/all_genomes//Littorina_sp.fasta	7.17323843611e-05
/home/allnutt.t/db/ublast/all_genomes//Simian_parvovirus.fasta	7.16171100965e-05
/home/allnutt.t/db/ublast/all_genomes//Snyder-Theilen_feline.fasta	7.15021522298e-05
/home/allnutt.t/db/ublast/all_genomes//Salmonella_phage.fasta	7.13875095334e-05
/home/allnutt.t/db/ublast/all_genomes//Spleen_focus-forming.fasta	7.12731807858e-05
/home/allnutt.t/db/ublast/all_genomes//Infectious_spleen.fasta	7.11591647718e-05
/home/allnutt.t/db/ublast/all_genomes//Enterovirus_F.fasta	7.1045460282e-05
/home/allnutt.t/db/ublast/all_genomes//Pelargonium_line.fasta	7.09320661133e-05
/home/allnutt.t/db/ublast/all_genomes//Aureococcus_anophagefferens.fasta	7.08189810685e-05
/home/allnutt.t/db/ublast/all_genomes//Euprosterna_elaeasa.fasta	7.07062039564e-05
/home/allnutt.t/db/ublast/all_genomes//Thrips-associated_genomovirus.fasta	7.05937335916e-05
/home/allnutt.t/db/ublast/all_genomes//Le_Blanc.fasta	7.04815687948e-05
/home/allnutt.t/db/ublast/all_genomes//Banana_streak.fasta	7.03697083924e-05
/home/allnutt.t/db/ublast/all_genomes//Wuhan_spider.fasta	7.02581512167e-05
/home/allnutt.t/db/ublast/all_genomes//Cotton_yellow.fasta	7.01468961057e-05
/home/allnutt.t/db/ublast/all_genomes//Changping_Tick.fasta	7.00359419033e-05
/home/allnutt.t/db/ublast/all_genomes//Dianke_virus.fasta	6.9925287459e-05
/home/allnutt.t/db/ublast/all_genomes//Culex_flavivirus,.fasta	6.98149316281e-05
/home/allnutt.t/db/ublast/all_genomes//Wound_tumor.fasta	6.97048732713e-05
/home/allnutt.t/db/ublast/all_genomes//Potato_spindle.fasta	6.95951112551e-05
/home/allnutt.t/db/ublast/all_genomes//Valsa_ceratosperma.fasta	6.94856444517e-05
/home/allnutt.t/db/ublast/all_genomes//Estrildid_finch.fasta	6.93764717386e-05
/home/allnutt.t/db/ublast/all_genomes//Swinepox_virus,.fasta	6.92675919989e-05
/home/allnutt.t/db/ublast/all_genomes//Andrena_haemorrhoa.fasta	6.91590041213e-05
/home/allnutt.t/db/ublast/all_genomes//Indian_encephalitis.fasta	6.90507069997e-05
/home/allnutt.t/db/ublast/all_genomes//Plasmodium_berghei.fasta	2.81068883826e-05
/home/allnutt.t/db/ublast/all_genomes//Cryptosporidium_parvum.fasta	2.80836478527e-05
/home/allnutt.t/db/ublast/all_genomes//Encephalitozoon_cuniculi.fasta	2.80604401629e-05
/home/allnutt.t/db/ublast/all_genomes//Acanthamoeba_castellanii.fasta	2.80372652474e-05
/home/allnutt.t/db/ublast/all_genomes//Vigna_radiata.fasta	2.80141230409e-05
/home/allnutt.t/db/ublast/all_genomes//Sporothrix_schenckii.fasta	2.79910134781e-05
/home/allnutt.t/db/ublast/all_genomes//Trichoderma_harzianum.fasta	2.79679364938e-05
/home/allnutt.t/db/ublast/all_genomes//Nylanderia_fulva.fasta	2.7944892023e-05
/home/allnutt.t/db/ublast/all_genomes//Megachile_rotundata.fasta	2.79218800011e-05
/home/allnutt.t/db/ublast/all_genomes//Giardia_lamblia.fasta	2.78989003632e-05
/home/allnutt.t/db/ublast/all_genomes//Gaeumannomyces_tritici.fasta	2.78759530451e-05
/home/allnutt.t/db/ublast/all_genomes//Exophiala_oligosperma.fasta	2.78530379824e-05
/home/allnutt.t/db/ublast/all_genomes//Theileria_parva.fasta	2.7830155111e-05
/home/allnutt.t/db/ublast/all_genomes//Pochonia_chlamydosporia.fasta	2.78073043669e-05
/home/allnutt.t/db/ublast/all_genomes//Wallemia_mellicola.fasta	2.77844856864e-05
/home/allnutt.t/db/ublast/all_genomes//Mycoplasma_auris.fasta	2.77616990057e-05
/home/allnutt.t/db/ublast/all_genomes//Pseudogymnoascus_verrucosus.fasta	2.77389442614e-05
/home/allnutt.t/db/ublast/all_genomes//Schizosaccharomyces_pombe.fasta	2.77162213903e-05
/home/allnutt.t/db/ublast/all_genomes//Microplitis_demolitor.fasta	2.76935303291e-05
/home/allnutt.t/db/ublast/all_genomes//Chaetomium_globosum.fasta	2.7670871015e-05
/home/allnutt.t/db/ublast/all_genomes//Verticillium_nonalfalfae.fasta	2.7648243385e-05
/home/allnutt.t/db/ublast/all_genomes//Clavispora_lusitaniae.fasta	2.76256473765e-05
/home/allnutt.t/db/ublast/all_genomes//Saccoglossus_kowalevskii.fasta	2.7603082927e-05
/home/allnutt.t/db/ublast/all_genomes//Trichoplusia_ni.fasta	2.75805499742e-05
/home/allnutt.t/db/ublast/all_genomes//Bactrocera_dorsalis.fasta	2.75580484558e-05
/home/allnutt.t/db/ublast/all_genomes//Metarhizium_acridum.fasta	2.75355783099e-05
/home/allnutt.t/db/ublast/all_genomes//Hydra_vulgaris.fasta	2.75131394746e-05
/home/allnutt.t/db/ublast/all_genomes//Thermothelomyces_thermophila.fasta	2.74907318882e-05
/home/allnutt.t/db/ublast/all_genomes//Fopius_arisanus.fasta	2.74683554891e-05
/home/allnutt.t/db/ublast/all_genomes//Plasmodium_coatneyi.fasta	2.7446010216e-05
/home/allnutt.t/db/ublast/all_genomes//Dichomitus_squalens.fasta	2.74236960076e-05
/home/allnutt.t/db/ublast/all_genomes//Trametes_versicolor.fasta	2.74014128028e-05
/home/allnutt.t/db/ublast/all_genomes//Nicotiana_tabacum.fasta	2.73791605407e-05
/home/allnutt.t/db/ublast/all_genomes//Trypanosoma_theileri.fasta	2.73569391605e-05
/home/allnutt.t/db/ublast/all_genomes//Phaeosphaeria_nodorum.fasta	2.73347486016e-05
/home/allnutt.t/db/ublast/all_genomes//Colletotrichum_graminicola.fasta	2.73125888036e-05
/home/allnutt.t/db/ublast/all_genomes//Cladophialophora_immunda.fasta	2.72904597061e-05
/home/allnutt.t/db/ublast/all_genomes//Aphanomyces_invadans.fasta	2.7268361249e-05
/home/allnutt.t/db/ublast/all_genomes//Pichia_kudriavzevii.fasta	2.72462933722e-05
/home/allnutt.t/db/ublast/all_genomes//Hyalella_azteca.fasta	2.7224256016e-05
/home/allnutt.t/db/ublast/all_genomes//Aspergillus_fumigatus.fasta	2.72022491206e-05
/home/allnutt.t/db/ublast/all_genomes//Entamoeba_histolytica.fasta	2.71802726264e-05
/home/allnutt.t/db/ublast/all_genomes//Trachymyrmex_cornetzi.fasta	2.71583264741e-05
/home/allnutt.t/db/ublast/all_genomes//Ceratitis_capitata.fasta	2.71364106045e-05
/home/allnutt.t/db/ublast/all_genomes//Jaminaea_rosea.fasta	2.71145249583e-05
/home/allnutt.t/db/ublast/all_genomes//Tremella_mesenterica.fasta	2.70926694768e-05
/home/allnutt.t/db/ublast/all_genomes//Harpegnathos_saltator.fasta	2.70708441009e-05
/home/allnutt.t/db/ublast/all_genomes//Kuraishia_capsulata.fasta	2.70490487722e-05
/home/allnutt.t/db/ublast/all_genomes//Glycine_max.fasta	2.70272834321e-05
/home/allnutt.t/db/ublast/all_genomes//Aspergillus_brunneoviolaceus.fasta	2.70055480222e-05
/home/allnutt.t/db/ublast/all_genomes//Debaryomyces_fabryi.fasta	2.69838424844e-05
/home/allnutt.t/db/ublast/all_genomes//Phanerochaete_carnosa.fasta	2.69621667605e-05
/home/allnutt.t/db/ublast/all_genomes//Punctularia_strigosozonata.fasta	2.69405207926e-05
/home/allnutt.t/db/ublast/all_genomes//Thalassiosira_pseudonana.fasta	2.6918904523e-05
/home/allnutt.t/db/ublast/all_genomes//Odocoileus_virginianus.fasta	2.68973178941e-05
/home/allnutt.t/db/ublast/all_genomes//Diabrotica_virgifera.fasta	2.68757608483e-05
/home/allnutt.t/db/ublast/all_genomes//Lates_calcarifer.fasta	2.68542333283e-05
/home/allnutt.t/db/ublast/all_genomes//Vavraia_culicis.fasta	2.68327352769e-05
/home/allnutt.t/db/ublast/all_genomes//Heterobasidion_irregulare.fasta	2.68112666371e-05
/home/allnutt.t/db/ublast/all_genomes//Aspergillus_niger.fasta	2.67898273519e-05
/home/allnutt.t/db/ublast/all_genomes//Fonticula_alba.fasta	2.67684173645e-05
/home/allnutt.t/db/ublast/all_genomes//Batrachochytrium_dendrobatidis.fasta	2.67470366185e-05
/home/allnutt.t/db/ublast/all_genomes//Saccharomyces_eubayanus.fasta	2.67256850572e-05
/home/allnutt.t/db/ublast/all_genomes//Schistosoma_haematobium.fasta	2.67043626243e-05
/home/allnutt.t/db/ublast/all_genomes//Blastocystis_hominis,.fasta	2.66830692636e-05
/home/allnutt.t/db/ublast/all_genomes//Oncorhynchus_mykiss.fasta	2.6661804919e-05
/home/allnutt.t/db/ublast/all_genomes//Thamnophis_sirtalis.fasta	2.66405695347e-05
/home/allnutt.t/db/ublast/all_genomes//Aspergillus_piperis.fasta	2.66193630548e-05
/home/allnutt.t/db/ublast/all_genomes//Aspergillus_thermomutatus.fasta	2.65981854237e-05
/home/allnutt.t/db/ublast/all_genomes//Helobdella_robusta.fasta	2.65770365859e-05
/home/allnutt.t/db/ublast/all_genomes//Ananas_comosus.fasta	2.6555916486e-05
/home/allnutt.t/db/ublast/all_genomes//Trichophyton_rubrum.fasta	2.65348250688e-05
/home/allnutt.t/db/ublast/all_genomes//Eucalyptus_grandis.fasta	2.65137622792e-05
/home/allnutt.t/db/ublast/all_genomes//Beauveria_bassiana.fasta	2.64927280621e-05
/home/allnutt.t/db/ublast/all_genomes//Naegleria_gruberi.fasta	2.64717223629e-05
/home/allnutt.t/db/ublast/all_genomes//Cryptosporidium_ubiquitum.fasta	2.64507451269e-05
/home/allnutt.t/db/ublast/all_genomes//Xylona_heveae.fasta	2.64297962994e-05
/home/allnutt.t/db/ublast/all_genomes//Fusarium_verticillioides.fasta	2.6408875826e-05
/home/allnutt.t/db/ublast/all_genomes//Grosmannia_clavigera.fasta	2.63879836525e-05
/home/allnutt.t/db/ublast/all_genomes//Trypanosoma_grayi.fasta	2.63671197248e-05
/home/allnutt.t/db/ublast/all_genomes//Arabidopsis_thaliana.fasta	2.63462839887e-05
/home/allnutt.t/db/ublast/all_genomes//Phytophthora_infestans.fasta	2.63254763905e-05
/home/allnutt.t/db/ublast/all_genomes//Cynara_cardunculus.fasta	2.63046968764e-05
/home/allnutt.t/db/ublast/all_genomes//Exophiala_mesophila.fasta	2.62839453928e-05
/home/allnutt.t/db/ublast/all_genomes//Gossypium_hirsutum.fasta	2.62632218862e-05
/home/allnutt.t/db/ublast/all_genomes//Guillardia_theta.fasta	2.62425263032e-05
/home/allnutt.t/db/ublast/all_genomes//Saitoella_complicata.fasta	2.62218585907e-05
/home/allnutt.t/db/ublast/all_genomes//Podarcis_muralis.fasta	2.62012186955e-05
/home/allnutt.t/db/ublast/all_genomes//Amyelois_transitella.fasta	2.61806065647e-05
/home/allnutt.t/db/ublast/all_genomes//Glarea_lozoyensis.fasta	2.61600221454e-05
/home/allnutt.t/db/ublast/all_genomes//Encephalitozoon_romaleae.fasta	2.61394653851e-05
/home/allnutt.t/db/ublast/all_genomes//Kalmanozyma_brasiliensis.fasta	2.6118936231e-05
/home/allnutt.t/db/ublast/all_genomes//Carica_papaya.fasta	2.60984346308e-05
/home/allnutt.t/db/ublast/all_genomes//Trichoderma_atroviride.fasta	2.60779605322e-05
/home/allnutt.t/db/ublast/all_genomes//Perca_flavescens.fasta	2.6057513883e-05
/home/allnutt.t/db/ublast/all_genomes//Paracoccidioides_brasiliensis.fasta	2.60370946311e-05
/home/allnutt.t/db/ublast/all_genomes//Zootermopsis_nevadensis.fasta	2.60167027246e-05
/home/allnutt.t/db/ublast/all_genomes//Aspergillus_saccharolyticus.fasta	2.59963381117e-05
/home/allnutt.t/db/ublast/all_genomes//Gregarina_niphandrodes.fasta	2.59760007408e-05
/home/allnutt.t/db/ublast/all_genomes//Plasmodium_yoelii.fasta	2.59556905603e-05
/home/allnutt.t/db/ublast/all_genomes//Aspergillus_nidulans.fasta	2.59354075187e-05
