# Supplementary material for: Expanding the taxonomic range in the fecal metagenome
Source: BMC Bioinformatics. 2021 Jun 9;22:312. doi: 10.1186/s12859-021-04212-6 (PMC8188691; doi:10.1186/s12859-021-04212-6)
Supplement: Supplementary file 1 — Additional file 1. File containing all scripts and information for benchmarking simulations. This information is also available at the link: https://github.com/theo-allnutt-bioinformatics/Allnutt_etal_2020_expanding_the_taxonomic. [file 12859_2021_4212_MOESM1_ESM.zip › Allnutt_etal_2020_expanding_the_taxonomic-main/sim_abund/sim2.abund]

/home/allnutt.t/db/ublast/all_genomes//Mycoplasma_columbinum.fasta	0.0744597355437
/home/allnutt.t/db/ublast/all_genomes//Rhodococcus_jostii.fasta	0.0605466491372
/home/allnutt.t/db/ublast/all_genomes//Pantoea_agglomerans.fasta	0.0505564712012
/home/allnutt.t/db/ublast/all_genomes//Streptomyces_cavourensis.fasta	0.0430884265241
/home/allnutt.t/db/ublast/all_genomes//Bifidobacterium_pseudocatenulatum.fasta	0.0373271466077
/home/allnutt.t/db/ublast/all_genomes//Massilia_violaceinigra.fasta	0.0327685808909
/home/allnutt.t/db/ublast/all_genomes//Archaeoglobus_profundus.fasta	0.0290858206383
/home/allnutt.t/db/ublast/all_genomes//Campylobacter_subantarcticus.fasta	0.0260583753739
/home/allnutt.t/db/ublast/all_genomes//Peptoniphilus_harei.fasta	0.0235326014109
/home/allnutt.t/db/ublast/all_genomes//Thermodesulfatator_indicus.fasta	0.0213984417416
/home/allnutt.t/db/ublast/all_genomes//Rhodobacter_capsulatus.fasta	0.0195751752105
/home/allnutt.t/db/ublast/all_genomes//Rickettsiales_endosymbiont.fasta	0.0180023712415
/home/allnutt.t/db/ublast/all_genomes//Citrobacter_farmeri.fasta	0.0166339706619
/home/allnutt.t/db/ublast/all_genomes//Campylobacter_hyointestinalis.fasta	0.0154343076527
/home/allnutt.t/db/ublast/all_genomes//Croceicoccus_marinus.fasta	0.0143753728041
/home/allnutt.t/db/ublast/all_genomes//Pandoraea_vervacti.fasta	0.0134348904574
/home/allnutt.t/db/ublast/all_genomes//Cronobacter_muytjensii.fasta	0.0125949427073
/home/allnutt.t/db/ublast/all_genomes//Weissella_sp.fasta	0.011840968028
/home/allnutt.t/db/ublast/all_genomes//Bifidobacterium_choerinum.fasta	0.0111610214243
/home/allnutt.t/db/ublast/all_genomes//Geobacillus_thermodenitrificans.fasta	0.0105452202437
/home/allnutt.t/db/ublast/all_genomes//Anaerostipes_hadrus.fasta	0.00998532382237
/home/allnutt.t/db/ublast/all_genomes//Halomonas_titanicae.fasta	0.00947441095864
/home/allnutt.t/db/ublast/all_genomes//Spiroplasma_sp.fasta	0.00900662981824
/home/allnutt.t/db/ublast/all_genomes//Acinetobacter_ursingii.fasta	0.00857700210398
/home/allnutt.t/db/ublast/all_genomes//Streptococcus_ruminantium.fasta	0.00818126832464
/home/allnutt.t/db/ublast/all_genomes//Escherichia_sp.fasta	0.00781576450824
/home/allnutt.t/db/ublast/all_genomes//Bacillus_circulans.fasta	0.00747732319971
/home/allnutt.t/db/ublast/all_genomes//Leptospira_tipperaryensis.fasta	0.00716319337819
/home/allnutt.t/db/ublast/all_genomes//Vibrio_natriegens.fasta	0.00687097523526
/home/allnutt.t/db/ublast/all_genomes//Thermoanaerobacterium_thermosaccharolyticum.fasta	0.00659856671595
/home/allnutt.t/db/ublast/all_genomes//Pseudoalteromonas_piscicida.fasta	0.00634411943725
/home/allnutt.t/db/ublast/all_genomes//Bifidobacterium_indicum.fasta	0.00610600213309
/home/allnutt.t/db/ublast/all_genomes//Halobacillus_halophilus.fasta	0.00588277017891
/home/allnutt.t/db/ublast/all_genomes//Nocardia_brasiliensis.fasta	0.00567314005645
/home/allnutt.t/db/ublast/all_genomes//Rhodothermus_marinus.fasta	0.00547596785585
/home/allnutt.t/db/ublast/all_genomes//Allochromatium_vinosum.fasta	0.00529023109491
/home/allnutt.t/db/ublast/all_genomes//Flavobacterium_crocinum.fasta	0.00511501327764
/home/allnutt.t/db/ublast/all_genomes//Corynebacterium_ulcerans.fasta	0.00494949072612
/home/allnutt.t/db/ublast/all_genomes//Vibrio_anguillarum.fasta	0.00479292130725
/home/allnutt.t/db/ublast/all_genomes//Mycoplasma_pullorum.fasta	0.00464463474622
/home/allnutt.t/db/ublast/all_genomes//Candidatus_Paracaedibacter.fasta	0.00450402427408
/home/allnutt.t/db/ublast/all_genomes//Rickettsia_heilongjiangensis.fasta	0.00437053940138
/home/allnutt.t/db/ublast/all_genomes//Leptospirillum_sp.fasta	0.00424367964609
/home/allnutt.t/db/ublast/all_genomes//Asticcacaulis_excentricus.fasta	0.00412298907298
/home/allnutt.t/db/ublast/all_genomes//Halopiger_xanaduensis.fasta	0.00400805152557
/home/allnutt.t/db/ublast/all_genomes//Rhodoplanes_sp.fasta	0.00389848645102
/home/allnutt.t/db/ublast/all_genomes//Acidianus_sulfidivorans.fasta	0.00379394523436
/home/allnutt.t/db/ublast/all_genomes//Candidatus_Midichloria.fasta	0.00369410797162
/home/allnutt.t/db/ublast/all_genomes//'Nostoc_azollae'.fasta	0.00359868062209
/home/allnutt.t/db/ublast/all_genomes//Rhodospirillum_photometricum.fasta	0.00350739248933
/home/allnutt.t/db/ublast/all_genomes//Erysipelotrichaceae_bacterium.fasta	0.00341999398767
/home/allnutt.t/db/ublast/all_genomes//Pseudoflavitalea_sp.fasta	0.00333625465752
/home/allnutt.t/db/ublast/all_genomes//Haloarcula_taiwanensis.fasta	0.00325596139805
/home/allnutt.t/db/ublast/all_genomes//Melittangium_boletus.fasta	0.00317891688999
/home/allnutt.t/db/ublast/all_genomes//Pseudomonas_mendocina.fasta	0.00310493818556
/home/allnutt.t/db/ublast/all_genomes//Streptococcus_halotolerans.fasta	0.00303385544515
/home/allnutt.t/db/ublast/all_genomes//Bartonella_grahamii.fasta	0.00296551080357
/home/allnutt.t/db/ublast/all_genomes//Mesorhizobium_opportunistum.fasta	0.00289975735056
/home/allnutt.t/db/ublast/all_genomes//Rathayibacter_iranicus.fasta	0.00283645821262
/home/allnutt.t/db/ublast/all_genomes//Negativicoccus_massiliensis.fasta	0.00277548572465
/home/allnutt.t/db/ublast/all_genomes//Virgibacillus_dokdonensis.fasta	0.0027167206813
/home/allnutt.t/db/ublast/all_genomes//Pseudomonas_aeruginosa.fasta	0.00266005165942
/home/allnutt.t/db/ublast/all_genomes//Geobacillus_thermoleovorans.fasta	0.0026053744039
/home/allnutt.t/db/ublast/all_genomes//Geobacter_bemidjiensis.fasta	0.00255259127005
/home/allnutt.t/db/ublast/all_genomes//Corynebacterium_ammoniagenes.fasta	0.00250161071666
/home/allnutt.t/db/ublast/all_genomes//Paraburkholderia_aromaticivorans.fasta	0.00245234684456
/home/allnutt.t/db/ublast/all_genomes//[Pseudomonas_syringae].fasta	0.00240471897583
/home/allnutt.t/db/ublast/all_genomes//Herbaspirillum_hiltneri.fasta	0.00235865126976
/home/allnutt.t/db/ublast/all_genomes//Thiobacimonas_profunda.fasta	0.00231407237181
/home/allnutt.t/db/ublast/all_genomes//Rhizobium_acidisoli.fasta	0.0022709150924
/home/allnutt.t/db/ublast/all_genomes//Pseudomonas_entomophila.fasta	0.00222911611249
/home/allnutt.t/db/ublast/all_genomes//Bacteroides_helcogenes.fasta	0.00218861571361
/home/allnutt.t/db/ublast/all_genomes//Nitrosomonas_sp.fasta	0.00214935752988
/home/allnutt.t/db/ublast/all_genomes//Lacinutrix_venerupis.fasta	0.00211128831997
/home/allnutt.t/db/ublast/all_genomes//Alkaliphilus_metalliredigens.fasta	0.0020743577573
/home/allnutt.t/db/ublast/all_genomes//Spiroplasma_cantharicola.fasta	0.00203851823662
/home/allnutt.t/db/ublast/all_genomes//Niabella_ginsenosidivorans.fasta	0.00200372469572
/home/allnutt.t/db/ublast/all_genomes//Maize_bushy.fasta	0.00196993445072
/home/allnutt.t/db/ublast/all_genomes//Cellvibrio_japonicus.fasta	0.00193710704392
/home/allnutt.t/db/ublast/all_genomes//Chlamydophila_caviae.fasta	0.00190520410303
/home/allnutt.t/db/ublast/all_genomes//Spiroplasma_eriocheiris.fasta	0.00187418921078
/home/allnutt.t/db/ublast/all_genomes//Pelobacter_sp.fasta	0.00184402778418
/home/allnutt.t/db/ublast/all_genomes//Treponema_primitia.fasta	0.00181468696238
/home/allnutt.t/db/ublast/all_genomes//Antarcticibacterium_flavum.fasta	0.00178613550269
/home/allnutt.t/db/ublast/all_genomes//Staphylococcus_stepanovicii.fasta	0.00175834368389
/home/allnutt.t/db/ublast/all_genomes//Methanocaldococcus_jannaschii.fasta	0.00173128321631
/home/allnutt.t/db/ublast/all_genomes//Anaplasma_ovis.fasta	0.00170492715816
/home/allnutt.t/db/ublast/all_genomes//Candidatus_Babela.fasta	0.00167924983759
/home/allnutt.t/db/ublast/all_genomes//Belliella_baltica.fasta	0.00165422678004
/home/allnutt.t/db/ublast/all_genomes//Treponema_denticola.fasta	0.00162983464041
/home/allnutt.t/db/ublast/all_genomes//Cetia_pacifica.fasta	0.00160605113981
/home/allnutt.t/db/ublast/all_genomes//Clostridiales_bacterium.fasta	0.00158285500645
/home/allnutt.t/db/ublast/all_genomes//Atopobium_parvulum.fasta	0.0015602259203
/home/allnutt.t/db/ublast/all_genomes//Filimonas_lacunae.fasta	0.00153814446141
/home/allnutt.t/db/ublast/all_genomes//Candidatus_Evansia.fasta	0.00151659206149
/home/allnutt.t/db/ublast/all_genomes//Terriglobus_saanensis.fasta	0.00149555095851
/home/allnutt.t/db/ublast/all_genomes//Ralstonia_insidiosa.fasta	0.00147500415418
/home/allnutt.t/db/ublast/all_genomes//Clostridium_saccharobutylicum.fasta	0.00145493537409
/home/allnutt.t/db/ublast/all_genomes//Capnocytophaga_haemolytica.fasta	0.00143532903017
/home/allnutt.t/db/ublast/all_genomes//Thermococcus_piezophilus.fasta	0.0014161701856
/home/allnutt.t/db/ublast/all_genomes//Kosakonia_oryzae.fasta	0.00139744452168
/home/allnutt.t/db/ublast/all_genomes//Clostridium_sticklandii.fasta	0.00137913830681
/home/allnutt.t/db/ublast/all_genomes//Chroococcidiopsis_thermalis.fasta	0.00136123836714
/home/allnutt.t/db/ublast/all_genomes//Nitrososphaera_viennensis.fasta	0.0013437320591
/home/allnutt.t/db/ublast/all_genomes//Thioploca_ingrica.fasta	0.00132660724344
/home/allnutt.t/db/ublast/all_genomes//Baumannia_cicadellinicola.fasta	0.00130985226073
/home/allnutt.t/db/ublast/all_genomes//Aneurinibacillus_soli.fasta	0.00129345590836
/home/allnutt.t/db/ublast/all_genomes//Verrucomicrobia_bacterium.fasta	0.00127740741873
/home/allnutt.t/db/ublast/all_genomes//Halothece_sp.fasta	0.00126169643872
/home/allnutt.t/db/ublast/all_genomes//Delftia_acidovorans.fasta	0.00124631301029
/home/allnutt.t/db/ublast/all_genomes//Megasphaera_elsdenii.fasta	0.00123124755215
/home/allnutt.t/db/ublast/all_genomes//Erwinia_amylovora.fasta	0.00121649084241
/home/allnutt.t/db/ublast/all_genomes//Desulfovibrio_profundus.fasta	0.00120203400217
/home/allnutt.t/db/ublast/all_genomes//Lysinibacillus_sp.fasta	0.00118786848002
/home/allnutt.t/db/ublast/all_genomes//Bacillus_halotolerans.fasta	0.00117398603735
/home/allnutt.t/db/ublast/all_genomes//Corynebacterium_crudilactis.fasta	0.0011603787344
/home/allnutt.t/db/ublast/all_genomes//Vibrio_tapetis.fasta	0.00114703891709
/home/allnutt.t/db/ublast/all_genomes//Plautia_stali.fasta	0.0011339592045
/home/allnutt.t/db/ublast/all_genomes//Rhodospirillum_rubrum.fasta	0.00112113247703
/home/allnutt.t/db/ublast/all_genomes//Haloterrigena_jeotgali.fasta	0.00110855186511
/home/allnutt.t/db/ublast/all_genomes//Pleomorphomonas_sp.fasta	0.00109621073851
/home/allnutt.t/db/ublast/all_genomes//Pseudoalteromonas_translucida.fasta	0.00108410269624
/home/allnutt.t/db/ublast/all_genomes//Shewanella_frigidimarina.fasta	0.00107222155683
/home/allnutt.t/db/ublast/all_genomes//Thermotoga_profunda.fasta	0.00106056134923
/home/allnutt.t/db/ublast/all_genomes//Weissella_koreensis.fasta	0.00104911630405
/home/allnutt.t/db/ublast/all_genomes//Seonamhaeicola_sp.fasta	0.00103788084528
/home/allnutt.t/db/ublast/all_genomes//Lutibacter_sp.fasta	0.0010268495824
/home/allnutt.t/db/ublast/all_genomes//Nitrosospira_multiformis.fasta	0.00101601730285
/home/allnutt.t/db/ublast/all_genomes//Actinobacillus_lignieresii.fasta	0.00100537896493
/home/allnutt.t/db/ublast/all_genomes//Granulicella_mallensis.fasta	0.000994929690887
/home/allnutt.t/db/ublast/all_genomes//Aster_yellows.fasta	0.000984664760519
/home/allnutt.t/db/ublast/all_genomes//Kocuria_indica.fasta	0.000974579604913
/home/allnutt.t/db/ublast/all_genomes//Arsenicicoccus_sp.fasta	0.000964669800564
/home/allnutt.t/db/ublast/all_genomes//Achromobacter_xylosoxidans.fasta	0.000954931063733
/home/allnutt.t/db/ublast/all_genomes//Bifidobacterium_angulatum.fasta	0.000945359245072
/home/allnutt.t/db/ublast/all_genomes//Streptomyces_parvulus.fasta	0.000935950324481
/home/allnutt.t/db/ublast/all_genomes//Halorhabdus_utahensis.fasta	0.00092670040621
/home/allnutt.t/db/ublast/all_genomes//Frischella_perrara.fasta	0.00091760571417
/home/allnutt.t/db/ublast/all_genomes//Roseburia_hominis.fasta	0.000908662587455
/home/allnutt.t/db/ublast/all_genomes//Pseudomonas_frederiksbergensis.fasta	0.000899867476062
/home/allnutt.t/db/ublast/all_genomes//Paenibacillus_larvae.fasta	0.000891216936796
/home/allnutt.t/db/ublast/all_genomes//Marinovum_algicola.fasta	0.000882707629357
/home/allnutt.t/db/ublast/all_genomes//Phaeobacter_piscinae.fasta	0.000874336312591
/home/allnutt.t/db/ublast/all_genomes//Mycoplasma_dispar.fasta	0.000866099840903
/home/allnutt.t/db/ublast/all_genomes//Prevotella_jejuni.fasta	0.000857995160826
/home/allnutt.t/db/ublast/all_genomes//Haloarculaceae_archaeon.fasta	0.00085001930773
/home/allnutt.t/db/ublast/all_genomes//Bacillus_amyloliquefaciens.fasta	0.000842169402675
/home/allnutt.t/db/ublast/all_genomes//Piscirickettsia_salmonis.fasta	0.00083444264939
/home/allnutt.t/db/ublast/all_genomes//Dyella_thiooxydans.fasta	0.000826836331378
/home/allnutt.t/db/ublast/all_genomes//Pseudoalteromonas_aliena.fasta	0.000819347809146
/home/allnutt.t/db/ublast/all_genomes//Thermococcus_onnurineus.fasta	0.000811974517542
/home/allnutt.t/db/ublast/all_genomes//Cytophaga_hutchinsonii.fasta	0.0008047139632
/home/allnutt.t/db/ublast/all_genomes//Aurantimicrobium_minutum.fasta	0.000797563722097
/home/allnutt.t/db/ublast/all_genomes//Rhizobacter_gummiphilus.fasta	0.000790521437196
/home/allnutt.t/db/ublast/all_genomes//Humibacter_sp.fasta	0.000783584816193
/home/allnutt.t/db/ublast/all_genomes//Cellulomonas_sp.fasta	0.000776751629346
/home/allnutt.t/db/ublast/all_genomes//Halapricum_salinum.fasta	0.000770019707397
/home/allnutt.t/db/ublast/all_genomes//Ruminococcaceae_bacterium.fasta	0.000763386939569
/home/allnutt.t/db/ublast/all_genomes//Staphylococcus_piscifermentans.fasta	0.000756851271643
/home/allnutt.t/db/ublast/all_genomes//Denitrobacterium_detoxificans.fasta	0.000750410704114
/home/allnutt.t/db/ublast/all_genomes//Flavobacterium_indicum.fasta	0.000744063290408
/home/allnutt.t/db/ublast/all_genomes//Chlamydia_felis.fasta	0.000737807135178
/home/allnutt.t/db/ublast/all_genomes//Anaplasma_marginale.fasta	0.000731640392657
/home/allnutt.t/db/ublast/all_genomes//Phreatobacter_cathodiphilus.fasta	0.000725561265078
/home/allnutt.t/db/ublast/all_genomes//Jannaschia_sp.fasta	0.000719568001152
/home/allnutt.t/db/ublast/all_genomes//Dietzia_psychralcaliphila.fasta	0.000713658894599
/home/allnutt.t/db/ublast/all_genomes//Candidatus_Tachikawaea.fasta	0.000707832282743
/home/allnutt.t/db/ublast/all_genomes//Kushneria_marisflavi.fasta	0.000702086545145
/home/allnutt.t/db/ublast/all_genomes//Methylobacterium_extorquens.fasta	0.000696420102302
/home/allnutt.t/db/ublast/all_genomes//Dietzia_timorensis.fasta	0.000690831414381
/home/allnutt.t/db/ublast/all_genomes//Pseudoalteromonas_rubra.fasta	0.000685318980004
/home/allnutt.t/db/ublast/all_genomes//Oceanicoccus_sagamiensis.fasta	0.000679881335077
/home/allnutt.t/db/ublast/all_genomes//Pragia_fontium.fasta	0.000674517051663
/home/allnutt.t/db/ublast/all_genomes//Aeromonas_hydrophila.fasta	0.000669224736887
/home/allnutt.t/db/ublast/all_genomes//Chryseobacterium_sp.fasta	0.000664003031891
/home/allnutt.t/db/ublast/all_genomes//Sphingomonas_wittichii.fasta	0.000658850610817
/home/allnutt.t/db/ublast/all_genomes//Desulfovibrio_salexigens.fasta	0.000653766179831
/home/allnutt.t/db/ublast/all_genomes//Sanguibacter_keddieii.fasta	0.000648748476179
/home/allnutt.t/db/ublast/all_genomes//Rahnella_sp.fasta	0.000643796267275
/home/allnutt.t/db/ublast/all_genomes//Oceanimonas_sp.fasta	0.000638908349822
/home/allnutt.t/db/ublast/all_genomes//Pyrococcus_kukulkanii.fasta	0.000634083548965
/home/allnutt.t/db/ublast/all_genomes//Helicobacter_cinaedi.fasta	0.000629320717466
/home/allnutt.t/db/ublast/all_genomes//Actinobacillus_pleuropneumoniae.fasta	0.000624618734917
/home/allnutt.t/db/ublast/all_genomes//Mycobacterium_kansasii.fasta	0.000619976506968
/home/allnutt.t/db/ublast/all_genomes//Streptococcus_uberis.fasta	0.000615392964596
/home/allnutt.t/db/ublast/all_genomes//Anoxybacillus_amylolyticus.fasta	0.00061086706338
/home/allnutt.t/db/ublast/all_genomes//Agrobacterium_vitis.fasta	0.000606397782818
/home/allnutt.t/db/ublast/all_genomes//Saccharomonospora_viridis.fasta	0.000601984125653
/home/allnutt.t/db/ublast/all_genomes//Azoarcus_aromaticum.fasta	0.00059762511723
/home/allnutt.t/db/ublast/all_genomes//Methanothermobacter_wolfeii.fasta	0.000593319804871
/home/allnutt.t/db/ublast/all_genomes//Sulfuriferula_sp.fasta	0.000589067257265
/home/allnutt.t/db/ublast/all_genomes//Brachyspira_hyodysenteriae.fasta	0.000584866563891
/home/allnutt.t/db/ublast/all_genomes//Paraburkholderia_hospita.fasta	0.000580716834445
/home/allnutt.t/db/ublast/all_genomes//Neisseria_flavescens.fasta	0.000576617198294
/home/allnutt.t/db/ublast/all_genomes//Geitlerinema_sp.fasta	0.000572566803948
/home/allnutt.t/db/ublast/all_genomes//Neisseria_canis.fasta	0.000568564818543
/home/allnutt.t/db/ublast/all_genomes//Kosakonia_sacchari.fasta	0.000564610427344
/home/allnutt.t/db/ublast/all_genomes//Lelliottia_sp.fasta	0.000560702833264
/home/allnutt.t/db/ublast/all_genomes//Alphaproteobacteria_bacterium.fasta	0.000556841256397
/home/allnutt.t/db/ublast/all_genomes//Paracoccus_aminovorans.fasta	0.000553024933569
/home/allnutt.t/db/ublast/all_genomes//Thermodesulfobacterium_commune.fasta	0.000549253117892
/home/allnutt.t/db/ublast/all_genomes//Fuerstia_marisgermanicae.fasta	0.000545525078349
/home/allnutt.t/db/ublast/all_genomes//Staphylococcus_condimenti.fasta	0.000541840099374
/home/allnutt.t/db/ublast/all_genomes//Planococcus_rifietoensis.fasta	0.00053819748046
/home/allnutt.t/db/ublast/all_genomes//Streptococcus_suis.fasta	0.000534596535767
/home/allnutt.t/db/ublast/all_genomes//Methylomonas_koyamae.fasta	0.00053103659375
/home/allnutt.t/db/ublast/all_genomes//Spiroplasma_melliferum.fasta	0.000527516996794
/home/allnutt.t/db/ublast/all_genomes//Komagataeibacter_xylinus.fasta	0.000524037100863
/home/allnutt.t/db/ublast/all_genomes//Helicobacter_cholecystus.fasta	0.000520596275152
/home/allnutt.t/db/ublast/all_genomes//Anderseniella_sp.fasta	0.000517193901764
/home/allnutt.t/db/ublast/all_genomes//Geobacter_daltonii.fasta	0.000513829375379
/home/allnutt.t/db/ublast/all_genomes//Shinella_sp.fasta	0.000510502102947
/home/allnutt.t/db/ublast/all_genomes//Prevotella_melaninogenica.fasta	0.000507211503381
/home/allnutt.t/db/ublast/all_genomes//Alteromonas_sp.fasta	0.000503957007263
/home/allnutt.t/db/ublast/all_genomes//Ferriphaselus_amnicola.fasta	0.000500738056561
/home/allnutt.t/db/ublast/all_genomes//Kurthia_sp.fasta	0.000497554104345
/home/allnutt.t/db/ublast/all_genomes//Dehalobacter_sp.fasta	0.000494404614523
/home/allnutt.t/db/ublast/all_genomes//Halorussus_sp.fasta	0.000491289061575
/home/allnutt.t/db/ublast/all_genomes//Ferroplasma_acidiphilum.fasta	0.000488206930299
/home/allnutt.t/db/ublast/all_genomes//Spiribacter_curvatus.fasta	0.000485157715565
/home/allnutt.t/db/ublast/all_genomes//Paracoccus_mutanolyticus.fasta	0.000482140922075
/home/allnutt.t/db/ublast/all_genomes//Bifidobacterium_catenulatum.fasta	0.000479156064125
/home/allnutt.t/db/ublast/all_genomes//Capnocytophaga_ochracea.fasta	0.000476202665382
/home/allnutt.t/db/ublast/all_genomes//Pseudomonas_cerasi.fasta	0.000473280258664
/home/allnutt.t/db/ublast/all_genomes//Nitrosomonas_ureae.fasta	0.00047038838572
/home/allnutt.t/db/ublast/all_genomes//Fictibacillus_phosphorivorans.fasta	0.000467526597027
/home/allnutt.t/db/ublast/all_genomes//Castellaniella_defragrans.fasta	0.000464694451585
/home/allnutt.t/db/ublast/all_genomes//Thermococcus_sibiricus.fasta	0.000461891516717
/home/allnutt.t/db/ublast/all_genomes//Syntrophomonas_wolfei.fasta	0.000459117367881
/home/allnutt.t/db/ublast/all_genomes//Bacillus_litoralis.fasta	0.000456371588482
/home/allnutt.t/db/ublast/all_genomes//Nonlabens_dokdonensis.fasta	0.000453653769689
/home/allnutt.t/db/ublast/all_genomes//Kordia_sp.fasta	0.000450963510258
/home/allnutt.t/db/ublast/all_genomes//Pseudomonas_kribbensis.fasta	0.000448300416364
/home/allnutt.t/db/ublast/all_genomes//Salilacibacter_sp.fasta	0.000445664101427
/home/allnutt.t/db/ublast/all_genomes//Rhodoferax_antarcticus.fasta	0.000443054185955
/home/allnutt.t/db/ublast/all_genomes//[Bacillus_thuringiensis].fasta	0.000440470297382
/home/allnutt.t/db/ublast/all_genomes//Staphylococcus_muscae.fasta	0.000437912069914
/home/allnutt.t/db/ublast/all_genomes//Spiroplasma_sabaudiense.fasta	0.00043537914438
/home/allnutt.t/db/ublast/all_genomes//Streptococcus_cristatus.fasta	0.000432871168084
/home/allnutt.t/db/ublast/all_genomes//Pandoraea_sputorum.fasta	0.000430387794662
/home/allnutt.t/db/ublast/all_genomes//Burkholderia_thailandensis.fasta	0.000427928683946
/home/allnutt.t/db/ublast/all_genomes//Lactobacillus_plantarum.fasta	0.000425493501824
/home/allnutt.t/db/ublast/all_genomes//Helicobacter_hepaticus.fasta	0.000423081920112
/home/allnutt.t/db/ublast/all_genomes//Sphingobium_hydrophobicum.fasta	0.000420693616425
/home/allnutt.t/db/ublast/all_genomes//Candidatus_Methanoplasma.fasta	0.000418328274051
/home/allnutt.t/db/ublast/all_genomes//Chryseobacterium_carnipullorum.fasta	0.000415985581827
/home/allnutt.t/db/ublast/all_genomes//Pseudarthrobacter_phenanthrenivorans.fasta	0.000413665234024
/home/allnutt.t/db/ublast/all_genomes//Nonomuraea_sp.fasta	0.00041136693023
/home/allnutt.t/db/ublast/all_genomes//Pectobacterium_polaris.fasta	0.000409090375234
/home/allnutt.t/db/ublast/all_genomes//Nodularia_spumigena.fasta	0.000406835278921
/home/allnutt.t/db/ublast/all_genomes//[Pasteurella]_aerogenes.fasta	0.00040460135616
/home/allnutt.t/db/ublast/all_genomes//Raoultella_ornithinolytica.fasta	0.000402388326702
/home/allnutt.t/db/ublast/all_genomes//Haemophilus_parainfluenzae.fasta	0.000400195915075
/home/allnutt.t/db/ublast/all_genomes//Acidovorax_citrulli.fasta	0.00039802385049
/home/allnutt.t/db/ublast/all_genomes//Deinococcus_puniceus.fasta	0.000395871866736
/home/allnutt.t/db/ublast/all_genomes//Pseudomonas_savastanoi.fasta	0.000393739702094
/home/allnutt.t/db/ublast/all_genomes//Yangia_pacifica.fasta	0.000391627099237
/home/allnutt.t/db/ublast/all_genomes//Rhodococcus_fascians.fasta	0.000389533805143
/home/allnutt.t/db/ublast/all_genomes//Bacillus_licheniformis.fasta	0.000387459571008
/home/allnutt.t/db/ublast/all_genomes//Haloferax_volcanii.fasta	0.000385404152158
/home/allnutt.t/db/ublast/all_genomes//Alcanivorax_borkumensis.fasta	0.000383367307967
/home/allnutt.t/db/ublast/all_genomes//Paenalcaligenes_hominis.fasta	0.000381348801774
/home/allnutt.t/db/ublast/all_genomes//Burkholderia_stabilis.fasta	0.000379348400803
/home/allnutt.t/db/ublast/all_genomes//Chryseobacterium_gallinarum.fasta	0.000377365876085
/home/allnutt.t/db/ublast/all_genomes//Loktanella_vestfoldensis.fasta	0.000375401002384
/home/allnutt.t/db/ublast/all_genomes//Burkholderia_dolosa.fasta	0.000373453558119
/home/allnutt.t/db/ublast/all_genomes//Prauserella_marina.fasta	0.000371523325296
/home/allnutt.t/db/ublast/all_genomes//Truepera_radiovictrix.fasta	0.000369610089431
/home/allnutt.t/db/ublast/all_genomes//Microbacterium_aurum.fasta	0.000367713639488
/home/allnutt.t/db/ublast/all_genomes//Rickettsia_typhi.fasta	0.000365833767805
/home/allnutt.t/db/ublast/all_genomes//Lactobacillus_casei.fasta	0.000363970270033
/home/allnutt.t/db/ublast/all_genomes//Citricoccus_sp.fasta	0.000362122945066
/home/allnutt.t/db/ublast/all_genomes//Pelobacter_propionicus.fasta	0.000360291594984
/home/allnutt.t/db/ublast/all_genomes//Chitinophaga_pinensis.fasta	0.000358476024988
/home/allnutt.t/db/ublast/all_genomes//Thermosipho_melanesiensis.fasta	0.000356676043339
/home/allnutt.t/db/ublast/all_genomes//Thioalkalivibrio_versutus.fasta	0.000354891461301
/home/allnutt.t/db/ublast/all_genomes//Chlamydia_suis.fasta	0.000353122093085
/home/allnutt.t/db/ublast/all_genomes//Campylobacter_cuniculorum.fasta	0.000351367755788
/home/allnutt.t/db/ublast/all_genomes//Arcobacter_bivalviorum.fasta	0.000349628269342
/home/allnutt.t/db/ublast/all_genomes//Nitratiruptor_sp.fasta	0.000347903456461
/home/allnutt.t/db/ublast/all_genomes//Bartonella_apis.fasta	0.000346193142584
/home/allnutt.t/db/ublast/all_genomes//Altererythrobacter_atlanticus.fasta	0.000344497155828
/home/allnutt.t/db/ublast/all_genomes//Rhodococcus_biphenylivorans.fasta	0.000342815326937
/home/allnutt.t/db/ublast/all_genomes//Neorickettsia_helminthoeca.fasta	0.00034114748923
/home/allnutt.t/db/ublast/all_genomes//Izhakiella_sp.fasta	0.000339493478558
/home/allnutt.t/db/ublast/all_genomes//Hyphomicrobium_denitrificans.fasta	0.000337853133252
/home/allnutt.t/db/ublast/all_genomes//Bacillus_halodurans.fasta	0.000336226294081
/home/allnutt.t/db/ublast/all_genomes//Thiomicrospira_crunogena.fasta	0.000334612804205
/home/allnutt.t/db/ublast/all_genomes//Simplicispira_suum.fasta	0.000333012509131
/home/allnutt.t/db/ublast/all_genomes//Brachyspira_hampsonii.fasta	0.000331425256671
/home/allnutt.t/db/ublast/all_genomes//Bacteroides_fragilis.fasta	0.000329850896901
/home/allnutt.t/db/ublast/all_genomes//Francisella_philomiragia.fasta	0.000328289282117
/home/allnutt.t/db/ublast/all_genomes//Anaerococcus_prevotii.fasta	0.000326740266796
/home/allnutt.t/db/ublast/all_genomes//Methanocaldococcus_fervens.fasta	0.000325203707559
/home/allnutt.t/db/ublast/all_genomes//Actinomyces_naeslundii.fasta	0.000323679463128
/home/allnutt.t/db/ublast/all_genomes//Cryobacterium_sp.fasta	0.000322167394291
/home/allnutt.t/db/ublast/all_genomes//Sulfuriflexus_mobilis.fasta	0.000320667363865
/home/allnutt.t/db/ublast/all_genomes//Phaeobacter_porticola.fasta	0.000319179236661
/home/allnutt.t/db/ublast/all_genomes//Neisseria_animaloris.fasta	0.000317702879444
/home/allnutt.t/db/ublast/all_genomes//Arthrobacter_crystallopoietes.fasta	0.000316238160905
/home/allnutt.t/db/ublast/all_genomes//Acinetobacter_nosocomialis.fasta	0.000314784951621
/home/allnutt.t/db/ublast/all_genomes//Psychrobacter_sp.fasta	0.000313343124025
/home/allnutt.t/db/ublast/all_genomes//Pseudarcicella_sp.fasta	0.000311912552372
/home/allnutt.t/db/ublast/all_genomes//Candidatus_Endolissoclinum.fasta	0.000310493112711
/home/allnutt.t/db/ublast/all_genomes//Legionella_pneumophila.fasta	0.000309084682848
/home/allnutt.t/db/ublast/all_genomes//Olsenella_sp.fasta	0.000307687142318
/home/allnutt.t/db/ublast/all_genomes//Haloterrigena_daqingensis.fasta	0.000306300372356
/home/allnutt.t/db/ublast/all_genomes//Xanthomonas_gardneri.fasta	0.000304924255869
/home/allnutt.t/db/ublast/all_genomes//Actinoalloteichus_hymeniacidonis.fasta	0.000303558677402
/home/allnutt.t/db/ublast/all_genomes//Methylomusa_anaerophila.fasta	0.000302203523116
/home/allnutt.t/db/ublast/all_genomes//Proteus_vulgaris.fasta	0.000300858680754
/home/allnutt.t/db/ublast/all_genomes//Vibrio_casei.fasta	0.000299524039621
/home/allnutt.t/db/ublast/all_genomes//Methanoculleus_bourgensis.fasta	0.000298199490553
/home/allnutt.t/db/ublast/all_genomes//Tsukamurella_tyrosinosolvens.fasta	0.000296884925892
/home/allnutt.t/db/ublast/all_genomes//Methanosaeta_concilii.fasta	0.000295580239461
/home/allnutt.t/db/ublast/all_genomes//Caulobacter_sp.fasta	0.000294285326537
/home/allnutt.t/db/ublast/all_genomes//Fervidobacterium_islandicum.fasta	0.000293000083831
/home/allnutt.t/db/ublast/all_genomes//Hydrogenophilus_thermoluteolus.fasta	0.000291724409461
/home/allnutt.t/db/ublast/all_genomes//Tropheryma_whipplei.fasta	0.000290458202927
/home/allnutt.t/db/ublast/all_genomes//Bartonella_clarridgeiae.fasta	0.000289201365094
/home/allnutt.t/db/ublast/all_genomes//Chromobacterium_rhizoryzae.fasta	0.00028795379816
/home/allnutt.t/db/ublast/all_genomes//Acetobacter_tropicalis.fasta	0.000286715405645
/home/allnutt.t/db/ublast/all_genomes//Sphingobium_baderi.fasta	0.00028548609236
/home/allnutt.t/db/ublast/all_genomes//Brucella_melitensis.fasta	0.000284265764391
/home/allnutt.t/db/ublast/all_genomes//Corynebacterium_glyciniphilum.fasta	0.000283054329076
/home/allnutt.t/db/ublast/all_genomes//Candidatus_Erwinia.fasta	0.000281851694986
/home/allnutt.t/db/ublast/all_genomes//Bacillus_sp.fasta	0.000280657771903
/home/allnutt.t/db/ublast/all_genomes//Chryseobacterium_jeonii.fasta	0.000279472470802
/home/allnutt.t/db/ublast/all_genomes//Olleya_sp.fasta	0.000278295703833
/home/allnutt.t/db/ublast/all_genomes//Oceanicola_sp.fasta	0.000277127384296
/home/allnutt.t/db/ublast/all_genomes//Mycobacterium_lepraemurium.fasta	0.000275967426631
/home/allnutt.t/db/ublast/all_genomes//Tolumonas_auensis.fasta	0.000274815746395
/home/allnutt.t/db/ublast/all_genomes//Streptomyces_koyangensis.fasta	0.000273672260241
/home/allnutt.t/db/ublast/all_genomes//Caldicellulosiruptor_kronotskyensis.fasta	0.000272536885909
/home/allnutt.t/db/ublast/all_genomes//Spiroplasma_diminutum.fasta	0.000271409542201
/home/allnutt.t/db/ublast/all_genomes//Corynebacterium_callunae.fasta	0.000270290148968
/home/allnutt.t/db/ublast/all_genomes//Salinicoccus_halodurans.fasta	0.000269178627093
/home/allnutt.t/db/ublast/all_genomes//Betaproteobacteria_bacterium.fasta	0.000268074898474
/home/allnutt.t/db/ublast/all_genomes//Yersinia_frederiksenii.fasta	0.000266978886007
/home/allnutt.t/db/ublast/all_genomes//Borrelia_afzelii.fasta	0.000265890513575
/home/allnutt.t/db/ublast/all_genomes//Streptomyces_chartreusis.fasta	0.000264809706025
/home/allnutt.t/db/ublast/all_genomes//Muribaculum_intestinale.fasta	0.000263736389162
/home/allnutt.t/db/ublast/all_genomes//Streptococcus_sanguinis.fasta	0.000262670489727
/home/allnutt.t/db/ublast/all_genomes//Weissella_jogaejeotgali.fasta	0.000261611935384
/home/allnutt.t/db/ublast/all_genomes//Elderberry_carlavirus.fasta	8.15226512926e-05
/home/allnutt.t/db/ublast/all_genomes//Castor_canadensis.fasta	8.13792065213e-05
/home/allnutt.t/db/ublast/all_genomes//Rupestris_stem.fasta	8.12361928006e-05
/home/allnutt.t/db/ublast/all_genomes//Avisivirus_Pf-CHK1.fasta	8.10936082997e-05
/home/allnutt.t/db/ublast/all_genomes//Okra_enation.fasta	8.09514511978e-05
/home/allnutt.t/db/ublast/all_genomes//Dalechampia_chlorotic.fasta	8.08097196842e-05
/home/allnutt.t/db/ublast/all_genomes//Callinectes_sapidus.fasta	8.0668411958e-05
/home/allnutt.t/db/ublast/all_genomes//Chelonus_inanitus.fasta	8.05275262281e-05
/home/allnutt.t/db/ublast/all_genomes//Orinoco_virus.fasta	8.03870607133e-05
/home/allnutt.t/db/ublast/all_genomes//Guertu_virus.fasta	8.0247013642e-05
/home/allnutt.t/db/ublast/all_genomes//Lynx_canadensis.fasta	8.01073832524e-05
/home/allnutt.t/db/ublast/all_genomes//Torque_teno.fasta	7.99681677921e-05
/home/allnutt.t/db/ublast/all_genomes//Rice_ragged.fasta	7.98293655184e-05
/home/allnutt.t/db/ublast/all_genomes//Jatropha_mosaic.fasta	7.9690974698e-05
/home/allnutt.t/db/ublast/all_genomes//Lepus_americanus.fasta	7.95529936068e-05
/home/allnutt.t/db/ublast/all_genomes//Deer_faeces.fasta	7.94154205302e-05
/home/allnutt.t/db/ublast/all_genomes//Morreton_virus.fasta	7.9278253763e-05
/home/allnutt.t/db/ublast/all_genomes//Badger_feces-associated.fasta	7.9141491609e-05
/home/allnutt.t/db/ublast/all_genomes//Khujand_lyssavirus,.fasta	7.90051323812e-05
/home/allnutt.t/db/ublast/all_genomes//Hardenbergia_virus.fasta	7.88691744017e-05
/home/allnutt.t/db/ublast/all_genomes//TYLCAxV-Sic1-[IT:Sic2_complete.fasta	7.87336160016e-05
/home/allnutt.t/db/ublast/all_genomes//Rhododendron_virus.fasta	7.85984555211e-05
/home/allnutt.t/db/ublast/all_genomes//Horseshoe_bat.fasta	7.8463691309e-05
/home/allnutt.t/db/ublast/all_genomes//Florida_woods.fasta	7.83293217234e-05
/home/allnutt.t/db/ublast/all_genomes//Zika_virus.fasta	7.81953451307e-05
/home/allnutt.t/db/ublast/all_genomes//Eclipta_yellow.fasta	7.80617599064e-05
/home/allnutt.t/db/ublast/all_genomes//Rice_tungro.fasta	7.79285644346e-05
/home/allnutt.t/db/ublast/all_genomes//Arhar_cryptic.fasta	7.77957571078e-05
/home/allnutt.t/db/ublast/all_genomes//Jutiapa_virus.fasta	7.76633363273e-05
/home/allnutt.t/db/ublast/all_genomes//Rat_cytomegalovirus.fasta	7.7531300503e-05
/home/allnutt.t/db/ublast/all_genomes//Carrot_betaflexivirus.fasta	7.73996480528e-05
/home/allnutt.t/db/ublast/all_genomes//Weissella_phage.fasta	7.72683774035e-05
/home/allnutt.t/db/ublast/all_genomes//Chandipura_virus.fasta	7.713748699e-05
/home/allnutt.t/db/ublast/all_genomes//Simbu_virus.fasta	7.70069752554e-05
/home/allnutt.t/db/ublast/all_genomes//Guanarito_virus.fasta	7.68768406513e-05
/home/allnutt.t/db/ublast/all_genomes//Mosso_das.fasta	7.67470816372e-05
/home/allnutt.t/db/ublast/all_genomes//Merremia_mosaic.fasta	7.6617696681e-05
/home/allnutt.t/db/ublast/all_genomes//Edwardsiella_phage.fasta	7.64886842584e-05
/home/allnutt.t/db/ublast/all_genomes//Tai_virus.fasta	7.63600428532e-05
/home/allnutt.t/db/ublast/all_genomes//Raccoonpox_virus,.fasta	7.62317709575e-05
/home/allnutt.t/db/ublast/all_genomes//Rhesus_monkey.fasta	7.61038670707e-05
/home/allnutt.t/db/ublast/all_genomes//Hantavirus_Z10.fasta	7.59763297007e-05
/home/allnutt.t/db/ublast/all_genomes//Frijoles_virus.fasta	7.58491573628e-05
/home/allnutt.t/db/ublast/all_genomes//Cimodo_virus.fasta	7.57223485802e-05
/home/allnutt.t/db/ublast/all_genomes//Black_grass.fasta	7.55959018839e-05
/home/allnutt.t/db/ublast/all_genomes//Helicoverpa_zea.fasta	7.54698158124e-05
/home/allnutt.t/db/ublast/all_genomes//Mouse_astrovirus.fasta	7.5344088912e-05
/home/allnutt.t/db/ublast/all_genomes//Panax_ginseng.fasta	7.52187197363e-05
/home/allnutt.t/db/ublast/all_genomes//Loofa_yellow.fasta	7.50937068468e-05
/home/allnutt.t/db/ublast/all_genomes//Acidianus_two-tailed.fasta	7.49690488122e-05
/home/allnutt.t/db/ublast/all_genomes//Carnation_latent.fasta	7.48447442087e-05
/home/allnutt.t/db/ublast/all_genomes//Nilaparvata_lugens.fasta	7.47207916199e-05
/home/allnutt.t/db/ublast/all_genomes//Bipolaris_maydis.fasta	7.45971896367e-05
/home/allnutt.t/db/ublast/all_genomes//Caladenia_virus.fasta	7.44739368573e-05
/home/allnutt.t/db/ublast/all_genomes//PoSCV_Kor.fasta	7.43510318871e-05
/home/allnutt.t/db/ublast/all_genomes//Nanovirus-like_particle.fasta	7.42284733389e-05
/home/allnutt.t/db/ublast/all_genomes//Cherry_rusty.fasta	7.41062598323e-05
/home/allnutt.t/db/ublast/all_genomes//Shahe_heteroptera.fasta	7.39843899944e-05
/home/allnutt.t/db/ublast/all_genomes//Strawberry_chlorotic.fasta	7.38628624589e-05
/home/allnutt.t/db/ublast/all_genomes//Turdivirus_1,.fasta	7.37416758669e-05
/home/allnutt.t/db/ublast/all_genomes//Physalis_mottle.fasta	7.36208288664e-05
/home/allnutt.t/db/ublast/all_genomes//Grapevine_berry.fasta	7.35003201122e-05
/home/allnutt.t/db/ublast/all_genomes//Papaya_ringspot.fasta	7.3380148266e-05
/home/allnutt.t/db/ublast/all_genomes//Ovine_adenovirus.fasta	7.32603119965e-05
/home/allnutt.t/db/ublast/all_genomes//Foot-and-mouth_disease.fasta	7.3140809979e-05
/home/allnutt.t/db/ublast/all_genomes//Urbanus_proteus.fasta	7.30216408956e-05
/home/allnutt.t/db/ublast/all_genomes//Verbena_virus.fasta	7.29028034352e-05
/home/allnutt.t/db/ublast/all_genomes//Anopheles_gambiae.fasta	7.27842962934e-05
/home/allnutt.t/db/ublast/all_genomes//Tupaia_paramyxovirus,.fasta	7.26661181722e-05
/home/allnutt.t/db/ublast/all_genomes//Sida_bright.fasta	7.25482677805e-05
/home/allnutt.t/db/ublast/all_genomes//Wenling_shark.fasta	7.24307438335e-05
/home/allnutt.t/db/ublast/all_genomes//Arthrobacter_phage.fasta	7.2313545053e-05
/home/allnutt.t/db/ublast/all_genomes//Ailuropoda_melanoleuca.fasta	7.21966701672e-05
/home/allnutt.t/db/ublast/all_genomes//Actinidia_seed-borne.fasta	7.20801179109e-05
/home/allnutt.t/db/ublast/all_genomes//Grapevine_deformation.fasta	7.19638870251e-05
/home/allnutt.t/db/ublast/all_genomes//Bufonid_herpesvirus.fasta	7.18479762573e-05
/home/allnutt.t/db/ublast/all_genomes//Culex_Bastrovirus-like.fasta	7.17323843611e-05
/home/allnutt.t/db/ublast/all_genomes//Citrus_psorosis.fasta	7.16171100965e-05
/home/allnutt.t/db/ublast/all_genomes//Haartman_Institute.fasta	7.15021522298e-05
/home/allnutt.t/db/ublast/all_genomes//Gray_fox.fasta	7.13875095334e-05
/home/allnutt.t/db/ublast/all_genomes//Digitaria_streak.fasta	7.12731807858e-05
/home/allnutt.t/db/ublast/all_genomes//Bean_rugose.fasta	7.11591647718e-05
/home/allnutt.t/db/ublast/all_genomes//Mamastrovirus_3.fasta	7.1045460282e-05
/home/allnutt.t/db/ublast/all_genomes//Wenling_narna-like.fasta	7.09320661133e-05
/home/allnutt.t/db/ublast/all_genomes//Ageratum_latent.fasta	7.08189810685e-05
/home/allnutt.t/db/ublast/all_genomes//Cocal_virus.fasta	7.07062039564e-05
/home/allnutt.t/db/ublast/all_genomes//Chrysochromulina_ericina.fasta	7.05937335916e-05
/home/allnutt.t/db/ublast/all_genomes//Sclerotinia_nivalis.fasta	7.04815687948e-05
/home/allnutt.t/db/ublast/all_genomes//Beihai_shrimp.fasta	7.03697083924e-05
/home/allnutt.t/db/ublast/all_genomes//Aguacate_virus.fasta	7.02581512167e-05
/home/allnutt.t/db/ublast/all_genomes//Columbid_circovirus.fasta	7.01468961057e-05
/home/allnutt.t/db/ublast/all_genomes//Urochloa_hoja.fasta	7.00359419033e-05
/home/allnutt.t/db/ublast/all_genomes//Golden_Gate.fasta	6.9925287459e-05
/home/allnutt.t/db/ublast/all_genomes//Wild_vitis.fasta	6.98149316281e-05
/home/allnutt.t/db/ublast/all_genomes//Tobacco_etch.fasta	6.97048732713e-05
/home/allnutt.t/db/ublast/all_genomes//Odocoileus_adenovirus.fasta	6.95951112551e-05
/home/allnutt.t/db/ublast/all_genomes//Wenzhou_virus.fasta	6.94856444517e-05
/home/allnutt.t/db/ublast/all_genomes//Ungulate_bocaparvovirus.fasta	6.93764717386e-05
/home/allnutt.t/db/ublast/all_genomes//Chrysanthemum_virus.fasta	6.92675919989e-05
/home/allnutt.t/db/ublast/all_genomes//Indian_cassava.fasta	6.91590041213e-05
/home/allnutt.t/db/ublast/all_genomes//Merino_Walk.fasta	6.90507069997e-05
/home/allnutt.t/db/ublast/all_genomes//Capsicum_annuum.fasta	2.81068883826e-05
/home/allnutt.t/db/ublast/all_genomes//Eimeria_tenella.fasta	2.80836478527e-05
/home/allnutt.t/db/ublast/all_genomes//Babesia_ovata.fasta	2.80604401629e-05
/home/allnutt.t/db/ublast/all_genomes//Pseudogymnoascus_verrucosus.fasta	2.80372652474e-05
/home/allnutt.t/db/ublast/all_genomes//Solanum_tuberosum.fasta	2.80141230409e-05
/home/allnutt.t/db/ublast/all_genomes//Fonsecaea_pedrosoi.fasta	2.79910134781e-05
/home/allnutt.t/db/ublast/all_genomes//Ictalurus_punctatus.fasta	2.79679364938e-05
/home/allnutt.t/db/ublast/all_genomes//Byssochlamys_spectabilis.fasta	2.7944892023e-05
/home/allnutt.t/db/ublast/all_genomes//Toxoplasma_gondii.fasta	2.79218800011e-05
/home/allnutt.t/db/ublast/all_genomes//Paraphaeosphaeria_sporulosa.fasta	2.78989003632e-05
/home/allnutt.t/db/ublast/all_genomes//Leptomonas_pyrrhocoris.fasta	2.78759530451e-05
/home/allnutt.t/db/ublast/all_genomes//Candida_tenuis.fasta	2.78530379824e-05
/home/allnutt.t/db/ublast/all_genomes//Cyclospora_cayetanensis.fasta	2.7830155111e-05
/home/allnutt.t/db/ublast/all_genomes//Camellia_sinensis.fasta	2.78073043669e-05
/home/allnutt.t/db/ublast/all_genomes//Thielavia_terrestris.fasta	2.77844856864e-05
/home/allnutt.t/db/ublast/all_genomes//Bactrocera_cucurbitae.fasta	2.77616990057e-05
/home/allnutt.t/db/ublast/all_genomes//Theileria_equi.fasta	2.77389442614e-05
/home/allnutt.t/db/ublast/all_genomes//Nicotiana_tabacum.fasta	2.77162213903e-05
/home/allnutt.t/db/ublast/all_genomes//Metschnikowia_bicuspidata.fasta	2.76935303291e-05
/home/allnutt.t/db/ublast/all_genomes//Kwoniella_bestiolae.fasta	2.7670871015e-05
/home/allnutt.t/db/ublast/all_genomes//Dromaius_novaehollandiae.fasta	2.7648243385e-05
/home/allnutt.t/db/ublast/all_genomes//Colletotrichum_graminicola.fasta	2.76256473765e-05
/home/allnutt.t/db/ublast/all_genomes//Ceraceosorus_guamensis.fasta	2.7603082927e-05
/home/allnutt.t/db/ublast/all_genomes//Plasmodium_inui.fasta	2.75805499742e-05
/home/allnutt.t/db/ublast/all_genomes//Aspergillus_oryzae.fasta	2.75580484558e-05
/home/allnutt.t/db/ublast/all_genomes//Xylona_heveae.fasta	2.75355783099e-05
/home/allnutt.t/db/ublast/all_genomes//Pseudonaja_textilis.fasta	2.75131394746e-05
/home/allnutt.t/db/ublast/all_genomes//Anabas_testudineus.fasta	2.74907318882e-05
/home/allnutt.t/db/ublast/all_genomes//Tetranychus_urticae.fasta	2.74683554891e-05
/home/allnutt.t/db/ublast/all_genomes//Aedes_aegypti.fasta	2.7446010216e-05
/home/allnutt.t/db/ublast/all_genomes//Rhizophagus_irregularis.fasta	2.74236960076e-05
/home/allnutt.t/db/ublast/all_genomes//Dendronephthya_gigantea.fasta	2.74014128028e-05
/home/allnutt.t/db/ublast/all_genomes//Trichophyton_rubrum.fasta	2.73791605407e-05
/home/allnutt.t/db/ublast/all_genomes//Strongylocentrotus_purpuratus.fasta	2.73569391605e-05
/home/allnutt.t/db/ublast/all_genomes//Paracoccidioides_brasiliensis.fasta	2.73347486016e-05
/home/allnutt.t/db/ublast/all_genomes//Anser_cygnoides.fasta	2.73125888036e-05
/home/allnutt.t/db/ublast/all_genomes//Chrysemys_picta.fasta	2.72904597061e-05
/home/allnutt.t/db/ublast/all_genomes//Guillardia_theta.fasta	2.7268361249e-05
/home/allnutt.t/db/ublast/all_genomes//Tilletiopsis_washingtonensis.fasta	2.72462933722e-05
/home/allnutt.t/db/ublast/all_genomes//Trichophyton_verrucosum.fasta	2.7224256016e-05
/home/allnutt.t/db/ublast/all_genomes//Rasamsonia_emersonii.fasta	2.72022491206e-05
/home/allnutt.t/db/ublast/all_genomes//Aspergillus_mulundensis.fasta	2.71802726264e-05
/home/allnutt.t/db/ublast/all_genomes//Trichoplusia_ni.fasta	2.71583264741e-05
/home/allnutt.t/db/ublast/all_genomes//Clupea_harengus.fasta	2.71364106045e-05
/home/allnutt.t/db/ublast/all_genomes//Plasmodium_cynomolgi.fasta	2.71145249583e-05
/home/allnutt.t/db/ublast/all_genomes//Cyprinus_carpio.fasta	2.70926694768e-05
/home/allnutt.t/db/ublast/all_genomes//Candida_tanzawaensis.fasta	2.70708441009e-05
/home/allnutt.t/db/ublast/all_genomes//Arabidopsis_thaliana.fasta	2.70490487722e-05
/home/allnutt.t/db/ublast/all_genomes//Carassius_auratus.fasta	2.70272834321e-05
/home/allnutt.t/db/ublast/all_genomes//Encephalitozoon_intestinalis.fasta	2.70055480222e-05
/home/allnutt.t/db/ublast/all_genomes//Agaricus_bisporus.fasta	2.69838424844e-05
/home/allnutt.t/db/ublast/all_genomes//Bigelowiella_natans.fasta	2.69621667605e-05
/home/allnutt.t/db/ublast/all_genomes//Helobdella_robusta.fasta	2.69405207926e-05
/home/allnutt.t/db/ublast/all_genomes//Arabidopsis_lyrata.fasta	2.6918904523e-05
/home/allnutt.t/db/ublast/all_genomes//Podospora_anserina.fasta	2.68973178941e-05
/home/allnutt.t/db/ublast/all_genomes//Nannizzia_gypsea.fasta	2.68757608483e-05
/home/allnutt.t/db/ublast/all_genomes//Laccaria_bicolor.fasta	2.68542333283e-05
/home/allnutt.t/db/ublast/all_genomes//Salpingoeca_rosetta.fasta	2.68327352769e-05
/home/allnutt.t/db/ublast/all_genomes//Zygosaccharomyces_rouxii.fasta	2.68112666371e-05
/home/allnutt.t/db/ublast/all_genomes//Fusarium_verticillioides.fasta	2.67898273519e-05
/home/allnutt.t/db/ublast/all_genomes//Dichomitus_squalens.fasta	2.67684173645e-05
/home/allnutt.t/db/ublast/all_genomes//Monosiga_brevicollis.fasta	2.67470366185e-05
/home/allnutt.t/db/ublast/all_genomes//Uncinocarpus_reesii.fasta	2.67256850572e-05
/home/allnutt.t/db/ublast/all_genomes//Eufriesea_mexicana.fasta	2.67043626243e-05
/home/allnutt.t/db/ublast/all_genomes//Sordaria_macrospora.fasta	2.66830692636e-05
/home/allnutt.t/db/ublast/all_genomes//Acanthaster_planci.fasta	2.6661804919e-05
/home/allnutt.t/db/ublast/all_genomes//Plasmodium_malariae.fasta	2.66405695347e-05
/home/allnutt.t/db/ublast/all_genomes//Olea_europaea.fasta	2.66193630548e-05
/home/allnutt.t/db/ublast/all_genomes//Plasmodium_gonderi.fasta	2.65981854237e-05
/home/allnutt.t/db/ublast/all_genomes//Blastocystis_sp.fasta	2.65770365859e-05
/home/allnutt.t/db/ublast/all_genomes//Atta_cephalotes.fasta	2.6555916486e-05
/home/allnutt.t/db/ublast/all_genomes//Thalassiosira_pseudonana.fasta	2.65348250688e-05
/home/allnutt.t/db/ublast/all_genomes//Hemiselmis_andersenii.fasta	2.65137622792e-05
/home/allnutt.t/db/ublast/all_genomes//Pseudocercospora_fijiensis.fasta	2.64927280621e-05
/home/allnutt.t/db/ublast/all_genomes//Chaetomium_globosum.fasta	2.64717223629e-05
/home/allnutt.t/db/ublast/all_genomes//Salmo_trutta.fasta	2.64507451269e-05
/home/allnutt.t/db/ublast/all_genomes//Penicillium_marneffei.fasta	2.64297962994e-05
/home/allnutt.t/db/ublast/all_genomes//Entamoeba_nuttalli.fasta	2.6408875826e-05
/home/allnutt.t/db/ublast/all_genomes//Kluyveromyces_marxianus.fasta	2.63879836525e-05
/home/allnutt.t/db/ublast/all_genomes//Baudoinia_panamericana.fasta	2.63671197248e-05
/home/allnutt.t/db/ublast/all_genomes//Gloeophyllum_trabeum.fasta	2.63462839887e-05
/home/allnutt.t/db/ublast/all_genomes//Homo_sapiens.fasta	2.63254763905e-05
/home/allnutt.t/db/ublast/all_genomes//Coccidioides_posadasii.fasta	2.63046968764e-05
/home/allnutt.t/db/ublast/all_genomes//Temnothorax_curvispinosus.fasta	2.62839453928e-05
/home/allnutt.t/db/ublast/all_genomes//Tetrapisispora_blattae.fasta	2.62632218862e-05
/home/allnutt.t/db/ublast/all_genomes//Hevea_brasiliensis.fasta	2.62425263032e-05
/home/allnutt.t/db/ublast/all_genomes//Entamoeba_histolytica.fasta	2.62218585907e-05
/home/allnutt.t/db/ublast/all_genomes//Metarhizium_acridum.fasta	2.62012186955e-05
/home/allnutt.t/db/ublast/all_genomes//Eimeria_necatrix.fasta	2.61806065647e-05
/home/allnutt.t/db/ublast/all_genomes//Plasmodium_falciparum.fasta	2.61600221454e-05
/home/allnutt.t/db/ublast/all_genomes//Trichoderma_citrinoviride.fasta	2.61394653851e-05
/home/allnutt.t/db/ublast/all_genomes//Thermothelomyces_thermophila.fasta	2.6118936231e-05
/home/allnutt.t/db/ublast/all_genomes//Plasmodium_relictum.fasta	2.60984346308e-05
/home/allnutt.t/db/ublast/all_genomes//Onthophagus_taurus.fasta	2.60779605322e-05
/home/allnutt.t/db/ublast/all_genomes//Encephalitozoon_hellem.fasta	2.6057513883e-05
/home/allnutt.t/db/ublast/all_genomes//Stylophora_pistillata.fasta	2.60370946311e-05
/home/allnutt.t/db/ublast/all_genomes//Pomacea_canaliculata.fasta	2.60167027246e-05
/home/allnutt.t/db/ublast/all_genomes//Pediculus_humanus.fasta	2.59963381117e-05
/home/allnutt.t/db/ublast/all_genomes//Wickerhamomyces_anomalus.fasta	2.59760007408e-05
/home/allnutt.t/db/ublast/all_genomes//Copidosoma_floridanum.fasta	2.59556905603e-05
/home/allnutt.t/db/ublast/all_genomes//Plasmodium_yoelii.fasta	2.59354075187e-05
