# Supplementary material for: Expanding the taxonomic range in the fecal metagenome
Source: BMC Bioinformatics. 2021 Jun 9;22:312. doi: 10.1186/s12859-021-04212-6 (PMC8188691; doi:10.1186/s12859-021-04212-6)
Supplement: Supplementary file 1 — Additional file 1. File containing all scripts and information for benchmarking simulations. This information is also available at the link: https://github.com/theo-allnutt-bioinformatics/Allnutt_etal_2020_expanding_the_taxonomic. [file 12859_2021_4212_MOESM1_ESM.zip › Allnutt_etal_2020_expanding_the_taxonomic-main/sim_abund/sim4.abund]

/home/allnutt.t/db/ublast/all_genomes//Halobiforma_lacisalsi.fasta	0.0744597355437
/home/allnutt.t/db/ublast/all_genomes//Streptomyces_glaucescens.fasta	0.0605466491372
/home/allnutt.t/db/ublast/all_genomes//Breoghania_sp.fasta	0.0505564712012
/home/allnutt.t/db/ublast/all_genomes//Microcella_alkaliphila.fasta	0.0430884265241
/home/allnutt.t/db/ublast/all_genomes//Cronobacter_condimenti.fasta	0.0373271466077
/home/allnutt.t/db/ublast/all_genomes//Myroides_odoratimimus.fasta	0.0327685808909
/home/allnutt.t/db/ublast/all_genomes//Catenulispora_acidiphila.fasta	0.0290858206383
/home/allnutt.t/db/ublast/all_genomes//Stella_sp.fasta	0.0260583753739
/home/allnutt.t/db/ublast/all_genomes//Streptomyces_pratensis.fasta	0.0235326014109
/home/allnutt.t/db/ublast/all_genomes//Komagataeibacter_xylinus.fasta	0.0213984417416
/home/allnutt.t/db/ublast/all_genomes//Listeria_seeligeri.fasta	0.0195751752105
/home/allnutt.t/db/ublast/all_genomes//Candidatus_Liberibacter.fasta	0.0180023712415
/home/allnutt.t/db/ublast/all_genomes//Butyrivibrio_proteoclasticus.fasta	0.0166339706619
/home/allnutt.t/db/ublast/all_genomes//Acinetobacter_wuhouensis.fasta	0.0154343076527
/home/allnutt.t/db/ublast/all_genomes//Streptomyces_reticuli.fasta	0.0143753728041
/home/allnutt.t/db/ublast/all_genomes//Arcobacter_halophilus.fasta	0.0134348904574
/home/allnutt.t/db/ublast/all_genomes//Marinobacter_salinus.fasta	0.0125949427073
/home/allnutt.t/db/ublast/all_genomes//Streptomyces_alboflavus.fasta	0.011840968028
/home/allnutt.t/db/ublast/all_genomes//Thermofilum_carboxyditrophus.fasta	0.0111610214243
/home/allnutt.t/db/ublast/all_genomes//Porphyromonas_gingivalis.fasta	0.0105452202437
/home/allnutt.t/db/ublast/all_genomes//Geobacter_daltonii.fasta	0.00998532382237
/home/allnutt.t/db/ublast/all_genomes//Lactobacillus_crispatus.fasta	0.00947441095864
/home/allnutt.t/db/ublast/all_genomes//Legionella_longbeachae.fasta	0.00900662981824
/home/allnutt.t/db/ublast/all_genomes//Syntrophomonas_wolfei.fasta	0.00857700210398
/home/allnutt.t/db/ublast/all_genomes//Haloarcula_sp.fasta	0.00818126832464
/home/allnutt.t/db/ublast/all_genomes//Dickeya_dadantii.fasta	0.00781576450824
/home/allnutt.t/db/ublast/all_genomes//Bacteroides_dorei.fasta	0.00747732319971
/home/allnutt.t/db/ublast/all_genomes//Mycoplasma_pulmonis.fasta	0.00716319337819
/home/allnutt.t/db/ublast/all_genomes//Cardiobacterium_hominis.fasta	0.00687097523526
/home/allnutt.t/db/ublast/all_genomes//Methylomicrobium_buryatense.fasta	0.00659856671595
/home/allnutt.t/db/ublast/all_genomes//Burkholderia_stabilis.fasta	0.00634411943725
/home/allnutt.t/db/ublast/all_genomes//Pyrobaculum_aerophilum.fasta	0.00610600213309
/home/allnutt.t/db/ublast/all_genomes//Chryseobacterium_gallinarum.fasta	0.00588277017891
/home/allnutt.t/db/ublast/all_genomes//Chryseobacterium_antarcticum.fasta	0.00567314005645
/home/allnutt.t/db/ublast/all_genomes//Methylorubrum_zatmanii.fasta	0.00547596785585
/home/allnutt.t/db/ublast/all_genomes//Vibrio_fischeri.fasta	0.00529023109491
/home/allnutt.t/db/ublast/all_genomes//Glaciecola_sp.fasta	0.00511501327764
/home/allnutt.t/db/ublast/all_genomes//Candidatus_Symbiobacter.fasta	0.00494949072612
/home/allnutt.t/db/ublast/all_genomes//Desulfocapsa_sulfexigens.fasta	0.00479292130725
/home/allnutt.t/db/ublast/all_genomes//Sphingobacterium_thalpophilum.fasta	0.00464463474622
/home/allnutt.t/db/ublast/all_genomes//Hydrogenobaculum_sp.fasta	0.00450402427408
/home/allnutt.t/db/ublast/all_genomes//Staphylococcus_sciuri.fasta	0.00437053940138
/home/allnutt.t/db/ublast/all_genomes//Acidipropionibacterium_acidipropionici.fasta	0.00424367964609
/home/allnutt.t/db/ublast/all_genomes//Oceanobacillus_iheyensis.fasta	0.00412298907298
/home/allnutt.t/db/ublast/all_genomes//Pseudoalteromonas_donghaensis.fasta	0.00400805152557
/home/allnutt.t/db/ublast/all_genomes//Microcoleus_sp.fasta	0.00389848645102
/home/allnutt.t/db/ublast/all_genomes//Ruminococcus_bicirculans.fasta	0.00379394523436
/home/allnutt.t/db/ublast/all_genomes//Oceanimonas_sp.fasta	0.00369410797162
/home/allnutt.t/db/ublast/all_genomes//Woeseia_oceani.fasta	0.00359868062209
/home/allnutt.t/db/ublast/all_genomes//Rhizobium_sp.fasta	0.00350739248933
/home/allnutt.t/db/ublast/all_genomes//Caldisphaera_lagunensis.fasta	0.00341999398767
/home/allnutt.t/db/ublast/all_genomes//Aeribacillus_pallidus.fasta	0.00333625465752
/home/allnutt.t/db/ublast/all_genomes//Pseudonocardia_autotrophica.fasta	0.00325596139805
/home/allnutt.t/db/ublast/all_genomes//Lelliottia_jeotgali.fasta	0.00317891688999
/home/allnutt.t/db/ublast/all_genomes//Anaplasma_centrale.fasta	0.00310493818556
/home/allnutt.t/db/ublast/all_genomes//Delftia_tsuruhatensis.fasta	0.00303385544515
/home/allnutt.t/db/ublast/all_genomes//Mycoplasma_suis.fasta	0.00296551080357
/home/allnutt.t/db/ublast/all_genomes//Lysobacter_capsici.fasta	0.00289975735056
/home/allnutt.t/db/ublast/all_genomes//Desulfotalea_psychrophila.fasta	0.00283645821262
/home/allnutt.t/db/ublast/all_genomes//Bacteroides_cellulosilyticus.fasta	0.00277548572465
/home/allnutt.t/db/ublast/all_genomes//Enterobacter_sp.fasta	0.0027167206813
/home/allnutt.t/db/ublast/all_genomes//Pedobacter_heparinus.fasta	0.00266005165942
/home/allnutt.t/db/ublast/all_genomes//Aggregatibacter_aphrophilus.fasta	0.0026053744039
/home/allnutt.t/db/ublast/all_genomes//Egicoccus_halophilus.fasta	0.00255259127005
/home/allnutt.t/db/ublast/all_genomes//Streptococcus_constellatus.fasta	0.00250161071666
/home/allnutt.t/db/ublast/all_genomes//Streptococcus_equinus.fasta	0.00245234684456
/home/allnutt.t/db/ublast/all_genomes//Massilia_plicata.fasta	0.00240471897583
/home/allnutt.t/db/ublast/all_genomes//Rickettsia_rhipicephali.fasta	0.00235865126976
/home/allnutt.t/db/ublast/all_genomes//Staphylococcus_argenteus.fasta	0.00231407237181
/home/allnutt.t/db/ublast/all_genomes//Corynebacterium_resistens.fasta	0.0022709150924
/home/allnutt.t/db/ublast/all_genomes//Sulfolobus_solfataricus.fasta	0.00222911611249
/home/allnutt.t/db/ublast/all_genomes//Sulfuritalea_hydrogenivorans.fasta	0.00218861571361
/home/allnutt.t/db/ublast/all_genomes//Salinispira_pacifica.fasta	0.00214935752988
/home/allnutt.t/db/ublast/all_genomes//Aciduliprofundum_boonei.fasta	0.00211128831997
/home/allnutt.t/db/ublast/all_genomes//Streptomyces_gilvosporeus.fasta	0.0020743577573
/home/allnutt.t/db/ublast/all_genomes//Laceyella_sacchari.fasta	0.00203851823662
/home/allnutt.t/db/ublast/all_genomes//Calothrix_sp.fasta	0.00200372469572
/home/allnutt.t/db/ublast/all_genomes//Campylobacter_concisus.fasta	0.00196993445072
/home/allnutt.t/db/ublast/all_genomes//Corynebacterium_diphtheriae.fasta	0.00193710704392
/home/allnutt.t/db/ublast/all_genomes//Pseudomonas_frederiksbergensis.fasta	0.00190520410303
/home/allnutt.t/db/ublast/all_genomes//Limnobaculum_parvum.fasta	0.00187418921078
/home/allnutt.t/db/ublast/all_genomes//Bifidobacterium_angulatum.fasta	0.00184402778418
/home/allnutt.t/db/ublast/all_genomes//Kosakonia_sp.fasta	0.00181468696238
/home/allnutt.t/db/ublast/all_genomes//Chondrocystis_sp.fasta	0.00178613550269
/home/allnutt.t/db/ublast/all_genomes//Bacillus_vallismortis.fasta	0.00175834368389
/home/allnutt.t/db/ublast/all_genomes//Basilea_psittacipulmonis.fasta	0.00173128321631
/home/allnutt.t/db/ublast/all_genomes//Paenibacillus_polymyxa.fasta	0.00170492715816
/home/allnutt.t/db/ublast/all_genomes//Lactobacillus_helveticus.fasta	0.00167924983759
/home/allnutt.t/db/ublast/all_genomes//Martelella_sp.fasta	0.00165422678004
/home/allnutt.t/db/ublast/all_genomes//Haloferax_mediterranei.fasta	0.00162983464041
/home/allnutt.t/db/ublast/all_genomes//Citrobacter_koseri.fasta	0.00160605113981
/home/allnutt.t/db/ublast/all_genomes//Lactobacillus_coryniformis.fasta	0.00158285500645
/home/allnutt.t/db/ublast/all_genomes//Leptospira_weilii.fasta	0.0015602259203
/home/allnutt.t/db/ublast/all_genomes//Entomoplasma_melaleucae.fasta	0.00153814446141
/home/allnutt.t/db/ublast/all_genomes//Campylobacter_volucris.fasta	0.00151659206149
/home/allnutt.t/db/ublast/all_genomes//Candidatus_Solibacter.fasta	0.00149555095851
/home/allnutt.t/db/ublast/all_genomes//Isoptericola_variabilis.fasta	0.00147500415418
/home/allnutt.t/db/ublast/all_genomes//Candidatus_Puniceispirillum.fasta	0.00145493537409
/home/allnutt.t/db/ublast/all_genomes//Nonomuraea_sp.fasta	0.00143532903017
/home/allnutt.t/db/ublast/all_genomes//Hyphomonas_sp.fasta	0.0014161701856
/home/allnutt.t/db/ublast/all_genomes//Solibacillus_sp.fasta	0.00139744452168
/home/allnutt.t/db/ublast/all_genomes//Ruegeria_sp.fasta	0.00137913830681
/home/allnutt.t/db/ublast/all_genomes//Moraxella_ovis.fasta	0.00136123836714
/home/allnutt.t/db/ublast/all_genomes//Lactobacillus_fermentum.fasta	0.0013437320591
/home/allnutt.t/db/ublast/all_genomes//Cobetia_marina.fasta	0.00132660724344
/home/allnutt.t/db/ublast/all_genomes//Blastomonas_fulva.fasta	0.00130985226073
/home/allnutt.t/db/ublast/all_genomes//Mycoplasma_arthritidis.fasta	0.00129345590836
/home/allnutt.t/db/ublast/all_genomes//Mycobacterium_gilvum.fasta	0.00127740741873
/home/allnutt.t/db/ublast/all_genomes//Singulisphaera_acidiphila.fasta	0.00126169643872
/home/allnutt.t/db/ublast/all_genomes//Magnetospirillum_gryphiswaldense.fasta	0.00124631301029
/home/allnutt.t/db/ublast/all_genomes//Actinoalloteichus_hymeniacidonis.fasta	0.00123124755215
/home/allnutt.t/db/ublast/all_genomes//Chlorobium_luteolum.fasta	0.00121649084241
/home/allnutt.t/db/ublast/all_genomes//Acinetobacter_tandoii.fasta	0.00120203400217
/home/allnutt.t/db/ublast/all_genomes//Sphaerochaeta_globosa.fasta	0.00118786848002
/home/allnutt.t/db/ublast/all_genomes//Anaerolineaceae_bacterium.fasta	0.00117398603735
/home/allnutt.t/db/ublast/all_genomes//Mycoplasma_maculosum.fasta	0.0011603787344
/home/allnutt.t/db/ublast/all_genomes//Caldicellulosiruptor_hydrothermalis.fasta	0.00114703891709
/home/allnutt.t/db/ublast/all_genomes//Selenomonas_sp.fasta	0.0011339592045
/home/allnutt.t/db/ublast/all_genomes//Pedobacter_sp.fasta	0.00112113247703
/home/allnutt.t/db/ublast/all_genomes//Nitrosococcus_watsonii.fasta	0.00110855186511
/home/allnutt.t/db/ublast/all_genomes//Streptomyces_luteoverticillatus.fasta	0.00109621073851
/home/allnutt.t/db/ublast/all_genomes//Parvibaculum_lavamentivorans.fasta	0.00108410269624
/home/allnutt.t/db/ublast/all_genomes//Arthrobacter_alpinus.fasta	0.00107222155683
/home/allnutt.t/db/ublast/all_genomes//Dermacoccus_nishinomiyaensis.fasta	0.00106056134923
/home/allnutt.t/db/ublast/all_genomes//Aerococcus_urinaeequi.fasta	0.00104911630405
/home/allnutt.t/db/ublast/all_genomes//Desulfococcus_multivorans.fasta	0.00103788084528
/home/allnutt.t/db/ublast/all_genomes//Citrobacter_freundii.fasta	0.0010268495824
/home/allnutt.t/db/ublast/all_genomes//Pediococcus_pentosaceus.fasta	0.00101601730285
/home/allnutt.t/db/ublast/all_genomes//Archaeoglobus_sulfaticallidus.fasta	0.00100537896493
/home/allnutt.t/db/ublast/all_genomes//Enterococcus_faecium.fasta	0.000994929690887
/home/allnutt.t/db/ublast/all_genomes//Enterococcus_faecalis.fasta	0.000984664760519
/home/allnutt.t/db/ublast/all_genomes//Rickettsia_conorii.fasta	0.000974579604913
/home/allnutt.t/db/ublast/all_genomes//Haloarcula_taiwanensis.fasta	0.000964669800564
/home/allnutt.t/db/ublast/all_genomes//Comamonas_terrigena.fasta	0.000954931063733
/home/allnutt.t/db/ublast/all_genomes//Plesiomonas_shigelloides.fasta	0.000945359245072
/home/allnutt.t/db/ublast/all_genomes//Dictyoglomus_thermophilum.fasta	0.000935950324481
/home/allnutt.t/db/ublast/all_genomes//Streptomyces_lividans.fasta	0.00092670040621
/home/allnutt.t/db/ublast/all_genomes//Turneriella_parva.fasta	0.00091760571417
/home/allnutt.t/db/ublast/all_genomes//Exiguobacterium_sibiricum.fasta	0.000908662587455
/home/allnutt.t/db/ublast/all_genomes//Synechococcus_elongatus.fasta	0.000899867476062
/home/allnutt.t/db/ublast/all_genomes//Candidatus_Saccharibacteria.fasta	0.000891216936796
/home/allnutt.t/db/ublast/all_genomes//Aeromicrobium_sp.fasta	0.000882707629357
/home/allnutt.t/db/ublast/all_genomes//Corynebacterium_deserti.fasta	0.000874336312591
/home/allnutt.t/db/ublast/all_genomes//Eubacterium_callanderi.fasta	0.000866099840903
/home/allnutt.t/db/ublast/all_genomes//Aquitalea_magnusonii.fasta	0.000857995160826
/home/allnutt.t/db/ublast/all_genomes//Verrucosispora_maris.fasta	0.00085001930773
/home/allnutt.t/db/ublast/all_genomes//Salinigranum_rubrum.fasta	0.000842169402675
/home/allnutt.t/db/ublast/all_genomes//Caldicellulosiruptor_kristjanssonii.fasta	0.00083444264939
/home/allnutt.t/db/ublast/all_genomes//Magnetospirillum_sp.fasta	0.000826836331378
/home/allnutt.t/db/ublast/all_genomes//Sphaerochaeta_coccoides.fasta	0.000819347809146
/home/allnutt.t/db/ublast/all_genomes//Borrelia_turcica.fasta	0.000811974517542
/home/allnutt.t/db/ublast/all_genomes//Flavobacterium_anhuiense.fasta	0.0008047139632
/home/allnutt.t/db/ublast/all_genomes//Hafnia_paralvei.fasta	0.000797563722097
/home/allnutt.t/db/ublast/all_genomes//Psychrobacter_cryohalolentis.fasta	0.000790521437196
/home/allnutt.t/db/ublast/all_genomes//Ochrobactrum_pseudogrignonense.fasta	0.000783584816193
/home/allnutt.t/db/ublast/all_genomes//Bordetella_petrii.fasta	0.000776751629346
/home/allnutt.t/db/ublast/all_genomes//Bacillus_simplex.fasta	0.000770019707397
/home/allnutt.t/db/ublast/all_genomes//Clostrididioides_difficile.fasta	0.000763386939569
/home/allnutt.t/db/ublast/all_genomes//Bacillus_infantis.fasta	0.000756851271643
/home/allnutt.t/db/ublast/all_genomes//Streptomyces_koyangensis.fasta	0.000750410704114
/home/allnutt.t/db/ublast/all_genomes//Thalassococcus_sp.fasta	0.000744063290408
/home/allnutt.t/db/ublast/all_genomes//Herbinix_sp.fasta	0.000737807135178
/home/allnutt.t/db/ublast/all_genomes//Shewanella_baltica.fasta	0.000731640392657
/home/allnutt.t/db/ublast/all_genomes//Candidatus_Koribacter.fasta	0.000725561265078
/home/allnutt.t/db/ublast/all_genomes//Prevotella_oris.fasta	0.000719568001152
/home/allnutt.t/db/ublast/all_genomes//Comamonas_kerstersii.fasta	0.000713658894599
/home/allnutt.t/db/ublast/all_genomes//Rheinheimera_sp.fasta	0.000707832282743
/home/allnutt.t/db/ublast/all_genomes//Legionella_cherrii.fasta	0.000702086545145
/home/allnutt.t/db/ublast/all_genomes//Coprothermobacter_proteolyticus.fasta	0.000696420102302
/home/allnutt.t/db/ublast/all_genomes//Nakamurella_multipartita.fasta	0.000690831414381
/home/allnutt.t/db/ublast/all_genomes//Acetobacter_sp.fasta	0.000685318980004
/home/allnutt.t/db/ublast/all_genomes//Microterricola_viridarii.fasta	0.000679881335077
/home/allnutt.t/db/ublast/all_genomes//Halothiobacillus_sp.fasta	0.000674517051663
/home/allnutt.t/db/ublast/all_genomes//Thermococcus_celer.fasta	0.000669224736887
/home/allnutt.t/db/ublast/all_genomes//Thermotoga_caldifontis.fasta	0.000664003031891
/home/allnutt.t/db/ublast/all_genomes//Lactobacillus_koreensis.fasta	0.000658850610817
/home/allnutt.t/db/ublast/all_genomes//Bradyrhizobium_oligotrophicum.fasta	0.000653766179831
/home/allnutt.t/db/ublast/all_genomes//Weissella_hellenica.fasta	0.000648748476179
/home/allnutt.t/db/ublast/all_genomes//Erythrobacter_seohaensis.fasta	0.000643796267275
/home/allnutt.t/db/ublast/all_genomes//Thermococcus_guaymasensis.fasta	0.000638908349822
/home/allnutt.t/db/ublast/all_genomes//Thiomicrospira_crunogena.fasta	0.000634083548965
/home/allnutt.t/db/ublast/all_genomes//Rhodobacter_sp.fasta	0.000629320717466
/home/allnutt.t/db/ublast/all_genomes//Roseobacter_litoralis.fasta	0.000624618734917
/home/allnutt.t/db/ublast/all_genomes//Mycoplasma_gallinaceum.fasta	0.000619976506968
/home/allnutt.t/db/ublast/all_genomes//Moraxella_bovoculi.fasta	0.000615392964596
/home/allnutt.t/db/ublast/all_genomes//Ketobacter_alkanivorans.fasta	0.00061086706338
/home/allnutt.t/db/ublast/all_genomes//Shewanella_halifaxensis.fasta	0.000606397782818
/home/allnutt.t/db/ublast/all_genomes//Actinobacillus_delphinicola.fasta	0.000601984125653
/home/allnutt.t/db/ublast/all_genomes//Vibrio_harveyi.fasta	0.00059762511723
/home/allnutt.t/db/ublast/all_genomes//Methylocella_tundrae.fasta	0.000593319804871
/home/allnutt.t/db/ublast/all_genomes//Archaeoglobus_veneficus.fasta	0.000589067257265
/home/allnutt.t/db/ublast/all_genomes//Mannheimia_haemolytica.fasta	0.000584866563891
/home/allnutt.t/db/ublast/all_genomes//Shewanella_piezotolerans.fasta	0.000580716834445
/home/allnutt.t/db/ublast/all_genomes//Corynebacterium_atypicum.fasta	0.000576617198294
/home/allnutt.t/db/ublast/all_genomes//Methanoregula_boonei.fasta	0.000572566803948
/home/allnutt.t/db/ublast/all_genomes//Candidatus_Pantoea.fasta	0.000568564818543
/home/allnutt.t/db/ublast/all_genomes//Francisella_halioticida.fasta	0.000564610427344
/home/allnutt.t/db/ublast/all_genomes//Kingella_kingae.fasta	0.000560702833264
/home/allnutt.t/db/ublast/all_genomes//Roseitalea_porphyridii.fasta	0.000556841256397
/home/allnutt.t/db/ublast/all_genomes//Allochromatium_vinosum.fasta	0.000553024933569
/home/allnutt.t/db/ublast/all_genomes//Bradyrhizobium_icense.fasta	0.000549253117892
/home/allnutt.t/db/ublast/all_genomes//Methanospirillum_hungatei.fasta	0.000545525078349
/home/allnutt.t/db/ublast/all_genomes//Nitrososphaera_viennensis.fasta	0.000541840099374
/home/allnutt.t/db/ublast/all_genomes//Pseudomonas_aeruginosa.fasta	0.00053819748046
/home/allnutt.t/db/ublast/all_genomes//Pandoraea_norimbergensis.fasta	0.000534596535767
/home/allnutt.t/db/ublast/all_genomes//Desulfovibrio_salexigens.fasta	0.00053103659375
/home/allnutt.t/db/ublast/all_genomes//Pantoea_agglomerans.fasta	0.000527516996794
/home/allnutt.t/db/ublast/all_genomes//Megasphaera_hexanoica.fasta	0.000524037100863
/home/allnutt.t/db/ublast/all_genomes//Rickettsia_amblyommatis.fasta	0.000520596275152
/home/allnutt.t/db/ublast/all_genomes//Gemella_morbillorum.fasta	0.000517193901764
/home/allnutt.t/db/ublast/all_genomes//Lactobacillus_apis.fasta	0.000513829375379
/home/allnutt.t/db/ublast/all_genomes//Entomoplasma_freundtii.fasta	0.000510502102947
/home/allnutt.t/db/ublast/all_genomes//Acidipropionibacterium_virtanenii.fasta	0.000507211503381
/home/allnutt.t/db/ublast/all_genomes//Mycobacterium_dioxanotrophicus.fasta	0.000503957007263
/home/allnutt.t/db/ublast/all_genomes//Celeribacter_ethanolicus.fasta	0.000500738056561
/home/allnutt.t/db/ublast/all_genomes//Streptomyces_griseochromogenes.fasta	0.000497554104345
/home/allnutt.t/db/ublast/all_genomes//Spiroplasma_apis.fasta	0.000494404614523
/home/allnutt.t/db/ublast/all_genomes//Ilyobacter_polytropus.fasta	0.000491289061575
/home/allnutt.t/db/ublast/all_genomes//Nitrosomonas_eutropha.fasta	0.000488206930299
/home/allnutt.t/db/ublast/all_genomes//Methanobacterium_lacus.fasta	0.000485157715565
/home/allnutt.t/db/ublast/all_genomes//Thermovibrio_ammonificans.fasta	0.000482140922075
/home/allnutt.t/db/ublast/all_genomes//Corynebacterium_argentoratense.fasta	0.000479156064125
/home/allnutt.t/db/ublast/all_genomes//Streptomyces_seoulensis.fasta	0.000476202665382
/home/allnutt.t/db/ublast/all_genomes//Chryseobacterium_camelliae.fasta	0.000473280258664
/home/allnutt.t/db/ublast/all_genomes//Thioalkalimicrobium_aerophilum.fasta	0.00047038838572
/home/allnutt.t/db/ublast/all_genomes//Streptomyces_leeuwenhoekii.fasta	0.000467526597027
/home/allnutt.t/db/ublast/all_genomes//Streptomyces_bingchenggensis.fasta	0.000464694451585
/home/allnutt.t/db/ublast/all_genomes//Sphingomonas_wittichii.fasta	0.000461891516717
/home/allnutt.t/db/ublast/all_genomes//Leptospirillum_ferriphilum.fasta	0.000459117367881
/home/allnutt.t/db/ublast/all_genomes//Microbacterium_aurum.fasta	0.000456371588482
/home/allnutt.t/db/ublast/all_genomes//Campylobacter_insulaenigrae.fasta	0.000453653769689
/home/allnutt.t/db/ublast/all_genomes//Prevotella_ruminicola.fasta	0.000450963510258
/home/allnutt.t/db/ublast/all_genomes//Actinomyces_howellii.fasta	0.000448300416364
/home/allnutt.t/db/ublast/all_genomes//Pseudomonas_citronellolis.fasta	0.000445664101427
/home/allnutt.t/db/ublast/all_genomes//Neorhizobium_galegae.fasta	0.000443054185955
/home/allnutt.t/db/ublast/all_genomes//Agarilytica_rhodophyticola.fasta	0.000440470297382
/home/allnutt.t/db/ublast/all_genomes//Corynebacterium_ulcerans.fasta	0.000437912069914
/home/allnutt.t/db/ublast/all_genomes//Granulosicoccus_antarcticus.fasta	0.00043537914438
/home/allnutt.t/db/ublast/all_genomes//Haloterrigena_turkmenica.fasta	0.000432871168084
/home/allnutt.t/db/ublast/all_genomes//Brevundimonas_naejangsanensis.fasta	0.000430387794662
/home/allnutt.t/db/ublast/all_genomes//Ureibacillus_thermosphaericus.fasta	0.000427928683946
/home/allnutt.t/db/ublast/all_genomes//Chromobacterium_vaccinii.fasta	0.000425493501824
/home/allnutt.t/db/ublast/all_genomes//Saccharibacillus_sp.fasta	0.000423081920112
/home/allnutt.t/db/ublast/all_genomes//Leisingera_aquaemixtae.fasta	0.000420693616425
/home/allnutt.t/db/ublast/all_genomes//Bacillus_megaterium.fasta	0.000418328274051
/home/allnutt.t/db/ublast/all_genomes//Chryseobacterium_carnipullorum.fasta	0.000415985581827
/home/allnutt.t/db/ublast/all_genomes//Loktanella_vestfoldensis.fasta	0.000413665234024
/home/allnutt.t/db/ublast/all_genomes//Elizabethkingia_genomosp.fasta	0.00041136693023
/home/allnutt.t/db/ublast/all_genomes//Haemophilus_sp.fasta	0.000409090375234
/home/allnutt.t/db/ublast/all_genomes//Paraburkholderia_phenoliruptrix.fasta	0.000406835278921
/home/allnutt.t/db/ublast/all_genomes//Defluviitoga_tunisiensis.fasta	0.00040460135616
/home/allnutt.t/db/ublast/all_genomes//Bosea_sp.fasta	0.000402388326702
/home/allnutt.t/db/ublast/all_genomes//Proteus_mirabilis.fasta	0.000400195915075
/home/allnutt.t/db/ublast/all_genomes//Pseudorhodobacter_sp.fasta	0.00039802385049
/home/allnutt.t/db/ublast/all_genomes//Xylanibacterium_sp.fasta	0.000395871866736
/home/allnutt.t/db/ublast/all_genomes//Adlercreutzia_equolifaciens.fasta	0.000393739702094
/home/allnutt.t/db/ublast/all_genomes//Marinobacterium_aestuarii.fasta	0.000391627099237
/home/allnutt.t/db/ublast/all_genomes//Ureaplasma_urealyticum.fasta	0.000389533805143
/home/allnutt.t/db/ublast/all_genomes//Gemmata_obscuriglobus.fasta	0.000387459571008
/home/allnutt.t/db/ublast/all_genomes//Vibrio_neocaledonicus.fasta	0.000385404152158
/home/allnutt.t/db/ublast/all_genomes//Mycoplasma_hyosynoviae.fasta	0.000383367307967
/home/allnutt.t/db/ublast/all_genomes//Protochlamydia_naegleriophila.fasta	0.000381348801774
/home/allnutt.t/db/ublast/all_genomes//Sporolactobacillus_terrae.fasta	0.000379348400803
/home/allnutt.t/db/ublast/all_genomes//Helicobacter_sp.fasta	0.000377365876085
/home/allnutt.t/db/ublast/all_genomes//Thioflavicoccus_mobilis.fasta	0.000375401002384
/home/allnutt.t/db/ublast/all_genomes//Paracoccus_denitrificans.fasta	0.000373453558119
/home/allnutt.t/db/ublast/all_genomes//Kosmotoga_olearia.fasta	0.000371523325296
/home/allnutt.t/db/ublast/all_genomes//Natronolimnobius_sp.fasta	0.000369610089431
/home/allnutt.t/db/ublast/all_genomes//Bifidobacterium_longum.fasta	0.000367713639488
/home/allnutt.t/db/ublast/all_genomes//Paenibacillus_xylanexedens.fasta	0.000365833767805
/home/allnutt.t/db/ublast/all_genomes//Aeromonas_sp.fasta	0.000363970270033
/home/allnutt.t/db/ublast/all_genomes//Pseudomonas_alcaligenes.fasta	0.000362122945066
/home/allnutt.t/db/ublast/all_genomes//Dyella_japonica.fasta	0.000360291594984
/home/allnutt.t/db/ublast/all_genomes//Truepera_radiovictrix.fasta	0.000358476024988
/home/allnutt.t/db/ublast/all_genomes//Ammonifex_degensii.fasta	0.000356676043339
/home/allnutt.t/db/ublast/all_genomes//Paenibacillus_odorifer.fasta	0.000354891461301
/home/allnutt.t/db/ublast/all_genomes//Herbaspirillum_sp.fasta	0.000353122093085
/home/allnutt.t/db/ublast/all_genomes//Bacteriovorax_marinus.fasta	0.000351367755788
/home/allnutt.t/db/ublast/all_genomes//Haloprofundus_sp.fasta	0.000349628269342
/home/allnutt.t/db/ublast/all_genomes//Fusobacterium_ulcerans.fasta	0.000347903456461
/home/allnutt.t/db/ublast/all_genomes//Thermococcus_kodakarensis.fasta	0.000346193142584
/home/allnutt.t/db/ublast/all_genomes//Agromyces_sp.fasta	0.000344497155828
/home/allnutt.t/db/ublast/all_genomes//Ruegeria_pomeroyi.fasta	0.000342815326937
/home/allnutt.t/db/ublast/all_genomes//Steroidobacter_denitrificans.fasta	0.00034114748923
/home/allnutt.t/db/ublast/all_genomes//Shigella_sp.fasta	0.000339493478558
/home/allnutt.t/db/ublast/all_genomes//Acetobacter_pasteurianus.fasta	0.000337853133252
/home/allnutt.t/db/ublast/all_genomes//Marinilactibacillus_sp.fasta	0.000336226294081
/home/allnutt.t/db/ublast/all_genomes//Lysinibacillus_sphaericus.fasta	0.000334612804205
/home/allnutt.t/db/ublast/all_genomes//Thermofilum_pendens.fasta	0.000333012509131
/home/allnutt.t/db/ublast/all_genomes//Halomonas_venusta.fasta	0.000331425256671
/home/allnutt.t/db/ublast/all_genomes//Photorhabdus_laumondii.fasta	0.000329850896901
/home/allnutt.t/db/ublast/all_genomes//Clostridium_butyricum.fasta	0.000328289282117
/home/allnutt.t/db/ublast/all_genomes//Candidatus_Evansia.fasta	0.000326740266796
/home/allnutt.t/db/ublast/all_genomes//Marinovum_algicola.fasta	0.000325203707559
/home/allnutt.t/db/ublast/all_genomes//Vulcanisaeta_distributa.fasta	0.000323679463128
/home/allnutt.t/db/ublast/all_genomes//Staphylococcus_haemolyticus.fasta	0.000322167394291
/home/allnutt.t/db/ublast/all_genomes//Pseudomonas_antarctica.fasta	0.000320667363865
/home/allnutt.t/db/ublast/all_genomes//Desulfobacula_toluolica.fasta	0.000319179236661
/home/allnutt.t/db/ublast/all_genomes//Bacillus_butanolivorans.fasta	0.000317702879444
/home/allnutt.t/db/ublast/all_genomes//Peptoniphilus_harei.fasta	0.000316238160905
/home/allnutt.t/db/ublast/all_genomes//Bifidobacterium_indicum.fasta	0.000314784951621
/home/allnutt.t/db/ublast/all_genomes//Pragia_fontium.fasta	0.000313343124025
/home/allnutt.t/db/ublast/all_genomes//Prevotella_sp.fasta	0.000311912552372
/home/allnutt.t/db/ublast/all_genomes//Clostridium_tetani.fasta	0.000310493112711
/home/allnutt.t/db/ublast/all_genomes//Nocardia_asteroides.fasta	0.000309084682848
/home/allnutt.t/db/ublast/all_genomes//Citrobacter_youngae.fasta	0.000307687142318
/home/allnutt.t/db/ublast/all_genomes//Novibacillus_thermophilus.fasta	0.000306300372356
/home/allnutt.t/db/ublast/all_genomes//Corynebacterium_vitaeruminis.fasta	0.000304924255869
/home/allnutt.t/db/ublast/all_genomes//Mycobacterium_sp.fasta	0.000303558677402
/home/allnutt.t/db/ublast/all_genomes//Borreliella_bavariensis.fasta	0.000302203523116
/home/allnutt.t/db/ublast/all_genomes//Beta_proteobacterium.fasta	0.000300858680754
/home/allnutt.t/db/ublast/all_genomes//Lactococcus_lactis.fasta	0.000299524039621
/home/allnutt.t/db/ublast/all_genomes//Ferroplasma_acidarmanus.fasta	0.000298199490553
/home/allnutt.t/db/ublast/all_genomes//Swingsia_samuiensis.fasta	0.000296884925892
/home/allnutt.t/db/ublast/all_genomes//Pseudoalteromonas_tetraodonis.fasta	0.000295580239461
/home/allnutt.t/db/ublast/all_genomes//Vibrio_sp.fasta	0.000294285326537
/home/allnutt.t/db/ublast/all_genomes//Thalassotalea_sp.fasta	0.000293000083831
/home/allnutt.t/db/ublast/all_genomes//Petrotoga_mobilis.fasta	0.000291724409461
/home/allnutt.t/db/ublast/all_genomes//Haemophilus_aegyptius.fasta	0.000290458202927
/home/allnutt.t/db/ublast/all_genomes//Sulfolobus_sp.fasta	0.000289201365094
/home/allnutt.t/db/ublast/all_genomes//Bacteroides_uniformis.fasta	0.00028795379816
/home/allnutt.t/db/ublast/all_genomes//Rothia_aeria.fasta	0.000286715405645
/home/allnutt.t/db/ublast/all_genomes//Halohasta_litchfieldiae.fasta	0.00028548609236
/home/allnutt.t/db/ublast/all_genomes//Helicobacter_cetorum.fasta	0.000284265764391
/home/allnutt.t/db/ublast/all_genomes//Halorhodospira_halochloris.fasta	0.000283054329076
/home/allnutt.t/db/ublast/all_genomes//Strawberry_lethal.fasta	0.000281851694986
/home/allnutt.t/db/ublast/all_genomes//Pantoea_alhagi.fasta	0.000280657771903
/home/allnutt.t/db/ublast/all_genomes//Haloarcula_marismortui.fasta	0.000279472470802
/home/allnutt.t/db/ublast/all_genomes//Myxococcus_stipitatus.fasta	0.000278295703833
/home/allnutt.t/db/ublast/all_genomes//Campylobacter_cuniculorum.fasta	0.000277127384296
/home/allnutt.t/db/ublast/all_genomes//Georgenia_sp.fasta	0.000275967426631
/home/allnutt.t/db/ublast/all_genomes//Klebsiella_michiganensis.fasta	0.000274815746395
/home/allnutt.t/db/ublast/all_genomes//Bacillus_methanolicus.fasta	0.000273672260241
/home/allnutt.t/db/ublast/all_genomes//Streptococcus_lutetiensis.fasta	0.000272536885909
/home/allnutt.t/db/ublast/all_genomes//Vitreoscilla_filiformis.fasta	0.000271409542201
/home/allnutt.t/db/ublast/all_genomes//Paenibacillus_sp.fasta	0.000270290148968
/home/allnutt.t/db/ublast/all_genomes//Psychrobacter_alimentarius.fasta	0.000269178627093
/home/allnutt.t/db/ublast/all_genomes//Candidatus_Fonsibacter.fasta	0.000268074898474
/home/allnutt.t/db/ublast/all_genomes//Filifactor_alocis.fasta	0.000266978886007
/home/allnutt.t/db/ublast/all_genomes//Simiduia_agarivorans.fasta	0.000265890513575
/home/allnutt.t/db/ublast/all_genomes//Dialister_sp.fasta	0.000264809706025
/home/allnutt.t/db/ublast/all_genomes//Lysinibacillus_sp.fasta	0.000263736389162
/home/allnutt.t/db/ublast/all_genomes//Riemerella_anatipestifer.fasta	0.000262670489727
/home/allnutt.t/db/ublast/all_genomes//Nostocales_cyanobacterium.fasta	0.000261611935384
/home/allnutt.t/db/ublast/all_genomes//Wenzhou_weivirus-like.fasta	8.15226512926e-05
/home/allnutt.t/db/ublast/all_genomes//Blackcurrant_leafroll-associated.fasta	8.13792065213e-05
/home/allnutt.t/db/ublast/all_genomes//Ribes_americanum.fasta	8.12361928006e-05
/home/allnutt.t/db/ublast/all_genomes//Oat_mosaic.fasta	8.10936082997e-05
/home/allnutt.t/db/ublast/all_genomes//Caraparu_virus.fasta	8.09514511978e-05
/home/allnutt.t/db/ublast/all_genomes//San_Angelo.fasta	8.08097196842e-05
/home/allnutt.t/db/ublast/all_genomes//Mirabilis_jalapa.fasta	8.0668411958e-05
/home/allnutt.t/db/ublast/all_genomes//Soybean_dwarf.fasta	8.05275262281e-05
/home/allnutt.t/db/ublast/all_genomes//Clostridium_phage.fasta	8.03870607133e-05
/home/allnutt.t/db/ublast/all_genomes//Dishui_lake.fasta	8.0247013642e-05
/home/allnutt.t/db/ublast/all_genomes//Centovirus_AC,.fasta	8.01073832524e-05
/home/allnutt.t/db/ublast/all_genomes//Holcus_lanatus-associated.fasta	7.99681677921e-05
/home/allnutt.t/db/ublast/all_genomes//Rottboellia_yellow.fasta	7.98293655184e-05
/home/allnutt.t/db/ublast/all_genomes//Pigeon_picornavirus.fasta	7.9690974698e-05
/home/allnutt.t/db/ublast/all_genomes//Maize_Iranian.fasta	7.95529936068e-05
/home/allnutt.t/db/ublast/all_genomes//Groundnut_bud.fasta	7.94154205302e-05
/home/allnutt.t/db/ublast/all_genomes//Groundnut_rosette.fasta	7.9278253763e-05
/home/allnutt.t/db/ublast/all_genomes//Mastomys_coucha.fasta	7.9141491609e-05
/home/allnutt.t/db/ublast/all_genomes//Aedes_flavivirus.fasta	7.90051323812e-05
/home/allnutt.t/db/ublast/all_genomes//Fig_cryptic.fasta	7.88691744017e-05
/home/allnutt.t/db/ublast/all_genomes//Wenzhou_yanvirus-like.fasta	7.87336160016e-05
/home/allnutt.t/db/ublast/all_genomes//Trifolium-associated_circular.fasta	7.85984555211e-05
/home/allnutt.t/db/ublast/all_genomes//Saccharomyces_23S.fasta	7.8463691309e-05
/home/allnutt.t/db/ublast/all_genomes//Human_gammaherpesvirus.fasta	7.83293217234e-05
/home/allnutt.t/db/ublast/all_genomes//Big_Cypress.fasta	7.81953451307e-05
/home/allnutt.t/db/ublast/all_genomes//Bovine_ephemeral.fasta	7.80617599064e-05
/home/allnutt.t/db/ublast/all_genomes//Solanum_mosaic.fasta	7.79285644346e-05
/home/allnutt.t/db/ublast/all_genomes//Dragonfly-associated_mastrevirus.fasta	7.77957571078e-05
/home/allnutt.t/db/ublast/all_genomes//Citrus_tristeza.fasta	7.76633363273e-05
/home/allnutt.t/db/ublast/all_genomes//Citrus_chlorotic.fasta	7.7531300503e-05
/home/allnutt.t/db/ublast/all_genomes//Ground_squirrel.fasta	7.73996480528e-05
/home/allnutt.t/db/ublast/all_genomes//Panicum_streak.fasta	7.72683774035e-05
/home/allnutt.t/db/ublast/all_genomes//Wild_potato.fasta	7.713748699e-05
/home/allnutt.t/db/ublast/all_genomes//El_Moro.fasta	7.70069752554e-05
/home/allnutt.t/db/ublast/all_genomes//Unidentified_circular.fasta	7.68768406513e-05
/home/allnutt.t/db/ublast/all_genomes//African_swine.fasta	7.67470816372e-05
/home/allnutt.t/db/ublast/all_genomes//Rice_grassy.fasta	7.6617696681e-05
/home/allnutt.t/db/ublast/all_genomes//Sweet_potato.fasta	7.64886842584e-05
/home/allnutt.t/db/ublast/all_genomes//Wild_melon.fasta	7.63600428532e-05
/home/allnutt.t/db/ublast/all_genomes//Rousettus_aegyptiacus.fasta	7.62317709575e-05
/home/allnutt.t/db/ublast/all_genomes//Feline_leukemia.fasta	7.61038670707e-05
/home/allnutt.t/db/ublast/all_genomes//Shahe_endorna-like.fasta	7.59763297007e-05
/home/allnutt.t/db/ublast/all_genomes//Rice_stripe.fasta	7.58491573628e-05
/home/allnutt.t/db/ublast/all_genomes//Rat_bufavirus.fasta	7.57223485802e-05
/home/allnutt.t/db/ublast/all_genomes//Kunsagivirus_B.fasta	7.55959018839e-05
/home/allnutt.t/db/ublast/all_genomes//Pteropox_virus.fasta	7.54698158124e-05
/home/allnutt.t/db/ublast/all_genomes//Beet_black.fasta	7.5344088912e-05
/home/allnutt.t/db/ublast/all_genomes//Chayote_yellow.fasta	7.52187197363e-05
/home/allnutt.t/db/ublast/all_genomes//Ferret_parechovirus.fasta	7.50937068468e-05
/home/allnutt.t/db/ublast/all_genomes//Potato_virus.fasta	7.49690488122e-05
/home/allnutt.t/db/ublast/all_genomes//Chicken_anemia.fasta	7.48447442087e-05
/home/allnutt.t/db/ublast/all_genomes//Porcine_enteric.fasta	7.47207916199e-05
/home/allnutt.t/db/ublast/all_genomes//Cotesia_glomerata.fasta	7.45971896367e-05
/home/allnutt.t/db/ublast/all_genomes//Pseudocowpox_virus,.fasta	7.44739368573e-05
/home/allnutt.t/db/ublast/all_genomes//Coniothyrium_minitans.fasta	7.43510318871e-05
/home/allnutt.t/db/ublast/all_genomes//Woodchuck_hepatitis.fasta	7.42284733389e-05
/home/allnutt.t/db/ublast/all_genomes//Tamana_bat.fasta	7.41062598323e-05
/home/allnutt.t/db/ublast/all_genomes//Daphne_mosaic.fasta	7.39843899944e-05
/home/allnutt.t/db/ublast/all_genomes//Groundnut_yellow.fasta	7.38628624589e-05
/home/allnutt.t/db/ublast/all_genomes//Oat_chlorotic.fasta	7.37416758669e-05
/home/allnutt.t/db/ublast/all_genomes//Artichoke_yellow.fasta	7.36208288664e-05
/home/allnutt.t/db/ublast/all_genomes//Solanum_nodiflorum.fasta	7.35003201122e-05
/home/allnutt.t/db/ublast/all_genomes//Acyrthosiphon_pisum.fasta	7.3380148266e-05
/home/allnutt.t/db/ublast/all_genomes//Carnation_latent.fasta	7.32603119965e-05
/home/allnutt.t/db/ublast/all_genomes//Scale_drop.fasta	7.3140809979e-05
/home/allnutt.t/db/ublast/all_genomes//Eel_River.fasta	7.30216408956e-05
/home/allnutt.t/db/ublast/all_genomes//Wyeomyia_virus.fasta	7.29028034352e-05
/home/allnutt.t/db/ublast/all_genomes//Xenopus_laevis.fasta	7.27842962934e-05
/home/allnutt.t/db/ublast/all_genomes//Mythimna_separata.fasta	7.26661181722e-05
/home/allnutt.t/db/ublast/all_genomes//Feldmannia_irregularis.fasta	7.25482677805e-05
/home/allnutt.t/db/ublast/all_genomes//Saimiriine_herpesvirus.fasta	7.24307438335e-05
/home/allnutt.t/db/ublast/all_genomes//Penaeid_shrimp.fasta	7.2313545053e-05
/home/allnutt.t/db/ublast/all_genomes//Blue_squill.fasta	7.21966701672e-05
/home/allnutt.t/db/ublast/all_genomes//Circovirus-like_genome.fasta	7.20801179109e-05
/home/allnutt.t/db/ublast/all_genomes//Chlorocebus_pygerythrus.fasta	7.19638870251e-05
/home/allnutt.t/db/ublast/all_genomes//Tellina_virus.fasta	7.18479762573e-05
/home/allnutt.t/db/ublast/all_genomes//Aeropyrum_pernix.fasta	7.17323843611e-05
/home/allnutt.t/db/ublast/all_genomes//Leanyer_virus.fasta	7.16171100965e-05
/home/allnutt.t/db/ublast/all_genomes//Whitewater_Arroyo.fasta	7.15021522298e-05
/home/allnutt.t/db/ublast/all_genomes//Sepik_virus,.fasta	7.13875095334e-05
/home/allnutt.t/db/ublast/all_genomes//Blotched_snakehead.fasta	7.12731807858e-05
/home/allnutt.t/db/ublast/all_genomes//Bat_associated.fasta	7.11591647718e-05
/home/allnutt.t/db/ublast/all_genomes//Bowe_virus.fasta	7.1045460282e-05
/home/allnutt.t/db/ublast/all_genomes//Pelagibacter_phage.fasta	7.09320661133e-05
/home/allnutt.t/db/ublast/all_genomes//Pelargonium_flower.fasta	7.08189810685e-05
/home/allnutt.t/db/ublast/all_genomes//Bacillariodnavirus_LDMD-2013,.fasta	7.07062039564e-05
/home/allnutt.t/db/ublast/all_genomes//UNVERIFIED:_Great.fasta	7.05937335916e-05
/home/allnutt.t/db/ublast/all_genomes//Bhindi_yellow.fasta	7.04815687948e-05
/home/allnutt.t/db/ublast/all_genomes//Faeces_associated.fasta	7.03697083924e-05
/home/allnutt.t/db/ublast/all_genomes//Emilia_sonchifolia.fasta	7.02581512167e-05
/home/allnutt.t/db/ublast/all_genomes//Hyacinth_mosaic.fasta	7.01468961057e-05
/home/allnutt.t/db/ublast/all_genomes//Wiseana_signata.fasta	7.00359419033e-05
/home/allnutt.t/db/ublast/all_genomes//Cervus_elaphus.fasta	6.9925287459e-05
/home/allnutt.t/db/ublast/all_genomes//Gokushovirinae_Bog8989_22,.fasta	6.98149316281e-05
/home/allnutt.t/db/ublast/all_genomes//Malvastrum_yellow.fasta	6.97048732713e-05
/home/allnutt.t/db/ublast/all_genomes//Cladosporium_fulvum.fasta	6.95951112551e-05
/home/allnutt.t/db/ublast/all_genomes//Dakar_bat.fasta	6.94856444517e-05
/home/allnutt.t/db/ublast/all_genomes//Bovine_coronavirus,.fasta	6.93764717386e-05
/home/allnutt.t/db/ublast/all_genomes//Avian_paramyxovirus.fasta	6.92675919989e-05
/home/allnutt.t/db/ublast/all_genomes//Manitoba_virus.fasta	6.91590041213e-05
/home/allnutt.t/db/ublast/all_genomes//Wallerfield_virus.fasta	6.90507069997e-05
/home/allnutt.t/db/ublast/all_genomes//Dromaius_novaehollandiae.fasta	2.81068883826e-05
/home/allnutt.t/db/ublast/all_genomes//Sorghum_bicolor.fasta	2.80836478527e-05
/home/allnutt.t/db/ublast/all_genomes//Musa_acuminata.fasta	2.80604401629e-05
/home/allnutt.t/db/ublast/all_genomes//Alternaria_arborescens.fasta	2.80372652474e-05
/home/allnutt.t/db/ublast/all_genomes//Tuber_melanosporum.fasta	2.80141230409e-05
/home/allnutt.t/db/ublast/all_genomes//Candida_albicans.fasta	2.79910134781e-05
/home/allnutt.t/db/ublast/all_genomes//Aspergillus_glaucus.fasta	2.79679364938e-05
/home/allnutt.t/db/ublast/all_genomes//Metarhizium_robertsii.fasta	2.7944892023e-05
/home/allnutt.t/db/ublast/all_genomes//Pestalotiopsis_fici.fasta	2.79218800011e-05
/home/allnutt.t/db/ublast/all_genomes//Nicotiana_tabacum.fasta	2.78989003632e-05
/home/allnutt.t/db/ublast/all_genomes//Metarhizium_acridum.fasta	2.78759530451e-05
/home/allnutt.t/db/ublast/all_genomes//Pogona_vitticeps.fasta	2.78530379824e-05
/home/allnutt.t/db/ublast/all_genomes//Kwoniella_dejecticola.fasta	2.7830155111e-05
/home/allnutt.t/db/ublast/all_genomes//Pocillopora_damicornis.fasta	2.78073043669e-05
/home/allnutt.t/db/ublast/all_genomes//Wickerhamiella_sorbophila.fasta	2.77844856864e-05
/home/allnutt.t/db/ublast/all_genomes//Dichomitus_squalens.fasta	2.77616990057e-05
/home/allnutt.t/db/ublast/all_genomes//Nematostella_vectensis.fasta	2.77389442614e-05
/home/allnutt.t/db/ublast/all_genomes//Bicyclus_anynana.fasta	2.77162213903e-05
/home/allnutt.t/db/ublast/all_genomes//Lactuca_sativa.fasta	2.76935303291e-05
/home/allnutt.t/db/ublast/all_genomes//Hyphopichia_burtonii.fasta	2.7670871015e-05
/home/allnutt.t/db/ublast/all_genomes//Ceratosolen_solmsi.fasta	2.7648243385e-05
/home/allnutt.t/db/ublast/all_genomes//Litopenaeus_vannamei.fasta	2.76256473765e-05
/home/allnutt.t/db/ublast/all_genomes//Aspergillus_aculeatus.fasta	2.7603082927e-05
/home/allnutt.t/db/ublast/all_genomes//Diplodia_corticola.fasta	2.75805499742e-05
/home/allnutt.t/db/ublast/all_genomes//Aspergillus_nidulans.fasta	2.75580484558e-05
/home/allnutt.t/db/ublast/all_genomes//Cynara_cardunculus.fasta	2.75355783099e-05
/home/allnutt.t/db/ublast/all_genomes//Blastocystis_sp.fasta	2.75131394746e-05
/home/allnutt.t/db/ublast/all_genomes//Gallus_gallus.fasta	2.74907318882e-05
/home/allnutt.t/db/ublast/all_genomes//Talaromyces_stipitatus.fasta	2.74683554891e-05
/home/allnutt.t/db/ublast/all_genomes//Tremella_mesenterica.fasta	2.7446010216e-05
/home/allnutt.t/db/ublast/all_genomes//Ashbya_gossypii.fasta	2.74236960076e-05
/home/allnutt.t/db/ublast/all_genomes//Alternaria_alternata.fasta	2.74014128028e-05
/home/allnutt.t/db/ublast/all_genomes//Saprolegnia_diclina.fasta	2.73791605407e-05
/home/allnutt.t/db/ublast/all_genomes//Aspergillus_vadensis.fasta	2.73569391605e-05
/home/allnutt.t/db/ublast/all_genomes//Trichophyton_verrucosum.fasta	2.73347486016e-05
/home/allnutt.t/db/ublast/all_genomes//Eimeria_maxima.fasta	2.73125888036e-05
/home/allnutt.t/db/ublast/all_genomes//Rhagoletis_zephyria.fasta	2.72904597061e-05
/home/allnutt.t/db/ublast/all_genomes//Oncorhynchus_nerka.fasta	2.7268361249e-05
/home/allnutt.t/db/ublast/all_genomes//Cutaneotrichosporon_oleaginosus.fasta	2.72462933722e-05
/home/allnutt.t/db/ublast/all_genomes//Neurospora_crassa.fasta	2.7224256016e-05
/home/allnutt.t/db/ublast/all_genomes//Ascoidea_rubescens.fasta	2.72022491206e-05
/home/allnutt.t/db/ublast/all_genomes//Rhinocladiella_mackenziei.fasta	2.71802726264e-05
/home/allnutt.t/db/ublast/all_genomes//Bipolaris_zeicola.fasta	2.71583264741e-05
/home/allnutt.t/db/ublast/all_genomes//Mixia_osmundae.fasta	2.71364106045e-05
/home/allnutt.t/db/ublast/all_genomes//Fonsecaea_erecta.fasta	2.71145249583e-05
/home/allnutt.t/db/ublast/all_genomes//Trichoderma_virens.fasta	2.70926694768e-05
/home/allnutt.t/db/ublast/all_genomes//Brassica_napus.fasta	2.70708441009e-05
/home/allnutt.t/db/ublast/all_genomes//Dictyostelium_discoideum.fasta	2.70490487722e-05
/home/allnutt.t/db/ublast/all_genomes//Fusarium_fujikuroi.fasta	2.70272834321e-05
/home/allnutt.t/db/ublast/all_genomes//Lachancea_thermotolerans.fasta	2.70055480222e-05
/home/allnutt.t/db/ublast/all_genomes//Harpegnathos_saltator.fasta	2.69838424844e-05
/home/allnutt.t/db/ublast/all_genomes//Tetrapisispora_blattae.fasta	2.69621667605e-05
/home/allnutt.t/db/ublast/all_genomes//Theileria_equi.fasta	2.69405207926e-05
/home/allnutt.t/db/ublast/all_genomes//Ogataea_polymorpha.fasta	2.6918904523e-05
/home/allnutt.t/db/ublast/all_genomes//Crassostrea_virginica.fasta	2.68973178941e-05
/home/allnutt.t/db/ublast/all_genomes//Necator_americanus.fasta	2.68757608483e-05
/home/allnutt.t/db/ublast/all_genomes//Medicago_truncatula.fasta	2.68542333283e-05
/home/allnutt.t/db/ublast/all_genomes//Bipolaris_sorokiniana.fasta	2.68327352769e-05
/home/allnutt.t/db/ublast/all_genomes//Theileria_annulata.fasta	2.68112666371e-05
/home/allnutt.t/db/ublast/all_genomes//Jaminaea_rosea.fasta	2.67898273519e-05
/home/allnutt.t/db/ublast/all_genomes//Aspergillus_nomius.fasta	2.67684173645e-05
/home/allnutt.t/db/ublast/all_genomes//Strongyloides_ratti.fasta	2.67470366185e-05
/home/allnutt.t/db/ublast/all_genomes//Schizosaccharomyces_cryophilus.fasta	2.67256850572e-05
/home/allnutt.t/db/ublast/all_genomes//Aspergillus_niger.fasta	2.67043626243e-05
/home/allnutt.t/db/ublast/all_genomes//Trichoplax_adhaerens.fasta	2.66830692636e-05
/home/allnutt.t/db/ublast/all_genomes//Danio_rerio.fasta	2.6661804919e-05
/home/allnutt.t/db/ublast/all_genomes//Mizuhopecten_yessoensis.fasta	2.66405695347e-05
/home/allnutt.t/db/ublast/all_genomes//Fusarium_venenatum.fasta	2.66193630548e-05
/home/allnutt.t/db/ublast/all_genomes//Encephalitozoon_hellem.fasta	2.65981854237e-05
/home/allnutt.t/db/ublast/all_genomes//Aspergillus_mulundensis.fasta	2.65770365859e-05
/home/allnutt.t/db/ublast/all_genomes//Ceratitis_capitata.fasta	2.6555916486e-05
/home/allnutt.t/db/ublast/all_genomes//Colletotrichum_orchidophilum.fasta	2.65348250688e-05
/home/allnutt.t/db/ublast/all_genomes//Grosmannia_clavigera.fasta	2.65137622792e-05
/home/allnutt.t/db/ublast/all_genomes//Coniophora_puteana.fasta	2.64927280621e-05
/home/allnutt.t/db/ublast/all_genomes//Babesia_microti.fasta	2.64717223629e-05
/home/allnutt.t/db/ublast/all_genomes//Uncinocarpus_reesii.fasta	2.64507451269e-05
/home/allnutt.t/db/ublast/all_genomes//Magnaporthe_oryzae.fasta	2.64297962994e-05
/home/allnutt.t/db/ublast/all_genomes//Candida_viswanathii.fasta	2.6408875826e-05
/home/allnutt.t/db/ublast/all_genomes//Trypanosoma_theileri.fasta	2.63879836525e-05
/home/allnutt.t/db/ublast/all_genomes//Fusarium_pseudograminearum.fasta	2.63671197248e-05
/home/allnutt.t/db/ublast/all_genomes//Pochonia_chlamydosporia.fasta	2.63462839887e-05
/home/allnutt.t/db/ublast/all_genomes//Xenopus_(Silurana).fasta	2.63254763905e-05
/home/allnutt.t/db/ublast/all_genomes//Eurytemora_affinis.fasta	2.63046968764e-05
/home/allnutt.t/db/ublast/all_genomes//Apis_mellifera.fasta	2.62839453928e-05
/home/allnutt.t/db/ublast/all_genomes//Pseudogymnoascus_destructans.fasta	2.62632218862e-05
/home/allnutt.t/db/ublast/all_genomes//Aspergillus_costaricaensis.fasta	2.62425263032e-05
/home/allnutt.t/db/ublast/all_genomes//Osmia_bicornis.fasta	2.62218585907e-05
/home/allnutt.t/db/ublast/all_genomes//Nylanderia_fulva.fasta	2.62012186955e-05
/home/allnutt.t/db/ublast/all_genomes//Malassezia_sympodialis.fasta	2.61806065647e-05
/home/allnutt.t/db/ublast/all_genomes//Cyphellophora_europaea.fasta	2.61600221454e-05
/home/allnutt.t/db/ublast/all_genomes//Aureococcus_anophagefferens.fasta	2.61394653851e-05
/home/allnutt.t/db/ublast/all_genomes//Plasmodium_inui.fasta	2.6118936231e-05
/home/allnutt.t/db/ublast/all_genomes//Leishmania_major.fasta	2.60984346308e-05
/home/allnutt.t/db/ublast/all_genomes//Loa_loa.fasta	2.60779605322e-05
/home/allnutt.t/db/ublast/all_genomes//Scedosporium_apiospermum.fasta	2.6057513883e-05
/home/allnutt.t/db/ublast/all_genomes//Aspergillus_neoniger.fasta	2.60370946311e-05
/home/allnutt.t/db/ublast/all_genomes//Daucus_carota.fasta	2.60167027246e-05
/home/allnutt.t/db/ublast/all_genomes//Glycine_max.fasta	2.59963381117e-05
/home/allnutt.t/db/ublast/all_genomes//Temnothorax_curvispinosus.fasta	2.59760007408e-05
/home/allnutt.t/db/ublast/all_genomes//Malassezia_globosa.fasta	2.59556905603e-05
/home/allnutt.t/db/ublast/all_genomes//Perca_flavescens.fasta	2.59354075187e-05
