# Supplementary material for: Expanding the taxonomic range in the fecal metagenome
Source: BMC Bioinformatics. 2021 Jun 9;22:312. doi: 10.1186/s12859-021-04212-6 (PMC8188691; doi:10.1186/s12859-021-04212-6)
Supplement: Supplementary file 1 — Additional file 1. File containing all scripts and information for benchmarking simulations. This information is also available at the link: https://github.com/theo-allnutt-bioinformatics/Allnutt_etal_2020_expanding_the_taxonomic. [file 12859_2021_4212_MOESM1_ESM.zip › Allnutt_etal_2020_expanding_the_taxonomic-main/sim_abund/sim5.abund]

/home/allnutt.t/db/ublast/all_genomes//Porphyrobacter_neustonensis.fasta	0.0744597355437
/home/allnutt.t/db/ublast/all_genomes//Pseudomonas_lurida.fasta	0.0605466491372
/home/allnutt.t/db/ublast/all_genomes//Mycobacterium_sinense.fasta	0.0505564712012
/home/allnutt.t/db/ublast/all_genomes//Citrobacter_portucalensis.fasta	0.0430884265241
/home/allnutt.t/db/ublast/all_genomes//Francisella_sp.fasta	0.0373271466077
/home/allnutt.t/db/ublast/all_genomes//Anaerococcus_sp.fasta	0.0327685808909
/home/allnutt.t/db/ublast/all_genomes//Rathayibacter_rathayi.fasta	0.0290858206383
/home/allnutt.t/db/ublast/all_genomes//Chloroherpeton_thalassium.fasta	0.0260583753739
/home/allnutt.t/db/ublast/all_genomes//Planctomyces_sp.fasta	0.0235326014109
/home/allnutt.t/db/ublast/all_genomes//Chromohalobacter_salexigens.fasta	0.0213984417416
/home/allnutt.t/db/ublast/all_genomes//Synechococcus_lividus.fasta	0.0195751752105
/home/allnutt.t/db/ublast/all_genomes//Zymobacter_palmae.fasta	0.0180023712415
/home/allnutt.t/db/ublast/all_genomes//Lysinimonas_sp.fasta	0.0166339706619
/home/allnutt.t/db/ublast/all_genomes//Vibrio_parahaemolyticus.fasta	0.0154343076527
/home/allnutt.t/db/ublast/all_genomes//Leisingera_methylohalidivorans.fasta	0.0143753728041
/home/allnutt.t/db/ublast/all_genomes//Bacillus_simplex.fasta	0.0134348904574
/home/allnutt.t/db/ublast/all_genomes//Oleiphilus_messinensis.fasta	0.0125949427073
/home/allnutt.t/db/ublast/all_genomes//Bacillus_halotolerans.fasta	0.011840968028
/home/allnutt.t/db/ublast/all_genomes//Clostridium_tyrobutyricum.fasta	0.0111610214243
/home/allnutt.t/db/ublast/all_genomes//Pediococcus_acidilactici.fasta	0.0105452202437
/home/allnutt.t/db/ublast/all_genomes//Gluconobacter_oxydans.fasta	0.00998532382237
/home/allnutt.t/db/ublast/all_genomes//Simiduia_agarivorans.fasta	0.00947441095864
/home/allnutt.t/db/ublast/all_genomes//Luteitalea_pratensis.fasta	0.00900662981824
/home/allnutt.t/db/ublast/all_genomes//Neisseria_sicca.fasta	0.00857700210398
/home/allnutt.t/db/ublast/all_genomes//Haloarcula_sp.fasta	0.00818126832464
/home/allnutt.t/db/ublast/all_genomes//Methylibium_sp.fasta	0.00781576450824
/home/allnutt.t/db/ublast/all_genomes//Trueperella_bialowiezensis.fasta	0.00747732319971
/home/allnutt.t/db/ublast/all_genomes//Candidatus_Nitrosopelagicus.fasta	0.00716319337819
/home/allnutt.t/db/ublast/all_genomes//Chelatococcus_sp.fasta	0.00687097523526
/home/allnutt.t/db/ublast/all_genomes//Polaribacter_vadi.fasta	0.00659856671595
/home/allnutt.t/db/ublast/all_genomes//Streptomyces_niveus.fasta	0.00634411943725
/home/allnutt.t/db/ublast/all_genomes//Austwickia_chelonae.fasta	0.00610600213309
/home/allnutt.t/db/ublast/all_genomes//Altererythrobacter_epoxidivorans.fasta	0.00588277017891
/home/allnutt.t/db/ublast/all_genomes//Rickettsia_akari.fasta	0.00567314005645
/home/allnutt.t/db/ublast/all_genomes//Methanosarcina_barkeri.fasta	0.00547596785585
/home/allnutt.t/db/ublast/all_genomes//Myroides_odoratimimus.fasta	0.00529023109491
/home/allnutt.t/db/ublast/all_genomes//Parvibaculum_lavamentivorans.fasta	0.00511501327764
/home/allnutt.t/db/ublast/all_genomes//Glycocaulis_alkaliphilus.fasta	0.00494949072612
/home/allnutt.t/db/ublast/all_genomes//Acinetobacter_sp.fasta	0.00479292130725
/home/allnutt.t/db/ublast/all_genomes//Bacteroides_fragilis.fasta	0.00464463474622
/home/allnutt.t/db/ublast/all_genomes//Streptomyces_coelicolor.fasta	0.00450402427408
/home/allnutt.t/db/ublast/all_genomes//Parascardovia_denticolens.fasta	0.00437053940138
/home/allnutt.t/db/ublast/all_genomes//Secondary_endosymbiont.fasta	0.00424367964609
/home/allnutt.t/db/ublast/all_genomes//Corynebacterium_testudinoris.fasta	0.00412298907298
/home/allnutt.t/db/ublast/all_genomes//Saccharothrix_espanaensis.fasta	0.00400805152557
/home/allnutt.t/db/ublast/all_genomes//Legionella_longbeachae.fasta	0.00389848645102
/home/allnutt.t/db/ublast/all_genomes//Nakamurella_sp.fasta	0.00379394523436
/home/allnutt.t/db/ublast/all_genomes//Shewanella_frigidimarina.fasta	0.00369410797162
/home/allnutt.t/db/ublast/all_genomes//Thiobacimonas_profunda.fasta	0.00359868062209
/home/allnutt.t/db/ublast/all_genomes//Chryseobacterium_indoltheticum.fasta	0.00350739248933
/home/allnutt.t/db/ublast/all_genomes//Methylotenera_versatilis.fasta	0.00341999398767
/home/allnutt.t/db/ublast/all_genomes//Flavobacterium_sediminis.fasta	0.00333625465752
/home/allnutt.t/db/ublast/all_genomes//Pseudarthrobacter_phenanthrenivorans.fasta	0.00325596139805
/home/allnutt.t/db/ublast/all_genomes//Streptococcus_mitis.fasta	0.00317891688999
/home/allnutt.t/db/ublast/all_genomes//Sulfitobacter_pseudonitzschiae.fasta	0.00310493818556
/home/allnutt.t/db/ublast/all_genomes//Buttiauxella_sp.fasta	0.00303385544515
/home/allnutt.t/db/ublast/all_genomes//Simonsiella_muelleri.fasta	0.00296551080357
/home/allnutt.t/db/ublast/all_genomes//Vampirococcus_sp.fasta	0.00289975735056
/home/allnutt.t/db/ublast/all_genomes//Paraburkholderia_hospita.fasta	0.00283645821262
/home/allnutt.t/db/ublast/all_genomes//Archaeon_AArc-Sl.fasta	0.00277548572465
/home/allnutt.t/db/ublast/all_genomes//Geobacillus_genomosp.fasta	0.0027167206813
/home/allnutt.t/db/ublast/all_genomes//Pseudomonas_antarctica.fasta	0.00266005165942
/home/allnutt.t/db/ublast/all_genomes//Methanococcus_voltae.fasta	0.0026053744039
/home/allnutt.t/db/ublast/all_genomes//Thermodesulfobium_acidiphilum.fasta	0.00255259127005
/home/allnutt.t/db/ublast/all_genomes//Verrucomicrobia_bacterium.fasta	0.00250161071666
/home/allnutt.t/db/ublast/all_genomes//Dehalogenimonas_formicexedens.fasta	0.00245234684456
/home/allnutt.t/db/ublast/all_genomes//Rickettsiales_bacterium.fasta	0.00240471897583
/home/allnutt.t/db/ublast/all_genomes//Acidovorax_ebreus.fasta	0.00235865126976
/home/allnutt.t/db/ublast/all_genomes//Alicyclobacillus_acidocaldarius.fasta	0.00231407237181
/home/allnutt.t/db/ublast/all_genomes//Bacillus_sp.fasta	0.0022709150924
/home/allnutt.t/db/ublast/all_genomes//Actinoplanes_sp.fasta	0.00222911611249
/home/allnutt.t/db/ublast/all_genomes//Geobacillus_subterraneus.fasta	0.00218861571361
/home/allnutt.t/db/ublast/all_genomes//Sulfurospirillum_sp.fasta	0.00214935752988
/home/allnutt.t/db/ublast/all_genomes//Antarctobacter_heliothermus.fasta	0.00211128831997
/home/allnutt.t/db/ublast/all_genomes//Pedobacter_cryoconitis.fasta	0.0020743577573
/home/allnutt.t/db/ublast/all_genomes//Lactobacillus_buchneri.fasta	0.00203851823662
/home/allnutt.t/db/ublast/all_genomes//Brevibacterium_sp.fasta	0.00200372469572
/home/allnutt.t/db/ublast/all_genomes//Methylovulum_psychrotolerans.fasta	0.00196993445072
/home/allnutt.t/db/ublast/all_genomes//Tateyamaria_omphalii.fasta	0.00193710704392
/home/allnutt.t/db/ublast/all_genomes//Actinomyces_viscosus.fasta	0.00190520410303
/home/allnutt.t/db/ublast/all_genomes//Lysobacter_maris.fasta	0.00187418921078
/home/allnutt.t/db/ublast/all_genomes//Pantoea_rwandensis.fasta	0.00184402778418
/home/allnutt.t/db/ublast/all_genomes//Leptotrichia_buccalis.fasta	0.00181468696238
/home/allnutt.t/db/ublast/all_genomes//Flavobacterium_sp.fasta	0.00178613550269
/home/allnutt.t/db/ublast/all_genomes//Cycloclasticus_zancles.fasta	0.00175834368389
/home/allnutt.t/db/ublast/all_genomes//Thermoactinomyces_vulgaris.fasta	0.00173128321631
/home/allnutt.t/db/ublast/all_genomes//Rhodanobacteraceae_bacterium.fasta	0.00170492715816
/home/allnutt.t/db/ublast/all_genomes//Methanocaldococcus_fervens.fasta	0.00167924983759
/home/allnutt.t/db/ublast/all_genomes//Thermacetogenium_phaeum.fasta	0.00165422678004
/home/allnutt.t/db/ublast/all_genomes//Mesorhizobium_oceanicum.fasta	0.00162983464041
/home/allnutt.t/db/ublast/all_genomes//Phaeobacter_inhibens.fasta	0.00160605113981
/home/allnutt.t/db/ublast/all_genomes//Ruegeria_sp.fasta	0.00158285500645
/home/allnutt.t/db/ublast/all_genomes//Haloterrigena_daqingensis.fasta	0.0015602259203
/home/allnutt.t/db/ublast/all_genomes//Endosymbiont_'TC1'.fasta	0.00153814446141
/home/allnutt.t/db/ublast/all_genomes//Pseudarthrobacter_sp.fasta	0.00151659206149
/home/allnutt.t/db/ublast/all_genomes//Spiroplasma_alleghenense.fasta	0.00149555095851
/home/allnutt.t/db/ublast/all_genomes//Moraxella_osloensis.fasta	0.00147500415418
/home/allnutt.t/db/ublast/all_genomes//Cyclobacterium_amurskyense.fasta	0.00145493537409
/home/allnutt.t/db/ublast/all_genomes//Leptolyngbya_boryana.fasta	0.00143532903017
/home/allnutt.t/db/ublast/all_genomes//Mycoplasma_hyorhinis.fasta	0.0014161701856
/home/allnutt.t/db/ublast/all_genomes//Bacillus_foraminis.fasta	0.00139744452168
/home/allnutt.t/db/ublast/all_genomes//Chryseobacterium_haifense.fasta	0.00137913830681
/home/allnutt.t/db/ublast/all_genomes//Oenococcus_sp.fasta	0.00136123836714
/home/allnutt.t/db/ublast/all_genomes//Alcaligenes_aquatilis.fasta	0.0013437320591
/home/allnutt.t/db/ublast/all_genomes//Rhodoferax_saidenbachensis.fasta	0.00132660724344
/home/allnutt.t/db/ublast/all_genomes//Dickeya_solani.fasta	0.00130985226073
/home/allnutt.t/db/ublast/all_genomes//Sulfuritalea_hydrogenivorans.fasta	0.00129345590836
/home/allnutt.t/db/ublast/all_genomes//Thermosediminibacter_oceani.fasta	0.00127740741873
/home/allnutt.t/db/ublast/all_genomes//Clostridium_kluyveri.fasta	0.00126169643872
/home/allnutt.t/db/ublast/all_genomes//Shewanella_woodyi.fasta	0.00124631301029
/home/allnutt.t/db/ublast/all_genomes//Brevundimonas_diminuta.fasta	0.00123124755215
/home/allnutt.t/db/ublast/all_genomes//Campylobacter_concisus.fasta	0.00121649084241
/home/allnutt.t/db/ublast/all_genomes//Schaalia_odontolytica.fasta	0.00120203400217
/home/allnutt.t/db/ublast/all_genomes//Mycobacterium_phlei.fasta	0.00118786848002
/home/allnutt.t/db/ublast/all_genomes//Paraburkholderia_caledonica.fasta	0.00117398603735
/home/allnutt.t/db/ublast/all_genomes//Brevibacillus_formosus.fasta	0.0011603787344
/home/allnutt.t/db/ublast/all_genomes//Enterobacter_cancerogenus.fasta	0.00114703891709
/home/allnutt.t/db/ublast/all_genomes//Streptococcus_pantholopis.fasta	0.0011339592045
/home/allnutt.t/db/ublast/all_genomes//Aster_yellows.fasta	0.00112113247703
/home/allnutt.t/db/ublast/all_genomes//Metakosakonia_sp.fasta	0.00110855186511
/home/allnutt.t/db/ublast/all_genomes//Azospirillum_thiophilum.fasta	0.00109621073851
/home/allnutt.t/db/ublast/all_genomes//Nitrosomonas_communis.fasta	0.00108410269624
/home/allnutt.t/db/ublast/all_genomes//Bartonella_sp.fasta	0.00107222155683
/home/allnutt.t/db/ublast/all_genomes//Thermosulfidibacter_takaii.fasta	0.00106056134923
/home/allnutt.t/db/ublast/all_genomes//Enterobacter_asburiae.fasta	0.00104911630405
/home/allnutt.t/db/ublast/all_genomes//Cronobacter_universalis.fasta	0.00103788084528
/home/allnutt.t/db/ublast/all_genomes//Desulfurella_acetivorans.fasta	0.0010268495824
/home/allnutt.t/db/ublast/all_genomes//Staphylococcus_piscifermentans.fasta	0.00101601730285
/home/allnutt.t/db/ublast/all_genomes//Thioalkalimicrobium_aerophilum.fasta	0.00100537896493
/home/allnutt.t/db/ublast/all_genomes//Kosmotoga_pacifica.fasta	0.000994929690887
/home/allnutt.t/db/ublast/all_genomes//Legionella_clemsonensis.fasta	0.000984664760519
/home/allnutt.t/db/ublast/all_genomes//Xenorhabdus_nematophila.fasta	0.000974579604913
/home/allnutt.t/db/ublast/all_genomes//Silicimonas_algicola.fasta	0.000964669800564
/home/allnutt.t/db/ublast/all_genomes//Methylobacillus_flagellatus.fasta	0.000954931063733
/home/allnutt.t/db/ublast/all_genomes//Borreliella_valaisiana.fasta	0.000945359245072
/home/allnutt.t/db/ublast/all_genomes//Campylobacter_hepaticus.fasta	0.000935950324481
/home/allnutt.t/db/ublast/all_genomes//Georgenia_sp.fasta	0.00092670040621
/home/allnutt.t/db/ublast/all_genomes//Actinobacillus_equuli.fasta	0.00091760571417
/home/allnutt.t/db/ublast/all_genomes//Macrococcus_canis.fasta	0.000908662587455
/home/allnutt.t/db/ublast/all_genomes//Corynebacterium_pelargi.fasta	0.000899867476062
/home/allnutt.t/db/ublast/all_genomes//Staphylococcus_succinus.fasta	0.000891216936796
/home/allnutt.t/db/ublast/all_genomes//Faecalibacterium_prausnitzii.fasta	0.000882707629357
/home/allnutt.t/db/ublast/all_genomes//Tumebacillus_avium.fasta	0.000874336312591
/home/allnutt.t/db/ublast/all_genomes//Halohasta_litchfieldiae.fasta	0.000866099840903
/home/allnutt.t/db/ublast/all_genomes//Mahella_australiensis.fasta	0.000857995160826
/home/allnutt.t/db/ublast/all_genomes//Nitrobacter_winogradskyi.fasta	0.00085001930773
/home/allnutt.t/db/ublast/all_genomes//Mordavella_sp.fasta	0.000842169402675
/home/allnutt.t/db/ublast/all_genomes//Entomoplasma_melaleucae.fasta	0.00083444264939
/home/allnutt.t/db/ublast/all_genomes//Flexistipes_sinusarabici.fasta	0.000826836331378
/home/allnutt.t/db/ublast/all_genomes//Bacillus_thermocopriae.fasta	0.000819347809146
/home/allnutt.t/db/ublast/all_genomes//Pseudomonas_knackmussii.fasta	0.000811974517542
/home/allnutt.t/db/ublast/all_genomes//Prevotella_melaninogenica.fasta	0.0008047139632
/home/allnutt.t/db/ublast/all_genomes//Agrococcus_sp.fasta	0.000797563722097
/home/allnutt.t/db/ublast/all_genomes//Christensenella_sp.fasta	0.000790521437196
/home/allnutt.t/db/ublast/all_genomes//Candidatus_Mancarchaeum.fasta	0.000783584816193
/home/allnutt.t/db/ublast/all_genomes//Acholeplasma_oculi.fasta	0.000776751629346
/home/allnutt.t/db/ublast/all_genomes//Pseudothermotoga_thermarum.fasta	0.000770019707397
/home/allnutt.t/db/ublast/all_genomes//Burkholderia_seminalis.fasta	0.000763386939569
/home/allnutt.t/db/ublast/all_genomes//Paeniclostridium_sordellii.fasta	0.000756851271643
/home/allnutt.t/db/ublast/all_genomes//Geovibrio_thiophilus.fasta	0.000750410704114
/home/allnutt.t/db/ublast/all_genomes//Campylobacter_jejuni.fasta	0.000744063290408
/home/allnutt.t/db/ublast/all_genomes//Oceanisphaera_avium.fasta	0.000737807135178
/home/allnutt.t/db/ublast/all_genomes//Corynebacterium_argentoratense.fasta	0.000731640392657
/home/allnutt.t/db/ublast/all_genomes//Syntrophobotulus_glycolicus.fasta	0.000725561265078
/home/allnutt.t/db/ublast/all_genomes//Pseudomonas_mucidolens.fasta	0.000719568001152
/home/allnutt.t/db/ublast/all_genomes//Microbacterium_sp.fasta	0.000713658894599
/home/allnutt.t/db/ublast/all_genomes//Alteromonas_mediterranea.fasta	0.000707832282743
/home/allnutt.t/db/ublast/all_genomes//Halodesulfurarchaeum_formicicum.fasta	0.000702086545145
/home/allnutt.t/db/ublast/all_genomes//Cellulophaga_algicola.fasta	0.000696420102302
/home/allnutt.t/db/ublast/all_genomes//Streptococcus_cristatus.fasta	0.000690831414381
/home/allnutt.t/db/ublast/all_genomes//Streptomyces_lavendulae.fasta	0.000685318980004
/home/allnutt.t/db/ublast/all_genomes//Haloferax_gibbonsii.fasta	0.000679881335077
/home/allnutt.t/db/ublast/all_genomes//Thermanaerovibrio_acidaminovorans.fasta	0.000674517051663
/home/allnutt.t/db/ublast/all_genomes//Mycoplasma_maculosum.fasta	0.000669224736887
/home/allnutt.t/db/ublast/all_genomes//Haliscomenobacter_hydrossis.fasta	0.000664003031891
/home/allnutt.t/db/ublast/all_genomes//Thiolapillus_brandeum.fasta	0.000658850610817
/home/allnutt.t/db/ublast/all_genomes//Prevotella_oris.fasta	0.000653766179831
/home/allnutt.t/db/ublast/all_genomes//Corynebacterium_kroppenstedtii.fasta	0.000648748476179
/home/allnutt.t/db/ublast/all_genomes//Thioalkalivibrio_versutus.fasta	0.000643796267275
/home/allnutt.t/db/ublast/all_genomes//Mycobacteroides_immunogenum.fasta	0.000638908349822
/home/allnutt.t/db/ublast/all_genomes//Pseudomonas_putida.fasta	0.000634083548965
/home/allnutt.t/db/ublast/all_genomes//Mycoplasma_ovipneumoniae.fasta	0.000629320717466
/home/allnutt.t/db/ublast/all_genomes//Streptomyces_formicae.fasta	0.000624618734917
/home/allnutt.t/db/ublast/all_genomes//Bacteroides_zoogleoformans.fasta	0.000619976506968
/home/allnutt.t/db/ublast/all_genomes//Idiomarina_sp.fasta	0.000615392964596
/home/allnutt.t/db/ublast/all_genomes//Pelobacter_carbinolicus.fasta	0.00061086706338
/home/allnutt.t/db/ublast/all_genomes//Limnohabitans_sp.fasta	0.000606397782818
/home/allnutt.t/db/ublast/all_genomes//Barnesiella_viscericola.fasta	0.000601984125653
/home/allnutt.t/db/ublast/all_genomes//Pseudomonas_synxantha.fasta	0.00059762511723
/home/allnutt.t/db/ublast/all_genomes//Natrialba_magadii.fasta	0.000593319804871
/home/allnutt.t/db/ublast/all_genomes//Streptococcus_uberis.fasta	0.000589067257265
/home/allnutt.t/db/ublast/all_genomes//Pectobacterium_wasabiae.fasta	0.000584866563891
/home/allnutt.t/db/ublast/all_genomes//Arcobacter_molluscorum.fasta	0.000580716834445
/home/allnutt.t/db/ublast/all_genomes//Chlorobium_tepidum.fasta	0.000576617198294
/home/allnutt.t/db/ublast/all_genomes//Desulfarculus_baarsii.fasta	0.000572566803948
/home/allnutt.t/db/ublast/all_genomes//Staphylococcus_delphini.fasta	0.000568564818543
/home/allnutt.t/db/ublast/all_genomes//Herbaspirillum_seropedicae.fasta	0.000564610427344
/home/allnutt.t/db/ublast/all_genomes//Glutamicibacter_nicotianae.fasta	0.000560702833264
/home/allnutt.t/db/ublast/all_genomes//Natronomonas_moolapensis.fasta	0.000556841256397
/home/allnutt.t/db/ublast/all_genomes//Vibrio_antiquarius.fasta	0.000553024933569
/home/allnutt.t/db/ublast/all_genomes//Halocynthiibacter_arcticus.fasta	0.000549253117892
/home/allnutt.t/db/ublast/all_genomes//Lactococcus_piscium.fasta	0.000545525078349
/home/allnutt.t/db/ublast/all_genomes//Weissella_soli.fasta	0.000541840099374
/home/allnutt.t/db/ublast/all_genomes//Caldicellulosiruptor_kristjanssonii.fasta	0.00053819748046
/home/allnutt.t/db/ublast/all_genomes//Thermovibrio_ammonificans.fasta	0.000534596535767
/home/allnutt.t/db/ublast/all_genomes//Chlamydia_felis.fasta	0.00053103659375
/home/allnutt.t/db/ublast/all_genomes//Hymenobacter_nivis.fasta	0.000527516996794
/home/allnutt.t/db/ublast/all_genomes//Rhodococcus_pyridinivorans.fasta	0.000524037100863
/home/allnutt.t/db/ublast/all_genomes//Tenacibaculum_jejuense.fasta	0.000520596275152
/home/allnutt.t/db/ublast/all_genomes//Bacillus_paranthracis.fasta	0.000517193901764
/home/allnutt.t/db/ublast/all_genomes//Sedimentitalea_sp.fasta	0.000513829375379
/home/allnutt.t/db/ublast/all_genomes//Nitrosococcus_oceani.fasta	0.000510502102947
/home/allnutt.t/db/ublast/all_genomes//Pseudonocardia_sp.fasta	0.000507211503381
/home/allnutt.t/db/ublast/all_genomes//Lactobacillus_allii.fasta	0.000503957007263
/home/allnutt.t/db/ublast/all_genomes//Mycoplasma_pneumoniae.fasta	0.000500738056561
/home/allnutt.t/db/ublast/all_genomes//Ketogulonigenium_vulgarum.fasta	0.000497554104345
/home/allnutt.t/db/ublast/all_genomes//Thermoactinomycetaceae_bacterium.fasta	0.000494404614523
/home/allnutt.t/db/ublast/all_genomes//Gilliamella_apicola.fasta	0.000491289061575
/home/allnutt.t/db/ublast/all_genomes//Paludibacter_propionicigenes.fasta	0.000488206930299
/home/allnutt.t/db/ublast/all_genomes//Halobacterium_sp.fasta	0.000485157715565
/home/allnutt.t/db/ublast/all_genomes//Saprospira_grandis.fasta	0.000482140922075
/home/allnutt.t/db/ublast/all_genomes//Thermincola_potens.fasta	0.000479156064125
/home/allnutt.t/db/ublast/all_genomes//Methylomicrobium_alcaliphilum.fasta	0.000476202665382
/home/allnutt.t/db/ublast/all_genomes//Xylanibacterium_sp.fasta	0.000473280258664
/home/allnutt.t/db/ublast/all_genomes//Enterobacter_lignolyticus.fasta	0.00047038838572
/home/allnutt.t/db/ublast/all_genomes//Klebsiella_variicola.fasta	0.000467526597027
/home/allnutt.t/db/ublast/all_genomes//Ralstonia_pseudosolanacearum.fasta	0.000464694451585
/home/allnutt.t/db/ublast/all_genomes//Staphylococcus_schweitzeri.fasta	0.000461891516717
/home/allnutt.t/db/ublast/all_genomes//Anaerolineaceae_bacterium.fasta	0.000459117367881
/home/allnutt.t/db/ublast/all_genomes//Arcobacter_butzleri.fasta	0.000456371588482
/home/allnutt.t/db/ublast/all_genomes//Marivivens_sp.fasta	0.000453653769689
/home/allnutt.t/db/ublast/all_genomes//Streptococcus_pseudoporcinus.fasta	0.000450963510258
/home/allnutt.t/db/ublast/all_genomes//Sulfuricurvum_kujiense.fasta	0.000448300416364
/home/allnutt.t/db/ublast/all_genomes//Carboxydocella_thermautotrophica.fasta	0.000445664101427
/home/allnutt.t/db/ublast/all_genomes//Candidatus_Kinetoplastibacterium.fasta	0.000443054185955
/home/allnutt.t/db/ublast/all_genomes//Martelella_endophytica.fasta	0.000440470297382
/home/allnutt.t/db/ublast/all_genomes//Mycoplasma_phocidae.fasta	0.000437912069914
/home/allnutt.t/db/ublast/all_genomes//Pseudomonas_avellanae.fasta	0.00043537914438
/home/allnutt.t/db/ublast/all_genomes//Streptococcus_sp.fasta	0.000432871168084
/home/allnutt.t/db/ublast/all_genomes//Candidatus_Symbiobacter.fasta	0.000430387794662
/home/allnutt.t/db/ublast/all_genomes//Chryseobacterium_taklimakanense.fasta	0.000427928683946
/home/allnutt.t/db/ublast/all_genomes//Desulfovibrio_piger.fasta	0.000425493501824
/home/allnutt.t/db/ublast/all_genomes//Thermomonospora_curvata.fasta	0.000423081920112
/home/allnutt.t/db/ublast/all_genomes//Streptomyces_glaucescens.fasta	0.000420693616425
/home/allnutt.t/db/ublast/all_genomes//Aeromonas_salmonicida.fasta	0.000418328274051
/home/allnutt.t/db/ublast/all_genomes//Stackebrandtia_nassauensis.fasta	0.000415985581827
/home/allnutt.t/db/ublast/all_genomes//Rhodobacter_capsulatus.fasta	0.000413665234024
/home/allnutt.t/db/ublast/all_genomes//Lentibacillus_amyloliquefaciens.fasta	0.00041136693023
/home/allnutt.t/db/ublast/all_genomes//Sphingomonas_melonis.fasta	0.000409090375234
/home/allnutt.t/db/ublast/all_genomes//Thermococcus_thioreducens.fasta	0.000406835278921
/home/allnutt.t/db/ublast/all_genomes//Herbaspirillum_rubrisubalbicans.fasta	0.00040460135616
/home/allnutt.t/db/ublast/all_genomes//Enterococcus_sp.fasta	0.000402388326702
/home/allnutt.t/db/ublast/all_genomes//Obesumbacterium_proteus.fasta	0.000400195915075
/home/allnutt.t/db/ublast/all_genomes//Gemella_sp.fasta	0.00039802385049
/home/allnutt.t/db/ublast/all_genomes//Cellulomonas_fimi.fasta	0.000395871866736
/home/allnutt.t/db/ublast/all_genomes//Fusobacterium_hwasookii.fasta	0.000393739702094
/home/allnutt.t/db/ublast/all_genomes//Streptomyces_griseoviridis.fasta	0.000391627099237
/home/allnutt.t/db/ublast/all_genomes//Halomonas_aestuarii.fasta	0.000389533805143
/home/allnutt.t/db/ublast/all_genomes//Streptomyces_fradiae.fasta	0.000387459571008
/home/allnutt.t/db/ublast/all_genomes//Chlorobium_luteolum.fasta	0.000385404152158
/home/allnutt.t/db/ublast/all_genomes//Herminiimonas_arsenicoxydans.fasta	0.000383367307967
/home/allnutt.t/db/ublast/all_genomes//Candidatus_Endomicrobium.fasta	0.000381348801774
/home/allnutt.t/db/ublast/all_genomes//Chelativorans_sp.fasta	0.000379348400803
/home/allnutt.t/db/ublast/all_genomes//Streptococcus_vestibularis.fasta	0.000377365876085
/home/allnutt.t/db/ublast/all_genomes//Corynebacterium_renale.fasta	0.000375401002384
/home/allnutt.t/db/ublast/all_genomes//Actinopolyspora_erythraea.fasta	0.000373453558119
/home/allnutt.t/db/ublast/all_genomes//Flavobacterium_gilvum.fasta	0.000371523325296
/home/allnutt.t/db/ublast/all_genomes//Sphingobacterium_sp.fasta	0.000369610089431
/home/allnutt.t/db/ublast/all_genomes//Shewanella_oneidensis.fasta	0.000367713639488
/home/allnutt.t/db/ublast/all_genomes//Opitutaceae_bacterium.fasta	0.000365833767805
/home/allnutt.t/db/ublast/all_genomes//Chryseobacterium_joostei.fasta	0.000363970270033
/home/allnutt.t/db/ublast/all_genomes//Stella_sp.fasta	0.000362122945066
/home/allnutt.t/db/ublast/all_genomes//Gordonia_alkanivorans.fasta	0.000360291594984
/home/allnutt.t/db/ublast/all_genomes//Porphyromonas_crevioricanis.fasta	0.000358476024988
/home/allnutt.t/db/ublast/all_genomes//Isosphaera_pallida.fasta	0.000356676043339
/home/allnutt.t/db/ublast/all_genomes//Francisella_noatunensis.fasta	0.000354891461301
/home/allnutt.t/db/ublast/all_genomes//Magnetospira_sp.fasta	0.000353122093085
/home/allnutt.t/db/ublast/all_genomes//Methanoregula_formicica.fasta	0.000351367755788
/home/allnutt.t/db/ublast/all_genomes//Ignicoccus_islandicus.fasta	0.000349628269342
/home/allnutt.t/db/ublast/all_genomes//Sinorhizobium_sp.fasta	0.000347903456461
/home/allnutt.t/db/ublast/all_genomes//Candidatus_Walczuchella.fasta	0.000346193142584
/home/allnutt.t/db/ublast/all_genomes//Lactobacillus_heilongjiangensis.fasta	0.000344497155828
/home/allnutt.t/db/ublast/all_genomes//Vibrio_jasicida.fasta	0.000342815326937
/home/allnutt.t/db/ublast/all_genomes//Mycobacterium_leprae.fasta	0.00034114748923
/home/allnutt.t/db/ublast/all_genomes//Lelliottia_amnigena.fasta	0.000339493478558
/home/allnutt.t/db/ublast/all_genomes//Corynebacterium_atypicum.fasta	0.000337853133252
/home/allnutt.t/db/ublast/all_genomes//Lactobacillus_hordei.fasta	0.000336226294081
/home/allnutt.t/db/ublast/all_genomes//Cohnella_sp.fasta	0.000334612804205
/home/allnutt.t/db/ublast/all_genomes//Mycoplasma_phocirhinis.fasta	0.000333012509131
/home/allnutt.t/db/ublast/all_genomes//Rubrobacter_radiotolerans.fasta	0.000331425256671
/home/allnutt.t/db/ublast/all_genomes//Leuconostoc_lactis.fasta	0.000329850896901
/home/allnutt.t/db/ublast/all_genomes//Lactobacillus_amylophilus.fasta	0.000328289282117
/home/allnutt.t/db/ublast/all_genomes//Comamonadaceae_bacterium.fasta	0.000326740266796
/home/allnutt.t/db/ublast/all_genomes//Ardenticatena_sp.fasta	0.000325203707559
/home/allnutt.t/db/ublast/all_genomes//Mycobacterium_dioxanotrophicus.fasta	0.000323679463128
/home/allnutt.t/db/ublast/all_genomes//Bordetella_parapertussis.fasta	0.000322167394291
/home/allnutt.t/db/ublast/all_genomes//Blattabacterium_sp.fasta	0.000320667363865
/home/allnutt.t/db/ublast/all_genomes//Ehrlichia_sp.fasta	0.000319179236661
/home/allnutt.t/db/ublast/all_genomes//Gordonia_sp.fasta	0.000317702879444
/home/allnutt.t/db/ublast/all_genomes//Flavobacterium_anhuiense.fasta	0.000316238160905
/home/allnutt.t/db/ublast/all_genomes//Lacinutrix_venerupis.fasta	0.000314784951621
/home/allnutt.t/db/ublast/all_genomes//Thalassolituus_oleivorans.fasta	0.000313343124025
/home/allnutt.t/db/ublast/all_genomes//Pelodictyon_phaeoclathratiforme.fasta	0.000311912552372
/home/allnutt.t/db/ublast/all_genomes//Staphylococcus_sp.fasta	0.000310493112711
/home/allnutt.t/db/ublast/all_genomes//Bacillus_toyonensis.fasta	0.000309084682848
/home/allnutt.t/db/ublast/all_genomes//Legionella_cherrii.fasta	0.000307687142318
/home/allnutt.t/db/ublast/all_genomes//Thermotoga_caldifontis.fasta	0.000306300372356
/home/allnutt.t/db/ublast/all_genomes//Blattabacterium_clevelandi.fasta	0.000304924255869
/home/allnutt.t/db/ublast/all_genomes//Paracoccus_contaminans.fasta	0.000303558677402
/home/allnutt.t/db/ublast/all_genomes//Jannaschia_sp.fasta	0.000302203523116
/home/allnutt.t/db/ublast/all_genomes//Deinococcus_sp.fasta	0.000300858680754
/home/allnutt.t/db/ublast/all_genomes//Saccharomonospora_viridis.fasta	0.000299524039621
/home/allnutt.t/db/ublast/all_genomes//Arsenophonus_endosymbiont.fasta	0.000298199490553
/home/allnutt.t/db/ublast/all_genomes//Candidatus_Methylopumilus.fasta	0.000296884925892
/home/allnutt.t/db/ublast/all_genomes//Mycoplasma_flocculare.fasta	0.000295580239461
/home/allnutt.t/db/ublast/all_genomes//Comamonas_testosteroni.fasta	0.000294285326537
/home/allnutt.t/db/ublast/all_genomes//Methylovirgula_ligni.fasta	0.000293000083831
/home/allnutt.t/db/ublast/all_genomes//Paenibacillus_lentus.fasta	0.000291724409461
/home/allnutt.t/db/ublast/all_genomes//Burkholderia_mallei.fasta	0.000290458202927
/home/allnutt.t/db/ublast/all_genomes//Levyella_sp.fasta	0.000289201365094
/home/allnutt.t/db/ublast/all_genomes//Beggiatoa_leptomitoformis.fasta	0.00028795379816
/home/allnutt.t/db/ublast/all_genomes//Vibrio_campbellii.fasta	0.000286715405645
/home/allnutt.t/db/ublast/all_genomes//Azotobacter_vinelandii.fasta	0.00028548609236
/home/allnutt.t/db/ublast/all_genomes//Candidatus_Paracaedibacter.fasta	0.000284265764391
/home/allnutt.t/db/ublast/all_genomes//Thermobifida_fusca.fasta	0.000283054329076
/home/allnutt.t/db/ublast/all_genomes//Candidatus_Fonsibacter.fasta	0.000281851694986
/home/allnutt.t/db/ublast/all_genomes//Rathayibacter_tritici.fasta	0.000280657771903
/home/allnutt.t/db/ublast/all_genomes//Paraliobacillus_sp.fasta	0.000279472470802
/home/allnutt.t/db/ublast/all_genomes//Carboxydothermus_hydrogenoformans.fasta	0.000278295703833
/home/allnutt.t/db/ublast/all_genomes//Mycoplasma_crocodyli.fasta	0.000277127384296
/home/allnutt.t/db/ublast/all_genomes//Candidatus_Thiodictyon.fasta	0.000275967426631
/home/allnutt.t/db/ublast/all_genomes//Streptomyces_lincolnensis.fasta	0.000274815746395
/home/allnutt.t/db/ublast/all_genomes//Streptomyces_xinghaiensis.fasta	0.000273672260241
/home/allnutt.t/db/ublast/all_genomes//Desulfurobacterium_thermolithotrophum.fasta	0.000272536885909
/home/allnutt.t/db/ublast/all_genomes//Streptococcus_troglodytae.fasta	0.000271409542201
/home/allnutt.t/db/ublast/all_genomes//Streptomyces_fungicidicus.fasta	0.000270290148968
/home/allnutt.t/db/ublast/all_genomes//Staphylococcus_epidermidis.fasta	0.000269178627093
/home/allnutt.t/db/ublast/all_genomes//Corynebacterium_kutscheri.fasta	0.000268074898474
/home/allnutt.t/db/ublast/all_genomes//Parasaccharibacter_apium.fasta	0.000266978886007
/home/allnutt.t/db/ublast/all_genomes//Blautia_producta.fasta	0.000265890513575
/home/allnutt.t/db/ublast/all_genomes//Deinococcus_wulumuqiensis.fasta	0.000264809706025
/home/allnutt.t/db/ublast/all_genomes//Candidatus_Liberibacter.fasta	0.000263736389162
/home/allnutt.t/db/ublast/all_genomes//Nitrosomonas_ureae.fasta	0.000262670489727
/home/allnutt.t/db/ublast/all_genomes//Staphylococcus_stepanovicii.fasta	0.000261611935384
/home/allnutt.t/db/ublast/all_genomes//Deer_faeces.fasta	8.15226512926e-05
/home/allnutt.t/db/ublast/all_genomes//Chilli_veinal.fasta	8.13792065213e-05
/home/allnutt.t/db/ublast/all_genomes//Potato_virus.fasta	8.12361928006e-05
/home/allnutt.t/db/ublast/all_genomes//Mirabilis_leaf.fasta	8.10936082997e-05
/home/allnutt.t/db/ublast/all_genomes//Hibbertia_virus.fasta	8.09514511978e-05
/home/allnutt.t/db/ublast/all_genomes//Wuhan_insect.fasta	8.08097196842e-05
/home/allnutt.t/db/ublast/all_genomes//Tapara_virus.fasta	8.0668411958e-05
/home/allnutt.t/db/ublast/all_genomes//Black_grass.fasta	8.05275262281e-05
/home/allnutt.t/db/ublast/all_genomes//Beluga_Whale.fasta	8.03870607133e-05
/home/allnutt.t/db/ublast/all_genomes//Eastern_chimpanzee.fasta	8.0247013642e-05
/home/allnutt.t/db/ublast/all_genomes//Peristrophe_mosaic.fasta	8.01073832524e-05
/home/allnutt.t/db/ublast/all_genomes//Turkey_calicivirus.fasta	7.99681677921e-05
/home/allnutt.t/db/ublast/all_genomes//Bhanja_virus.fasta	7.98293655184e-05
/home/allnutt.t/db/ublast/all_genomes//KI_polyomavirus.fasta	7.9690974698e-05
/home/allnutt.t/db/ublast/all_genomes//European_hedgehog.fasta	7.95529936068e-05
/home/allnutt.t/db/ublast/all_genomes//Cyanophage_NATL2A-133,.fasta	7.94154205302e-05
/home/allnutt.t/db/ublast/all_genomes//Cleome_leaf.fasta	7.9278253763e-05
/home/allnutt.t/db/ublast/all_genomes//Guaroa_virus.fasta	7.9141491609e-05
/home/allnutt.t/db/ublast/all_genomes//Simbu_virus.fasta	7.90051323812e-05
/home/allnutt.t/db/ublast/all_genomes//Sinapis_alba.fasta	7.88691744017e-05
/home/allnutt.t/db/ublast/all_genomes//Arumowot_virus.fasta	7.87336160016e-05
/home/allnutt.t/db/ublast/all_genomes//Spinach_cryptic.fasta	7.85984555211e-05
/home/allnutt.t/db/ublast/all_genomes//Bathycoccus_sp.fasta	7.8463691309e-05
/home/allnutt.t/db/ublast/all_genomes//Leporid_herpesvirus.fasta	7.83293217234e-05
/home/allnutt.t/db/ublast/all_genomes//PoSCV_Kor.fasta	7.81953451307e-05
/home/allnutt.t/db/ublast/all_genomes//Olive_latent.fasta	7.80617599064e-05
/home/allnutt.t/db/ublast/all_genomes//Rotavirus_F.fasta	7.79285644346e-05
/home/allnutt.t/db/ublast/all_genomes//Rabbit_coronavirus.fasta	7.77957571078e-05
/home/allnutt.t/db/ublast/all_genomes//Schmallenberg_virus.fasta	7.76633363273e-05
/home/allnutt.t/db/ublast/all_genomes//Bdellovibrio_phage.fasta	7.7531300503e-05
/home/allnutt.t/db/ublast/all_genomes//Cacao_yellow.fasta	7.73996480528e-05
/home/allnutt.t/db/ublast/all_genomes//Human_fecal.fasta	7.72683774035e-05
/home/allnutt.t/db/ublast/all_genomes//Woodlouse_hunter.fasta	7.713748699e-05
/home/allnutt.t/db/ublast/all_genomes//Tobacco_virus.fasta	7.70069752554e-05
/home/allnutt.t/db/ublast/all_genomes//Riptortus_pedestris.fasta	7.68768406513e-05
/home/allnutt.t/db/ublast/all_genomes//Shewanella_sp.fasta	7.67470816372e-05
/home/allnutt.t/db/ublast/all_genomes//Beet_chlorosis.fasta	7.6617696681e-05
/home/allnutt.t/db/ublast/all_genomes//Porcine_faeces.fasta	7.64886842584e-05
/home/allnutt.t/db/ublast/all_genomes//Oxyplax_ochracea.fasta	7.63600428532e-05
/home/allnutt.t/db/ublast/all_genomes//Psittacus_erithacus.fasta	7.62317709575e-05
/home/allnutt.t/db/ublast/all_genomes//Catharanthus_mosaic.fasta	7.61038670707e-05
/home/allnutt.t/db/ublast/all_genomes//Trichodysplasia_spinulosa-associated.fasta	7.59763297007e-05
/home/allnutt.t/db/ublast/all_genomes//Neckar_river.fasta	7.58491573628e-05
/home/allnutt.t/db/ublast/all_genomes//Cowpea_golden.fasta	7.57223485802e-05
/home/allnutt.t/db/ublast/all_genomes//Sikte_waterborne.fasta	7.55959018839e-05
/home/allnutt.t/db/ublast/all_genomes//Araujia_mosaic.fasta	7.54698158124e-05
/home/allnutt.t/db/ublast/all_genomes//Cripavirus_NB-1.fasta	7.5344088912e-05
/home/allnutt.t/db/ublast/all_genomes//Eclipta_yellow.fasta	7.52187197363e-05
/home/allnutt.t/db/ublast/all_genomes//Vallota_speciosa.fasta	7.50937068468e-05
/home/allnutt.t/db/ublast/all_genomes//Hubei_virga-like.fasta	7.49690488122e-05
/home/allnutt.t/db/ublast/all_genomes//Wuhan_millipede.fasta	7.48447442087e-05
/home/allnutt.t/db/ublast/all_genomes//Tioman_virus,.fasta	7.47207916199e-05
/home/allnutt.t/db/ublast/all_genomes//Hemileuca_sp.fasta	7.45971896367e-05
/home/allnutt.t/db/ublast/all_genomes//Raspberry_bushy.fasta	7.44739368573e-05
/home/allnutt.t/db/ublast/all_genomes//Jujube_mosaic-associated.fasta	7.43510318871e-05
/home/allnutt.t/db/ublast/all_genomes//Raccoon-associated_polyomavirus.fasta	7.42284733389e-05
/home/allnutt.t/db/ublast/all_genomes//Sinorhizobium_phage.fasta	7.41062598323e-05
/home/allnutt.t/db/ublast/all_genomes//Tulare_apple.fasta	7.39843899944e-05
/home/allnutt.t/db/ublast/all_genomes//Arracacha_virus.fasta	7.38628624589e-05
/home/allnutt.t/db/ublast/all_genomes//Sida_mosaic.fasta	7.37416758669e-05
/home/allnutt.t/db/ublast/all_genomes//Barmah_Forest.fasta	7.36208288664e-05
/home/allnutt.t/db/ublast/all_genomes//Alcelaphine_herpesvirus.fasta	7.35003201122e-05
/home/allnutt.t/db/ublast/all_genomes//Acidianus_rod-shaped.fasta	7.3380148266e-05
/home/allnutt.t/db/ublast/all_genomes//Rhizophagus_irregularis.fasta	7.32603119965e-05
/home/allnutt.t/db/ublast/all_genomes//Parabacteroides_phage.fasta	7.3140809979e-05
/home/allnutt.t/db/ublast/all_genomes//Aeropyrum_globular.fasta	7.30216408956e-05
/home/allnutt.t/db/ublast/all_genomes//Xanthomonas_phage.fasta	7.29028034352e-05
/home/allnutt.t/db/ublast/all_genomes//Gossypium_davidsonii.fasta	7.27842962934e-05
/home/allnutt.t/db/ublast/all_genomes//Alternaria_alternata.fasta	7.26661181722e-05
/home/allnutt.t/db/ublast/all_genomes//Stemphylium_lycopersici.fasta	7.25482677805e-05
/home/allnutt.t/db/ublast/all_genomes//Capuchin_monkey.fasta	7.24307438335e-05
/home/allnutt.t/db/ublast/all_genomes//Grapevine_latent.fasta	7.2313545053e-05
/home/allnutt.t/db/ublast/all_genomes//Pear_blister.fasta	7.21966701672e-05
/home/allnutt.t/db/ublast/all_genomes//Nairobi_sheep.fasta	7.20801179109e-05
/home/allnutt.t/db/ublast/all_genomes//Patois_virus.fasta	7.19638870251e-05
/home/allnutt.t/db/ublast/all_genomes//Australian_bat.fasta	7.18479762573e-05
/home/allnutt.t/db/ublast/all_genomes//Odonata_associated.fasta	7.17323843611e-05
/home/allnutt.t/db/ublast/all_genomes//MSSI2.225_virus.fasta	7.16171100965e-05
/home/allnutt.t/db/ublast/all_genomes//Trichoderma_asperellum.fasta	7.15021522298e-05
/home/allnutt.t/db/ublast/all_genomes//Lisianthus_enation.fasta	7.13875095334e-05
/home/allnutt.t/db/ublast/all_genomes//Miniopterus_schreibersii.fasta	7.12731807858e-05
/home/allnutt.t/db/ublast/all_genomes//Chondrostereum_purpureum.fasta	7.11591647718e-05
/home/allnutt.t/db/ublast/all_genomes//Posavirus_3.fasta	7.1045460282e-05
/home/allnutt.t/db/ublast/all_genomes//Chili_leaf.fasta	7.09320661133e-05
/home/allnutt.t/db/ublast/all_genomes//Chaetoceros_sp.fasta	7.08189810685e-05
/home/allnutt.t/db/ublast/all_genomes//Streptocarpus_flower.fasta	7.07062039564e-05
/home/allnutt.t/db/ublast/all_genomes//Perch_rhabdovirus.fasta	7.05937335916e-05
/home/allnutt.t/db/ublast/all_genomes//Mouse_kidney.fasta	7.04815687948e-05
/home/allnutt.t/db/ublast/all_genomes//Culex_negev-like.fasta	7.03697083924e-05
/home/allnutt.t/db/ublast/all_genomes//Termite_associated.fasta	7.02581512167e-05
/home/allnutt.t/db/ublast/all_genomes//Beihai_picorna-like.fasta	7.01468961057e-05
/home/allnutt.t/db/ublast/all_genomes//Junin_virus.fasta	7.00359419033e-05
/home/allnutt.t/db/ublast/all_genomes//Porcine_coronavirus.fasta	6.9925287459e-05
/home/allnutt.t/db/ublast/all_genomes//Pseudoalteromonas_phage.fasta	6.98149316281e-05
/home/allnutt.t/db/ublast/all_genomes//Tete_virus.fasta	6.97048732713e-05
/home/allnutt.t/db/ublast/all_genomes//Lolium_perenne-associated.fasta	6.95951112551e-05
/home/allnutt.t/db/ublast/all_genomes//Gammapapillomavirus_sp.fasta	6.94856444517e-05
/home/allnutt.t/db/ublast/all_genomes//harvey_murine.fasta	6.93764717386e-05
/home/allnutt.t/db/ublast/all_genomes//Vigna_yellow.fasta	6.92675919989e-05
/home/allnutt.t/db/ublast/all_genomes//Opuntia_virus.fasta	6.91590041213e-05
/home/allnutt.t/db/ublast/all_genomes//Celery_mosaic.fasta	6.90507069997e-05
/home/allnutt.t/db/ublast/all_genomes//Branchiostoma_belcheri.fasta	2.81068883826e-05
/home/allnutt.t/db/ublast/all_genomes//Leishmania_infantum.fasta	2.80836478527e-05
/home/allnutt.t/db/ublast/all_genomes//Plasmodium_relictum.fasta	2.80604401629e-05
/home/allnutt.t/db/ublast/all_genomes//Parastagonospora_nodorum.fasta	2.80372652474e-05
/home/allnutt.t/db/ublast/all_genomes//Frankliniella_occidentalis.fasta	2.80141230409e-05
/home/allnutt.t/db/ublast/all_genomes//Schizosaccharomyces_pombe.fasta	2.79910134781e-05
/home/allnutt.t/db/ublast/all_genomes//Coccidioides_posadasii.fasta	2.79679364938e-05
/home/allnutt.t/db/ublast/all_genomes//Oncorhynchus_tshawytscha.fasta	2.7944892023e-05
/home/allnutt.t/db/ublast/all_genomes//Phanerochaete_carnosa.fasta	2.79218800011e-05
/home/allnutt.t/db/ublast/all_genomes//Coturnix_japonica.fasta	2.78989003632e-05
/home/allnutt.t/db/ublast/all_genomes//Pseudomyrmex_gracilis.fasta	2.78759530451e-05
/home/allnutt.t/db/ublast/all_genomes//Phytophthora_sojae.fasta	2.78530379824e-05
/home/allnutt.t/db/ublast/all_genomes//Aspergillus_oryzae.fasta	2.7830155111e-05
/home/allnutt.t/db/ublast/all_genomes//Aspergillus_saccharolyticus.fasta	2.78073043669e-05
/home/allnutt.t/db/ublast/all_genomes//Verruconis_gallopava.fasta	2.77844856864e-05
/home/allnutt.t/db/ublast/all_genomes//Debaryomyces_hansenii.fasta	2.77616990057e-05
/home/allnutt.t/db/ublast/all_genomes//Clavispora_lusitaniae.fasta	2.77389442614e-05
/home/allnutt.t/db/ublast/all_genomes//Postia_placenta.fasta	2.77162213903e-05
/home/allnutt.t/db/ublast/all_genomes//Manihot_esculenta.fasta	2.76935303291e-05
/home/allnutt.t/db/ublast/all_genomes//Trachymyrmex_cornetzi.fasta	2.7670871015e-05
/home/allnutt.t/db/ublast/all_genomes//Babesia_bigemina.fasta	2.7648243385e-05
/home/allnutt.t/db/ublast/all_genomes//Galleria_mellonella.fasta	2.76256473765e-05
/home/allnutt.t/db/ublast/all_genomes//Chenopodium_quinoa.fasta	2.7603082927e-05
/home/allnutt.t/db/ublast/all_genomes//Pestalotiopsis_fici.fasta	2.75805499742e-05
/home/allnutt.t/db/ublast/all_genomes//Amphimedon_queenslandica.fasta	2.75580484558e-05
/home/allnutt.t/db/ublast/all_genomes//Leishmania_donovani.fasta	2.75355783099e-05
/home/allnutt.t/db/ublast/all_genomes//Cucumis_melo.fasta	2.75131394746e-05
/home/allnutt.t/db/ublast/all_genomes//Cryptococcus_amylolentus.fasta	2.74907318882e-05
/home/allnutt.t/db/ublast/all_genomes//Trichoderma_asperellum.fasta	2.74683554891e-05
/home/allnutt.t/db/ublast/all_genomes//Aspergillus_neoniger.fasta	2.7446010216e-05
/home/allnutt.t/db/ublast/all_genomes//Thamnophis_sirtalis.fasta	2.74236960076e-05
/home/allnutt.t/db/ublast/all_genomes//Phytophthora_infestans.fasta	2.74014128028e-05
/home/allnutt.t/db/ublast/all_genomes//Candida_orthopsilosis.fasta	2.73791605407e-05
/home/allnutt.t/db/ublast/all_genomes//Pichia_membranifaciens.fasta	2.73569391605e-05
/home/allnutt.t/db/ublast/all_genomes//Olea_europaea.fasta	2.73347486016e-05
/home/allnutt.t/db/ublast/all_genomes//Verticillium_nonalfalfae.fasta	2.73125888036e-05
/home/allnutt.t/db/ublast/all_genomes//Kluyveromyces_marxianus.fasta	2.72904597061e-05
/home/allnutt.t/db/ublast/all_genomes//Ictalurus_punctatus.fasta	2.7268361249e-05
/home/allnutt.t/db/ublast/all_genomes//Aphis_gossypii.fasta	2.72462933722e-05
/home/allnutt.t/db/ublast/all_genomes//Encephalitozoon_hellem.fasta	2.7224256016e-05
/home/allnutt.t/db/ublast/all_genomes//Exophiala_oligosperma.fasta	2.72022491206e-05
/home/allnutt.t/db/ublast/all_genomes//Oncorhynchus_nerka.fasta	2.71802726264e-05
/home/allnutt.t/db/ublast/all_genomes//Torulaspora_delbrueckii.fasta	2.71583264741e-05
/home/allnutt.t/db/ublast/all_genomes//Homo_sapiens.fasta	2.71364106045e-05
/home/allnutt.t/db/ublast/all_genomes//Entamoeba_invadens.fasta	2.71145249583e-05
/home/allnutt.t/db/ublast/all_genomes//Tetrapisispora_phaffii.fasta	2.70926694768e-05
/home/allnutt.t/db/ublast/all_genomes//Tsuchiyaea_wingfieldii.fasta	2.70708441009e-05
/home/allnutt.t/db/ublast/all_genomes//Equus_caballus.fasta	2.70490487722e-05
/home/allnutt.t/db/ublast/all_genomes//Marssonina_brunnea.fasta	2.70272834321e-05
/home/allnutt.t/db/ublast/all_genomes//Pneumocystis_carinii.fasta	2.70055480222e-05
/home/allnutt.t/db/ublast/all_genomes//Rasamsonia_emersonii.fasta	2.69838424844e-05
/home/allnutt.t/db/ublast/all_genomes//Kazachstania_naganishii.fasta	2.69621667605e-05
/home/allnutt.t/db/ublast/all_genomes//Plasmodium_coatneyi.fasta	2.69405207926e-05
/home/allnutt.t/db/ublast/all_genomes//Sipha_flava.fasta	2.6918904523e-05
/home/allnutt.t/db/ublast/all_genomes//Pyricularia_pennisetigena.fasta	2.68973178941e-05
/home/allnutt.t/db/ublast/all_genomes//Baudoinia_panamericana.fasta	2.68757608483e-05
/home/allnutt.t/db/ublast/all_genomes//Metarhizium_brunneum.fasta	2.68542333283e-05
/home/allnutt.t/db/ublast/all_genomes//Bipolaris_victoriae.fasta	2.68327352769e-05
/home/allnutt.t/db/ublast/all_genomes//Agrilus_planipennis.fasta	2.68112666371e-05
/home/allnutt.t/db/ublast/all_genomes//Plasmodium_reichenowi.fasta	2.67898273519e-05
/home/allnutt.t/db/ublast/all_genomes//Aspergillus_nidulans.fasta	2.67684173645e-05
/home/allnutt.t/db/ublast/all_genomes//Caenorhabditis_elegans.fasta	2.67470366185e-05
/home/allnutt.t/db/ublast/all_genomes//Capra_hircus.fasta	2.67256850572e-05
/home/allnutt.t/db/ublast/all_genomes//Trichoderma_citrinoviride.fasta	2.67043626243e-05
/home/allnutt.t/db/ublast/all_genomes//Lobosporangium_transversale.fasta	2.66830692636e-05
/home/allnutt.t/db/ublast/all_genomes//Monopterus_albus.fasta	2.6661804919e-05
/home/allnutt.t/db/ublast/all_genomes//Temnothorax_curvispinosus.fasta	2.66405695347e-05
/home/allnutt.t/db/ublast/all_genomes//Stylophora_pistillata.fasta	2.66193630548e-05
/home/allnutt.t/db/ublast/all_genomes//Wickerhamomyces_anomalus.fasta	2.65981854237e-05
/home/allnutt.t/db/ublast/all_genomes//Kazachstania_africana.fasta	2.65770365859e-05
/home/allnutt.t/db/ublast/all_genomes//Anas_platyrhynchos.fasta	2.6555916486e-05
/home/allnutt.t/db/ublast/all_genomes//Aspergillus_fumigatus.fasta	2.65348250688e-05
/home/allnutt.t/db/ublast/all_genomes//Coniophora_puteana.fasta	2.65137622792e-05
/home/allnutt.t/db/ublast/all_genomes//Notechis_scutatus.fasta	2.64927280621e-05
/home/allnutt.t/db/ublast/all_genomes//Tilletiopsis_washingtonensis.fasta	2.64717223629e-05
/home/allnutt.t/db/ublast/all_genomes//Trametes_versicolor.fasta	2.64507451269e-05
/home/allnutt.t/db/ublast/all_genomes//Schistosoma_haematobium,.fasta	2.64297962994e-05
/home/allnutt.t/db/ublast/all_genomes//Harpegnathos_saltator.fasta	2.6408875826e-05
/home/allnutt.t/db/ublast/all_genomes//Plasmodium_inui.fasta	2.63879836525e-05
/home/allnutt.t/db/ublast/all_genomes//Fusarium_pseudograminearum.fasta	2.63671197248e-05
/home/allnutt.t/db/ublast/all_genomes//Arthrobotrys_oligospora.fasta	2.63462839887e-05
/home/allnutt.t/db/ublast/all_genomes//Arabidopsis_thaliana.fasta	2.63254763905e-05
/home/allnutt.t/db/ublast/all_genomes//Schizosaccharomyces_japonicus.fasta	2.63046968764e-05
/home/allnutt.t/db/ublast/all_genomes//Eremothecium_gossypii.fasta	2.62839453928e-05
/home/allnutt.t/db/ublast/all_genomes//Beauveria_bassiana.fasta	2.62632218862e-05
/home/allnutt.t/db/ublast/all_genomes//Aureobasidium_pullulans.fasta	2.62425263032e-05
/home/allnutt.t/db/ublast/all_genomes//Giardia_lamblia.fasta	2.62218585907e-05
/home/allnutt.t/db/ublast/all_genomes//Pochonia_chlamydosporia.fasta	2.62012186955e-05
/home/allnutt.t/db/ublast/all_genomes//Fusarium_fujikuroi.fasta	2.61806065647e-05
/home/allnutt.t/db/ublast/all_genomes//Perca_flavescens.fasta	2.61600221454e-05
/home/allnutt.t/db/ublast/all_genomes//Aspergillus_thermomutatus.fasta	2.61394653851e-05
/home/allnutt.t/db/ublast/all_genomes//Aspergillus_flavus.fasta	2.6118936231e-05
/home/allnutt.t/db/ublast/all_genomes//Limulus_polyphemus.fasta	2.60984346308e-05
/home/allnutt.t/db/ublast/all_genomes//Osmia_bicornis.fasta	2.60779605322e-05
/home/allnutt.t/db/ublast/all_genomes//Vitis_vinifera.fasta	2.6057513883e-05
/home/allnutt.t/db/ublast/all_genomes//Hevea_brasiliensis.fasta	2.60370946311e-05
/home/allnutt.t/db/ublast/all_genomes//Mizuhopecten_yessoensis.fasta	2.60167027246e-05
/home/allnutt.t/db/ublast/all_genomes//Hyposmocoma_kahamanoa.fasta	2.59963381117e-05
/home/allnutt.t/db/ublast/all_genomes//Callorhinchus_milii.fasta	2.59760007408e-05
/home/allnutt.t/db/ublast/all_genomes//Vigna_radiata.fasta	2.59556905603e-05
/home/allnutt.t/db/ublast/all_genomes//Anopheles_gambiae.fasta	2.59354075187e-05
