# Supplementary material for: Expanding the taxonomic range in the fecal metagenome
Source: BMC Bioinformatics. 2021 Jun 9;22:312. doi: 10.1186/s12859-021-04212-6 (PMC8188691; doi:10.1186/s12859-021-04212-6)
Supplement: Supplementary file 1 — Additional file 1. File containing all scripts and information for benchmarking simulations. This information is also available at the link: https://github.com/theo-allnutt-bioinformatics/Allnutt_etal_2020_expanding_the_taxonomic. [file 12859_2021_4212_MOESM1_ESM.zip › Allnutt_etal_2020_expanding_the_taxonomic-main/sim_abund/sim6.abund]

/home/allnutt.t/db/ublast/all_genomes//Thiobacillus_denitrificans.fasta	0.0744597355437
/home/allnutt.t/db/ublast/all_genomes//Parascardovia_denticolens.fasta	0.0605466491372
/home/allnutt.t/db/ublast/all_genomes//Acinetobacter_tandoii.fasta	0.0505564712012
/home/allnutt.t/db/ublast/all_genomes//Magnetococcus_marinus.fasta	0.0430884265241
/home/allnutt.t/db/ublast/all_genomes//Emcibacter_congregatus.fasta	0.0373271466077
/home/allnutt.t/db/ublast/all_genomes//Burkholderia_gladioli.fasta	0.0327685808909
/home/allnutt.t/db/ublast/all_genomes//Salegentibacter_sp.fasta	0.0290858206383
/home/allnutt.t/db/ublast/all_genomes//Corynebacterium_cystitidis.fasta	0.0260583753739
/home/allnutt.t/db/ublast/all_genomes//Celeribacter_manganoxidans.fasta	0.0235326014109
/home/allnutt.t/db/ublast/all_genomes//Natrialba_magadii.fasta	0.0213984417416
/home/allnutt.t/db/ublast/all_genomes//Arachidicoccus_sp.fasta	0.0195751752105
/home/allnutt.t/db/ublast/all_genomes//Candidatus_Nasuia.fasta	0.0180023712415
/home/allnutt.t/db/ublast/all_genomes//Staphylococcus_caprae.fasta	0.0166339706619
/home/allnutt.t/db/ublast/all_genomes//Thauera_chlorobenzoica.fasta	0.0154343076527
/home/allnutt.t/db/ublast/all_genomes//Parachlamydia_acanthamoebae.fasta	0.0143753728041
/home/allnutt.t/db/ublast/all_genomes//Lactobacillus_jensenii.fasta	0.0134348904574
/home/allnutt.t/db/ublast/all_genomes//Clostridium_lentocellum.fasta	0.0125949427073
/home/allnutt.t/db/ublast/all_genomes//Aeromicrobium_erythreum.fasta	0.011840968028
/home/allnutt.t/db/ublast/all_genomes//Pyrococcus_sp.fasta	0.0111610214243
/home/allnutt.t/db/ublast/all_genomes//Methanothermobacter_marburgensis.fasta	0.0105452202437
/home/allnutt.t/db/ublast/all_genomes//Rhizobium_acidisoli.fasta	0.00998532382237
/home/allnutt.t/db/ublast/all_genomes//Pyrobaculum_arsenaticum.fasta	0.00947441095864
/home/allnutt.t/db/ublast/all_genomes//Paraburkholderia_terricola.fasta	0.00900662981824
/home/allnutt.t/db/ublast/all_genomes//[Clostridium]_scindens.fasta	0.00857700210398
/home/allnutt.t/db/ublast/all_genomes//Yersinia_kristensenii.fasta	0.00818126832464
/home/allnutt.t/db/ublast/all_genomes//Mycobacterium_stephanolepidis.fasta	0.00781576450824
/home/allnutt.t/db/ublast/all_genomes//Sporosarcina_sp.fasta	0.00747732319971
/home/allnutt.t/db/ublast/all_genomes//Comamonas_kerstersii.fasta	0.00716319337819
/home/allnutt.t/db/ublast/all_genomes//Vulcanisaeta_distributa.fasta	0.00687097523526
/home/allnutt.t/db/ublast/all_genomes//Halioglobus_pacificus.fasta	0.00659856671595
/home/allnutt.t/db/ublast/all_genomes//Archaeoglobus_veneficus.fasta	0.00634411943725
/home/allnutt.t/db/ublast/all_genomes//[Bacillus]_selenitireducens.fasta	0.00610600213309
/home/allnutt.t/db/ublast/all_genomes//Ruminococcus_albus.fasta	0.00588277017891
/home/allnutt.t/db/ublast/all_genomes//Hydrogenobacter_thermophilus.fasta	0.00567314005645
/home/allnutt.t/db/ublast/all_genomes//Echinicola_rosea.fasta	0.00547596785585
/home/allnutt.t/db/ublast/all_genomes//Moorea_producens.fasta	0.00529023109491
/home/allnutt.t/db/ublast/all_genomes//Mycobacterium_neoaurum.fasta	0.00511501327764
/home/allnutt.t/db/ublast/all_genomes//Brachyspira_pilosicoli.fasta	0.00494949072612
/home/allnutt.t/db/ublast/all_genomes//Rhodococcus_erythropolis.fasta	0.00479292130725
/home/allnutt.t/db/ublast/all_genomes//Burkholderia_latens.fasta	0.00464463474622
/home/allnutt.t/db/ublast/all_genomes//Chelativorans_sp.fasta	0.00450402427408
/home/allnutt.t/db/ublast/all_genomes//Chromobacterium_vaccinii.fasta	0.00437053940138
/home/allnutt.t/db/ublast/all_genomes//Staphylococcus_pettenkoferi.fasta	0.00424367964609
/home/allnutt.t/db/ublast/all_genomes//Echinicola_strongylocentroti.fasta	0.00412298907298
/home/allnutt.t/db/ublast/all_genomes//Caulobacter_henricii.fasta	0.00400805152557
/home/allnutt.t/db/ublast/all_genomes//Lactobacillus_parabuchneri.fasta	0.00389848645102
/home/allnutt.t/db/ublast/all_genomes//Acinetobacter_wuhouensis.fasta	0.00379394523436
/home/allnutt.t/db/ublast/all_genomes//Atopobium_parvulum.fasta	0.00369410797162
/home/allnutt.t/db/ublast/all_genomes//Agarilytica_rhodophyticola.fasta	0.00359868062209
/home/allnutt.t/db/ublast/all_genomes//Micrococcus_luteus.fasta	0.00350739248933
/home/allnutt.t/db/ublast/all_genomes//Mesoplasma_coleopterae.fasta	0.00341999398767
/home/allnutt.t/db/ublast/all_genomes//Cupriavidus_metallidurans.fasta	0.00333625465752
/home/allnutt.t/db/ublast/all_genomes//Desulfovibrio_sp.fasta	0.00325596139805
/home/allnutt.t/db/ublast/all_genomes//Streptomyces_bingchenggensis.fasta	0.00317891688999
/home/allnutt.t/db/ublast/all_genomes//Pseudarthrobacter_sulfonivorans.fasta	0.00310493818556
/home/allnutt.t/db/ublast/all_genomes//Frateuria_aurantia.fasta	0.00303385544515
/home/allnutt.t/db/ublast/all_genomes//Plantibacter_sp.fasta	0.00296551080357
/home/allnutt.t/db/ublast/all_genomes//Prosthecochloris_aestuarii.fasta	0.00289975735056
/home/allnutt.t/db/ublast/all_genomes//Yersinia_enterocolitica.fasta	0.00283645821262
/home/allnutt.t/db/ublast/all_genomes//Streptomyces_coelicolor.fasta	0.00277548572465
/home/allnutt.t/db/ublast/all_genomes//Achromobacter_xylosoxidans.fasta	0.0027167206813
/home/allnutt.t/db/ublast/all_genomes//Thermus_aquaticus.fasta	0.00266005165942
/home/allnutt.t/db/ublast/all_genomes//Singulisphaera_acidiphila.fasta	0.0026053744039
/home/allnutt.t/db/ublast/all_genomes//Mycobacterium_leprae.fasta	0.00255259127005
/home/allnutt.t/db/ublast/all_genomes//Treponema_paraluiscuniculi.fasta	0.00250161071666
/home/allnutt.t/db/ublast/all_genomes//[Brevibacterium]_flavum.fasta	0.00245234684456
/home/allnutt.t/db/ublast/all_genomes//Kitasatospora_aureofaciens.fasta	0.00240471897583
/home/allnutt.t/db/ublast/all_genomes//Lonsdalea_britannica.fasta	0.00235865126976
/home/allnutt.t/db/ublast/all_genomes//Brachybacterium_faecium.fasta	0.00231407237181
/home/allnutt.t/db/ublast/all_genomes//Klebsiella_quasivariicola.fasta	0.0022709150924
/home/allnutt.t/db/ublast/all_genomes//Fervidobacterium_nodosum.fasta	0.00222911611249
/home/allnutt.t/db/ublast/all_genomes//Limnohabitans_sp.fasta	0.00218861571361
/home/allnutt.t/db/ublast/all_genomes//Natrinema_pallidum.fasta	0.00214935752988
/home/allnutt.t/db/ublast/all_genomes//Methanobacterium_paludis.fasta	0.00211128831997
/home/allnutt.t/db/ublast/all_genomes//Acetobacter_aceti.fasta	0.0020743577573
/home/allnutt.t/db/ublast/all_genomes//Chryseobacterium_joostei.fasta	0.00203851823662
/home/allnutt.t/db/ublast/all_genomes//Methylobacterium_sp.fasta	0.00200372469572
/home/allnutt.t/db/ublast/all_genomes//Thermincola_potens.fasta	0.00196993445072
/home/allnutt.t/db/ublast/all_genomes//Niabella_soli.fasta	0.00193710704392
/home/allnutt.t/db/ublast/all_genomes//Actinosynnema_mirum.fasta	0.00190520410303
/home/allnutt.t/db/ublast/all_genomes//Bacillus_lentus.fasta	0.00187418921078
/home/allnutt.t/db/ublast/all_genomes//Fuerstia_marisgermanicae.fasta	0.00184402778418
/home/allnutt.t/db/ublast/all_genomes//Shewanella_putrefaciens.fasta	0.00181468696238
/home/allnutt.t/db/ublast/all_genomes//Mycobacterium_dioxanotrophicus.fasta	0.00178613550269
/home/allnutt.t/db/ublast/all_genomes//Phytobacter_sp.fasta	0.00175834368389
/home/allnutt.t/db/ublast/all_genomes//Actinosynnema_pretiosum.fasta	0.00173128321631
/home/allnutt.t/db/ublast/all_genomes//Microbulbifer_sp.fasta	0.00170492715816
/home/allnutt.t/db/ublast/all_genomes//Escherichia_coli.fasta	0.00167924983759
/home/allnutt.t/db/ublast/all_genomes//Bartonella_sp.fasta	0.00165422678004
/home/allnutt.t/db/ublast/all_genomes//Legionella_sainthelensi.fasta	0.00162983464041
/home/allnutt.t/db/ublast/all_genomes//Corynebacterium_callunae.fasta	0.00160605113981
/home/allnutt.t/db/ublast/all_genomes//Candidatus_Midichloria.fasta	0.00158285500645
/home/allnutt.t/db/ublast/all_genomes//Glutamicibacter_halophytocola.fasta	0.0015602259203
/home/allnutt.t/db/ublast/all_genomes//Thermoanaerobacter_italicus.fasta	0.00153814446141
/home/allnutt.t/db/ublast/all_genomes//Acinetobacter_johnsonii.fasta	0.00151659206149
/home/allnutt.t/db/ublast/all_genomes//Corynebacterium_crudilactis.fasta	0.00149555095851
/home/allnutt.t/db/ublast/all_genomes//Desulfovibrio_fairfieldensis.fasta	0.00147500415418
/home/allnutt.t/db/ublast/all_genomes//Candidatus_Dependentiae.fasta	0.00145493537409
/home/allnutt.t/db/ublast/all_genomes//Cetia_pacifica.fasta	0.00143532903017
/home/allnutt.t/db/ublast/all_genomes//Agarivorans_gilvus.fasta	0.0014161701856
/home/allnutt.t/db/ublast/all_genomes//Geminocystis_sp.fasta	0.00139744452168
/home/allnutt.t/db/ublast/all_genomes//Spiroplasma_turonicum.fasta	0.00137913830681
/home/allnutt.t/db/ublast/all_genomes//Treponema_primitia.fasta	0.00136123836714
/home/allnutt.t/db/ublast/all_genomes//Ignicoccus_islandicus.fasta	0.0013437320591
/home/allnutt.t/db/ublast/all_genomes//Nocardia_sp.fasta	0.00132660724344
/home/allnutt.t/db/ublast/all_genomes//Marinobacter_sp.fasta	0.00130985226073
/home/allnutt.t/db/ublast/all_genomes//Ruegeria_sp.fasta	0.00129345590836
/home/allnutt.t/db/ublast/all_genomes//Pseudarthrobacter_chlorophenolicus.fasta	0.00127740741873
/home/allnutt.t/db/ublast/all_genomes//Rufibacter_sp.fasta	0.00126169643872
/home/allnutt.t/db/ublast/all_genomes//Gordonia_phthalatica.fasta	0.00124631301029
/home/allnutt.t/db/ublast/all_genomes//Pyrococcus_furiosus.fasta	0.00123124755215
/home/allnutt.t/db/ublast/all_genomes//Sulfuricurvum_kujiense.fasta	0.00121649084241
/home/allnutt.t/db/ublast/all_genomes//Collinsella_aerofaciens.fasta	0.00120203400217
/home/allnutt.t/db/ublast/all_genomes//Halophilic_archaeon.fasta	0.00118786848002
/home/allnutt.t/db/ublast/all_genomes//Carnobacterium_maltaromaticum.fasta	0.00117398603735
/home/allnutt.t/db/ublast/all_genomes//Paenisporosarcina_sp.fasta	0.0011603787344
/home/allnutt.t/db/ublast/all_genomes//Acidovorax_sp.fasta	0.00114703891709
/home/allnutt.t/db/ublast/all_genomes//Methanoculleus_sp.fasta	0.0011339592045
/home/allnutt.t/db/ublast/all_genomes//Morganella_morganii.fasta	0.00112113247703
/home/allnutt.t/db/ublast/all_genomes//Chlamydia_abortus.fasta	0.00110855186511
/home/allnutt.t/db/ublast/all_genomes//Vibrio_aphrogenes.fasta	0.00109621073851
/home/allnutt.t/db/ublast/all_genomes//Microbacterium_hominis.fasta	0.00108410269624
/home/allnutt.t/db/ublast/all_genomes//Microbacterium_oxydans.fasta	0.00107222155683
/home/allnutt.t/db/ublast/all_genomes//Bacillus_anthracis.fasta	0.00106056134923
/home/allnutt.t/db/ublast/all_genomes//Nitrosococcus_halophilus.fasta	0.00104911630405
/home/allnutt.t/db/ublast/all_genomes//Salinicola_tamaricis.fasta	0.00103788084528
/home/allnutt.t/db/ublast/all_genomes//Chloroflexus_aurantiacus.fasta	0.0010268495824
/home/allnutt.t/db/ublast/all_genomes//Bartonella_elizabethae.fasta	0.00101601730285
/home/allnutt.t/db/ublast/all_genomes//Gryllotalpicola_sp.fasta	0.00100537896493
/home/allnutt.t/db/ublast/all_genomes//Glaciecola_sp.fasta	0.000994929690887
/home/allnutt.t/db/ublast/all_genomes//Lactobacillus_helveticus.fasta	0.000984664760519
/home/allnutt.t/db/ublast/all_genomes//Ardenticatena_sp.fasta	0.000974579604913
/home/allnutt.t/db/ublast/all_genomes//Roseburia_hominis.fasta	0.000964669800564
/home/allnutt.t/db/ublast/all_genomes//Lactobacillus_backii.fasta	0.000954931063733
/home/allnutt.t/db/ublast/all_genomes//Marichromatium_purpuratum.fasta	0.000945359245072
/home/allnutt.t/db/ublast/all_genomes//Psychrobacter_urativorans.fasta	0.000935950324481
/home/allnutt.t/db/ublast/all_genomes//Rhodoferax_saidenbachensis.fasta	0.00092670040621
/home/allnutt.t/db/ublast/all_genomes//Xanthomonas_campestris.fasta	0.00091760571417
/home/allnutt.t/db/ublast/all_genomes//Bacillus_kochii.fasta	0.000908662587455
/home/allnutt.t/db/ublast/all_genomes//Prochlorococcus_sp.fasta	0.000899867476062
/home/allnutt.t/db/ublast/all_genomes//Nitratifractor_salsuginis.fasta	0.000891216936796
/home/allnutt.t/db/ublast/all_genomes//Vampirococcus_sp.fasta	0.000882707629357
/home/allnutt.t/db/ublast/all_genomes//Streptomyces_niveus.fasta	0.000874336312591
/home/allnutt.t/db/ublast/all_genomes//Pasteurella_dagmatis.fasta	0.000866099840903
/home/allnutt.t/db/ublast/all_genomes//Mycoplasma_parvum.fasta	0.000857995160826
/home/allnutt.t/db/ublast/all_genomes//Taylorella_equigenitalis.fasta	0.00085001930773
/home/allnutt.t/db/ublast/all_genomes//Pannonibacter_phragmitetus.fasta	0.000842169402675
/home/allnutt.t/db/ublast/all_genomes//Weissella_ceti.fasta	0.00083444264939
/home/allnutt.t/db/ublast/all_genomes//Candidatus_Kuenenia.fasta	0.000826836331378
/home/allnutt.t/db/ublast/all_genomes//Granulosicoccus_antarcticus.fasta	0.000819347809146
/home/allnutt.t/db/ublast/all_genomes//Capnocytophaga_sp.fasta	0.000811974517542
/home/allnutt.t/db/ublast/all_genomes//Polymorphum_gilvum.fasta	0.0008047139632
/home/allnutt.t/db/ublast/all_genomes//Candidatus_Izimaplasma.fasta	0.000797563722097
/home/allnutt.t/db/ublast/all_genomes//Listeria_ivanovii.fasta	0.000790521437196
/home/allnutt.t/db/ublast/all_genomes//Altererythrobacter_marensis.fasta	0.000783584816193
/home/allnutt.t/db/ublast/all_genomes//Aequorivita_sublithincola.fasta	0.000776751629346
/home/allnutt.t/db/ublast/all_genomes//Qipengyuania_sediminis.fasta	0.000770019707397
/home/allnutt.t/db/ublast/all_genomes//Cuniculiplasma_divulgatum.fasta	0.000763386939569
/home/allnutt.t/db/ublast/all_genomes//Halorhabdus_tiamatea.fasta	0.000756851271643
/home/allnutt.t/db/ublast/all_genomes//Tamlana_sp.fasta	0.000750410704114
/home/allnutt.t/db/ublast/all_genomes//Bordetella_pseudohinzii.fasta	0.000744063290408
/home/allnutt.t/db/ublast/all_genomes//Bifidobacterium_gallinarum.fasta	0.000737807135178
/home/allnutt.t/db/ublast/all_genomes//Liberibacter_crescens.fasta	0.000731640392657
/home/allnutt.t/db/ublast/all_genomes//Megasphaera_hexanoica.fasta	0.000725561265078
/home/allnutt.t/db/ublast/all_genomes//Chlorobium_phaeobacteroides.fasta	0.000719568001152
/home/allnutt.t/db/ublast/all_genomes//Weissella_soli.fasta	0.000713658894599
/home/allnutt.t/db/ublast/all_genomes//Thauera_aromatica.fasta	0.000707832282743
/home/allnutt.t/db/ublast/all_genomes//Pseudomonas_monteilii.fasta	0.000702086545145
/home/allnutt.t/db/ublast/all_genomes//Acinetobacter_nosocomialis.fasta	0.000696420102302
/home/allnutt.t/db/ublast/all_genomes//Campylobacter_concisus.fasta	0.000690831414381
/home/allnutt.t/db/ublast/all_genomes//Sphingobium_fuliginis.fasta	0.000685318980004
/home/allnutt.t/db/ublast/all_genomes//Bacteroides_fragilis.fasta	0.000679881335077
/home/allnutt.t/db/ublast/all_genomes//Spirosoma_montaniterrae.fasta	0.000674517051663
/home/allnutt.t/db/ublast/all_genomes//Kocuria_rhizophila.fasta	0.000669224736887
/home/allnutt.t/db/ublast/all_genomes//Lacinutrix_sp.fasta	0.000664003031891
/home/allnutt.t/db/ublast/all_genomes//Marinobacterium_aestuarii.fasta	0.000658850610817
/home/allnutt.t/db/ublast/all_genomes//Arcobacter_pacificus.fasta	0.000653766179831
/home/allnutt.t/db/ublast/all_genomes//Staphylococcus_simulans.fasta	0.000648748476179
/home/allnutt.t/db/ublast/all_genomes//Eubacterium_maltosivorans.fasta	0.000643796267275
/home/allnutt.t/db/ublast/all_genomes//Entomoplasma_melaleucae.fasta	0.000638908349822
/home/allnutt.t/db/ublast/all_genomes//Clostridium_tetani.fasta	0.000634083548965
/home/allnutt.t/db/ublast/all_genomes//Mannheimia_haemolytica.fasta	0.000629320717466
/home/allnutt.t/db/ublast/all_genomes//Staphylococcus_felis.fasta	0.000624618734917
/home/allnutt.t/db/ublast/all_genomes//Candidatus_Methanoplasma.fasta	0.000619976506968
/home/allnutt.t/db/ublast/all_genomes//Ruegeria_pomeroyi.fasta	0.000615392964596
/home/allnutt.t/db/ublast/all_genomes//Staphylococcus_xylosus.fasta	0.00061086706338
/home/allnutt.t/db/ublast/all_genomes//Shewanella_bicestrii.fasta	0.000606397782818
/home/allnutt.t/db/ublast/all_genomes//Marinomonas_mediterranea.fasta	0.000601984125653
/home/allnutt.t/db/ublast/all_genomes//Deferribacter_desulfuricans.fasta	0.00059762511723
/home/allnutt.t/db/ublast/all_genomes//Bosea_vaviloviae.fasta	0.000593319804871
/home/allnutt.t/db/ublast/all_genomes//Mycobacterium_smegmatis.fasta	0.000589067257265
/home/allnutt.t/db/ublast/all_genomes//Sphingobacterium_psychroaquaticum.fasta	0.000584866563891
/home/allnutt.t/db/ublast/all_genomes//Blattabacterium_sp.fasta	0.000580716834445
/home/allnutt.t/db/ublast/all_genomes//Indioceanicola_profundi.fasta	0.000576617198294
/home/allnutt.t/db/ublast/all_genomes//Campylobacter_insulaenigrae.fasta	0.000572566803948
/home/allnutt.t/db/ublast/all_genomes//Psychroserpens_sp.fasta	0.000568564818543
/home/allnutt.t/db/ublast/all_genomes//Lentibacillus_amyloliquefaciens.fasta	0.000564610427344
/home/allnutt.t/db/ublast/all_genomes//Enterococcus_cecorum.fasta	0.000560702833264
/home/allnutt.t/db/ublast/all_genomes//Herbaspirillum_rubrisubalbicans.fasta	0.000556841256397
/home/allnutt.t/db/ublast/all_genomes//Kingella_kingae.fasta	0.000553024933569
/home/allnutt.t/db/ublast/all_genomes//Paenibacillus_swuensis.fasta	0.000549253117892
/home/allnutt.t/db/ublast/all_genomes//Bacteroides_zoogleoformans.fasta	0.000545525078349
/home/allnutt.t/db/ublast/all_genomes//Capnocytophaga_gingivalis.fasta	0.000541840099374
/home/allnutt.t/db/ublast/all_genomes//Porphyromonadaceae_bacterium.fasta	0.00053819748046
/home/allnutt.t/db/ublast/all_genomes//Turicibacter_sp.fasta	0.000534596535767
/home/allnutt.t/db/ublast/all_genomes//Caldicellulosiruptor_hydrothermalis.fasta	0.00053103659375
/home/allnutt.t/db/ublast/all_genomes//Chryseobacterium_taklimakanense.fasta	0.000527516996794
/home/allnutt.t/db/ublast/all_genomes//Marinomonas_sp.fasta	0.000524037100863
/home/allnutt.t/db/ublast/all_genomes//Antarcticibacterium_flavum.fasta	0.000520596275152
/home/allnutt.t/db/ublast/all_genomes//Lactobacillus_mucosae.fasta	0.000517193901764
/home/allnutt.t/db/ublast/all_genomes//Lysobacter_gummosus.fasta	0.000513829375379
/home/allnutt.t/db/ublast/all_genomes//Haemophilus_sp.fasta	0.000510502102947
/home/allnutt.t/db/ublast/all_genomes//Thalassococcus_sp.fasta	0.000507211503381
/home/allnutt.t/db/ublast/all_genomes//Thermotoga_neapolitana.fasta	0.000503957007263
/home/allnutt.t/db/ublast/all_genomes//Edwardsiella_anguillarum.fasta	0.000500738056561
/home/allnutt.t/db/ublast/all_genomes//Clostridium_taeniosporum.fasta	0.000497554104345
/home/allnutt.t/db/ublast/all_genomes//Archaeoglobus_sulfaticallidus.fasta	0.000494404614523
/home/allnutt.t/db/ublast/all_genomes//Lactobacillus_paragasseri.fasta	0.000491289061575
/home/allnutt.t/db/ublast/all_genomes//Rhodococcus_fascians.fasta	0.000488206930299
/home/allnutt.t/db/ublast/all_genomes//Paraprevotella_xylaniphila.fasta	0.000485157715565
/home/allnutt.t/db/ublast/all_genomes//Cronobacter_sakazakii.fasta	0.000482140922075
/home/allnutt.t/db/ublast/all_genomes//Chryseobacterium_bernardetii.fasta	0.000479156064125
/home/allnutt.t/db/ublast/all_genomes//Luteimonas_sp.fasta	0.000476202665382
/home/allnutt.t/db/ublast/all_genomes//Virgibacillus_necropolis.fasta	0.000473280258664
/home/allnutt.t/db/ublast/all_genomes//Nonlabens_sp.fasta	0.00047038838572
/home/allnutt.t/db/ublast/all_genomes//Pragia_sp.fasta	0.000467526597027
/home/allnutt.t/db/ublast/all_genomes//Sodalis_endosymbiont.fasta	0.000464694451585
/home/allnutt.t/db/ublast/all_genomes//Mycoplasma_anatis.fasta	0.000461891516717
/home/allnutt.t/db/ublast/all_genomes//Ruminococcaceae_bacterium.fasta	0.000459117367881
/home/allnutt.t/db/ublast/all_genomes//Comamonas_thiooxydans,.fasta	0.000456371588482
/home/allnutt.t/db/ublast/all_genomes//Sedimentisphaera_cyanobacteriorum.fasta	0.000453653769689
/home/allnutt.t/db/ublast/all_genomes//Methanosphaera_sp.fasta	0.000450963510258
/home/allnutt.t/db/ublast/all_genomes//Thalassospira_xiamenensis.fasta	0.000448300416364
/home/allnutt.t/db/ublast/all_genomes//Bacillus_weihaiensis.fasta	0.000445664101427
/home/allnutt.t/db/ublast/all_genomes//Enterococcus_hirae.fasta	0.000443054185955
/home/allnutt.t/db/ublast/all_genomes//Halomonas_beimenensis.fasta	0.000440470297382
/home/allnutt.t/db/ublast/all_genomes//Sphingomonas_paucimobilis.fasta	0.000437912069914
/home/allnutt.t/db/ublast/all_genomes//Caldimicrobium_thiodismutans.fasta	0.00043537914438
/home/allnutt.t/db/ublast/all_genomes//Acidothermus_cellulolyticus.fasta	0.000432871168084
/home/allnutt.t/db/ublast/all_genomes//Candidatus_Planktophila.fasta	0.000430387794662
/home/allnutt.t/db/ublast/all_genomes//Acidobacteriaceae_bacterium.fasta	0.000427928683946
/home/allnutt.t/db/ublast/all_genomes//Bacillus_filamentosus.fasta	0.000425493501824
/home/allnutt.t/db/ublast/all_genomes//Swingsia_sp.fasta	0.000423081920112
/home/allnutt.t/db/ublast/all_genomes//Boseongicola_sp.fasta	0.000420693616425
/home/allnutt.t/db/ublast/all_genomes//Deinococcus_puniceus.fasta	0.000418328274051
/home/allnutt.t/db/ublast/all_genomes//Sulfuritalea_hydrogenivorans.fasta	0.000415985581827
/home/allnutt.t/db/ublast/all_genomes//Spiroplasma_sabaudiense.fasta	0.000413665234024
/home/allnutt.t/db/ublast/all_genomes//Pseudomonas_antarctica.fasta	0.00041136693023
/home/allnutt.t/db/ublast/all_genomes//Methyloceanibacter_sp.fasta	0.000409090375234
/home/allnutt.t/db/ublast/all_genomes//Roseiflexus_sp.fasta	0.000406835278921
/home/allnutt.t/db/ublast/all_genomes//Thiomonas_intermedia.fasta	0.00040460135616
/home/allnutt.t/db/ublast/all_genomes//Hirschia_baltica.fasta	0.000402388326702
/home/allnutt.t/db/ublast/all_genomes//[Eubacterium]_rectale.fasta	0.000400195915075
/home/allnutt.t/db/ublast/all_genomes//Desulfoglaeba_alkanexedens.fasta	0.00039802385049
/home/allnutt.t/db/ublast/all_genomes//Phascolarctobacterium_faecium.fasta	0.000395871866736
/home/allnutt.t/db/ublast/all_genomes//Variibacter_gotjawalensis.fasta	0.000393739702094
/home/allnutt.t/db/ublast/all_genomes//Streptococcus_parasanguinis.fasta	0.000391627099237
/home/allnutt.t/db/ublast/all_genomes//Sulfurospirillum_multivorans.fasta	0.000389533805143
/home/allnutt.t/db/ublast/all_genomes//Thermoanaerobacterium_thermosaccharolyticum.fasta	0.000387459571008
/home/allnutt.t/db/ublast/all_genomes//Gemmata_obscuriglobus.fasta	0.000385404152158
/home/allnutt.t/db/ublast/all_genomes//Bacillus_simplex.fasta	0.000383367307967
/home/allnutt.t/db/ublast/all_genomes//Microbacterium_foliorum.fasta	0.000381348801774
/home/allnutt.t/db/ublast/all_genomes//Gordonia_alkanivorans.fasta	0.000379348400803
/home/allnutt.t/db/ublast/all_genomes//Enterobacter_roggenkampii.fasta	0.000377365876085
/home/allnutt.t/db/ublast/all_genomes//Rickettsia_australis.fasta	0.000375401002384
/home/allnutt.t/db/ublast/all_genomes//Deinococcus_radiodurans.fasta	0.000373453558119
/home/allnutt.t/db/ublast/all_genomes//Sphingobium_japonicum.fasta	0.000371523325296
/home/allnutt.t/db/ublast/all_genomes//Mycoplasma_bovis.fasta	0.000369610089431
/home/allnutt.t/db/ublast/all_genomes//Leifsonia_xyli.fasta	0.000367713639488
/home/allnutt.t/db/ublast/all_genomes//Mycoplasma_cynos.fasta	0.000365833767805
/home/allnutt.t/db/ublast/all_genomes//Kiritimatiella_glycovorans.fasta	0.000363970270033
/home/allnutt.t/db/ublast/all_genomes//Pseudomonas_veronii.fasta	0.000362122945066
/home/allnutt.t/db/ublast/all_genomes//Gallaecimonas_sp.fasta	0.000360291594984
/home/allnutt.t/db/ublast/all_genomes//Marinithermus_hydrothermalis.fasta	0.000358476024988
/home/allnutt.t/db/ublast/all_genomes//Caldicellulosiruptor_kronotskyensis.fasta	0.000356676043339
/home/allnutt.t/db/ublast/all_genomes//Blastococcus_saxobsidens.fasta	0.000354891461301
/home/allnutt.t/db/ublast/all_genomes//Campylobacter_jejuni.fasta	0.000353122093085
/home/allnutt.t/db/ublast/all_genomes//Xenorhabdus_hominickii.fasta	0.000351367755788
/home/allnutt.t/db/ublast/all_genomes//Sinorhizobium_sp.fasta	0.000349628269342
/home/allnutt.t/db/ublast/all_genomes//Sanguibacter_keddieii.fasta	0.000347903456461
/home/allnutt.t/db/ublast/all_genomes//Candidatus_Riesia.fasta	0.000346193142584
/home/allnutt.t/db/ublast/all_genomes//Haematobacter_massiliensis.fasta	0.000344497155828
/home/allnutt.t/db/ublast/all_genomes//Streptococcus_sanguinis.fasta	0.000342815326937
/home/allnutt.t/db/ublast/all_genomes//Paenibacillus_kribbensis.fasta	0.00034114748923
/home/allnutt.t/db/ublast/all_genomes//Streptomyces_spongiicola.fasta	0.000339493478558
/home/allnutt.t/db/ublast/all_genomes//Amycolatopsis_keratiniphila.fasta	0.000337853133252
/home/allnutt.t/db/ublast/all_genomes//Acetobacter_orientalis.fasta	0.000336226294081
/home/allnutt.t/db/ublast/all_genomes//Thermovirga_lienii.fasta	0.000334612804205
/home/allnutt.t/db/ublast/all_genomes//Dehalococcoides_mccartyi.fasta	0.000333012509131
/home/allnutt.t/db/ublast/all_genomes//Burkholderia_cenocepacia.fasta	0.000331425256671
/home/allnutt.t/db/ublast/all_genomes//Mycoplasma_flocculare.fasta	0.000329850896901
/home/allnutt.t/db/ublast/all_genomes//Gardnerella_vaginalis.fasta	0.000328289282117
/home/allnutt.t/db/ublast/all_genomes//Sphingobacterium_mizutaii.fasta	0.000326740266796
/home/allnutt.t/db/ublast/all_genomes//Arenibacter_algicola.fasta	0.000325203707559
/home/allnutt.t/db/ublast/all_genomes//Halioglobus_japonicus.fasta	0.000323679463128
/home/allnutt.t/db/ublast/all_genomes//Martelella_sp.fasta	0.000322167394291
/home/allnutt.t/db/ublast/all_genomes//Methylomonas_koyamae.fasta	0.000320667363865
/home/allnutt.t/db/ublast/all_genomes//Pyrobaculum_islandicum.fasta	0.000319179236661
/home/allnutt.t/db/ublast/all_genomes//Streptomyces_lunaelactis.fasta	0.000317702879444
/home/allnutt.t/db/ublast/all_genomes//Dehalogenimonas_lykanthroporepellens.fasta	0.000316238160905
/home/allnutt.t/db/ublast/all_genomes//Gordonia_bronchialis.fasta	0.000314784951621
/home/allnutt.t/db/ublast/all_genomes//Staphylococcus_warneri.fasta	0.000313343124025
/home/allnutt.t/db/ublast/all_genomes//Aerococcus_urinae.fasta	0.000311912552372
/home/allnutt.t/db/ublast/all_genomes//Fibrella_sp.fasta	0.000310493112711
/home/allnutt.t/db/ublast/all_genomes//Simonsiella_muelleri.fasta	0.000309084682848
/home/allnutt.t/db/ublast/all_genomes//Mariprofundus_aestuarium.fasta	0.000307687142318
/home/allnutt.t/db/ublast/all_genomes//Listeria_welshimeri.fasta	0.000306300372356
/home/allnutt.t/db/ublast/all_genomes//Brevundimonas_vancanneytii.fasta	0.000304924255869
/home/allnutt.t/db/ublast/all_genomes//Pandoraea_pnomenusa.fasta	0.000303558677402
/home/allnutt.t/db/ublast/all_genomes//Sphingosinicella_sp.fasta	0.000302203523116
/home/allnutt.t/db/ublast/all_genomes//Olleya_aquimaris.fasta	0.000300858680754
/home/allnutt.t/db/ublast/all_genomes//Acidovorax_ebreus.fasta	0.000299524039621
/home/allnutt.t/db/ublast/all_genomes//Thermococcus_profundus.fasta	0.000298199490553
/home/allnutt.t/db/ublast/all_genomes//Anoxybacter_fermentans.fasta	0.000296884925892
/home/allnutt.t/db/ublast/all_genomes//Pseudomonas_kribbensis.fasta	0.000295580239461
/home/allnutt.t/db/ublast/all_genomes//Bacillus_cereus.fasta	0.000294285326537
/home/allnutt.t/db/ublast/all_genomes//Butyricimonas_sp.fasta	0.000293000083831
/home/allnutt.t/db/ublast/all_genomes//Mycobacterium_shigaense.fasta	0.000291724409461
/home/allnutt.t/db/ublast/all_genomes//Mycoplasma_phocirhinis.fasta	0.000290458202927
/home/allnutt.t/db/ublast/all_genomes//Allochromatium_vinosum.fasta	0.000289201365094
/home/allnutt.t/db/ublast/all_genomes//Desulfotomaculum_nigrificans.fasta	0.00028795379816
/home/allnutt.t/db/ublast/all_genomes//Methylophaga_nitratireducenticrescens.fasta	0.000286715405645
/home/allnutt.t/db/ublast/all_genomes//Spiroplasma_culicicola.fasta	0.00028548609236
/home/allnutt.t/db/ublast/all_genomes//Paludibacter_propionicigenes.fasta	0.000284265764391
/home/allnutt.t/db/ublast/all_genomes//Variovorax_boronicumulans.fasta	0.000283054329076
/home/allnutt.t/db/ublast/all_genomes//Roseobacter_litoralis.fasta	0.000281851694986
/home/allnutt.t/db/ublast/all_genomes//Sutterella_megalosphaeroides.fasta	0.000280657771903
/home/allnutt.t/db/ublast/all_genomes//Streptococcus_suis.fasta	0.000279472470802
/home/allnutt.t/db/ublast/all_genomes//Hafnia_paralvei.fasta	0.000278295703833
/home/allnutt.t/db/ublast/all_genomes//Alteromonas_addita.fasta	0.000277127384296
/home/allnutt.t/db/ublast/all_genomes//Acinetobacter_schindleri.fasta	0.000275967426631
/home/allnutt.t/db/ublast/all_genomes//Solitalea_canadensis.fasta	0.000274815746395
/home/allnutt.t/db/ublast/all_genomes//Caproiciproducens_sp.fasta	0.000273672260241
/home/allnutt.t/db/ublast/all_genomes//Francisella_philomiragia.fasta	0.000272536885909
/home/allnutt.t/db/ublast/all_genomes//Corynebacterium_simulans.fasta	0.000271409542201
/home/allnutt.t/db/ublast/all_genomes//Glutamicibacter_creatinolyticus.fasta	0.000270290148968
/home/allnutt.t/db/ublast/all_genomes//Candidatus_Methanomassiliicoccus.fasta	0.000269178627093
/home/allnutt.t/db/ublast/all_genomes//Kytococcus_sedentarius.fasta	0.000268074898474
/home/allnutt.t/db/ublast/all_genomes//Natronomonas_pharaonis.fasta	0.000266978886007
/home/allnutt.t/db/ublast/all_genomes//Lactobacillus_amylolyticus.fasta	0.000265890513575
/home/allnutt.t/db/ublast/all_genomes//Streptococcus_mutans.fasta	0.000264809706025
/home/allnutt.t/db/ublast/all_genomes//Filimonas_lacunae.fasta	0.000263736389162
/home/allnutt.t/db/ublast/all_genomes//Streptomyces_griseoviridis.fasta	0.000262670489727
/home/allnutt.t/db/ublast/all_genomes//Mycoplasma_hyopneumoniae.fasta	0.000261611935384
/home/allnutt.t/db/ublast/all_genomes//Deer_mastadenovirus.fasta	8.15226512926e-05
/home/allnutt.t/db/ublast/all_genomes//Persicivirga_phage.fasta	8.13792065213e-05
/home/allnutt.t/db/ublast/all_genomes//Common_vole.fasta	8.12361928006e-05
/home/allnutt.t/db/ublast/all_genomes//Euprosterna_elaeasa.fasta	8.10936082997e-05
/home/allnutt.t/db/ublast/all_genomes//Wenzhou_Crab.fasta	8.09514511978e-05
/home/allnutt.t/db/ublast/all_genomes//Chayote_yellow.fasta	8.08097196842e-05
/home/allnutt.t/db/ublast/all_genomes//Premna_leaf.fasta	8.0668411958e-05
/home/allnutt.t/db/ublast/all_genomes//Cherry_virus.fasta	8.05275262281e-05
/home/allnutt.t/db/ublast/all_genomes//Polygonum_ringspot.fasta	8.03870607133e-05
/home/allnutt.t/db/ublast/all_genomes//Lemur_associated.fasta	8.0247013642e-05
/home/allnutt.t/db/ublast/all_genomes//Leucas_zeylanica.fasta	8.01073832524e-05
/home/allnutt.t/db/ublast/all_genomes//Citrus_yellow.fasta	7.99681677921e-05
/home/allnutt.t/db/ublast/all_genomes//Cladosporium_fulvum.fasta	7.98293655184e-05
/home/allnutt.t/db/ublast/all_genomes//Myotis_myotis.fasta	7.9690974698e-05
/home/allnutt.t/db/ublast/all_genomes//Sida_golden.fasta	7.95529936068e-05
/home/allnutt.t/db/ublast/all_genomes//Beihai_rhabdo-like.fasta	7.94154205302e-05
/home/allnutt.t/db/ublast/all_genomes//Tasmanian_aquabirnavirus.fasta	7.9278253763e-05
/home/allnutt.t/db/ublast/all_genomes//Celery_mosaic.fasta	7.9141491609e-05
/home/allnutt.t/db/ublast/all_genomes//Vicia_cryptic.fasta	7.90051323812e-05
/home/allnutt.t/db/ublast/all_genomes//Cavally_virus,.fasta	7.88691744017e-05
/home/allnutt.t/db/ublast/all_genomes//Primnoa_pacifica.fasta	7.87336160016e-05
/home/allnutt.t/db/ublast/all_genomes//Fisavirus_1.fasta	7.85984555211e-05
/home/allnutt.t/db/ublast/all_genomes//Cauliflower_mosaic.fasta	7.8463691309e-05
/home/allnutt.t/db/ublast/all_genomes//Chenopodium_quinoa.fasta	7.83293217234e-05
/home/allnutt.t/db/ublast/all_genomes//Peanut_bud.fasta	7.81953451307e-05
/home/allnutt.t/db/ublast/all_genomes//Diachasmimorpha_longicaudata.fasta	7.80617599064e-05
/home/allnutt.t/db/ublast/all_genomes//Tradescantia_mild.fasta	7.79285644346e-05
/home/allnutt.t/db/ublast/all_genomes//Ferret_parechovirus.fasta	7.77957571078e-05
/home/allnutt.t/db/ublast/all_genomes//Enterovirus_goat.fasta	7.76633363273e-05
/home/allnutt.t/db/ublast/all_genomes//Heliconius_erato.fasta	7.7531300503e-05
/home/allnutt.t/db/ublast/all_genomes//Cotesia_glomerata.fasta	7.73996480528e-05
/home/allnutt.t/db/ublast/all_genomes//Feldmannia_irregularis.fasta	7.72683774035e-05
/home/allnutt.t/db/ublast/all_genomes//Malva_mosaic.fasta	7.713748699e-05
/home/allnutt.t/db/ublast/all_genomes//Sendai_virus.fasta	7.70069752554e-05
/home/allnutt.t/db/ublast/all_genomes//Bos_taurus.fasta	7.68768406513e-05
/home/allnutt.t/db/ublast/all_genomes//Rhinolophus_hildebrandtii.fasta	7.67470816372e-05
/home/allnutt.t/db/ublast/all_genomes//Botrytis_porri.fasta	7.6617696681e-05
/home/allnutt.t/db/ublast/all_genomes//Penicillium_aurantiogriseum.fasta	7.64886842584e-05
/home/allnutt.t/db/ublast/all_genomes//Carrot_red.fasta	7.63600428532e-05
/home/allnutt.t/db/ublast/all_genomes//Leishmania_RNA.fasta	7.62317709575e-05
/home/allnutt.t/db/ublast/all_genomes//Circoviridae_bovine.fasta	7.61038670707e-05
/home/allnutt.t/db/ublast/all_genomes//Artichoke_latent.fasta	7.59763297007e-05
/home/allnutt.t/db/ublast/all_genomes//Urbanus_proteus.fasta	7.58491573628e-05
/home/allnutt.t/db/ublast/all_genomes//Ocimum_basilicum.fasta	7.57223485802e-05
/home/allnutt.t/db/ublast/all_genomes//Circoviridae_1.fasta	7.55959018839e-05
/home/allnutt.t/db/ublast/all_genomes//Calla_lily.fasta	7.54698158124e-05
/home/allnutt.t/db/ublast/all_genomes//Asparagus_virus.fasta	7.5344088912e-05
/home/allnutt.t/db/ublast/all_genomes//Porcine_stool-associated.fasta	7.52187197363e-05
/home/allnutt.t/db/ublast/all_genomes//Sena_Madureira.fasta	7.50937068468e-05
/home/allnutt.t/db/ublast/all_genomes//Deer_papillomavirus,.fasta	7.49690488122e-05
/home/allnutt.t/db/ublast/all_genomes//Bowe_virus.fasta	7.48447442087e-05
/home/allnutt.t/db/ublast/all_genomes//Prospect_Hill.fasta	7.47207916199e-05
/home/allnutt.t/db/ublast/all_genomes//Carp_picornavirus.fasta	7.45971896367e-05
/home/allnutt.t/db/ublast/all_genomes//Cotesia_rubecula.fasta	7.44739368573e-05
/home/allnutt.t/db/ublast/all_genomes//Porcine_circovirus.fasta	7.43510318871e-05
/home/allnutt.t/db/ublast/all_genomes//Wenling_tombus-like.fasta	7.42284733389e-05
/home/allnutt.t/db/ublast/all_genomes//Yata_virus.fasta	7.41062598323e-05
/home/allnutt.t/db/ublast/all_genomes//West_Caucasian.fasta	7.39843899944e-05
/home/allnutt.t/db/ublast/all_genomes//Anjozorobe_hantavirus.fasta	7.38628624589e-05
/home/allnutt.t/db/ublast/all_genomes//Human_coronavirus.fasta	7.37416758669e-05
/home/allnutt.t/db/ublast/all_genomes//Culex_pipiens.fasta	7.36208288664e-05
/home/allnutt.t/db/ublast/all_genomes//Berne_virus.fasta	7.35003201122e-05
/home/allnutt.t/db/ublast/all_genomes//Symphysodon_discus.fasta	7.3380148266e-05
/home/allnutt.t/db/ublast/all_genomes//Kluyvera_phage.fasta	7.32603119965e-05
/home/allnutt.t/db/ublast/all_genomes//Pteropus_associated.fasta	7.3140809979e-05
/home/allnutt.t/db/ublast/all_genomes//Shigella_phage.fasta	7.30216408956e-05
/home/allnutt.t/db/ublast/all_genomes//Culiseta_flavivirus.fasta	7.29028034352e-05
/home/allnutt.t/db/ublast/all_genomes//Chim_virus.fasta	7.27842962934e-05
/home/allnutt.t/db/ublast/all_genomes//Phasey_bean.fasta	7.26661181722e-05
/home/allnutt.t/db/ublast/all_genomes//Roseophage_SIO1.fasta	7.25482677805e-05
/home/allnutt.t/db/ublast/all_genomes//Egaro_virus.fasta	7.24307438335e-05
/home/allnutt.t/db/ublast/all_genomes//Loktanella_phage.fasta	7.2313545053e-05
/home/allnutt.t/db/ublast/all_genomes//Carrot_virus.fasta	7.21966701672e-05
/home/allnutt.t/db/ublast/all_genomes//Digitaria_didactyla.fasta	7.20801179109e-05
/home/allnutt.t/db/ublast/all_genomes//Papiine_herpesvirus.fasta	7.19638870251e-05
/home/allnutt.t/db/ublast/all_genomes//Fig_badnavirus.fasta	7.18479762573e-05
/home/allnutt.t/db/ublast/all_genomes//Influenza_A.fasta	7.17323843611e-05
/home/allnutt.t/db/ublast/all_genomes//Chickpea_chlorotic.fasta	7.16171100965e-05
/home/allnutt.t/db/ublast/all_genomes//Norway_rat.fasta	7.15021522298e-05
/home/allnutt.t/db/ublast/all_genomes//Helianthus_annuus.fasta	7.13875095334e-05
/home/allnutt.t/db/ublast/all_genomes//Nemesia_ring.fasta	7.12731807858e-05
/home/allnutt.t/db/ublast/all_genomes//Wobbly_possum.fasta	7.11591647718e-05
/home/allnutt.t/db/ublast/all_genomes//Maize_striate.fasta	7.1045460282e-05
/home/allnutt.t/db/ublast/all_genomes//Alternanthera_mild.fasta	7.09320661133e-05
/home/allnutt.t/db/ublast/all_genomes//Petrochirus_diogenes.fasta	7.08189810685e-05
/home/allnutt.t/db/ublast/all_genomes//Burkholderia_phage.fasta	7.07062039564e-05
/home/allnutt.t/db/ublast/all_genomes//Ranunculus_leaf.fasta	7.05937335916e-05
/home/allnutt.t/db/ublast/all_genomes//Saguaro_cactus.fasta	7.04815687948e-05
/home/allnutt.t/db/ublast/all_genomes//Whenzhou_Shrimp.fasta	7.03697083924e-05
/home/allnutt.t/db/ublast/all_genomes//Penaeus_monodon.fasta	7.02581512167e-05
/home/allnutt.t/db/ublast/all_genomes//Florida_woods.fasta	7.01468961057e-05
/home/allnutt.t/db/ublast/all_genomes//Sanxia_tombus-like.fasta	7.00359419033e-05
/home/allnutt.t/db/ublast/all_genomes//Canine_picornavirus,.fasta	6.9925287459e-05
/home/allnutt.t/db/ublast/all_genomes//Fusarium_coeruleum.fasta	6.98149316281e-05
/home/allnutt.t/db/ublast/all_genomes//Australian_Anopheles.fasta	6.97048732713e-05
/home/allnutt.t/db/ublast/all_genomes//Melbournevirus_isolate.fasta	6.95951112551e-05
/home/allnutt.t/db/ublast/all_genomes//Yellowstone_lake.fasta	6.94856444517e-05
/home/allnutt.t/db/ublast/all_genomes//Yellow-breasted_capuchin.fasta	6.93764717386e-05
/home/allnutt.t/db/ublast/all_genomes//Carnation_Italian.fasta	6.92675919989e-05
/home/allnutt.t/db/ublast/all_genomes//Ovine_adenovirus.fasta	6.91590041213e-05
/home/allnutt.t/db/ublast/all_genomes//Sepik_virus,.fasta	6.90507069997e-05
/home/allnutt.t/db/ublast/all_genomes//Cephus_cinctus.fasta	2.81068883826e-05
/home/allnutt.t/db/ublast/all_genomes//Crocodylus_porosus.fasta	2.80836478527e-05
/home/allnutt.t/db/ublast/all_genomes//Trichophyton_benhamiae.fasta	2.80604401629e-05
/home/allnutt.t/db/ublast/all_genomes//Kockovaella_imperatae.fasta	2.80372652474e-05
/home/allnutt.t/db/ublast/all_genomes//Leptomonas_pyrrhocoris.fasta	2.80141230409e-05
/home/allnutt.t/db/ublast/all_genomes//Meira_miltonrushii.fasta	2.79910134781e-05
/home/allnutt.t/db/ublast/all_genomes//Coturnix_japonica.fasta	2.79679364938e-05
/home/allnutt.t/db/ublast/all_genomes//Cryptomonas_paramecium.fasta	2.7944892023e-05
/home/allnutt.t/db/ublast/all_genomes//Acanthamoeba_castellanii.fasta	2.79218800011e-05
/home/allnutt.t/db/ublast/all_genomes//Elaeis_guineensis.fasta	2.78989003632e-05
/home/allnutt.t/db/ublast/all_genomes//Olea_europaea.fasta	2.78759530451e-05
/home/allnutt.t/db/ublast/all_genomes//Neurospora_crassa.fasta	2.78530379824e-05
/home/allnutt.t/db/ublast/all_genomes//Rhagoletis_zephyria.fasta	2.7830155111e-05
/home/allnutt.t/db/ublast/all_genomes//Purpureocillium_lilacinum.fasta	2.78073043669e-05
/home/allnutt.t/db/ublast/all_genomes//Rhizophagus_irregularis.fasta	2.77844856864e-05
/home/allnutt.t/db/ublast/all_genomes//Pyrenophora_tritici-repentis.fasta	2.77616990057e-05
/home/allnutt.t/db/ublast/all_genomes//Schistosoma_haematobium,.fasta	2.77389442614e-05
/home/allnutt.t/db/ublast/all_genomes//Trichophyton_rubrum.fasta	2.77162213903e-05
/home/allnutt.t/db/ublast/all_genomes//Octopus_vulgaris.fasta	2.76935303291e-05
/home/allnutt.t/db/ublast/all_genomes//Gloeophyllum_trabeum.fasta	2.7670871015e-05
/home/allnutt.t/db/ublast/all_genomes//Stylophora_pistillata.fasta	2.7648243385e-05
/home/allnutt.t/db/ublast/all_genomes//Fusarium_pseudograminearum.fasta	2.76256473765e-05
/home/allnutt.t/db/ublast/all_genomes//Bombus_impatiens.fasta	2.7603082927e-05
/home/allnutt.t/db/ublast/all_genomes//Hydra_magnipapillata.fasta	2.75805499742e-05
/home/allnutt.t/db/ublast/all_genomes//Trichoderma_reesei.fasta	2.75580484558e-05
/home/allnutt.t/db/ublast/all_genomes//Saccharomyces_eubayanus.fasta	2.75355783099e-05
/home/allnutt.t/db/ublast/all_genomes//Plasmopara_halstedii.fasta	2.75131394746e-05
/home/allnutt.t/db/ublast/all_genomes//Dictyostelium_fasciculatum.fasta	2.74907318882e-05
/home/allnutt.t/db/ublast/all_genomes//Cyberlindnera_jadinii.fasta	2.74683554891e-05
/home/allnutt.t/db/ublast/all_genomes//Thecamonas_trahens.fasta	2.7446010216e-05
/home/allnutt.t/db/ublast/all_genomes//Solenopsis_invicta.fasta	2.74236960076e-05
/home/allnutt.t/db/ublast/all_genomes//Aspergillus_saccharolyticus.fasta	2.74014128028e-05
/home/allnutt.t/db/ublast/all_genomes//Colletotrichum_orchidophilum.fasta	2.73791605407e-05
/home/allnutt.t/db/ublast/all_genomes//Anabas_testudineus.fasta	2.73569391605e-05
/home/allnutt.t/db/ublast/all_genomes//Tremella_mesenterica.fasta	2.73347486016e-05
/home/allnutt.t/db/ublast/all_genomes//Litopenaeus_vannamei.fasta	2.73125888036e-05
/home/allnutt.t/db/ublast/all_genomes//Phaseolus_vulgaris.fasta	2.72904597061e-05
/home/allnutt.t/db/ublast/all_genomes//Colletotrichum_higginsianum.fasta	2.7268361249e-05
/home/allnutt.t/db/ublast/all_genomes//Saitoella_complicata.fasta	2.72462933722e-05
/home/allnutt.t/db/ublast/all_genomes//Corvus_brachyrhynchos.fasta	2.7224256016e-05
/home/allnutt.t/db/ublast/all_genomes//Eimeria_necatrix.fasta	2.72022491206e-05
/home/allnutt.t/db/ublast/all_genomes//Oncorhynchus_mykiss.fasta	2.71802726264e-05
/home/allnutt.t/db/ublast/all_genomes//Baudoinia_panamericana.fasta	2.71583264741e-05
/home/allnutt.t/db/ublast/all_genomes//Eutrema_salsugineum.fasta	2.71364106045e-05
/home/allnutt.t/db/ublast/all_genomes//Papilio_machaon.fasta	2.71145249583e-05
/home/allnutt.t/db/ublast/all_genomes//Bigelowiella_natans.fasta	2.70926694768e-05
/home/allnutt.t/db/ublast/all_genomes//Brassica_napus.fasta	2.70708441009e-05
/home/allnutt.t/db/ublast/all_genomes//Scedosporium_apiospermum.fasta	2.70490487722e-05
/home/allnutt.t/db/ublast/all_genomes//Ceratina_calcarata.fasta	2.70272834321e-05
/home/allnutt.t/db/ublast/all_genomes//Aspergillus_campestris.fasta	2.70055480222e-05
/home/allnutt.t/db/ublast/all_genomes//Spinacia_oleracea.fasta	2.69838424844e-05
/home/allnutt.t/db/ublast/all_genomes//Chenopodium_quinoa.fasta	2.69621667605e-05
/home/allnutt.t/db/ublast/all_genomes//Kuraishia_capsulata.fasta	2.69405207926e-05
/home/allnutt.t/db/ublast/all_genomes//Aspergillus_ibericus.fasta	2.6918904523e-05
/home/allnutt.t/db/ublast/all_genomes//Verticillium_nonalfalfae.fasta	2.68973178941e-05
/home/allnutt.t/db/ublast/all_genomes//Naumovozyma_castellii.fasta	2.68757608483e-05
/home/allnutt.t/db/ublast/all_genomes//Debaryomyces_fabryi.fasta	2.68542333283e-05
/home/allnutt.t/db/ublast/all_genomes//Trypanosoma_brucei.fasta	2.68327352769e-05
/home/allnutt.t/db/ublast/all_genomes//Pseudozyma_hubeiensis.fasta	2.68112666371e-05
/home/allnutt.t/db/ublast/all_genomes//Trypanosoma_conorhini.fasta	2.67898273519e-05
/home/allnutt.t/db/ublast/all_genomes//Eurytemora_affinis.fasta	2.67684173645e-05
/home/allnutt.t/db/ublast/all_genomes//Eimeria_tenella.fasta	2.67470366185e-05
/home/allnutt.t/db/ublast/all_genomes//Marssonina_brunnea.fasta	2.67256850572e-05
/home/allnutt.t/db/ublast/all_genomes//Sugiyamaella_lignohabitans.fasta	2.67043626243e-05
/home/allnutt.t/db/ublast/all_genomes//Wallemia_mellicola.fasta	2.66830692636e-05
/home/allnutt.t/db/ublast/all_genomes//Microplitis_demolitor.fasta	2.6661804919e-05
/home/allnutt.t/db/ublast/all_genomes//Phanerochaete_carnosa.fasta	2.66405695347e-05
/home/allnutt.t/db/ublast/all_genomes//Carassius_auratus.fasta	2.66193630548e-05
/home/allnutt.t/db/ublast/all_genomes//Zootermopsis_nevadensis.fasta	2.65981854237e-05
/home/allnutt.t/db/ublast/all_genomes//Amyelois_transitella.fasta	2.65770365859e-05
/home/allnutt.t/db/ublast/all_genomes//Ricinus_communis.fasta	2.6555916486e-05
/home/allnutt.t/db/ublast/all_genomes//Cynara_cardunculus.fasta	2.65348250688e-05
/home/allnutt.t/db/ublast/all_genomes//Phoenix_dactylifera.fasta	2.65137622792e-05
/home/allnutt.t/db/ublast/all_genomes//Postia_placenta.fasta	2.64927280621e-05
/home/allnutt.t/db/ublast/all_genomes//Strongylocentrotus_purpuratus.fasta	2.64717223629e-05
/home/allnutt.t/db/ublast/all_genomes//Gregarina_niphandrodes.fasta	2.64507451269e-05
/home/allnutt.t/db/ublast/all_genomes//Cryptosporidium_ubiquitum.fasta	2.64297962994e-05
/home/allnutt.t/db/ublast/all_genomes//Thermothelomyces_thermophila.fasta	2.6408875826e-05
/home/allnutt.t/db/ublast/all_genomes//Trypanosoma_cruzi.fasta	2.63879836525e-05
/home/allnutt.t/db/ublast/all_genomes//Salpingoeca_rosetta.fasta	2.63671197248e-05
/home/allnutt.t/db/ublast/all_genomes//Rhizopus_microsporus.fasta	2.63462839887e-05
/home/allnutt.t/db/ublast/all_genomes//Anser_cygnoides.fasta	2.63254763905e-05
/home/allnutt.t/db/ublast/all_genomes//Tetrahymena_thermophila.fasta	2.63046968764e-05
/home/allnutt.t/db/ublast/all_genomes//Formica_exsecta.fasta	2.62839453928e-05
/home/allnutt.t/db/ublast/all_genomes//Trypanosoma_rangeli.fasta	2.62632218862e-05
/home/allnutt.t/db/ublast/all_genomes//Histoplasma_capsulatum.fasta	2.62425263032e-05
/home/allnutt.t/db/ublast/all_genomes//Sorghum_bicolor.fasta	2.62218585907e-05
/home/allnutt.t/db/ublast/all_genomes//Anas_platyrhynchos.fasta	2.62012186955e-05
/home/allnutt.t/db/ublast/all_genomes//Leishmania_mexicana.fasta	2.61806065647e-05
/home/allnutt.t/db/ublast/all_genomes//Babesia_sp.fasta	2.61600221454e-05
/home/allnutt.t/db/ublast/all_genomes//Nosema_ceranae.fasta	2.61394653851e-05
/home/allnutt.t/db/ublast/all_genomes//Aphanomyces_invadans.fasta	2.6118936231e-05
/home/allnutt.t/db/ublast/all_genomes//Aethina_tumida.fasta	2.60984346308e-05
/home/allnutt.t/db/ublast/all_genomes//Entamoeba_nuttalli.fasta	2.60779605322e-05
/home/allnutt.t/db/ublast/all_genomes//Cryptococcus_gattii.fasta	2.6057513883e-05
/home/allnutt.t/db/ublast/all_genomes//Ciona_intestinalis.fasta	2.60370946311e-05
/home/allnutt.t/db/ublast/all_genomes//Trichoderma_harzianum.fasta	2.60167027246e-05
/home/allnutt.t/db/ublast/all_genomes//Homo_sapiens.fasta	2.59963381117e-05
/home/allnutt.t/db/ublast/all_genomes//Mus_musculus.fasta	2.59760007408e-05
/home/allnutt.t/db/ublast/all_genomes//Beauveria_bassiana.fasta	2.59556905603e-05
/home/allnutt.t/db/ublast/all_genomes//Oryza_sativa.fasta	2.59354075187e-05
