# Supplementary material for: Expanding the taxonomic range in the fecal metagenome
Source: BMC Bioinformatics. 2021 Jun 9;22:312. doi: 10.1186/s12859-021-04212-6 (PMC8188691; doi:10.1186/s12859-021-04212-6)
Supplement: Supplementary file 1 — Additional file 1. File containing all scripts and information for benchmarking simulations. This information is also available at the link: https://github.com/theo-allnutt-bioinformatics/Allnutt_etal_2020_expanding_the_taxonomic. [file 12859_2021_4212_MOESM1_ESM.zip › Allnutt_etal_2020_expanding_the_taxonomic-main/sim_abund/sim7.abund]

/home/allnutt.t/db/ublast/all_genomes//Methylobacillus_flagellatus.fasta	0.0744597355437
/home/allnutt.t/db/ublast/all_genomes//Eggerthellaceae_bacterium.fasta	0.0605466491372
/home/allnutt.t/db/ublast/all_genomes//Bdellovibrio_bacteriovorus.fasta	0.0505564712012
/home/allnutt.t/db/ublast/all_genomes//[Eubacterium]_eligens.fasta	0.0430884265241
/home/allnutt.t/db/ublast/all_genomes//Bartonella_vinsonii.fasta	0.0373271466077
/home/allnutt.t/db/ublast/all_genomes//Gottschalkia_acidurici.fasta	0.0327685808909
/home/allnutt.t/db/ublast/all_genomes//Halobiforma_lacisalsi.fasta	0.0290858206383
/home/allnutt.t/db/ublast/all_genomes//Borrelia_turcica.fasta	0.0260583753739
/home/allnutt.t/db/ublast/all_genomes//Pyrobaculum_arsenaticum.fasta	0.0235326014109
/home/allnutt.t/db/ublast/all_genomes//Brachyspira_hyodysenteriae.fasta	0.0213984417416
/home/allnutt.t/db/ublast/all_genomes//Pimelobacter_simplex.fasta	0.0195751752105
/home/allnutt.t/db/ublast/all_genomes//Ferroplasma_acidiphilum.fasta	0.0180023712415
/home/allnutt.t/db/ublast/all_genomes//Thalassolituus_oleivorans.fasta	0.0166339706619
/home/allnutt.t/db/ublast/all_genomes//Clostridium_perfringens.fasta	0.0154343076527
/home/allnutt.t/db/ublast/all_genomes//Alcaligenes_aquatilis.fasta	0.0143753728041
/home/allnutt.t/db/ublast/all_genomes//Halobacterium_sp.fasta	0.0134348904574
/home/allnutt.t/db/ublast/all_genomes//Haemophilus_haemolyticus.fasta	0.0125949427073
/home/allnutt.t/db/ublast/all_genomes//Mycoplasma_arthritidis.fasta	0.011840968028
/home/allnutt.t/db/ublast/all_genomes//Corynebacterium_provencense.fasta	0.0111610214243
/home/allnutt.t/db/ublast/all_genomes//Sulfitobacter_sp.fasta	0.0105452202437
/home/allnutt.t/db/ublast/all_genomes//Streptomyces_griseus.fasta	0.00998532382237
/home/allnutt.t/db/ublast/all_genomes//Micromonospora_aurantiaca.fasta	0.00947441095864
/home/allnutt.t/db/ublast/all_genomes//Methylovorus_glucosetrophus.fasta	0.00900662981824
/home/allnutt.t/db/ublast/all_genomes//Xanthomonas_vasicola.fasta	0.00857700210398
/home/allnutt.t/db/ublast/all_genomes//Methylomonas_methanica.fasta	0.00818126832464
/home/allnutt.t/db/ublast/all_genomes//Cyanobium_gracile.fasta	0.00781576450824
/home/allnutt.t/db/ublast/all_genomes//Desulfotalea_psychrophila.fasta	0.00747732319971
/home/allnutt.t/db/ublast/all_genomes//Shewanella_psychrophila.fasta	0.00716319337819
/home/allnutt.t/db/ublast/all_genomes//Methanobrevibacter_sp.fasta	0.00687097523526
/home/allnutt.t/db/ublast/all_genomes//Rhodococcus_pyridinivorans.fasta	0.00659856671595
/home/allnutt.t/db/ublast/all_genomes//Bordetella_bronchiseptica.fasta	0.00634411943725
/home/allnutt.t/db/ublast/all_genomes//Mycobacterium_liflandii.fasta	0.00610600213309
/home/allnutt.t/db/ublast/all_genomes//Ruminococcaceae_bacterium.fasta	0.00588277017891
/home/allnutt.t/db/ublast/all_genomes//Acinetobacter_soli.fasta	0.00567314005645
/home/allnutt.t/db/ublast/all_genomes//Anabaena_sp.fasta	0.00547596785585
/home/allnutt.t/db/ublast/all_genomes//Granulibacter_bethesdensis.fasta	0.00529023109491
/home/allnutt.t/db/ublast/all_genomes//Enterobacter_kobei.fasta	0.00511501327764
/home/allnutt.t/db/ublast/all_genomes//Candidatus_Nitrospira.fasta	0.00494949072612
/home/allnutt.t/db/ublast/all_genomes//Spiroplasma_diminutum.fasta	0.00479292130725
/home/allnutt.t/db/ublast/all_genomes//Thermobifida_fusca.fasta	0.00464463474622
/home/allnutt.t/db/ublast/all_genomes//Erysipelothrix_sp.fasta	0.00450402427408
/home/allnutt.t/db/ublast/all_genomes//Rufibacter_tibetensis.fasta	0.00437053940138
/home/allnutt.t/db/ublast/all_genomes//Rubinisphaera_brasiliensis.fasta	0.00424367964609
/home/allnutt.t/db/ublast/all_genomes//Rhizobium_gallicum.fasta	0.00412298907298
/home/allnutt.t/db/ublast/all_genomes//Streptomyces_cavourensis.fasta	0.00400805152557
/home/allnutt.t/db/ublast/all_genomes//Dickeya_dadantii.fasta	0.00389848645102
/home/allnutt.t/db/ublast/all_genomes//Thermotoga_petrophila.fasta	0.00379394523436
/home/allnutt.t/db/ublast/all_genomes//Thiomonas_intermedia.fasta	0.00369410797162
/home/allnutt.t/db/ublast/all_genomes//Chloroflexus_aggregans.fasta	0.00359868062209
/home/allnutt.t/db/ublast/all_genomes//Corynebacterium_atypicum.fasta	0.00350739248933
/home/allnutt.t/db/ublast/all_genomes//Glaciecola_nitratireducens.fasta	0.00341999398767
/home/allnutt.t/db/ublast/all_genomes//Candidatus_Blochmannia.fasta	0.00333625465752
/home/allnutt.t/db/ublast/all_genomes//Seonamhaeicola_sp.fasta	0.00325596139805
/home/allnutt.t/db/ublast/all_genomes//Coxiella_burnetii.fasta	0.00317891688999
/home/allnutt.t/db/ublast/all_genomes//Kiritimatiella_glycovorans.fasta	0.00310493818556
/home/allnutt.t/db/ublast/all_genomes//Nocardiopsis_gilva.fasta	0.00303385544515
/home/allnutt.t/db/ublast/all_genomes//Paracoccus_zhejiangensis.fasta	0.00296551080357
/home/allnutt.t/db/ublast/all_genomes//Bifidobacterium_angulatum.fasta	0.00289975735056
/home/allnutt.t/db/ublast/all_genomes//Phytobacter_sp.fasta	0.00283645821262
/home/allnutt.t/db/ublast/all_genomes//Methylomonas_denitrificans.fasta	0.00277548572465
/home/allnutt.t/db/ublast/all_genomes//Chryseobacterium_gallinarum.fasta	0.0027167206813
/home/allnutt.t/db/ublast/all_genomes//Paenibacillus_donghaensis.fasta	0.00266005165942
/home/allnutt.t/db/ublast/all_genomes//Thermococcus_celer.fasta	0.0026053744039
/home/allnutt.t/db/ublast/all_genomes//Chlorobium_tepidum.fasta	0.00255259127005
/home/allnutt.t/db/ublast/all_genomes//Rhodobacter_capsulatus.fasta	0.00250161071666
/home/allnutt.t/db/ublast/all_genomes//Ottowia_oryzae.fasta	0.00245234684456
/home/allnutt.t/db/ublast/all_genomes//Rickettsia_prowazekii.fasta	0.00240471897583
/home/allnutt.t/db/ublast/all_genomes//Bartonella_clarridgeiae.fasta	0.00235865126976
/home/allnutt.t/db/ublast/all_genomes//Caldilinea_aerophila.fasta	0.00231407237181
/home/allnutt.t/db/ublast/all_genomes//Halomonas_hydrothermalis.fasta	0.0022709150924
/home/allnutt.t/db/ublast/all_genomes//Pseudomonas_veronii.fasta	0.00222911611249
/home/allnutt.t/db/ublast/all_genomes//Chryseobacterium_gleum.fasta	0.00218861571361
/home/allnutt.t/db/ublast/all_genomes//Mycoplasma_pullorum.fasta	0.00214935752988
/home/allnutt.t/db/ublast/all_genomes//Neorickettsia_sennetsu.fasta	0.00211128831997
/home/allnutt.t/db/ublast/all_genomes//Capnocytophaga_sp.fasta	0.0020743577573
/home/allnutt.t/db/ublast/all_genomes//Hydrogenobaculum_sp.fasta	0.00203851823662
/home/allnutt.t/db/ublast/all_genomes//Pseudomonas_orientalis.fasta	0.00200372469572
/home/allnutt.t/db/ublast/all_genomes//Xenorhabdus_poinarii.fasta	0.00196993445072
/home/allnutt.t/db/ublast/all_genomes//Ottowia_sp.fasta	0.00193710704392
/home/allnutt.t/db/ublast/all_genomes//Kocuria_flava.fasta	0.00190520410303
/home/allnutt.t/db/ublast/all_genomes//Acinetobacter_johnsonii.fasta	0.00187418921078
/home/allnutt.t/db/ublast/all_genomes//Megamonas_hypermegale.fasta	0.00184402778418
/home/allnutt.t/db/ublast/all_genomes//Thauera_sp.fasta	0.00181468696238
/home/allnutt.t/db/ublast/all_genomes//Borrelia_afzelii.fasta	0.00178613550269
/home/allnutt.t/db/ublast/all_genomes//Halothece_sp.fasta	0.00175834368389
/home/allnutt.t/db/ublast/all_genomes//Pseudodesulfovibrio_indicus.fasta	0.00173128321631
/home/allnutt.t/db/ublast/all_genomes//Salinisphaera_sp.fasta	0.00170492715816
/home/allnutt.t/db/ublast/all_genomes//Streptococcus_ruminantium.fasta	0.00167924983759
/home/allnutt.t/db/ublast/all_genomes//Bacteriovorax_marinus.fasta	0.00165422678004
/home/allnutt.t/db/ublast/all_genomes//Anaeromyxobacter_dehalogenans.fasta	0.00162983464041
/home/allnutt.t/db/ublast/all_genomes//Lachnoclostridium_phytofermentans.fasta	0.00160605113981
/home/allnutt.t/db/ublast/all_genomes//Helicobacter_pylori.fasta	0.00158285500645
/home/allnutt.t/db/ublast/all_genomes//Antarctobacter_heliothermus.fasta	0.0015602259203
/home/allnutt.t/db/ublast/all_genomes//Vibrio_nigripulchritudo.fasta	0.00153814446141
/home/allnutt.t/db/ublast/all_genomes//Thermotoga_sp.fasta	0.00151659206149
/home/allnutt.t/db/ublast/all_genomes//Klebsiella_oxytoca.fasta	0.00149555095851
/home/allnutt.t/db/ublast/all_genomes//Thermosynechococcus_elongatus.fasta	0.00147500415418
/home/allnutt.t/db/ublast/all_genomes//Paenibacillus_borealis.fasta	0.00145493537409
/home/allnutt.t/db/ublast/all_genomes//Pseudomonas_mandelii.fasta	0.00143532903017
/home/allnutt.t/db/ublast/all_genomes//Corynebacterium_deserti.fasta	0.0014161701856
/home/allnutt.t/db/ublast/all_genomes//Clostridium_beijerinckii.fasta	0.00139744452168
/home/allnutt.t/db/ublast/all_genomes//Alistipes_finegoldii.fasta	0.00137913830681
/home/allnutt.t/db/ublast/all_genomes//Bacillus_mobilis.fasta	0.00136123836714
/home/allnutt.t/db/ublast/all_genomes//Pseudohongiella_spirulinae.fasta	0.0013437320591
/home/allnutt.t/db/ublast/all_genomes//Colwellia_sp.fasta	0.00132660724344
/home/allnutt.t/db/ublast/all_genomes//Actinosynnema_pretiosum.fasta	0.00130985226073
/home/allnutt.t/db/ublast/all_genomes//Haloferax_mediterranei.fasta	0.00129345590836
/home/allnutt.t/db/ublast/all_genomes//Desulfovibrio_profundus.fasta	0.00127740741873
/home/allnutt.t/db/ublast/all_genomes//Erythrobacter_litoralis.fasta	0.00126169643872
/home/allnutt.t/db/ublast/all_genomes//Aggregatibacter_aphrophilus.fasta	0.00124631301029
/home/allnutt.t/db/ublast/all_genomes//Komagataeibacter_medellinensis.fasta	0.00123124755215
/home/allnutt.t/db/ublast/all_genomes//Streptococcus_mutans.fasta	0.00121649084241
/home/allnutt.t/db/ublast/all_genomes//Psychroserpens_sp.fasta	0.00120203400217
/home/allnutt.t/db/ublast/all_genomes//Rickettsia_rhipicephali.fasta	0.00118786848002
/home/allnutt.t/db/ublast/all_genomes//Bacteroides_caecimuris.fasta	0.00117398603735
/home/allnutt.t/db/ublast/all_genomes//Phycisphaera_mikurensis.fasta	0.0011603787344
/home/allnutt.t/db/ublast/all_genomes//Pedobacter_ginsengisoli.fasta	0.00114703891709
/home/allnutt.t/db/ublast/all_genomes//Altererythrobacter_dongtanensis.fasta	0.0011339592045
/home/allnutt.t/db/ublast/all_genomes//Simiduia_agarivorans.fasta	0.00112113247703
/home/allnutt.t/db/ublast/all_genomes//Corynebacterium_kutscheri.fasta	0.00110855186511
/home/allnutt.t/db/ublast/all_genomes//Rubrobacter_indicoceani.fasta	0.00109621073851
/home/allnutt.t/db/ublast/all_genomes//Flaviflexus_sp.fasta	0.00108410269624
/home/allnutt.t/db/ublast/all_genomes//Thermovirga_lienii.fasta	0.00107222155683
/home/allnutt.t/db/ublast/all_genomes//Burkholderia_contaminans.fasta	0.00106056134923
/home/allnutt.t/db/ublast/all_genomes//Paraburkholderia_fungorum.fasta	0.00104911630405
/home/allnutt.t/db/ublast/all_genomes//Pelobacter_acetylenicus.fasta	0.00103788084528
/home/allnutt.t/db/ublast/all_genomes//Leuconostoc_kimchii.fasta	0.0010268495824
/home/allnutt.t/db/ublast/all_genomes//Geobacter_daltonii.fasta	0.00101601730285
/home/allnutt.t/db/ublast/all_genomes//Mogibacterium_diversum.fasta	0.00100537896493
/home/allnutt.t/db/ublast/all_genomes//Prevotella_oris.fasta	0.000994929690887
/home/allnutt.t/db/ublast/all_genomes//Pannonibacter_phragmitetus.fasta	0.000984664760519
/home/allnutt.t/db/ublast/all_genomes//Kocuria_sp.fasta	0.000974579604913
/home/allnutt.t/db/ublast/all_genomes//Octadecabacter_antarcticus.fasta	0.000964669800564
/home/allnutt.t/db/ublast/all_genomes//Gloeobacter_kilaueensis.fasta	0.000954931063733
/home/allnutt.t/db/ublast/all_genomes//Salipiger_profundus.fasta	0.000945359245072
/home/allnutt.t/db/ublast/all_genomes//Pseudomonas_stutzeri.fasta	0.000935950324481
/home/allnutt.t/db/ublast/all_genomes//Shewanella_algae.fasta	0.00092670040621
/home/allnutt.t/db/ublast/all_genomes//Azotobacter_chroococcum.fasta	0.00091760571417
/home/allnutt.t/db/ublast/all_genomes//Bacillus_halodurans.fasta	0.000908662587455
/home/allnutt.t/db/ublast/all_genomes//Kitasatospora_setae.fasta	0.000899867476062
/home/allnutt.t/db/ublast/all_genomes//Thalassospira_indica.fasta	0.000891216936796
/home/allnutt.t/db/ublast/all_genomes//Dickeya_solani.fasta	0.000882707629357
/home/allnutt.t/db/ublast/all_genomes//Lactobacillus_parabuchneri.fasta	0.000874336312591
/home/allnutt.t/db/ublast/all_genomes//Campylobacter_hyointestinalis.fasta	0.000866099840903
/home/allnutt.t/db/ublast/all_genomes//Propionibacterium_freudenreichii.fasta	0.000857995160826
/home/allnutt.t/db/ublast/all_genomes//Microbacterium_paludicola.fasta	0.00085001930773
/home/allnutt.t/db/ublast/all_genomes//Celeribacter_indicus.fasta	0.000842169402675
/home/allnutt.t/db/ublast/all_genomes//Pseudomonas_pseudoalcaligenes.fasta	0.00083444264939
/home/allnutt.t/db/ublast/all_genomes//Brachyspira_hampsonii.fasta	0.000826836331378
/home/allnutt.t/db/ublast/all_genomes//Treponema_paraluiscuniculi.fasta	0.000819347809146
/home/allnutt.t/db/ublast/all_genomes//Alteromonas_stellipolaris.fasta	0.000811974517542
/home/allnutt.t/db/ublast/all_genomes//Nitrosospira_lacus.fasta	0.0008047139632
/home/allnutt.t/db/ublast/all_genomes//Thermobacillus_composti.fasta	0.000797563722097
/home/allnutt.t/db/ublast/all_genomes//Olsenella_uli.fasta	0.000790521437196
/home/allnutt.t/db/ublast/all_genomes//Streptococcus_marmotae.fasta	0.000783584816193
/home/allnutt.t/db/ublast/all_genomes//Bifidobacterium_actinocoloniiforme.fasta	0.000776751629346
/home/allnutt.t/db/ublast/all_genomes//Staphylococcus_simiae.fasta	0.000770019707397
/home/allnutt.t/db/ublast/all_genomes//Cycloclasticus_sp.fasta	0.000763386939569
/home/allnutt.t/db/ublast/all_genomes//Paenisporosarcina_sp.fasta	0.000756851271643
/home/allnutt.t/db/ublast/all_genomes//Legionella_hackeliae.fasta	0.000750410704114
/home/allnutt.t/db/ublast/all_genomes//Calothrix_sp.fasta	0.000744063290408
/home/allnutt.t/db/ublast/all_genomes//Microcystis_sp.fasta	0.000737807135178
/home/allnutt.t/db/ublast/all_genomes//Thermoplasmatales_archaeon.fasta	0.000731640392657
/home/allnutt.t/db/ublast/all_genomes//Rhodococcus_erythropolis.fasta	0.000725561265078
/home/allnutt.t/db/ublast/all_genomes//Aureimonas_sp.fasta	0.000719568001152
/home/allnutt.t/db/ublast/all_genomes//Prevotella_enoeca.fasta	0.000713658894599
/home/allnutt.t/db/ublast/all_genomes//Arthrobacter_alpinus.fasta	0.000707832282743
/home/allnutt.t/db/ublast/all_genomes//Flavobacterium_crocinum.fasta	0.000702086545145
/home/allnutt.t/db/ublast/all_genomes//Burkholderia_rhizoxinica.fasta	0.000696420102302
/home/allnutt.t/db/ublast/all_genomes//Salinigranum_rubrum.fasta	0.000690831414381
/home/allnutt.t/db/ublast/all_genomes//Caldicellulosiruptor_hydrothermalis.fasta	0.000685318980004
/home/allnutt.t/db/ublast/all_genomes//Parabacteroides_distasonis.fasta	0.000679881335077
/home/allnutt.t/db/ublast/all_genomes//Helicobacter_typhlonius.fasta	0.000674517051663
/home/allnutt.t/db/ublast/all_genomes//Nitrospira_japonica.fasta	0.000669224736887
/home/allnutt.t/db/ublast/all_genomes//Bacillus_cellulosilyticus.fasta	0.000664003031891
/home/allnutt.t/db/ublast/all_genomes//Escherichia_sp.fasta	0.000658850610817
/home/allnutt.t/db/ublast/all_genomes//Sulfurivermis_fontis.fasta	0.000653766179831
/home/allnutt.t/db/ublast/all_genomes//Salinibacter_ruber.fasta	0.000648748476179
/home/allnutt.t/db/ublast/all_genomes//Mesoplasma_lactucae.fasta	0.000643796267275
/home/allnutt.t/db/ublast/all_genomes//Halalkalicoccus_jeotgali.fasta	0.000638908349822
/home/allnutt.t/db/ublast/all_genomes//[Bacillus]_caldolyticus.fasta	0.000634083548965
/home/allnutt.t/db/ublast/all_genomes//Desulfomonile_tiedjei.fasta	0.000629320717466
/home/allnutt.t/db/ublast/all_genomes//Candidatus_Filomicrobium.fasta	0.000624618734917
/home/allnutt.t/db/ublast/all_genomes//Heliobacterium_modesticaldum.fasta	0.000619976506968
/home/allnutt.t/db/ublast/all_genomes//Leptothrix_cholodnii.fasta	0.000615392964596
/home/allnutt.t/db/ublast/all_genomes//Paenibacillus_kribbensis.fasta	0.00061086706338
/home/allnutt.t/db/ublast/all_genomes//Caldithrix_abyssi.fasta	0.000606397782818
/home/allnutt.t/db/ublast/all_genomes//Rickettsia_conorii.fasta	0.000601984125653
/home/allnutt.t/db/ublast/all_genomes//Chromobacterium_sp.fasta	0.00059762511723
/home/allnutt.t/db/ublast/all_genomes//Rickettsia_monacensis,.fasta	0.000593319804871
/home/allnutt.t/db/ublast/all_genomes//Blochmannia_endosymbiont.fasta	0.000589067257265
/home/allnutt.t/db/ublast/all_genomes//Flavisolibacter_tropicus.fasta	0.000584866563891
/home/allnutt.t/db/ublast/all_genomes//Citrobacter_braakii.fasta	0.000580716834445
/home/allnutt.t/db/ublast/all_genomes//Sutterella_megalosphaeroides.fasta	0.000576617198294
/home/allnutt.t/db/ublast/all_genomes//Aerococcus_urinae.fasta	0.000572566803948
/home/allnutt.t/db/ublast/all_genomes//Marinobacter_psychrophilus.fasta	0.000568564818543
/home/allnutt.t/db/ublast/all_genomes//Bacillus_weihaiensis.fasta	0.000564610427344
/home/allnutt.t/db/ublast/all_genomes//Corynebacterium_ureicelerivorans.fasta	0.000560702833264
/home/allnutt.t/db/ublast/all_genomes//Picrophilus_torridus.fasta	0.000556841256397
/home/allnutt.t/db/ublast/all_genomes//Corynebacterium_aquilae.fasta	0.000553024933569
/home/allnutt.t/db/ublast/all_genomes//Pantoea_alhagi.fasta	0.000549253117892
/home/allnutt.t/db/ublast/all_genomes//Lentibacillus_amyloliquefaciens.fasta	0.000545525078349
/home/allnutt.t/db/ublast/all_genomes//Kerstersia_gyiorum.fasta	0.000541840099374
/home/allnutt.t/db/ublast/all_genomes//Myxococcus_macrosporus.fasta	0.00053819748046
/home/allnutt.t/db/ublast/all_genomes//Geobacillus_sp.fasta	0.000534596535767
/home/allnutt.t/db/ublast/all_genomes//Geobacillus_thermodenitrificans.fasta	0.00053103659375
/home/allnutt.t/db/ublast/all_genomes//Acidaminococcus_fermentans.fasta	0.000527516996794
/home/allnutt.t/db/ublast/all_genomes//Leifsonia_xyli.fasta	0.000524037100863
/home/allnutt.t/db/ublast/all_genomes//Klebsiella_pneumoniae.fasta	0.000520596275152
/home/allnutt.t/db/ublast/all_genomes//Pseudoalteromonas_agarivorans.fasta	0.000517193901764
/home/allnutt.t/db/ublast/all_genomes//Xanthomonas_vesicatoria.fasta	0.000513829375379
/home/allnutt.t/db/ublast/all_genomes//Vibrio_tubiashii.fasta	0.000510502102947
/home/allnutt.t/db/ublast/all_genomes//Myxococcus_xanthus.fasta	0.000507211503381
/home/allnutt.t/db/ublast/all_genomes//Mycoplasma_hominis.fasta	0.000503957007263
/home/allnutt.t/db/ublast/all_genomes//Halomonas_huangheensis.fasta	0.000500738056561
/home/allnutt.t/db/ublast/all_genomes//Fervidobacterium_nodosum.fasta	0.000497554104345
/home/allnutt.t/db/ublast/all_genomes//Eggerthella_lenta.fasta	0.000494404614523
/home/allnutt.t/db/ublast/all_genomes//Streptococcus_thermophilus.fasta	0.000491289061575
/home/allnutt.t/db/ublast/all_genomes//Myroides_profundi.fasta	0.000488206930299
/home/allnutt.t/db/ublast/all_genomes//Pseudomonas_chlororaphis.fasta	0.000485157715565
/home/allnutt.t/db/ublast/all_genomes//Candidatus_Tachikawaea.fasta	0.000482140922075
/home/allnutt.t/db/ublast/all_genomes//Actinobacillus_porcitonsillarum.fasta	0.000479156064125
/home/allnutt.t/db/ublast/all_genomes//Trueperella_pyogenes.fasta	0.000476202665382
/home/allnutt.t/db/ublast/all_genomes//Chlamydia_avium.fasta	0.000473280258664
/home/allnutt.t/db/ublast/all_genomes//Burkholderiales_bacterium.fasta	0.00047038838572
/home/allnutt.t/db/ublast/all_genomes//Methylophilus_sp.fasta	0.000467526597027
/home/allnutt.t/db/ublast/all_genomes//Bartonella_apis.fasta	0.000464694451585
/home/allnutt.t/db/ublast/all_genomes//Geobacillus_lituanicus.fasta	0.000461891516717
/home/allnutt.t/db/ublast/all_genomes//Verrucosispora_maris.fasta	0.000459117367881
/home/allnutt.t/db/ublast/all_genomes//Corynebacterium_singulare.fasta	0.000456371588482
/home/allnutt.t/db/ublast/all_genomes//Chromobacterium_vaccinii.fasta	0.000453653769689
/home/allnutt.t/db/ublast/all_genomes//Mycoplasma_phocicerebrale.fasta	0.000450963510258
/home/allnutt.t/db/ublast/all_genomes//Echinicola_rosea.fasta	0.000448300416364
/home/allnutt.t/db/ublast/all_genomes//Corynebacterium_epidermidicanis.fasta	0.000445664101427
/home/allnutt.t/db/ublast/all_genomes//Desulfobacca_acetoxidans.fasta	0.000443054185955
/home/allnutt.t/db/ublast/all_genomes//Pseudomonas_alcaliphila.fasta	0.000440470297382
/home/allnutt.t/db/ublast/all_genomes//Collimonas_arenae.fasta	0.000437912069914
/home/allnutt.t/db/ublast/all_genomes//Stanieria_cyanosphaera.fasta	0.00043537914438
/home/allnutt.t/db/ublast/all_genomes//Rhodococcus_equi.fasta	0.000432871168084
/home/allnutt.t/db/ublast/all_genomes//Hymenobacter_sp.fasta	0.000430387794662
/home/allnutt.t/db/ublast/all_genomes//Desulfovibrio_salexigens.fasta	0.000427928683946
/home/allnutt.t/db/ublast/all_genomes//Thermococcus_profundus.fasta	0.000425493501824
/home/allnutt.t/db/ublast/all_genomes//Erythrobacter_seohaensis.fasta	0.000423081920112
/home/allnutt.t/db/ublast/all_genomes//Leptospira_biflexa.fasta	0.000420693616425
/home/allnutt.t/db/ublast/all_genomes//Thermaerobacter_marianensis.fasta	0.000418328274051
/home/allnutt.t/db/ublast/all_genomes//Lelliottia_sp.fasta	0.000415985581827
/home/allnutt.t/db/ublast/all_genomes//Azoarcus_sp.fasta	0.000413665234024
/home/allnutt.t/db/ublast/all_genomes//Shimwellia_blattae.fasta	0.00041136693023
/home/allnutt.t/db/ublast/all_genomes//Neisseria_zoodegmatis.fasta	0.000409090375234
/home/allnutt.t/db/ublast/all_genomes//Thermodesulfobium_acidiphilum.fasta	0.000406835278921
/home/allnutt.t/db/ublast/all_genomes//Bacteroides_sp.fasta	0.00040460135616
/home/allnutt.t/db/ublast/all_genomes//Nocardia_farcinica.fasta	0.000402388326702
/home/allnutt.t/db/ublast/all_genomes//Lactobacillus_sanfranciscensis.fasta	0.000400195915075
/home/allnutt.t/db/ublast/all_genomes//Catenovulum_sp.fasta	0.00039802385049
/home/allnutt.t/db/ublast/all_genomes//Streptomyces_collinus.fasta	0.000395871866736
/home/allnutt.t/db/ublast/all_genomes//Nitrosospira_multiformis.fasta	0.000393739702094
/home/allnutt.t/db/ublast/all_genomes//Vibrio_coralliilyticus.fasta	0.000391627099237
/home/allnutt.t/db/ublast/all_genomes//Methanosphaera_stadtmanae.fasta	0.000389533805143
/home/allnutt.t/db/ublast/all_genomes//Pyrococcus_furiosus.fasta	0.000387459571008
/home/allnutt.t/db/ublast/all_genomes//Anoxybacillus_gonensis.fasta	0.000385404152158
/home/allnutt.t/db/ublast/all_genomes//Tolumonas_auensis.fasta	0.000383367307967
/home/allnutt.t/db/ublast/all_genomes//Luteibacter_pinisoli.fasta	0.000381348801774
/home/allnutt.t/db/ublast/all_genomes//Sulfitobacter_pseudonitzschiae.fasta	0.000379348400803
/home/allnutt.t/db/ublast/all_genomes//Borreliella_bissettii.fasta	0.000377365876085
/home/allnutt.t/db/ublast/all_genomes//Serinicoccus_sp.fasta	0.000375401002384
/home/allnutt.t/db/ublast/all_genomes//Fictibacillus_phosphorivorans.fasta	0.000373453558119
/home/allnutt.t/db/ublast/all_genomes//Lactobacillus_agilis.fasta	0.000371523325296
/home/allnutt.t/db/ublast/all_genomes//Verminephrobacter_eiseniae.fasta	0.000369610089431
/home/allnutt.t/db/ublast/all_genomes//Alteromonas_mediterranea.fasta	0.000367713639488
/home/allnutt.t/db/ublast/all_genomes//Gemmata_sp.fasta	0.000365833767805
/home/allnutt.t/db/ublast/all_genomes//Sideroxydans_lithotrophicus.fasta	0.000363970270033
/home/allnutt.t/db/ublast/all_genomes//Thermoanaerobacter_mathranii.fasta	0.000362122945066
/home/allnutt.t/db/ublast/all_genomes//Spiroplasma_floricola.fasta	0.000360291594984
/home/allnutt.t/db/ublast/all_genomes//Legionella_geestiana.fasta	0.000358476024988
/home/allnutt.t/db/ublast/all_genomes//Lactobacillus_kullabergensis.fasta	0.000356676043339
/home/allnutt.t/db/ublast/all_genomes//Acholeplasma_laidlawii.fasta	0.000354891461301
/home/allnutt.t/db/ublast/all_genomes//Cronobacter_turicensis.fasta	0.000353122093085
/home/allnutt.t/db/ublast/all_genomes//Vibrio_fischeri.fasta	0.000351367755788
/home/allnutt.t/db/ublast/all_genomes//Streptococcus_cristatus.fasta	0.000349628269342
/home/allnutt.t/db/ublast/all_genomes//Aquitalea_magnusonii.fasta	0.000347903456461
/home/allnutt.t/db/ublast/all_genomes//Fastidiosipila_sanguinis.fasta	0.000346193142584
/home/allnutt.t/db/ublast/all_genomes//Spiroplasma_mirum.fasta	0.000344497155828
/home/allnutt.t/db/ublast/all_genomes//Pantoea_sp.fasta	0.000342815326937
/home/allnutt.t/db/ublast/all_genomes//Polaribacter_reichenbachii.fasta	0.00034114748923
/home/allnutt.t/db/ublast/all_genomes//Gemmatimonas_aurantiaca.fasta	0.000339493478558
/home/allnutt.t/db/ublast/all_genomes//Clostridium_estertheticum.fasta	0.000337853133252
/home/allnutt.t/db/ublast/all_genomes//Thermoanaerobacter_ethanolicus.fasta	0.000336226294081
/home/allnutt.t/db/ublast/all_genomes//gamma_proteobacterium.fasta	0.000334612804205
/home/allnutt.t/db/ublast/all_genomes//Listeria_innocua.fasta	0.000333012509131
/home/allnutt.t/db/ublast/all_genomes//Caulobacter_sp.fasta	0.000331425256671
/home/allnutt.t/db/ublast/all_genomes//Massilia_plicata.fasta	0.000329850896901
/home/allnutt.t/db/ublast/all_genomes//Nitrospirillum_amazonense.fasta	0.000328289282117
/home/allnutt.t/db/ublast/all_genomes//Hydromonas_sp.fasta	0.000326740266796
/home/allnutt.t/db/ublast/all_genomes//Corynebacterium_pelargi.fasta	0.000325203707559
/home/allnutt.t/db/ublast/all_genomes//Sphingopyxis_alaskensis.fasta	0.000323679463128
/home/allnutt.t/db/ublast/all_genomes//Bacillus_sp.fasta	0.000322167394291
/home/allnutt.t/db/ublast/all_genomes//Allofrancisella_guangzhouensis.fasta	0.000320667363865
/home/allnutt.t/db/ublast/all_genomes//Pyrococcus_sp.fasta	0.000319179236661
/home/allnutt.t/db/ublast/all_genomes//Alteromonas_australica.fasta	0.000317702879444
/home/allnutt.t/db/ublast/all_genomes//Pseudomonas_azotoformans.fasta	0.000316238160905
/home/allnutt.t/db/ublast/all_genomes//Neisseria_flavescens.fasta	0.000314784951621
/home/allnutt.t/db/ublast/all_genomes//Clostridium_chauvoei.fasta	0.000313343124025
/home/allnutt.t/db/ublast/all_genomes//Providencia_alcalifaciens.fasta	0.000311912552372
/home/allnutt.t/db/ublast/all_genomes//Virgibacillus_necropolis.fasta	0.000310493112711
/home/allnutt.t/db/ublast/all_genomes//Phyllobacterium_sp.fasta	0.000309084682848
/home/allnutt.t/db/ublast/all_genomes//Thermus_thermophilus.fasta	0.000307687142318
/home/allnutt.t/db/ublast/all_genomes//Burkholderia_glumae.fasta	0.000306300372356
/home/allnutt.t/db/ublast/all_genomes//Rufibacter_sp.fasta	0.000304924255869
/home/allnutt.t/db/ublast/all_genomes//Methanothermobacter_wolfeii.fasta	0.000303558677402
/home/allnutt.t/db/ublast/all_genomes//Methylibium_petroleiphilum.fasta	0.000302203523116
/home/allnutt.t/db/ublast/all_genomes//Proteus_vulgaris.fasta	0.000300858680754
/home/allnutt.t/db/ublast/all_genomes//Mycoplasma_canadense.fasta	0.000299524039621
/home/allnutt.t/db/ublast/all_genomes//Tenacibaculum_dicentrarchi.fasta	0.000298199490553
/home/allnutt.t/db/ublast/all_genomes//Streptococcus_iniae.fasta	0.000296884925892
/home/allnutt.t/db/ublast/all_genomes//Pseudarcicella_sp.fasta	0.000295580239461
/home/allnutt.t/db/ublast/all_genomes//Clostridium_argentinense.fasta	0.000294285326537
/home/allnutt.t/db/ublast/all_genomes//Brevundimonas_vesicularis.fasta	0.000293000083831
/home/allnutt.t/db/ublast/all_genomes//Mariprofundus_aestuarium.fasta	0.000291724409461
/home/allnutt.t/db/ublast/all_genomes//Eggerthella_sp.fasta	0.000290458202927
/home/allnutt.t/db/ublast/all_genomes//Achromobacter_denitrificans.fasta	0.000289201365094
/home/allnutt.t/db/ublast/all_genomes//Rathayibacter_festucae.fasta	0.00028795379816
/home/allnutt.t/db/ublast/all_genomes//Candidatus_Hamiltonella.fasta	0.000286715405645
/home/allnutt.t/db/ublast/all_genomes//Pseudomonas_rhizosphaerae.fasta	0.00028548609236
/home/allnutt.t/db/ublast/all_genomes//Achromobacter_xylosoxidans.fasta	0.000284265764391
/home/allnutt.t/db/ublast/all_genomes//Brochothrix_thermosphacta.fasta	0.000283054329076
/home/allnutt.t/db/ublast/all_genomes//Solibacillus_sp.fasta	0.000281851694986
/home/allnutt.t/db/ublast/all_genomes//Gemella_morbillorum.fasta	0.000280657771903
/home/allnutt.t/db/ublast/all_genomes//Clostridium_carboxidivorans.fasta	0.000279472470802
/home/allnutt.t/db/ublast/all_genomes//Stella_sp.fasta	0.000278295703833
/home/allnutt.t/db/ublast/all_genomes//Porphyromonas_crevioricanis.fasta	0.000277127384296
/home/allnutt.t/db/ublast/all_genomes//Thalassospira_marina.fasta	0.000275967426631
/home/allnutt.t/db/ublast/all_genomes//Aeromicrobium_erythreum.fasta	0.000274815746395
/home/allnutt.t/db/ublast/all_genomes//Raoultella_electrica.fasta	0.000273672260241
/home/allnutt.t/db/ublast/all_genomes//Streptomyces_albulus.fasta	0.000272536885909
/home/allnutt.t/db/ublast/all_genomes//Lactobacillus_pentosus.fasta	0.000271409542201
/home/allnutt.t/db/ublast/all_genomes//Leptospira_tipperaryensis.fasta	0.000270290148968
/home/allnutt.t/db/ublast/all_genomes//Arcobacter_pacificus.fasta	0.000269178627093
/home/allnutt.t/db/ublast/all_genomes//Paenibacillus_sp.fasta	0.000268074898474
/home/allnutt.t/db/ublast/all_genomes//Acholeplasma_oculi.fasta	0.000266978886007
/home/allnutt.t/db/ublast/all_genomes//Pseudomonas_entomophila.fasta	0.000265890513575
/home/allnutt.t/db/ublast/all_genomes//Agrobacterium_radiobacter.fasta	0.000264809706025
/home/allnutt.t/db/ublast/all_genomes//Yersinia_aldovae.fasta	0.000263736389162
/home/allnutt.t/db/ublast/all_genomes//Rhodospirillum_photometricum.fasta	0.000262670489727
/home/allnutt.t/db/ublast/all_genomes//Paenibacillus_lautus.fasta	0.000261611935384
/home/allnutt.t/db/ublast/all_genomes//Iriri_virus.fasta	8.15226512926e-05
/home/allnutt.t/db/ublast/all_genomes//Japanese_yam.fasta	8.13792065213e-05
/home/allnutt.t/db/ublast/all_genomes//Little_cherry.fasta	8.12361928006e-05
/home/allnutt.t/db/ublast/all_genomes//SFTS_virus.fasta	8.10936082997e-05
/home/allnutt.t/db/ublast/all_genomes//Apple_mosaic.fasta	8.09514511978e-05
/home/allnutt.t/db/ublast/all_genomes//Chrysochromulina_brevifilum.fasta	8.08097196842e-05
/home/allnutt.t/db/ublast/all_genomes//Rhinolophus_pusillus.fasta	8.0668411958e-05
/home/allnutt.t/db/ublast/all_genomes//Longjawed_orbweaver.fasta	8.05275262281e-05
/home/allnutt.t/db/ublast/all_genomes//Vulpes_vulpes.fasta	8.03870607133e-05
/home/allnutt.t/db/ublast/all_genomes//Grapevine_Syrah.fasta	8.0247013642e-05
/home/allnutt.t/db/ublast/all_genomes//Lymphocytic_choriomeningitis.fasta	8.01073832524e-05
/home/allnutt.t/db/ublast/all_genomes//Circoviridae_19.fasta	7.99681677921e-05
/home/allnutt.t/db/ublast/all_genomes//Allpahuayo_virus.fasta	7.98293655184e-05
/home/allnutt.t/db/ublast/all_genomes//Saesbyeol_virus.fasta	7.9690974698e-05
/home/allnutt.t/db/ublast/all_genomes//Boa_constrictor.fasta	7.95529936068e-05
/home/allnutt.t/db/ublast/all_genomes//Lupine_bocavirus.fasta	7.94154205302e-05
/home/allnutt.t/db/ublast/all_genomes//Bat_astrovirus.fasta	7.9278253763e-05
/home/allnutt.t/db/ublast/all_genomes//Patois_virus.fasta	7.9141491609e-05
/home/allnutt.t/db/ublast/all_genomes//Black_Creek.fasta	7.90051323812e-05
/home/allnutt.t/db/ublast/all_genomes//Natrialba_phage.fasta	7.88691744017e-05
/home/allnutt.t/db/ublast/all_genomes//Clavibacter_phage.fasta	7.87336160016e-05
/home/allnutt.t/db/ublast/all_genomes//Horseradish_curly.fasta	7.85984555211e-05
/home/allnutt.t/db/ublast/all_genomes//Raccoon_polyomavirus.fasta	7.8463691309e-05
/home/allnutt.t/db/ublast/all_genomes//Procyon_lotor.fasta	7.83293217234e-05
/home/allnutt.t/db/ublast/all_genomes//Shamonda_virus.fasta	7.81953451307e-05
/home/allnutt.t/db/ublast/all_genomes//Picornavirales_Bu-1.fasta	7.80617599064e-05
/home/allnutt.t/db/ublast/all_genomes//Sewage-associated_gemycircularvirus-10a.fasta	7.79285644346e-05
/home/allnutt.t/db/ublast/all_genomes//Clitoria_virus.fasta	7.77957571078e-05
/home/allnutt.t/db/ublast/all_genomes//Tulip_breaking.fasta	7.76633363273e-05
/home/allnutt.t/db/ublast/all_genomes//Brugmansia_suaveolens.fasta	7.7531300503e-05
/home/allnutt.t/db/ublast/all_genomes//Artemisia_virus.fasta	7.73996480528e-05
/home/allnutt.t/db/ublast/all_genomes//Merino_Walk.fasta	7.72683774035e-05
/home/allnutt.t/db/ublast/all_genomes//Wenzhou_tombus-like.fasta	7.713748699e-05
/home/allnutt.t/db/ublast/all_genomes//Peristrophe_mosaic.fasta	7.70069752554e-05
/home/allnutt.t/db/ublast/all_genomes//Calibrachoa_mottle.fasta	7.68768406513e-05
/home/allnutt.t/db/ublast/all_genomes//Ctenophore-associated_circular.fasta	7.67470816372e-05
/home/allnutt.t/db/ublast/all_genomes//Chinese_wheat.fasta	7.6617696681e-05
/home/allnutt.t/db/ublast/all_genomes//Dragonfly_larvae.fasta	7.64886842584e-05
/home/allnutt.t/db/ublast/all_genomes//Canine_distemper.fasta	7.63600428532e-05
/home/allnutt.t/db/ublast/all_genomes//Desmodus_rotundus.fasta	7.62317709575e-05
/home/allnutt.t/db/ublast/all_genomes//Lucheng_Rn.fasta	7.61038670707e-05
/home/allnutt.t/db/ublast/all_genomes//Sanxia_sobemo-like.fasta	7.59763297007e-05
/home/allnutt.t/db/ublast/all_genomes//Armigeres_subalbatus.fasta	7.58491573628e-05
/home/allnutt.t/db/ublast/all_genomes//Infectious_hypodermal.fasta	7.57223485802e-05
/home/allnutt.t/db/ublast/all_genomes//Bastrovirus_non-structural.fasta	7.55959018839e-05
/home/allnutt.t/db/ublast/all_genomes//Pacui_virus.fasta	7.54698158124e-05
/home/allnutt.t/db/ublast/all_genomes//Prospect_Hill.fasta	7.5344088912e-05
/home/allnutt.t/db/ublast/all_genomes//Barbel_circovirus,.fasta	7.52187197363e-05
/home/allnutt.t/db/ublast/all_genomes//Nounane_virus.fasta	7.50937068468e-05
/home/allnutt.t/db/ublast/all_genomes//Diodia_vein.fasta	7.49690488122e-05
/home/allnutt.t/db/ublast/all_genomes//Enterobacterial_phage.fasta	7.48447442087e-05
/home/allnutt.t/db/ublast/all_genomes//Equine_parvovirus.fasta	7.47207916199e-05
/home/allnutt.t/db/ublast/all_genomes//Groundnut_ringspot.fasta	7.45971896367e-05
/home/allnutt.t/db/ublast/all_genomes//Cao_Bang.fasta	7.44739368573e-05
/home/allnutt.t/db/ublast/all_genomes//Lumbo_virus.fasta	7.43510318871e-05
/home/allnutt.t/db/ublast/all_genomes//Vibrio_phage.fasta	7.42284733389e-05
/home/allnutt.t/db/ublast/all_genomes//Shimoni_bat.fasta	7.41062598323e-05
/home/allnutt.t/db/ublast/all_genomes//Grass_carp.fasta	7.39843899944e-05
/home/allnutt.t/db/ublast/all_genomes//Ampivirus_A1.fasta	7.38628624589e-05
/home/allnutt.t/db/ublast/all_genomes//Tomato_chocolate.fasta	7.37416758669e-05
/home/allnutt.t/db/ublast/all_genomes//Chalara_elegans.fasta	7.36208288664e-05
/home/allnutt.t/db/ublast/all_genomes//Ippy_virus.fasta	7.35003201122e-05
/home/allnutt.t/db/ublast/all_genomes//Cladosporium_fulvum.fasta	7.3380148266e-05
/home/allnutt.t/db/ublast/all_genomes//Cycas_necrotic.fasta	7.32603119965e-05
/home/allnutt.t/db/ublast/all_genomes//Pepper_huasteco.fasta	7.3140809979e-05
/home/allnutt.t/db/ublast/all_genomes//Helianthus_annuus.fasta	7.30216408956e-05
/home/allnutt.t/db/ublast/all_genomes//Palyam_virus.fasta	7.29028034352e-05
/home/allnutt.t/db/ublast/all_genomes//Everglades_virus,.fasta	7.27842962934e-05
/home/allnutt.t/db/ublast/all_genomes//Porcine_parainfluenza.fasta	7.26661181722e-05
/home/allnutt.t/db/ublast/all_genomes//White_clover.fasta	7.25482677805e-05
/home/allnutt.t/db/ublast/all_genomes//Bakunsa_virus,.fasta	7.24307438335e-05
/home/allnutt.t/db/ublast/all_genomes//Cavally_virus,.fasta	7.2313545053e-05
/home/allnutt.t/db/ublast/all_genomes//White-eye_coronavirus.fasta	7.21966701672e-05
/home/allnutt.t/db/ublast/all_genomes//Kanyawara_virus.fasta	7.20801179109e-05
/home/allnutt.t/db/ublast/all_genomes//Switchgrass_mosaic-associated.fasta	7.19638870251e-05
/home/allnutt.t/db/ublast/all_genomes//Kibale_red.fasta	7.18479762573e-05
/home/allnutt.t/db/ublast/all_genomes//South_polar.fasta	7.17323843611e-05
/home/allnutt.t/db/ublast/all_genomes//Hepacivirus_I.fasta	7.16171100965e-05
/home/allnutt.t/db/ublast/all_genomes//Oxyplax_ochracea.fasta	7.15021522298e-05
/home/allnutt.t/db/ublast/all_genomes//Dengue_virus.fasta	7.13875095334e-05
/home/allnutt.t/db/ublast/all_genomes//Chlorocebus_pygerythrus.fasta	7.12731807858e-05
/home/allnutt.t/db/ublast/all_genomes//Apple_luteovirus.fasta	7.11591647718e-05
/home/allnutt.t/db/ublast/all_genomes//Chrysodeixis_chalcites.fasta	7.1045460282e-05
/home/allnutt.t/db/ublast/all_genomes//Human_orthopneumovirus.fasta	7.09320661133e-05
/home/allnutt.t/db/ublast/all_genomes//Magpie-robin_coronavirus.fasta	7.08189810685e-05
/home/allnutt.t/db/ublast/all_genomes//Tomato_enation.fasta	7.07062039564e-05
/home/allnutt.t/db/ublast/all_genomes//Cyclovirus_VN.fasta	7.05937335916e-05
/home/allnutt.t/db/ublast/all_genomes//Parramatta_River.fasta	7.04815687948e-05
/home/allnutt.t/db/ublast/all_genomes//Lleida_bat.fasta	7.03697083924e-05
/home/allnutt.t/db/ublast/all_genomes//Brevicoryne_brassicae.fasta	7.02581512167e-05
/home/allnutt.t/db/ublast/all_genomes//TYLCAxV-Sic1-[IT:Sic2_complete.fasta	7.01468961057e-05
/home/allnutt.t/db/ublast/all_genomes//Molluscum_contagiosum.fasta	7.00359419033e-05
/home/allnutt.t/db/ublast/all_genomes//Microviridae_Bog5275_51,.fasta	6.9925287459e-05
/home/allnutt.t/db/ublast/all_genomes//Cowbone_Ridge.fasta	6.98149316281e-05
/home/allnutt.t/db/ublast/all_genomes//Nopal_tobamovirus.fasta	6.97048732713e-05
/home/allnutt.t/db/ublast/all_genomes//Cymbidium_chlorotic.fasta	6.95951112551e-05
/home/allnutt.t/db/ublast/all_genomes//Pulau_reovirus.fasta	6.94856444517e-05
/home/allnutt.t/db/ublast/all_genomes//Fiddler_Crab.fasta	6.93764717386e-05
/home/allnutt.t/db/ublast/all_genomes//Wenzhou_toti-like.fasta	6.92675919989e-05
/home/allnutt.t/db/ublast/all_genomes//Shayang_Fly.fasta	6.91590041213e-05
/home/allnutt.t/db/ublast/all_genomes//Tacheng_tick.fasta	6.90507069997e-05
/home/allnutt.t/db/ublast/all_genomes//Schizophyllum_commune.fasta	2.81068883826e-05
/home/allnutt.t/db/ublast/all_genomes//Arthrobotrys_oligospora.fasta	2.80836478527e-05
/home/allnutt.t/db/ublast/all_genomes//Setosphaeria_turcica.fasta	2.80604401629e-05
/home/allnutt.t/db/ublast/all_genomes//Marssonina_brunnea.fasta	2.80372652474e-05
/home/allnutt.t/db/ublast/all_genomes//Trichoplax_adhaerens.fasta	2.80141230409e-05
/home/allnutt.t/db/ublast/all_genomes//Ogataea_parapolymorpha.fasta	2.79910134781e-05
/home/allnutt.t/db/ublast/all_genomes//Theobroma_cacao.fasta	2.79679364938e-05
/home/allnutt.t/db/ublast/all_genomes//Diabrotica_virgifera.fasta	2.7944892023e-05
/home/allnutt.t/db/ublast/all_genomes//Stylophora_pistillata.fasta	2.79218800011e-05
/home/allnutt.t/db/ublast/all_genomes//Sus_scrofa.fasta	2.78989003632e-05
/home/allnutt.t/db/ublast/all_genomes//Habropoda_laboriosa.fasta	2.78759530451e-05
/home/allnutt.t/db/ublast/all_genomes//Theileria_orientalis.fasta	2.78530379824e-05
/home/allnutt.t/db/ublast/all_genomes//Trichosporon_asahii.fasta	2.7830155111e-05
/home/allnutt.t/db/ublast/all_genomes//Eimeria_acervulina.fasta	2.78073043669e-05
/home/allnutt.t/db/ublast/all_genomes//Exophiala_mesophila.fasta	2.77844856864e-05
/home/allnutt.t/db/ublast/all_genomes//Acromyrmex_echinatior.fasta	2.77616990057e-05
/home/allnutt.t/db/ublast/all_genomes//Aspergillus_steynii.fasta	2.77389442614e-05
/home/allnutt.t/db/ublast/all_genomes//Byssochlamys_spectabilis.fasta	2.77162213903e-05
/home/allnutt.t/db/ublast/all_genomes//Talaromyces_atroroseus.fasta	2.76935303291e-05
/home/allnutt.t/db/ublast/all_genomes//Cephus_cinctus.fasta	2.7670871015e-05
/home/allnutt.t/db/ublast/all_genomes//Brassica_napus.fasta	2.7648243385e-05
/home/allnutt.t/db/ublast/all_genomes//Komagataella_phaffii.fasta	2.76256473765e-05
/home/allnutt.t/db/ublast/all_genomes//Rhodotorula_graminis.fasta	2.7603082927e-05
/home/allnutt.t/db/ublast/all_genomes//Aspergillus_lacticoffeatus.fasta	2.75805499742e-05
/home/allnutt.t/db/ublast/all_genomes//Callorhinchus_milii.fasta	2.75580484558e-05
/home/allnutt.t/db/ublast/all_genomes//Mitosporidium_daphniae.fasta	2.75355783099e-05
/home/allnutt.t/db/ublast/all_genomes//Saprolegnia_diclina.fasta	2.75131394746e-05
/home/allnutt.t/db/ublast/all_genomes//Candida_orthopsilosis.fasta	2.74907318882e-05
/home/allnutt.t/db/ublast/all_genomes//Tremella_mesenterica.fasta	2.74683554891e-05
/home/allnutt.t/db/ublast/all_genomes//Solenopsis_invicta.fasta	2.7446010216e-05
/home/allnutt.t/db/ublast/all_genomes//Zymoseptoria_tritici.fasta	2.74236960076e-05
/home/allnutt.t/db/ublast/all_genomes//Vanessa_tameamea.fasta	2.74014128028e-05
/home/allnutt.t/db/ublast/all_genomes//Trichoderma_harzianum.fasta	2.73791605407e-05
/home/allnutt.t/db/ublast/all_genomes//Cryptosporidium_muris.fasta	2.73569391605e-05
/home/allnutt.t/db/ublast/all_genomes//Theileria_equi.fasta	2.73347486016e-05
/home/allnutt.t/db/ublast/all_genomes//Kwoniella_mangroviensis.fasta	2.73125888036e-05
/home/allnutt.t/db/ublast/all_genomes//Verticillium_dahliae.fasta	2.72904597061e-05
/home/allnutt.t/db/ublast/all_genomes//Ovis_aries.fasta	2.7268361249e-05
/home/allnutt.t/db/ublast/all_genomes//Trametes_versicolor.fasta	2.72462933722e-05
/home/allnutt.t/db/ublast/all_genomes//Vavraia_culicis.fasta	2.7224256016e-05
/home/allnutt.t/db/ublast/all_genomes//Capra_hircus.fasta	2.72022491206e-05
/home/allnutt.t/db/ublast/all_genomes//Perkinsus_marinus.fasta	2.71802726264e-05
/home/allnutt.t/db/ublast/all_genomes//Arachis_hypogaea.fasta	2.71583264741e-05
/home/allnutt.t/db/ublast/all_genomes//Histoplasma_capsulatum.fasta	2.71364106045e-05
/home/allnutt.t/db/ublast/all_genomes//Trichophyton_benhamiae.fasta	2.71145249583e-05
/home/allnutt.t/db/ublast/all_genomes//Phialophora_attae.fasta	2.70926694768e-05
/home/allnutt.t/db/ublast/all_genomes//Alternaria_arborescens.fasta	2.70708441009e-05
/home/allnutt.t/db/ublast/all_genomes//Wallemia_mellicola.fasta	2.70490487722e-05
/home/allnutt.t/db/ublast/all_genomes//Spathaspora_passalidarum.fasta	2.70272834321e-05
/home/allnutt.t/db/ublast/all_genomes//Grosmannia_clavigera.fasta	2.70055480222e-05
/home/allnutt.t/db/ublast/all_genomes//Oncorhynchus_mykiss.fasta	2.69838424844e-05
/home/allnutt.t/db/ublast/all_genomes//Polistes_canadensis.fasta	2.69621667605e-05
/home/allnutt.t/db/ublast/all_genomes//Fusarium_pseudograminearum.fasta	2.69405207926e-05
/home/allnutt.t/db/ublast/all_genomes//Schizosaccharomyces_japonicus.fasta	2.6918904523e-05
/home/allnutt.t/db/ublast/all_genomes//Leishmania_donovani.fasta	2.68973178941e-05
/home/allnutt.t/db/ublast/all_genomes//Bactrocera_cucurbitae.fasta	2.68757608483e-05
/home/allnutt.t/db/ublast/all_genomes//Pyrenophora_tritici-repentis.fasta	2.68542333283e-05
/home/allnutt.t/db/ublast/all_genomes//Loa_loa.fasta	2.68327352769e-05
/home/allnutt.t/db/ublast/all_genomes//Alternaria_alternata.fasta	2.68112666371e-05
/home/allnutt.t/db/ublast/all_genomes//Chenopodium_quinoa.fasta	2.67898273519e-05
/home/allnutt.t/db/ublast/all_genomes//Plasmodium_relictum.fasta	2.67684173645e-05
/home/allnutt.t/db/ublast/all_genomes//Cucumis_sativus.fasta	2.67470366185e-05
/home/allnutt.t/db/ublast/all_genomes//Asparagus_officinalis.fasta	2.67256850572e-05
/home/allnutt.t/db/ublast/all_genomes//Kwoniella_bestiolae.fasta	2.67043626243e-05
/home/allnutt.t/db/ublast/all_genomes//Fonsecaea_pedrosoi.fasta	2.66830692636e-05
/home/allnutt.t/db/ublast/all_genomes//Fonsecaea_multimorphosa.fasta	2.6661804919e-05
/home/allnutt.t/db/ublast/all_genomes//Caenorhabditis_elegans.fasta	2.66405695347e-05
/home/allnutt.t/db/ublast/all_genomes//Juglans_regia.fasta	2.66193630548e-05
/home/allnutt.t/db/ublast/all_genomes//Crassostrea_virginica.fasta	2.65981854237e-05
/home/allnutt.t/db/ublast/all_genomes//Talaromyces_stipitatus.fasta	2.65770365859e-05
/home/allnutt.t/db/ublast/all_genomes//Sodiomyces_alkalinus.fasta	2.6555916486e-05
/home/allnutt.t/db/ublast/all_genomes//Plasmodium_yoelii.fasta	2.65348250688e-05
/home/allnutt.t/db/ublast/all_genomes//Nematostella_vectensis.fasta	2.65137622792e-05
/home/allnutt.t/db/ublast/all_genomes//Bos_taurus.fasta	2.64927280621e-05
/home/allnutt.t/db/ublast/all_genomes//Gallus_gallus.fasta	2.64717223629e-05
/home/allnutt.t/db/ublast/all_genomes//Cyclospora_cayetanensis.fasta	2.64507451269e-05
/home/allnutt.t/db/ublast/all_genomes//Ceratina_calcarata.fasta	2.64297962994e-05
/home/allnutt.t/db/ublast/all_genomes//Bipolaris_maydis.fasta	2.6408875826e-05
/home/allnutt.t/db/ublast/all_genomes//Rhizopus_microsporus.fasta	2.63879836525e-05
/home/allnutt.t/db/ublast/all_genomes//Aphanomyces_invadans.fasta	2.63671197248e-05
/home/allnutt.t/db/ublast/all_genomes//Leishmania_braziliensis.fasta	2.63462839887e-05
/home/allnutt.t/db/ublast/all_genomes//Hyposmocoma_kahamanoa.fasta	2.63254763905e-05
/home/allnutt.t/db/ublast/all_genomes//Ciona_intestinalis.fasta	2.63046968764e-05
/home/allnutt.t/db/ublast/all_genomes//Kluyveromyces_lactis.fasta	2.62839453928e-05
/home/allnutt.t/db/ublast/all_genomes//Capronia_epimyces.fasta	2.62632218862e-05
/home/allnutt.t/db/ublast/all_genomes//Rattus_norvegicus.fasta	2.62425263032e-05
/home/allnutt.t/db/ublast/all_genomes//Entamoeba_invadens.fasta	2.62218585907e-05
/home/allnutt.t/db/ublast/all_genomes//Pichia_membranifaciens.fasta	2.62012186955e-05
/home/allnutt.t/db/ublast/all_genomes//Trichinella_spiralis.fasta	2.61806065647e-05
/home/allnutt.t/db/ublast/all_genomes//Kazachstania_africana.fasta	2.61600221454e-05
/home/allnutt.t/db/ublast/all_genomes//Phytophthora_infestans.fasta	2.61394653851e-05
/home/allnutt.t/db/ublast/all_genomes//Plasmodium_fragile.fasta	2.6118936231e-05
/home/allnutt.t/db/ublast/all_genomes//Temnothorax_curvispinosus.fasta	2.60984346308e-05
/home/allnutt.t/db/ublast/all_genomes//Camponotus_floridanus.fasta	2.60779605322e-05
/home/allnutt.t/db/ublast/all_genomes//Plasmodium_vivax.fasta	2.6057513883e-05
/home/allnutt.t/db/ublast/all_genomes//Ananas_comosus.fasta	2.60370946311e-05
/home/allnutt.t/db/ublast/all_genomes//Formica_exsecta.fasta	2.60167027246e-05
/home/allnutt.t/db/ublast/all_genomes//Yarrowia_lipolytica.fasta	2.59963381117e-05
/home/allnutt.t/db/ublast/all_genomes//Nosema_ceranae.fasta	2.59760007408e-05
/home/allnutt.t/db/ublast/all_genomes//Fusarium_venenatum.fasta	2.59556905603e-05
/home/allnutt.t/db/ublast/all_genomes//Neurospora_tetrasperma.fasta	2.59354075187e-05
