# Supplementary material for: Expanding the taxonomic range in the fecal metagenome
Source: BMC Bioinformatics. 2021 Jun 9;22:312. doi: 10.1186/s12859-021-04212-6 (PMC8188691; doi:10.1186/s12859-021-04212-6)
Supplement: Supplementary file 1 — Additional file 1. File containing all scripts and information for benchmarking simulations. This information is also available at the link: https://github.com/theo-allnutt-bioinformatics/Allnutt_etal_2020_expanding_the_taxonomic. [file 12859_2021_4212_MOESM1_ESM.zip › Allnutt_etal_2020_expanding_the_taxonomic-main/sim_abund/sim8.abund]

/home/allnutt.t/db/ublast/all_genomes//Cardiobacterium_hominis.fasta	0.0744597355437
/home/allnutt.t/db/ublast/all_genomes//Thermococcus_radiotolerans.fasta	0.0605466491372
/home/allnutt.t/db/ublast/all_genomes//Melaminivora_sp.fasta	0.0505564712012
/home/allnutt.t/db/ublast/all_genomes//Sulfolobus_islandicus.fasta	0.0430884265241
/home/allnutt.t/db/ublast/all_genomes//Thermosipho_melanesiensis.fasta	0.0373271466077
/home/allnutt.t/db/ublast/all_genomes//Acidithiobacillus_caldus.fasta	0.0327685808909
/home/allnutt.t/db/ublast/all_genomes//Helicobacter_typhlonius.fasta	0.0290858206383
/home/allnutt.t/db/ublast/all_genomes//Enterobacter_ludwigii.fasta	0.0260583753739
/home/allnutt.t/db/ublast/all_genomes//Lactobacillus_pentosus.fasta	0.0235326014109
/home/allnutt.t/db/ublast/all_genomes//Olleya_aquimaris.fasta	0.0213984417416
/home/allnutt.t/db/ublast/all_genomes//Microvirga_ossetica.fasta	0.0195751752105
/home/allnutt.t/db/ublast/all_genomes//Flavobacterium_gilvum.fasta	0.0180023712415
/home/allnutt.t/db/ublast/all_genomes//Chryseobacterium_taklimakanense.fasta	0.0166339706619
/home/allnutt.t/db/ublast/all_genomes//Fibrella_sp.fasta	0.0154343076527
/home/allnutt.t/db/ublast/all_genomes//Dyadobacter_fermentans.fasta	0.0143753728041
/home/allnutt.t/db/ublast/all_genomes//Flavobacterium_sediminis.fasta	0.0134348904574
/home/allnutt.t/db/ublast/all_genomes//Oceanobacillus_sp.fasta	0.0125949427073
/home/allnutt.t/db/ublast/all_genomes//Thermococcus_sp.fasta	0.011840968028
/home/allnutt.t/db/ublast/all_genomes//Echinicola_rosea.fasta	0.0111610214243
/home/allnutt.t/db/ublast/all_genomes//Actinobacillus_lignieresii.fasta	0.0105452202437
/home/allnutt.t/db/ublast/all_genomes//Sphingobium_indicum.fasta	0.00998532382237
/home/allnutt.t/db/ublast/all_genomes//Legionella_pneumophila.fasta	0.00947441095864
/home/allnutt.t/db/ublast/all_genomes//Mycoplasma_salivarium.fasta	0.00900662981824
/home/allnutt.t/db/ublast/all_genomes//Neisseria_polysaccharea.fasta	0.00857700210398
/home/allnutt.t/db/ublast/all_genomes//Myroides_profundi.fasta	0.00818126832464
/home/allnutt.t/db/ublast/all_genomes//Gemella_sp.fasta	0.00781576450824
/home/allnutt.t/db/ublast/all_genomes//Brevundimonas_sp.fasta	0.00747732319971
/home/allnutt.t/db/ublast/all_genomes//Renibacterium_salmoninarum.fasta	0.00716319337819
/home/allnutt.t/db/ublast/all_genomes//Simonsiella_muelleri.fasta	0.00687097523526
/home/allnutt.t/db/ublast/all_genomes//Geitlerinema_sp.fasta	0.00659856671595
/home/allnutt.t/db/ublast/all_genomes//Actinomyces_oris.fasta	0.00634411943725
/home/allnutt.t/db/ublast/all_genomes//Flammeovirgaceae_bacterium.fasta	0.00610600213309
/home/allnutt.t/db/ublast/all_genomes//Tetragenococcus_koreensis.fasta	0.00588277017891
/home/allnutt.t/db/ublast/all_genomes//Rahnella_aquatilis.fasta	0.00567314005645
/home/allnutt.t/db/ublast/all_genomes//Lelliottia_nimipressuralis.fasta	0.00547596785585
/home/allnutt.t/db/ublast/all_genomes//Lactobacillus_backii.fasta	0.00529023109491
/home/allnutt.t/db/ublast/all_genomes//Cloacibacillus_porcorum.fasta	0.00511501327764
/home/allnutt.t/db/ublast/all_genomes//Rickettsia_monacensis,.fasta	0.00494949072612
/home/allnutt.t/db/ublast/all_genomes//Curtobacterium_sp.fasta	0.00479292130725
/home/allnutt.t/db/ublast/all_genomes//Staphylococcus_schweitzeri.fasta	0.00464463474622
/home/allnutt.t/db/ublast/all_genomes//Thiomicrospira_sp.fasta	0.00450402427408
/home/allnutt.t/db/ublast/all_genomes//Methylobacterium_sp.fasta	0.00437053940138
/home/allnutt.t/db/ublast/all_genomes//Pseudohongiella_spirulinae.fasta	0.00424367964609
/home/allnutt.t/db/ublast/all_genomes//Aquimarina_sp.fasta	0.00412298907298
/home/allnutt.t/db/ublast/all_genomes//Chitinophaga_pinensis.fasta	0.00400805152557
/home/allnutt.t/db/ublast/all_genomes//Pandoraea_sputorum.fasta	0.00389848645102
/home/allnutt.t/db/ublast/all_genomes//Acholeplasma_oculi.fasta	0.00379394523436
/home/allnutt.t/db/ublast/all_genomes//Desulfosporosinus_meridiei.fasta	0.00369410797162
/home/allnutt.t/db/ublast/all_genomes//Cellulosimicrobium_sp.fasta	0.00359868062209
/home/allnutt.t/db/ublast/all_genomes//Sphingobium_yanoikuyae.fasta	0.00350739248933
/home/allnutt.t/db/ublast/all_genomes//Corynebacterium_kutscheri.fasta	0.00341999398767
/home/allnutt.t/db/ublast/all_genomes//Citrobacter_farmeri.fasta	0.00333625465752
/home/allnutt.t/db/ublast/all_genomes//Clostridium_butyricum.fasta	0.00325596139805
/home/allnutt.t/db/ublast/all_genomes//Paraburkholderia_caledonica.fasta	0.00317891688999
/home/allnutt.t/db/ublast/all_genomes//Candidatus_Ishikawaella.fasta	0.00310493818556
/home/allnutt.t/db/ublast/all_genomes//Halothiobacillus_sp.fasta	0.00303385544515
/home/allnutt.t/db/ublast/all_genomes//Ruminococcus_bicirculans.fasta	0.00296551080357
/home/allnutt.t/db/ublast/all_genomes//Shewanella_frigidimarina.fasta	0.00289975735056
/home/allnutt.t/db/ublast/all_genomes//Prevotella_ruminicola.fasta	0.00283645821262
/home/allnutt.t/db/ublast/all_genomes//Leptospira_interrogans.fasta	0.00277548572465
/home/allnutt.t/db/ublast/all_genomes//Candidatus_Saccharimonas.fasta	0.0027167206813
/home/allnutt.t/db/ublast/all_genomes//Alteromonas_mediterranea.fasta	0.00266005165942
/home/allnutt.t/db/ublast/all_genomes//Legionella_lansingensis.fasta	0.0026053744039
/home/allnutt.t/db/ublast/all_genomes//Acidilobus_sp.fasta	0.00255259127005
/home/allnutt.t/db/ublast/all_genomes//Bacteriovorax_marinus.fasta	0.00250161071666
/home/allnutt.t/db/ublast/all_genomes//Hydrogenophaga_crassostreae.fasta	0.00245234684456
/home/allnutt.t/db/ublast/all_genomes//Kyrpidia_spormannii.fasta	0.00240471897583
/home/allnutt.t/db/ublast/all_genomes//Sphingomonas_wittichii.fasta	0.00235865126976
/home/allnutt.t/db/ublast/all_genomes//Klebsiella_michiganensis.fasta	0.00231407237181
/home/allnutt.t/db/ublast/all_genomes//Oscillibacter_valericigenes.fasta	0.0022709150924
/home/allnutt.t/db/ublast/all_genomes//Pseudarthrobacter_sp.fasta	0.00222911611249
/home/allnutt.t/db/ublast/all_genomes//Sphingobacterium_mizutaii.fasta	0.00218861571361
/home/allnutt.t/db/ublast/all_genomes//Actinobacillus_delphinicola.fasta	0.00214935752988
/home/allnutt.t/db/ublast/all_genomes//Nitrososphaera_viennensis.fasta	0.00211128831997
/home/allnutt.t/db/ublast/all_genomes//Bartonella_elizabethae.fasta	0.0020743577573
/home/allnutt.t/db/ublast/all_genomes//Mycoplasma_synoviae.fasta	0.00203851823662
/home/allnutt.t/db/ublast/all_genomes//Oenococcus_sp.fasta	0.00200372469572
/home/allnutt.t/db/ublast/all_genomes//Deinococcus_gobiensis.fasta	0.00196993445072
/home/allnutt.t/db/ublast/all_genomes//Nitrosospira_multiformis.fasta	0.00193710704392
/home/allnutt.t/db/ublast/all_genomes//Streptococcus_halotolerans.fasta	0.00190520410303
/home/allnutt.t/db/ublast/all_genomes//Variibacter_gotjawalensis.fasta	0.00187418921078
/home/allnutt.t/db/ublast/all_genomes//Leuconostoc_carnosum.fasta	0.00184402778418
/home/allnutt.t/db/ublast/all_genomes//Lelliottia_jeotgali.fasta	0.00181468696238
/home/allnutt.t/db/ublast/all_genomes//Chelatococcus_daeguensis.fasta	0.00178613550269
/home/allnutt.t/db/ublast/all_genomes//Mesoplasma_tabanidae.fasta	0.00175834368389
/home/allnutt.t/db/ublast/all_genomes//Dinoroseobacter_shibae.fasta	0.00173128321631
/home/allnutt.t/db/ublast/all_genomes//Natronomonas_moolapensis.fasta	0.00170492715816
/home/allnutt.t/db/ublast/all_genomes//Pseudoalteromonas_sp.fasta	0.00167924983759
/home/allnutt.t/db/ublast/all_genomes//Methylobacterium_radiotolerans.fasta	0.00165422678004
/home/allnutt.t/db/ublast/all_genomes//Legionella_geestiana.fasta	0.00162983464041
/home/allnutt.t/db/ublast/all_genomes//Mycobacterium_paragordonae.fasta	0.00160605113981
/home/allnutt.t/db/ublast/all_genomes//Mycobacterium_fortuitum.fasta	0.00158285500645
/home/allnutt.t/db/ublast/all_genomes//Mycoplasma_penetrans.fasta	0.0015602259203
/home/allnutt.t/db/ublast/all_genomes//Candidatus_Methanomethylophilus.fasta	0.00153814446141
/home/allnutt.t/db/ublast/all_genomes//Pseudomonas_synxantha.fasta	0.00151659206149
/home/allnutt.t/db/ublast/all_genomes//Beta_proteobacterium.fasta	0.00149555095851
/home/allnutt.t/db/ublast/all_genomes//Tistrella_mobilis.fasta	0.00147500415418
/home/allnutt.t/db/ublast/all_genomes//Comamonas_thiooxydans,.fasta	0.00145493537409
/home/allnutt.t/db/ublast/all_genomes//Actinomyces_viscosus.fasta	0.00143532903017
/home/allnutt.t/db/ublast/all_genomes//Clostridium_isatidis.fasta	0.0014161701856
/home/allnutt.t/db/ublast/all_genomes//Thermoplasmatales_archaeon.fasta	0.00139744452168
/home/allnutt.t/db/ublast/all_genomes//Staphylothermus_hellenicus.fasta	0.00137913830681
/home/allnutt.t/db/ublast/all_genomes//Serratia_ficaria.fasta	0.00136123836714
/home/allnutt.t/db/ublast/all_genomes//Spiroplasma_atrichopogonis.fasta	0.0013437320591
/home/allnutt.t/db/ublast/all_genomes//Trueperella_pyogenes.fasta	0.00132660724344
/home/allnutt.t/db/ublast/all_genomes//Streptomyces_albireticuli.fasta	0.00130985226073
/home/allnutt.t/db/ublast/all_genomes//Campylobacter_helveticus.fasta	0.00129345590836
/home/allnutt.t/db/ublast/all_genomes//Bacillus_amyloliquefaciens.fasta	0.00127740741873
/home/allnutt.t/db/ublast/all_genomes//Bacillus_horikoshii.fasta	0.00126169643872
/home/allnutt.t/db/ublast/all_genomes//Paracoccus_contaminans.fasta	0.00124631301029
/home/allnutt.t/db/ublast/all_genomes//Cedecea_neteri.fasta	0.00123124755215
/home/allnutt.t/db/ublast/all_genomes//Sneathia_amnii.fasta	0.00121649084241
/home/allnutt.t/db/ublast/all_genomes//Hydrogenovibrio_thermophilus.fasta	0.00120203400217
/home/allnutt.t/db/ublast/all_genomes//Streptococcus_mitis.fasta	0.00118786848002
/home/allnutt.t/db/ublast/all_genomes//Shewanella_livingstonensis.fasta	0.00117398603735
/home/allnutt.t/db/ublast/all_genomes//Exiguobacterium_mexicanum.fasta	0.0011603787344
/home/allnutt.t/db/ublast/all_genomes//Vibrio_vulnificus.fasta	0.00114703891709
/home/allnutt.t/db/ublast/all_genomes//Marichromatium_purpuratum.fasta	0.0011339592045
/home/allnutt.t/db/ublast/all_genomes//Edwardsiella_anguillarum.fasta	0.00112113247703
/home/allnutt.t/db/ublast/all_genomes//Arcobacter_sp.fasta	0.00110855186511
/home/allnutt.t/db/ublast/all_genomes//Arcobacter_pacificus.fasta	0.00109621073851
/home/allnutt.t/db/ublast/all_genomes//Kosakonia_cowanii.fasta	0.00108410269624
/home/allnutt.t/db/ublast/all_genomes//Salinibacterium_sp.fasta	0.00107222155683
/home/allnutt.t/db/ublast/all_genomes//Cetia_pacifica.fasta	0.00106056134923
/home/allnutt.t/db/ublast/all_genomes//Enterococcus_cecorum.fasta	0.00104911630405
/home/allnutt.t/db/ublast/all_genomes//Pusillimonas_sp.fasta	0.00103788084528
/home/allnutt.t/db/ublast/all_genomes//Bacillus_paralicheniformis.fasta	0.0010268495824
/home/allnutt.t/db/ublast/all_genomes//Haliscomenobacter_hydrossis.fasta	0.00101601730285
/home/allnutt.t/db/ublast/all_genomes//Clostridiales_bacterium.fasta	0.00100537896493
/home/allnutt.t/db/ublast/all_genomes//Acidipropionibacterium_virtanenii.fasta	0.000994929690887
/home/allnutt.t/db/ublast/all_genomes//Candidatus_Paracaedibacter.fasta	0.000984664760519
/home/allnutt.t/db/ublast/all_genomes//Frondihabitans_sp.fasta	0.000974579604913
/home/allnutt.t/db/ublast/all_genomes//Polymorphum_gilvum.fasta	0.000964669800564
/home/allnutt.t/db/ublast/all_genomes//Capnocytophaga_stomatis.fasta	0.000954931063733
/home/allnutt.t/db/ublast/all_genomes//Bradyrhizobium_japonicum.fasta	0.000945359245072
/home/allnutt.t/db/ublast/all_genomes//Rivularia_sp.fasta	0.000935950324481
/home/allnutt.t/db/ublast/all_genomes//Geobacter_sp.fasta	0.00092670040621
/home/allnutt.t/db/ublast/all_genomes//Picrophilus_torridus.fasta	0.00091760571417
/home/allnutt.t/db/ublast/all_genomes//Frischella_perrara.fasta	0.000908662587455
/home/allnutt.t/db/ublast/all_genomes//Sulfurifustis_variabilis.fasta	0.000899867476062
/home/allnutt.t/db/ublast/all_genomes//Microcystis_aeruginosa.fasta	0.000891216936796
/home/allnutt.t/db/ublast/all_genomes//Haloarcula_taiwanensis.fasta	0.000882707629357
/home/allnutt.t/db/ublast/all_genomes//Alteromonas_stellipolaris.fasta	0.000874336312591
/home/allnutt.t/db/ublast/all_genomes//Clostridium_acetobutylicum.fasta	0.000866099840903
/home/allnutt.t/db/ublast/all_genomes//Bacillus_infantis.fasta	0.000857995160826
/home/allnutt.t/db/ublast/all_genomes//Acinetobacter_indicus.fasta	0.00085001930773
/home/allnutt.t/db/ublast/all_genomes//[Eubacterium]_hallii.fasta	0.000842169402675
/home/allnutt.t/db/ublast/all_genomes//Prosthecochloris_sp.fasta	0.00083444264939
/home/allnutt.t/db/ublast/all_genomes//Curtobacterium_pusillum.fasta	0.000826836331378
/home/allnutt.t/db/ublast/all_genomes//Mycoplasma_hominis.fasta	0.000819347809146
/home/allnutt.t/db/ublast/all_genomes//Xanthomonas_oryzae.fasta	0.000811974517542
/home/allnutt.t/db/ublast/all_genomes//Acidihalobacter_prosperus.fasta	0.0008047139632
/home/allnutt.t/db/ublast/all_genomes//Streptomyces_bingchenggensis.fasta	0.000797563722097
/home/allnutt.t/db/ublast/all_genomes//Methylibium_sp.fasta	0.000790521437196
/home/allnutt.t/db/ublast/all_genomes//Pseudomonas_entomophila.fasta	0.000783584816193
/home/allnutt.t/db/ublast/all_genomes//Halotalea_alkalilenta.fasta	0.000776751629346
/home/allnutt.t/db/ublast/all_genomes//Planococcus_sp.fasta	0.000770019707397
/home/allnutt.t/db/ublast/all_genomes//Halohasta_litchfieldiae.fasta	0.000763386939569
/home/allnutt.t/db/ublast/all_genomes//Acinetobacter_radioresistens.fasta	0.000756851271643
/home/allnutt.t/db/ublast/all_genomes//Formosa_sp.fasta	0.000750410704114
/home/allnutt.t/db/ublast/all_genomes//Massilia_putida.fasta	0.000744063290408
/home/allnutt.t/db/ublast/all_genomes//Gluconobacter_albidus.fasta	0.000737807135178
/home/allnutt.t/db/ublast/all_genomes//Xanthomonadaceae_bacterium.fasta	0.000731640392657
/home/allnutt.t/db/ublast/all_genomes//Pyrococcus_kukulkanii.fasta	0.000725561265078
/home/allnutt.t/db/ublast/all_genomes//Lactobacillus_acetotolerans.fasta	0.000719568001152
/home/allnutt.t/db/ublast/all_genomes//Chlamydia_abortus.fasta	0.000713658894599
/home/allnutt.t/db/ublast/all_genomes//Mesorhizobium_ciceri.fasta	0.000707832282743
/home/allnutt.t/db/ublast/all_genomes//Mycoplasma_crocodyli.fasta	0.000702086545145
/home/allnutt.t/db/ublast/all_genomes//Polynucleobacter_paneuropaeus.fasta	0.000696420102302
/home/allnutt.t/db/ublast/all_genomes//Rickettsiales_bacterium.fasta	0.000690831414381
/home/allnutt.t/db/ublast/all_genomes//Lautropia_mirabilis.fasta	0.000685318980004
/home/allnutt.t/db/ublast/all_genomes//Parascardovia_denticolens.fasta	0.000679881335077
/home/allnutt.t/db/ublast/all_genomes//Herminiimonas_arsenicoxydans.fasta	0.000674517051663
/home/allnutt.t/db/ublast/all_genomes//Helicobacter_sp.fasta	0.000669224736887
/home/allnutt.t/db/ublast/all_genomes//Sulfurospirillum_deleyianum.fasta	0.000664003031891
/home/allnutt.t/db/ublast/all_genomes//Xanthobacter_autotrophicus.fasta	0.000658850610817
/home/allnutt.t/db/ublast/all_genomes//Frankia_sp.fasta	0.000653766179831
/home/allnutt.t/db/ublast/all_genomes//Legionella_clemsonensis.fasta	0.000648748476179
/home/allnutt.t/db/ublast/all_genomes//Spiroplasma_melliferum.fasta	0.000643796267275
/home/allnutt.t/db/ublast/all_genomes//Leptospira_biflexa.fasta	0.000638908349822
/home/allnutt.t/db/ublast/all_genomes//Maize_bushy.fasta	0.000634083548965
/home/allnutt.t/db/ublast/all_genomes//Corynebacterium_ulcerans.fasta	0.000629320717466
/home/allnutt.t/db/ublast/all_genomes//Lysobacter_sp.fasta	0.000624618734917
/home/allnutt.t/db/ublast/all_genomes//Fictibacillus_phosphorivorans.fasta	0.000619976506968
/home/allnutt.t/db/ublast/all_genomes//Acinetobacter_nosocomialis.fasta	0.000615392964596
/home/allnutt.t/db/ublast/all_genomes//Paenibacillus_crassostreae.fasta	0.00061086706338
/home/allnutt.t/db/ublast/all_genomes//Streptococcus_ferus.fasta	0.000606397782818
/home/allnutt.t/db/ublast/all_genomes//Chryseobacterium_glaciei.fasta	0.000601984125653
/home/allnutt.t/db/ublast/all_genomes//Shigella_sonnei.fasta	0.00059762511723
/home/allnutt.t/db/ublast/all_genomes//Chromobacterium_rhizoryzae.fasta	0.000593319804871
/home/allnutt.t/db/ublast/all_genomes//Xanthomonas_gardneri.fasta	0.000589067257265
/home/allnutt.t/db/ublast/all_genomes//Rickettsia_slovaca.fasta	0.000584866563891
/home/allnutt.t/db/ublast/all_genomes//Streptomyces_leeuwenhoekii.fasta	0.000580716834445
/home/allnutt.t/db/ublast/all_genomes//Saccharopolyspora_erythraea.fasta	0.000576617198294
/home/allnutt.t/db/ublast/all_genomes//Escherichia_fergusonii.fasta	0.000572566803948
/home/allnutt.t/db/ublast/all_genomes//Streptomyces_albidoflavus.fasta	0.000568564818543
/home/allnutt.t/db/ublast/all_genomes//Clostridium_saccharobutylicum.fasta	0.000564610427344
/home/allnutt.t/db/ublast/all_genomes//Neisseria_mucosa.fasta	0.000560702833264
/home/allnutt.t/db/ublast/all_genomes//Brucella_melitensis.fasta	0.000556841256397
/home/allnutt.t/db/ublast/all_genomes//Neokomagataea_tanensis.fasta	0.000553024933569
/home/allnutt.t/db/ublast/all_genomes//Sphingomonas_panacis.fasta	0.000549253117892
/home/allnutt.t/db/ublast/all_genomes//Paeniclostridium_sordellii.fasta	0.000545525078349
/home/allnutt.t/db/ublast/all_genomes//Candidatus_Ruthia.fasta	0.000541840099374
/home/allnutt.t/db/ublast/all_genomes//Corynebacterium_diphtheriae.fasta	0.00053819748046
/home/allnutt.t/db/ublast/all_genomes//Bacillus_glycinifermentans.fasta	0.000534596535767
/home/allnutt.t/db/ublast/all_genomes//Hahella_chejuensis.fasta	0.00053103659375
/home/allnutt.t/db/ublast/all_genomes//Methylomicrobium_buryatense.fasta	0.000527516996794
/home/allnutt.t/db/ublast/all_genomes//Nitrobacter_hamburgensis.fasta	0.000524037100863
/home/allnutt.t/db/ublast/all_genomes//Thiobacimonas_profunda.fasta	0.000520596275152
/home/allnutt.t/db/ublast/all_genomes//Francisella_tularensis.fasta	0.000517193901764
/home/allnutt.t/db/ublast/all_genomes//Gynuella_sunshinyii.fasta	0.000513829375379
/home/allnutt.t/db/ublast/all_genomes//Roseiflexus_sp.fasta	0.000510502102947
/home/allnutt.t/db/ublast/all_genomes//Obesumbacterium_proteus.fasta	0.000507211503381
/home/allnutt.t/db/ublast/all_genomes//Haemophilus_parainfluenzae.fasta	0.000503957007263
/home/allnutt.t/db/ublast/all_genomes//Dokdonella_koreensis.fasta	0.000500738056561
/home/allnutt.t/db/ublast/all_genomes//Edwardsiella_tarda.fasta	0.000497554104345
/home/allnutt.t/db/ublast/all_genomes//Glycocaulis_alkaliphilus.fasta	0.000494404614523
/home/allnutt.t/db/ublast/all_genomes//Flavobacterium_faecale.fasta	0.000491289061575
/home/allnutt.t/db/ublast/all_genomes//Pyrococcus_yayanosii.fasta	0.000488206930299
/home/allnutt.t/db/ublast/all_genomes//Eggerthella_lenta.fasta	0.000485157715565
/home/allnutt.t/db/ublast/all_genomes//Methanobacterium_paludis.fasta	0.000482140922075
/home/allnutt.t/db/ublast/all_genomes//Catenovulum_sp.fasta	0.000479156064125
/home/allnutt.t/db/ublast/all_genomes//Ignicoccus_islandicus.fasta	0.000476202665382
/home/allnutt.t/db/ublast/all_genomes//Halothece_sp.fasta	0.000473280258664
/home/allnutt.t/db/ublast/all_genomes//Sphingomonas_taxi.fasta	0.00047038838572
/home/allnutt.t/db/ublast/all_genomes//Nitratireductor_basaltis.fasta	0.000467526597027
/home/allnutt.t/db/ublast/all_genomes//Thermus_thermophilus.fasta	0.000464694451585
/home/allnutt.t/db/ublast/all_genomes//Truepera_radiovictrix.fasta	0.000461891516717
/home/allnutt.t/db/ublast/all_genomes//Bosea_sp.fasta	0.000459117367881
/home/allnutt.t/db/ublast/all_genomes//Azospirillum_brasilense.fasta	0.000456371588482
/home/allnutt.t/db/ublast/all_genomes//Thermoclostridium_stercorarium.fasta	0.000453653769689
/home/allnutt.t/db/ublast/all_genomes//Myxococcus_hansupus.fasta	0.000450963510258
/home/allnutt.t/db/ublast/all_genomes//Lactobacillus_allii.fasta	0.000448300416364
/home/allnutt.t/db/ublast/all_genomes//Oenococcus_sicerae.fasta	0.000445664101427
/home/allnutt.t/db/ublast/all_genomes//Desulfobacterium_autotrophicum.fasta	0.000443054185955
/home/allnutt.t/db/ublast/all_genomes//Variovorax_boronicumulans.fasta	0.000440470297382
/home/allnutt.t/db/ublast/all_genomes//Caldicellulosiruptor_lactoaceticus.fasta	0.000437912069914
/home/allnutt.t/db/ublast/all_genomes//Neisseria_lactamica.fasta	0.00043537914438
/home/allnutt.t/db/ublast/all_genomes//Sphingosinicella_sp.fasta	0.000432871168084
/home/allnutt.t/db/ublast/all_genomes//Altererythrobacter_namhicola.fasta	0.000430387794662
/home/allnutt.t/db/ublast/all_genomes//Streptococcus_himalayensis.fasta	0.000427928683946
/home/allnutt.t/db/ublast/all_genomes//Frankia_casuarinae,.fasta	0.000425493501824
/home/allnutt.t/db/ublast/all_genomes//Cryptobacterium_curtum.fasta	0.000423081920112
/home/allnutt.t/db/ublast/all_genomes//Bernardetia_litoralis.fasta	0.000420693616425
/home/allnutt.t/db/ublast/all_genomes//Lacimicrobium_alkaliphilum.fasta	0.000418328274051
/home/allnutt.t/db/ublast/all_genomes//Rhodovulum_sp.fasta	0.000415985581827
/home/allnutt.t/db/ublast/all_genomes//Granulosicoccus_antarcticus.fasta	0.000413665234024
/home/allnutt.t/db/ublast/all_genomes//Lactococcus_garvieae.fasta	0.00041136693023
/home/allnutt.t/db/ublast/all_genomes//Streptomyces_globisporus.fasta	0.000409090375234
/home/allnutt.t/db/ublast/all_genomes//Candidatus_Endomicrobium.fasta	0.000406835278921
/home/allnutt.t/db/ublast/all_genomes//Syntrophobotulus_glycolicus.fasta	0.00040460135616
/home/allnutt.t/db/ublast/all_genomes//Leclercia_sp.fasta	0.000402388326702
/home/allnutt.t/db/ublast/all_genomes//Streptomyces_puniciscabiei.fasta	0.000400195915075
/home/allnutt.t/db/ublast/all_genomes//Candidatus_Thiodictyon.fasta	0.00039802385049
/home/allnutt.t/db/ublast/all_genomes//Pontibacter_korlensis.fasta	0.000395871866736
/home/allnutt.t/db/ublast/all_genomes//Inhella_inkyongensis.fasta	0.000393739702094
/home/allnutt.t/db/ublast/all_genomes//Agrobacterium_rhizogenes.fasta	0.000391627099237
/home/allnutt.t/db/ublast/all_genomes//Paludisphaera_borealis.fasta	0.000389533805143
/home/allnutt.t/db/ublast/all_genomes//Streptomyces_lunaelactis.fasta	0.000387459571008
/home/allnutt.t/db/ublast/all_genomes//Streptomyces_peucetius.fasta	0.000385404152158
/home/allnutt.t/db/ublast/all_genomes//Streptosporangium_roseum.fasta	0.000383367307967
/home/allnutt.t/db/ublast/all_genomes//Francisella_philomiragia.fasta	0.000381348801774
/home/allnutt.t/db/ublast/all_genomes//Cellulosilyticum_sp.fasta	0.000379348400803
/home/allnutt.t/db/ublast/all_genomes//Corynebacterium_humireducens.fasta	0.000377365876085
/home/allnutt.t/db/ublast/all_genomes//Acetobacterium_woodii.fasta	0.000375401002384
/home/allnutt.t/db/ublast/all_genomes//Chlamydia_muridarum.fasta	0.000373453558119
/home/allnutt.t/db/ublast/all_genomes//Deinococcus_ficus.fasta	0.000371523325296
/home/allnutt.t/db/ublast/all_genomes//Flavivirga_eckloniae.fasta	0.000369610089431
/home/allnutt.t/db/ublast/all_genomes//'Catharanthus_roseus'.fasta	0.000367713639488
/home/allnutt.t/db/ublast/all_genomes//Mycoplasma_wenyonii.fasta	0.000365833767805
/home/allnutt.t/db/ublast/all_genomes//Desulfotomaculum_nigrificans.fasta	0.000363970270033
/home/allnutt.t/db/ublast/all_genomes//Cyanobacterium_endosymbiont.fasta	0.000362122945066
/home/allnutt.t/db/ublast/all_genomes//Eikenella_corrodens.fasta	0.000360291594984
/home/allnutt.t/db/ublast/all_genomes//Variovorax_paradoxus.fasta	0.000358476024988
/home/allnutt.t/db/ublast/all_genomes//Mahella_australiensis.fasta	0.000356676043339
/home/allnutt.t/db/ublast/all_genomes//Dehalogenimonas_lykanthroporepellens.fasta	0.000354891461301
/home/allnutt.t/db/ublast/all_genomes//Streptomyces_cyaneogriseus.fasta	0.000353122093085
/home/allnutt.t/db/ublast/all_genomes//Clostridiaceae_bacterium.fasta	0.000351367755788
/home/allnutt.t/db/ublast/all_genomes//Aeribacillus_pallidus.fasta	0.000349628269342
/home/allnutt.t/db/ublast/all_genomes//Achromobacter_denitrificans.fasta	0.000347903456461
/home/allnutt.t/db/ublast/all_genomes//Bacillus_anthracis.fasta	0.000346193142584
/home/allnutt.t/db/ublast/all_genomes//Gallionella_capsiferriformans.fasta	0.000344497155828
/home/allnutt.t/db/ublast/all_genomes//Echinicola_vietnamensis.fasta	0.000342815326937
/home/allnutt.t/db/ublast/all_genomes//Corynebacterium_simulans.fasta	0.00034114748923
/home/allnutt.t/db/ublast/all_genomes//Nocardia_asteroides.fasta	0.000339493478558
/home/allnutt.t/db/ublast/all_genomes//Cupriavidus_pauculus.fasta	0.000337853133252
/home/allnutt.t/db/ublast/all_genomes//Nostoc_punctiforme.fasta	0.000336226294081
/home/allnutt.t/db/ublast/all_genomes//Photorhabdus_laumondii.fasta	0.000334612804205
/home/allnutt.t/db/ublast/all_genomes//Bartonella_clarridgeiae.fasta	0.000333012509131
/home/allnutt.t/db/ublast/all_genomes//Campylobacter_hepaticus.fasta	0.000331425256671
/home/allnutt.t/db/ublast/all_genomes//Vibrio_gazogenes.fasta	0.000329850896901
/home/allnutt.t/db/ublast/all_genomes//Pedobacter_sp.fasta	0.000328289282117
/home/allnutt.t/db/ublast/all_genomes//Phaeobacter_gallaeciensis.fasta	0.000326740266796
/home/allnutt.t/db/ublast/all_genomes//Caldicellulosiruptor_hydrothermalis.fasta	0.000325203707559
/home/allnutt.t/db/ublast/all_genomes//Clostridium_carboxidivorans.fasta	0.000323679463128
/home/allnutt.t/db/ublast/all_genomes//Mesoplasma_coleopterae.fasta	0.000322167394291
/home/allnutt.t/db/ublast/all_genomes//Clostridium_scatologenes.fasta	0.000320667363865
/home/allnutt.t/db/ublast/all_genomes//Haloferax_mediterranei.fasta	0.000319179236661
/home/allnutt.t/db/ublast/all_genomes//Corynebacterium_deserti.fasta	0.000317702879444
/home/allnutt.t/db/ublast/all_genomes//Bartonella_australis.fasta	0.000316238160905
/home/allnutt.t/db/ublast/all_genomes//Teredinibacter_turnerae.fasta	0.000314784951621
/home/allnutt.t/db/ublast/all_genomes//Virgibacillus_sp.fasta	0.000313343124025
/home/allnutt.t/db/ublast/all_genomes//Pseudoxanthomonas_spadix.fasta	0.000311912552372
/home/allnutt.t/db/ublast/all_genomes//Desulfomicrobium_baculatum.fasta	0.000310493112711
/home/allnutt.t/db/ublast/all_genomes//Leuconostoc_sp.fasta	0.000309084682848
/home/allnutt.t/db/ublast/all_genomes//Enterobacteriaceae_bacterium.fasta	0.000307687142318
/home/allnutt.t/db/ublast/all_genomes//Nitrosospira_briensis.fasta	0.000306300372356
/home/allnutt.t/db/ublast/all_genomes//Janthinobacterium_agaricidamnosum.fasta	0.000304924255869
/home/allnutt.t/db/ublast/all_genomes//Cellvibrio_japonicus.fasta	0.000303558677402
/home/allnutt.t/db/ublast/all_genomes//Thalassospira_indica.fasta	0.000302203523116
/home/allnutt.t/db/ublast/all_genomes//Novosphingobium_pentaromativorans.fasta	0.000300858680754
/home/allnutt.t/db/ublast/all_genomes//Cronobacter_muytjensii.fasta	0.000299524039621
/home/allnutt.t/db/ublast/all_genomes//Streptococcus_pseudoporcinus.fasta	0.000298199490553
/home/allnutt.t/db/ublast/all_genomes//Caproiciproducens_sp.fasta	0.000296884925892
/home/allnutt.t/db/ublast/all_genomes//Mycobacterium_vanbaalenii.fasta	0.000295580239461
/home/allnutt.t/db/ublast/all_genomes//Paenalcaligenes_hominis.fasta	0.000294285326537
/home/allnutt.t/db/ublast/all_genomes//Saccharophagus_degradans.fasta	0.000293000083831
/home/allnutt.t/db/ublast/all_genomes//Flaviflexus_sp.fasta	0.000291724409461
/home/allnutt.t/db/ublast/all_genomes//Candidatus_Nitrosotenuis.fasta	0.000290458202927
/home/allnutt.t/db/ublast/all_genomes//Moraxella_ovis.fasta	0.000289201365094
/home/allnutt.t/db/ublast/all_genomes//Salmonella_sp.fasta	0.00028795379816
/home/allnutt.t/db/ublast/all_genomes//Arsenicicoccus_sp.fasta	0.000286715405645
/home/allnutt.t/db/ublast/all_genomes//Salinicola_tamaricis.fasta	0.00028548609236
/home/allnutt.t/db/ublast/all_genomes//Bifidobacterium_indicum.fasta	0.000284265764391
/home/allnutt.t/db/ublast/all_genomes//Candidatus_Koribacter.fasta	0.000283054329076
/home/allnutt.t/db/ublast/all_genomes//Salimicrobium_jeotgali.fasta	0.000281851694986
/home/allnutt.t/db/ublast/all_genomes//Ferrimonas_balearica.fasta	0.000280657771903
/home/allnutt.t/db/ublast/all_genomes//Bacillus_clausii.fasta	0.000279472470802
/home/allnutt.t/db/ublast/all_genomes//Tetragenococcus_osmophilus.fasta	0.000278295703833
/home/allnutt.t/db/ublast/all_genomes//Eubacterium_sulci.fasta	0.000277127384296
/home/allnutt.t/db/ublast/all_genomes//Micrococcus_luteus.fasta	0.000275967426631
/home/allnutt.t/db/ublast/all_genomes//Thioflavicoccus_mobilis.fasta	0.000274815746395
/home/allnutt.t/db/ublast/all_genomes//Burkholderia_stabilis.fasta	0.000273672260241
/home/allnutt.t/db/ublast/all_genomes//Dermatophilus_congolensis.fasta	0.000272536885909
/home/allnutt.t/db/ublast/all_genomes//Orientia_tsutsugamushi.fasta	0.000271409542201
/home/allnutt.t/db/ublast/all_genomes//Staphylococcus_simulans.fasta	0.000270290148968
/home/allnutt.t/db/ublast/all_genomes//Aggregatibacter_segnis.fasta	0.000269178627093
/home/allnutt.t/db/ublast/all_genomes//Rubrobacter_indicoceani.fasta	0.000268074898474
/home/allnutt.t/db/ublast/all_genomes//Alloactinosynnema_sp.fasta	0.000266978886007
/home/allnutt.t/db/ublast/all_genomes//Vibrio_rotiferianus.fasta	0.000265890513575
/home/allnutt.t/db/ublast/all_genomes//Corynebacterium_phocae.fasta	0.000264809706025
/home/allnutt.t/db/ublast/all_genomes//Xenorhabdus_poinarii.fasta	0.000263736389162
/home/allnutt.t/db/ublast/all_genomes//Kribbella_flavida.fasta	0.000262670489727
/home/allnutt.t/db/ublast/all_genomes//Acidianus_sulfidivorans.fasta	0.000261611935384
/home/allnutt.t/db/ublast/all_genomes//Sucra_jujuba.fasta	8.15226512926e-05
/home/allnutt.t/db/ublast/all_genomes//Canine_parvovirus,.fasta	8.13792065213e-05
/home/allnutt.t/db/ublast/all_genomes//Spider_monkey.fasta	8.12361928006e-05
/home/allnutt.t/db/ublast/all_genomes//Apple_mosaic.fasta	8.10936082997e-05
/home/allnutt.t/db/ublast/all_genomes//Passiflora_chlorosis.fasta	8.09514511978e-05
/home/allnutt.t/db/ublast/all_genomes//Avian_paramyxovirus.fasta	8.08097196842e-05
/home/allnutt.t/db/ublast/all_genomes//Leopards_Hill.fasta	8.0668411958e-05
/home/allnutt.t/db/ublast/all_genomes//Oat_chlorotic.fasta	8.05275262281e-05
/home/allnutt.t/db/ublast/all_genomes//Fisavirus_1.fasta	8.03870607133e-05
/home/allnutt.t/db/ublast/all_genomes//Kalanchoe_latent.fasta	8.0247013642e-05
/home/allnutt.t/db/ublast/all_genomes//Shuangao_alphatetra-like.fasta	8.01073832524e-05
/home/allnutt.t/db/ublast/all_genomes//Circoviridae_16.fasta	7.99681677921e-05
/home/allnutt.t/db/ublast/all_genomes//Hazara_virus.fasta	7.98293655184e-05
/home/allnutt.t/db/ublast/all_genomes//Tomato_mottle.fasta	7.9690974698e-05
/home/allnutt.t/db/ublast/all_genomes//Nova_virus.fasta	7.95529936068e-05
/home/allnutt.t/db/ublast/all_genomes//Asclepias_asymptomatic.fasta	7.94154205302e-05
/home/allnutt.t/db/ublast/all_genomes//Roundleaf_bat.fasta	7.9278253763e-05
/home/allnutt.t/db/ublast/all_genomes//Espirito_Santo.fasta	7.9141491609e-05
/home/allnutt.t/db/ublast/all_genomes//Grapevine_Pinot.fasta	7.90051323812e-05
/home/allnutt.t/db/ublast/all_genomes//Baminivirus_isolate.fasta	7.88691744017e-05
/home/allnutt.t/db/ublast/all_genomes//Phaseolus_vulgaris.fasta	7.87336160016e-05
/home/allnutt.t/db/ublast/all_genomes//Deerpox_virus.fasta	7.85984555211e-05
/home/allnutt.t/db/ublast/all_genomes//Wild_vitis.fasta	7.8463691309e-05
/home/allnutt.t/db/ublast/all_genomes//Lolium_perenne-associated.fasta	7.83293217234e-05
/home/allnutt.t/db/ublast/all_genomes//Groundnut_yellow.fasta	7.81953451307e-05
/home/allnutt.t/db/ublast/all_genomes//Gompholobium_virus.fasta	7.80617599064e-05
/home/allnutt.t/db/ublast/all_genomes//Rubus_chlorotic.fasta	7.79285644346e-05
/home/allnutt.t/db/ublast/all_genomes//Wuchang_Cockraoch.fasta	7.77957571078e-05
/home/allnutt.t/db/ublast/all_genomes//Fikirini_bat.fasta	7.76633363273e-05
/home/allnutt.t/db/ublast/all_genomes//Passiflora_latent.fasta	7.7531300503e-05
/home/allnutt.t/db/ublast/all_genomes//Grass_carp.fasta	7.73996480528e-05
/home/allnutt.t/db/ublast/all_genomes//Rubus_yellow.fasta	7.72683774035e-05
/home/allnutt.t/db/ublast/all_genomes//Spinach_latent.fasta	7.713748699e-05
/home/allnutt.t/db/ublast/all_genomes//Munguba_virus.fasta	7.70069752554e-05
/home/allnutt.t/db/ublast/all_genomes//Arctopus_echinatus-associated.fasta	7.68768406513e-05
/home/allnutt.t/db/ublast/all_genomes//Carnation_necrotic.fasta	7.67470816372e-05
/home/allnutt.t/db/ublast/all_genomes//Morogoro_virus.fasta	7.6617696681e-05
/home/allnutt.t/db/ublast/all_genomes//Lagenaria_mild.fasta	7.64886842584e-05
/home/allnutt.t/db/ublast/all_genomes//Tomato_leaf.fasta	7.63600428532e-05
/home/allnutt.t/db/ublast/all_genomes//Culex_Tetra-like.fasta	7.62317709575e-05
/home/allnutt.t/db/ublast/all_genomes//Night-heron_coronavirus.fasta	7.61038670707e-05
/home/allnutt.t/db/ublast/all_genomes//Phaius_virus.fasta	7.59763297007e-05
/home/allnutt.t/db/ublast/all_genomes//Cyanophage_P-RSM1.fasta	7.58491573628e-05
/home/allnutt.t/db/ublast/all_genomes//Hom-1_vesivirus,.fasta	7.57223485802e-05
/home/allnutt.t/db/ublast/all_genomes//Avian_myeloblastosis.fasta	7.55959018839e-05
/home/allnutt.t/db/ublast/all_genomes//Capra_hircus.fasta	7.54698158124e-05
/home/allnutt.t/db/ublast/all_genomes//Penicillium_janczewskii.fasta	7.5344088912e-05
/home/allnutt.t/db/ublast/all_genomes//Sclerotium_hydrophilum.fasta	7.52187197363e-05
/home/allnutt.t/db/ublast/all_genomes//Gastropod_associated.fasta	7.50937068468e-05
/home/allnutt.t/db/ublast/all_genomes//Coconut_tinangaja.fasta	7.49690488122e-05
/home/allnutt.t/db/ublast/all_genomes//Strawberry_vein.fasta	7.48447442087e-05
/home/allnutt.t/db/ublast/all_genomes//Ourmia_melon.fasta	7.47207916199e-05
/home/allnutt.t/db/ublast/all_genomes//Daphne_virus.fasta	7.45971896367e-05
/home/allnutt.t/db/ublast/all_genomes//Turkeypox_virus.fasta	7.44739368573e-05
/home/allnutt.t/db/ublast/all_genomes//Cyclovirus_Chimp11,.fasta	7.43510318871e-05
/home/allnutt.t/db/ublast/all_genomes//Tobacco_bushy.fasta	7.42284733389e-05
/home/allnutt.t/db/ublast/all_genomes//Alternanthera_mild.fasta	7.41062598323e-05
/home/allnutt.t/db/ublast/all_genomes//Great_tit.fasta	7.39843899944e-05
/home/allnutt.t/db/ublast/all_genomes//Spondweni_virus,.fasta	7.38628624589e-05
/home/allnutt.t/db/ublast/all_genomes//Black_grass.fasta	7.37416758669e-05
/home/allnutt.t/db/ublast/all_genomes//Sputnik_virophage,.fasta	7.36208288664e-05
/home/allnutt.t/db/ublast/all_genomes//Caulobacter_phage.fasta	7.35003201122e-05
/home/allnutt.t/db/ublast/all_genomes//Actinoplanes_phage.fasta	7.3380148266e-05
/home/allnutt.t/db/ublast/all_genomes//Jujube_mosaic-associated.fasta	7.32603119965e-05
/home/allnutt.t/db/ublast/all_genomes//Clitocybe_odora.fasta	7.3140809979e-05
/home/allnutt.t/db/ublast/all_genomes//Imjin_virus.fasta	7.30216408956e-05
/home/allnutt.t/db/ublast/all_genomes//Carnation_etched.fasta	7.29028034352e-05
/home/allnutt.t/db/ublast/all_genomes//Chequa_iflavirus.fasta	7.27842962934e-05
/home/allnutt.t/db/ublast/all_genomes//Raphanus_sativas.fasta	7.26661181722e-05
/home/allnutt.t/db/ublast/all_genomes//Dinoroseobacter_phage.fasta	7.25482677805e-05
/home/allnutt.t/db/ublast/all_genomes//Cowpea_severe.fasta	7.24307438335e-05
/home/allnutt.t/db/ublast/all_genomes//Ippy_virus.fasta	7.2313545053e-05
/home/allnutt.t/db/ublast/all_genomes//Humulus_japonicus.fasta	7.21966701672e-05
/home/allnutt.t/db/ublast/all_genomes//Sorghum_chlorotic.fasta	7.20801179109e-05
/home/allnutt.t/db/ublast/all_genomes//Changping_earthworm.fasta	7.19638870251e-05
/home/allnutt.t/db/ublast/all_genomes//Mobala_virus.fasta	7.18479762573e-05
/home/allnutt.t/db/ublast/all_genomes//Trichoderma_atroviride.fasta	7.17323843611e-05
/home/allnutt.t/db/ublast/all_genomes//Murine_herpesvirus.fasta	7.16171100965e-05
/home/allnutt.t/db/ublast/all_genomes//Tomato_latent.fasta	7.15021522298e-05
/home/allnutt.t/db/ublast/all_genomes//Anopheles_C.fasta	7.13875095334e-05
/home/allnutt.t/db/ublast/all_genomes//Squash_chlorotic.fasta	7.12731807858e-05
/home/allnutt.t/db/ublast/all_genomes//Zinnia_leaf.fasta	7.11591647718e-05
/home/allnutt.t/db/ublast/all_genomes//Natrialba_phage.fasta	7.1045460282e-05
/home/allnutt.t/db/ublast/all_genomes//Artashat_virus.fasta	7.09320661133e-05
/home/allnutt.t/db/ublast/all_genomes//Tolypocladium_cylindrosporum.fasta	7.08189810685e-05
/home/allnutt.t/db/ublast/all_genomes//Wenling_chuvirus-like.fasta	7.07062039564e-05
/home/allnutt.t/db/ublast/all_genomes//Gibbon_ape.fasta	7.05937335916e-05
/home/allnutt.t/db/ublast/all_genomes//Koongol_virus.fasta	7.04815687948e-05
/home/allnutt.t/db/ublast/all_genomes//Hermit_crab.fasta	7.03697083924e-05
/home/allnutt.t/db/ublast/all_genomes//Yichang_Insect.fasta	7.02581512167e-05
/home/allnutt.t/db/ublast/all_genomes//Otarine_picobirnavirus.fasta	7.01468961057e-05
/home/allnutt.t/db/ublast/all_genomes//Koolpinyah_virus.fasta	7.00359419033e-05
/home/allnutt.t/db/ublast/all_genomes//Tomato_bushy.fasta	6.9925287459e-05
/home/allnutt.t/db/ublast/all_genomes//Meaban_virus.fasta	6.98149316281e-05
/home/allnutt.t/db/ublast/all_genomes//Camelus_dromedarius.fasta	6.97048732713e-05
/home/allnutt.t/db/ublast/all_genomes//Feline_sakobuvirus.fasta	6.95951112551e-05
/home/allnutt.t/db/ublast/all_genomes//Skunk_adenovirus.fasta	6.94856444517e-05
/home/allnutt.t/db/ublast/all_genomes//Arboreal_ant.fasta	6.93764717386e-05
/home/allnutt.t/db/ublast/all_genomes//Allpahuayo_virus.fasta	6.92675919989e-05
/home/allnutt.t/db/ublast/all_genomes//Loveridges_garter.fasta	6.91590041213e-05
/home/allnutt.t/db/ublast/all_genomes//Tobacco_mosaic.fasta	6.90507069997e-05
/home/allnutt.t/db/ublast/all_genomes//Bactrocera_dorsalis.fasta	2.81068883826e-05
/home/allnutt.t/db/ublast/all_genomes//Vanessa_tameamea.fasta	2.80836478527e-05
/home/allnutt.t/db/ublast/all_genomes//Equus_caballus.fasta	2.80604401629e-05
/home/allnutt.t/db/ublast/all_genomes//Stereum_hirsutum.fasta	2.80372652474e-05
/home/allnutt.t/db/ublast/all_genomes//Setosphaeria_turcica.fasta	2.80141230409e-05
/home/allnutt.t/db/ublast/all_genomes//Durio_zibethinus.fasta	2.79910134781e-05
/home/allnutt.t/db/ublast/all_genomes//Encephalitozoon_hellem.fasta	2.79679364938e-05
/home/allnutt.t/db/ublast/all_genomes//Endocarpon_pusillum.fasta	2.7944892023e-05
/home/allnutt.t/db/ublast/all_genomes//Pichia_membranifaciens.fasta	2.79218800011e-05
/home/allnutt.t/db/ublast/all_genomes//Babesia_sp.fasta	2.78989003632e-05
/home/allnutt.t/db/ublast/all_genomes//Fonsecaea_erecta.fasta	2.78759530451e-05
/home/allnutt.t/db/ublast/all_genomes//Pyricularia_pennisetigena.fasta	2.78530379824e-05
/home/allnutt.t/db/ublast/all_genomes//Solenopsis_invicta.fasta	2.7830155111e-05
/home/allnutt.t/db/ublast/all_genomes//Pyrenophora_tritici-repentis.fasta	2.78073043669e-05
/home/allnutt.t/db/ublast/all_genomes//Dromaius_novaehollandiae.fasta	2.77844856864e-05
/home/allnutt.t/db/ublast/all_genomes//Camponotus_floridanus.fasta	2.77616990057e-05
/home/allnutt.t/db/ublast/all_genomes//Entamoeba_nuttalli.fasta	2.77389442614e-05
/home/allnutt.t/db/ublast/all_genomes//Cryptomonas_paramecium.fasta	2.77162213903e-05
/home/allnutt.t/db/ublast/all_genomes//Aspergillus_candidus.fasta	2.76935303291e-05
/home/allnutt.t/db/ublast/all_genomes//Leptosphaeria_maculans.fasta	2.7670871015e-05
/home/allnutt.t/db/ublast/all_genomes//Leptomonas_pyrrhocoris.fasta	2.7648243385e-05
/home/allnutt.t/db/ublast/all_genomes//Plasmodium_falciparum.fasta	2.76256473765e-05
/home/allnutt.t/db/ublast/all_genomes//Aspergillus_brunneoviolaceus.fasta	2.7603082927e-05
/home/allnutt.t/db/ublast/all_genomes//Pseudomyrmex_gracilis.fasta	2.75805499742e-05
/home/allnutt.t/db/ublast/all_genomes//Phanerochaete_carnosa.fasta	2.75580484558e-05
/home/allnutt.t/db/ublast/all_genomes//Verruconis_gallopava.fasta	2.75355783099e-05
/home/allnutt.t/db/ublast/all_genomes//Plasmodium_fragile.fasta	2.75131394746e-05
/home/allnutt.t/db/ublast/all_genomes//Trichoplusia_ni.fasta	2.74907318882e-05
/home/allnutt.t/db/ublast/all_genomes//Komagataella_phaffii.fasta	2.74683554891e-05
/home/allnutt.t/db/ublast/all_genomes//Eufriesea_mexicana.fasta	2.7446010216e-05
/home/allnutt.t/db/ublast/all_genomes//Brachypodium_distachyon.fasta	2.74236960076e-05
/home/allnutt.t/db/ublast/all_genomes//Sporisorium_graminicola.fasta	2.74014128028e-05
/home/allnutt.t/db/ublast/all_genomes//Lachancea_thermotolerans.fasta	2.73791605407e-05
/home/allnutt.t/db/ublast/all_genomes//Aethina_tumida.fasta	2.73569391605e-05
/home/allnutt.t/db/ublast/all_genomes//Cladophialophora_psammophila.fasta	2.73347486016e-05
/home/allnutt.t/db/ublast/all_genomes//Aspergillus_novofumigatus.fasta	2.73125888036e-05
/home/allnutt.t/db/ublast/all_genomes//Ctenocephalides_felis.fasta	2.72904597061e-05
/home/allnutt.t/db/ublast/all_genomes//Plasmodium_gaboni.fasta	2.7268361249e-05
/home/allnutt.t/db/ublast/all_genomes//Trypanosoma_brucei.fasta	2.72462933722e-05
/home/allnutt.t/db/ublast/all_genomes//Cicer_arietinum.fasta	2.7224256016e-05
/home/allnutt.t/db/ublast/all_genomes//Acytostelium_subglobosum.fasta	2.72022491206e-05
/home/allnutt.t/db/ublast/all_genomes//Phytophthora_parasitica.fasta	2.71802726264e-05
/home/allnutt.t/db/ublast/all_genomes//Ciona_intestinalis.fasta	2.71583264741e-05
/home/allnutt.t/db/ublast/all_genomes//Strongylocentrotus_purpuratus.fasta	2.71364106045e-05
/home/allnutt.t/db/ublast/all_genomes//Asparagus_officinalis.fasta	2.71145249583e-05
/home/allnutt.t/db/ublast/all_genomes//Stomoxys_calcitrans.fasta	2.70926694768e-05
/home/allnutt.t/db/ublast/all_genomes//Danio_rerio.fasta	2.70708441009e-05
/home/allnutt.t/db/ublast/all_genomes//Metaseiulus_occidentalis.fasta	2.70490487722e-05
/home/allnutt.t/db/ublast/all_genomes//Alternaria_arborescens.fasta	2.70272834321e-05
/home/allnutt.t/db/ublast/all_genomes//Candida_dubliniensis.fasta	2.70055480222e-05
/home/allnutt.t/db/ublast/all_genomes//Callorhinchus_milii.fasta	2.69838424844e-05
/home/allnutt.t/db/ublast/all_genomes//Cryptosporidium_hominis.fasta	2.69621667605e-05
/home/allnutt.t/db/ublast/all_genomes//Clupea_harengus.fasta	2.69405207926e-05
/home/allnutt.t/db/ublast/all_genomes//Plasmodium_inui.fasta	2.6918904523e-05
/home/allnutt.t/db/ublast/all_genomes//Arabidopsis_thaliana.fasta	2.68973178941e-05
/home/allnutt.t/db/ublast/all_genomes//Coccidioides_posadasii.fasta	2.68757608483e-05
/home/allnutt.t/db/ublast/all_genomes//Octopus_vulgaris.fasta	2.68542333283e-05
/home/allnutt.t/db/ublast/all_genomes//Blastocystis_sp.fasta	2.68327352769e-05
/home/allnutt.t/db/ublast/all_genomes//Exophiala_xenobiotica.fasta	2.68112666371e-05
/home/allnutt.t/db/ublast/all_genomes//Wallemia_ichthyophaga.fasta	2.67898273519e-05
/home/allnutt.t/db/ublast/all_genomes//Malassezia_globosa.fasta	2.67684173645e-05
/home/allnutt.t/db/ublast/all_genomes//Bigelowiella_natans.fasta	2.67470366185e-05
/home/allnutt.t/db/ublast/all_genomes//Aspergillus_neoniger.fasta	2.67256850572e-05
/home/allnutt.t/db/ublast/all_genomes//Ostrinia_furnacalis.fasta	2.67043626243e-05
/home/allnutt.t/db/ublast/all_genomes//Malassezia_restricta.fasta	2.66830692636e-05
/home/allnutt.t/db/ublast/all_genomes//Wasmannia_auropunctata.fasta	2.6661804919e-05
/home/allnutt.t/db/ublast/all_genomes//Eimeria_necatrix.fasta	2.66405695347e-05
/home/allnutt.t/db/ublast/all_genomes//Meyerozyma_guilliermondii.fasta	2.66193630548e-05
/home/allnutt.t/db/ublast/all_genomes//Wickerhamomyces_anomalus.fasta	2.65981854237e-05
/home/allnutt.t/db/ublast/all_genomes//Coniophora_puteana.fasta	2.65770365859e-05
/home/allnutt.t/db/ublast/all_genomes//Sesamum_indicum.fasta	2.6555916486e-05
/home/allnutt.t/db/ublast/all_genomes//Vigna_radiata.fasta	2.65348250688e-05
/home/allnutt.t/db/ublast/all_genomes//Capra_hircus.fasta	2.65137622792e-05
/home/allnutt.t/db/ublast/all_genomes//Phaeosphaeria_nodorum.fasta	2.64927280621e-05
/home/allnutt.t/db/ublast/all_genomes//Apis_mellifera.fasta	2.64717223629e-05
/home/allnutt.t/db/ublast/all_genomes//Parasteatoda_tepidariorum.fasta	2.64507451269e-05
/home/allnutt.t/db/ublast/all_genomes//Rhizophagus_irregularis.fasta	2.64297962994e-05
/home/allnutt.t/db/ublast/all_genomes//Ogataea_polymorpha.fasta	2.6408875826e-05
/home/allnutt.t/db/ublast/all_genomes//Dictyostelium_purpureum.fasta	2.63879836525e-05
/home/allnutt.t/db/ublast/all_genomes//Chaetomium_thermophilum.fasta	2.63671197248e-05
/home/allnutt.t/db/ublast/all_genomes//Lachancea_lanzarotensis.fasta	2.63462839887e-05
/home/allnutt.t/db/ublast/all_genomes//Aspergillus_bombycis.fasta	2.63254763905e-05
/home/allnutt.t/db/ublast/all_genomes//Trichinella_spiralis.fasta	2.63046968764e-05
/home/allnutt.t/db/ublast/all_genomes//Saitoella_complicata.fasta	2.62839453928e-05
/home/allnutt.t/db/ublast/all_genomes//Nicotiana_tabacum.fasta	2.62632218862e-05
/home/allnutt.t/db/ublast/all_genomes//Takifugu_rubripes.fasta	2.62425263032e-05
/home/allnutt.t/db/ublast/all_genomes//Cordyceps_fumosorosea.fasta	2.62218585907e-05
/home/allnutt.t/db/ublast/all_genomes//Phycomyces_blakesleeanus.fasta	2.62012186955e-05
/home/allnutt.t/db/ublast/all_genomes//Podospora_anserina.fasta	2.61806065647e-05
/home/allnutt.t/db/ublast/all_genomes//Trichophyton_rubrum.fasta	2.61600221454e-05
/home/allnutt.t/db/ublast/all_genomes//Brassica_napus.fasta	2.61394653851e-05
/home/allnutt.t/db/ublast/all_genomes//Plasmodium_vinckei.fasta	2.6118936231e-05
/home/allnutt.t/db/ublast/all_genomes//Aureococcus_anophagefferens.fasta	2.60984346308e-05
/home/allnutt.t/db/ublast/all_genomes//Beauveria_bassiana.fasta	2.60779605322e-05
/home/allnutt.t/db/ublast/all_genomes//Bactrocera_cucurbitae.fasta	2.6057513883e-05
/home/allnutt.t/db/ublast/all_genomes//Colletotrichum_graminicola.fasta	2.60370946311e-05
/home/allnutt.t/db/ublast/all_genomes//Cucurbita_moschata.fasta	2.60167027246e-05
/home/allnutt.t/db/ublast/all_genomes//Candida_tenuis.fasta	2.59963381117e-05
/home/allnutt.t/db/ublast/all_genomes//Sorghum_bicolor.fasta	2.59760007408e-05
/home/allnutt.t/db/ublast/all_genomes//Musca_domestica.fasta	2.59556905603e-05
/home/allnutt.t/db/ublast/all_genomes//Trichoderma_gamsii.fasta	2.59354075187e-05
