# Supplementary material for: Expanding the taxonomic range in the fecal metagenome
Source: BMC Bioinformatics. 2021 Jun 9;22:312. doi: 10.1186/s12859-021-04212-6 (PMC8188691; doi:10.1186/s12859-021-04212-6)
Supplement: Supplementary file 1 — Additional file 1. File containing all scripts and information for benchmarking simulations. This information is also available at the link: https://github.com/theo-allnutt-bioinformatics/Allnutt_etal_2020_expanding_the_taxonomic. [file 12859_2021_4212_MOESM1_ESM.zip › Allnutt_etal_2020_expanding_the_taxonomic-main/sim_abund/sim9.abund]

/home/allnutt.t/db/ublast/all_genomes//Sphingorhabdus_sp.fasta	0.0744597355437
/home/allnutt.t/db/ublast/all_genomes//Haemophilus_sp.fasta	0.0605466491372
/home/allnutt.t/db/ublast/all_genomes//Cyanobacterium_aponinum.fasta	0.0505564712012
/home/allnutt.t/db/ublast/all_genomes//Aureimonas_sp.fasta	0.0430884265241
/home/allnutt.t/db/ublast/all_genomes//Simiduia_agarivorans.fasta	0.0373271466077
/home/allnutt.t/db/ublast/all_genomes//Shigella_flexneri.fasta	0.0327685808909
/home/allnutt.t/db/ublast/all_genomes//Corynebacterium_stationis.fasta	0.0290858206383
/home/allnutt.t/db/ublast/all_genomes//Rhizobium_gallicum.fasta	0.0260583753739
/home/allnutt.t/db/ublast/all_genomes//Bartonella_australis.fasta	0.0235326014109
/home/allnutt.t/db/ublast/all_genomes//Marinobacter_similis.fasta	0.0213984417416
/home/allnutt.t/db/ublast/all_genomes//Alcanivorax_xenomutans.fasta	0.0195751752105
/home/allnutt.t/db/ublast/all_genomes//Aliivibrio_salmonicida.fasta	0.0180023712415
/home/allnutt.t/db/ublast/all_genomes//Legionella_waltersii.fasta	0.0166339706619
/home/allnutt.t/db/ublast/all_genomes//Actinoalloteichus_hymeniacidonis.fasta	0.0154343076527
/home/allnutt.t/db/ublast/all_genomes//Taylorella_asinigenitalis.fasta	0.0143753728041
/home/allnutt.t/db/ublast/all_genomes//Enterococcus_durans.fasta	0.0134348904574
/home/allnutt.t/db/ublast/all_genomes//Xylanimonas_cellulosilytica.fasta	0.0125949427073
/home/allnutt.t/db/ublast/all_genomes//Azoarcus_sp.fasta	0.011840968028
/home/allnutt.t/db/ublast/all_genomes//Mobiluncus_curtisii.fasta	0.0111610214243
/home/allnutt.t/db/ublast/all_genomes//Saprospira_grandis.fasta	0.0105452202437
/home/allnutt.t/db/ublast/all_genomes//Candidatus_Thioglobus.fasta	0.00998532382237
/home/allnutt.t/db/ublast/all_genomes//Jeotgalibaca_sp.fasta	0.00947441095864
/home/allnutt.t/db/ublast/all_genomes//Edwardsiella_sp.fasta	0.00900662981824
/home/allnutt.t/db/ublast/all_genomes//Brevibacillus_agri.fasta	0.00857700210398
/home/allnutt.t/db/ublast/all_genomes//Methanobacterium_formicicum.fasta	0.00818126832464
/home/allnutt.t/db/ublast/all_genomes//Roseburia_hominis.fasta	0.00781576450824
/home/allnutt.t/db/ublast/all_genomes//Yersinia_intermedia.fasta	0.00747732319971
/home/allnutt.t/db/ublast/all_genomes//Hungateiclostridiaceae_bacterium.fasta	0.00716319337819
/home/allnutt.t/db/ublast/all_genomes//Pseudopropionibacterium_propionicum.fasta	0.00687097523526
/home/allnutt.t/db/ublast/all_genomes//Maritalea_myrionectae.fasta	0.00659856671595
/home/allnutt.t/db/ublast/all_genomes//Paraburkholderia_fungorum.fasta	0.00634411943725
/home/allnutt.t/db/ublast/all_genomes//Legionella_oakridgensis.fasta	0.00610600213309
/home/allnutt.t/db/ublast/all_genomes//Mycobacterium_bovis.fasta	0.00588277017891
/home/allnutt.t/db/ublast/all_genomes//Sulfodiicoccus_acidiphilus.fasta	0.00567314005645
/home/allnutt.t/db/ublast/all_genomes//Treponema_brennaborense.fasta	0.00547596785585
/home/allnutt.t/db/ublast/all_genomes//Macrococcus_canis.fasta	0.00529023109491
/home/allnutt.t/db/ublast/all_genomes//Bartonella_sp.fasta	0.00511501327764
/home/allnutt.t/db/ublast/all_genomes//Pseudomonas_citronellolis.fasta	0.00494949072612
/home/allnutt.t/db/ublast/all_genomes//Corynebacterium_crudilactis.fasta	0.00479292130725
/home/allnutt.t/db/ublast/all_genomes//Halopenitus_persicus.fasta	0.00464463474622
/home/allnutt.t/db/ublast/all_genomes//Massilia_umbonata.fasta	0.00450402427408
/home/allnutt.t/db/ublast/all_genomes//Candidatus_Nasuia.fasta	0.00437053940138
/home/allnutt.t/db/ublast/all_genomes//Rhodococcus_rhodochrous.fasta	0.00424367964609
/home/allnutt.t/db/ublast/all_genomes//Methylomonas_denitrificans.fasta	0.00412298907298
/home/allnutt.t/db/ublast/all_genomes//Stanieria_sp.fasta	0.00400805152557
/home/allnutt.t/db/ublast/all_genomes//Uncultured_Termite.fasta	0.00389848645102
/home/allnutt.t/db/ublast/all_genomes//Desulfovibrio_profundus.fasta	0.00379394523436
/home/allnutt.t/db/ublast/all_genomes//Halothiobacillus_neapolitanus.fasta	0.00369410797162
/home/allnutt.t/db/ublast/all_genomes//Corynebacterium_uterequi.fasta	0.00359868062209
/home/allnutt.t/db/ublast/all_genomes//Acinetobacter_guillouiae.fasta	0.00350739248933
/home/allnutt.t/db/ublast/all_genomes//Bosea_vaviloviae.fasta	0.00341999398767
/home/allnutt.t/db/ublast/all_genomes//Erythrobacter_flavus.fasta	0.00333625465752
/home/allnutt.t/db/ublast/all_genomes//Nitratiruptor_sp.fasta	0.00325596139805
/home/allnutt.t/db/ublast/all_genomes//Eubacterium_sulci.fasta	0.00317891688999
/home/allnutt.t/db/ublast/all_genomes//Capnocytophaga_canimorsus.fasta	0.00310493818556
/home/allnutt.t/db/ublast/all_genomes//Desulfomicrobium_baculatum.fasta	0.00303385544515
/home/allnutt.t/db/ublast/all_genomes//Virgibacillus_halodenitrificans.fasta	0.00296551080357
/home/allnutt.t/db/ublast/all_genomes//Bacillus_glycinifermentans.fasta	0.00289975735056
/home/allnutt.t/db/ublast/all_genomes//Cardinium_endosymbiont.fasta	0.00283645821262
/home/allnutt.t/db/ublast/all_genomes//Haloterrigena_jeotgali.fasta	0.00277548572465
/home/allnutt.t/db/ublast/all_genomes//Paraburkholderia_graminis.fasta	0.0027167206813
/home/allnutt.t/db/ublast/all_genomes//Pelobacter_acetylenicus.fasta	0.00266005165942
/home/allnutt.t/db/ublast/all_genomes//Bacillus_sp.fasta	0.0026053744039
/home/allnutt.t/db/ublast/all_genomes//Flavobacterium_pallidum.fasta	0.00255259127005
/home/allnutt.t/db/ublast/all_genomes//Victivallales_bacterium.fasta	0.00250161071666
/home/allnutt.t/db/ublast/all_genomes//Lachnoclostridium_phytofermentans.fasta	0.00245234684456
/home/allnutt.t/db/ublast/all_genomes//Bacterioplanes_sanyensis.fasta	0.00240471897583
/home/allnutt.t/db/ublast/all_genomes//Cellulomonas_sp.fasta	0.00235865126976
/home/allnutt.t/db/ublast/all_genomes//Pelagibacterium_halotolerans.fasta	0.00231407237181
/home/allnutt.t/db/ublast/all_genomes//Spiroplasma_diminutum.fasta	0.0022709150924
/home/allnutt.t/db/ublast/all_genomes//Lactobacillus_fermentum.fasta	0.00222911611249
/home/allnutt.t/db/ublast/all_genomes//Hippea_maritima.fasta	0.00218861571361
/home/allnutt.t/db/ublast/all_genomes//Phaeobacter_porticola.fasta	0.00214935752988
/home/allnutt.t/db/ublast/all_genomes//Streptococcus_sobrinus.fasta	0.00211128831997
/home/allnutt.t/db/ublast/all_genomes//Desulfuromonas_soudanensis.fasta	0.0020743577573
/home/allnutt.t/db/ublast/all_genomes//Ralstonia_pseudosolanacearum.fasta	0.00203851823662
/home/allnutt.t/db/ublast/all_genomes//Janthinobacterium_agaricidamnosum.fasta	0.00200372469572
/home/allnutt.t/db/ublast/all_genomes//Pseudoalteromonas_espejiana.fasta	0.00196993445072
/home/allnutt.t/db/ublast/all_genomes//Mycoplasma_bovis.fasta	0.00193710704392
/home/allnutt.t/db/ublast/all_genomes//Paenibacillus_beijingensis.fasta	0.00190520410303
/home/allnutt.t/db/ublast/all_genomes//Lactobacillus_jensenii.fasta	0.00187418921078
/home/allnutt.t/db/ublast/all_genomes//Nocardioides_humi.fasta	0.00184402778418
/home/allnutt.t/db/ublast/all_genomes//Desulfovibrio_vulgaris.fasta	0.00181468696238
/home/allnutt.t/db/ublast/all_genomes//Chelativorans_sp.fasta	0.00178613550269
/home/allnutt.t/db/ublast/all_genomes//Neisseria_animaloris.fasta	0.00175834368389
/home/allnutt.t/db/ublast/all_genomes//Pseudonocardia_dioxanivorans.fasta	0.00173128321631
/home/allnutt.t/db/ublast/all_genomes//Mycoplasma_mobile.fasta	0.00170492715816
/home/allnutt.t/db/ublast/all_genomes//Mycetocola_sp.fasta	0.00167924983759
/home/allnutt.t/db/ublast/all_genomes//Tessaracoccus_sp.fasta	0.00165422678004
/home/allnutt.t/db/ublast/all_genomes//Granulosicoccus_antarcticus.fasta	0.00162983464041
/home/allnutt.t/db/ublast/all_genomes//Dokdonella_koreensis.fasta	0.00160605113981
/home/allnutt.t/db/ublast/all_genomes//Chromatiaceae_bacterium.fasta	0.00158285500645
/home/allnutt.t/db/ublast/all_genomes//Pontibacter_actiniarum.fasta	0.0015602259203
/home/allnutt.t/db/ublast/all_genomes//Hoyosella_subflava.fasta	0.00153814446141
/home/allnutt.t/db/ublast/all_genomes//Paenibacillus_baekrokdamisoli.fasta	0.00151659206149
/home/allnutt.t/db/ublast/all_genomes//Paenibacillus_lentus.fasta	0.00149555095851
/home/allnutt.t/db/ublast/all_genomes//Gramella_forsetii.fasta	0.00147500415418
/home/allnutt.t/db/ublast/all_genomes//[Arcobacter]_porcinus.fasta	0.00145493537409
/home/allnutt.t/db/ublast/all_genomes//Cedecea_neteri.fasta	0.00143532903017
/home/allnutt.t/db/ublast/all_genomes//Oceanisphaera_avium.fasta	0.0014161701856
/home/allnutt.t/db/ublast/all_genomes//Streptomyces_rimosus.fasta	0.00139744452168
/home/allnutt.t/db/ublast/all_genomes//Xanthomonas_perforans.fasta	0.00137913830681
/home/allnutt.t/db/ublast/all_genomes//Pseudomonas_pseudoalcaligenes.fasta	0.00136123836714
/home/allnutt.t/db/ublast/all_genomes//Thermotoga_caldifontis.fasta	0.0013437320591
/home/allnutt.t/db/ublast/all_genomes//Terriglobus_saanensis.fasta	0.00132660724344
/home/allnutt.t/db/ublast/all_genomes//Pragia_fontium.fasta	0.00130985226073
/home/allnutt.t/db/ublast/all_genomes//Bacillus_cereus.fasta	0.00129345590836
/home/allnutt.t/db/ublast/all_genomes//Brevundimonas_vancanneytii.fasta	0.00127740741873
/home/allnutt.t/db/ublast/all_genomes//Spiroplasma_mirum.fasta	0.00126169643872
/home/allnutt.t/db/ublast/all_genomes//Zymomonas_mobilis.fasta	0.00124631301029
/home/allnutt.t/db/ublast/all_genomes//Brevibacillus_laterosporus.fasta	0.00123124755215
/home/allnutt.t/db/ublast/all_genomes//Methyloversatilis_sp.fasta	0.00121649084241
/home/allnutt.t/db/ublast/all_genomes//Psychrobacter_sp.fasta	0.00120203400217
/home/allnutt.t/db/ublast/all_genomes//Selenomonas_sp.fasta	0.00118786848002
/home/allnutt.t/db/ublast/all_genomes//Clostridium_drakei.fasta	0.00117398603735
/home/allnutt.t/db/ublast/all_genomes//Faecalibacterium_prausnitzii.fasta	0.0011603787344
/home/allnutt.t/db/ublast/all_genomes//Ochrobactrum_pseudogrignonense.fasta	0.00114703891709
/home/allnutt.t/db/ublast/all_genomes//Maribacter_cobaltidurans.fasta	0.0011339592045
/home/allnutt.t/db/ublast/all_genomes//Thioalkalimicrobium_cyclicum.fasta	0.00112113247703
/home/allnutt.t/db/ublast/all_genomes//Chondrocystis_sp.fasta	0.00110855186511
/home/allnutt.t/db/ublast/all_genomes//Neisseria_canis.fasta	0.00109621073851
/home/allnutt.t/db/ublast/all_genomes//Martelella_sp.fasta	0.00108410269624
/home/allnutt.t/db/ublast/all_genomes//Rickettsia_monacensis,.fasta	0.00107222155683
/home/allnutt.t/db/ublast/all_genomes//Cellulophaga_lytica.fasta	0.00106056134923
/home/allnutt.t/db/ublast/all_genomes//Synechococcus_lividus.fasta	0.00104911630405
/home/allnutt.t/db/ublast/all_genomes//Xanthomonas_sp.fasta	0.00103788084528
/home/allnutt.t/db/ublast/all_genomes//Roseomonas_gilardii.fasta	0.0010268495824
/home/allnutt.t/db/ublast/all_genomes//Tumebacillus_algifaecis.fasta	0.00101601730285
/home/allnutt.t/db/ublast/all_genomes//Vibrio_mimicus.fasta	0.00100537896493
/home/allnutt.t/db/ublast/all_genomes//Blautia_producta.fasta	0.000994929690887
/home/allnutt.t/db/ublast/all_genomes//Candidatus_Thiodictyon.fasta	0.000984664760519
/home/allnutt.t/db/ublast/all_genomes//Actinosynnema_mirum.fasta	0.000974579604913
/home/allnutt.t/db/ublast/all_genomes//Corynebacterium_lactis.fasta	0.000964669800564
/home/allnutt.t/db/ublast/all_genomes//Breoghania_sp.fasta	0.000954931063733
/home/allnutt.t/db/ublast/all_genomes//Chlamydophila_pneumoniae.fasta	0.000945359245072
/home/allnutt.t/db/ublast/all_genomes//Pedobacter_steynii.fasta	0.000935950324481
/home/allnutt.t/db/ublast/all_genomes//Anoxybacillus_gonensis.fasta	0.00092670040621
/home/allnutt.t/db/ublast/all_genomes//Neokomagataea_tanensis.fasta	0.00091760571417
/home/allnutt.t/db/ublast/all_genomes//Thiomicrorhabdus_sp.fasta	0.000908662587455
/home/allnutt.t/db/ublast/all_genomes//Mycobacterium_paragordonae.fasta	0.000899867476062
/home/allnutt.t/db/ublast/all_genomes//Tenacibaculum_jejuense.fasta	0.000891216936796
/home/allnutt.t/db/ublast/all_genomes//Kosakonia_cowanii.fasta	0.000882707629357
/home/allnutt.t/db/ublast/all_genomes//Nitrosospira_briensis.fasta	0.000874336312591
/home/allnutt.t/db/ublast/all_genomes//Pseudomonas_protegens.fasta	0.000866099840903
/home/allnutt.t/db/ublast/all_genomes//Marinobacter_hydrocarbonoclasticus.fasta	0.000857995160826
/home/allnutt.t/db/ublast/all_genomes//Brucella_pinnipedialis.fasta	0.00085001930773
/home/allnutt.t/db/ublast/all_genomes//Clostridium_taeniosporum.fasta	0.000842169402675
/home/allnutt.t/db/ublast/all_genomes//Flammeovirga_sp.fasta	0.00083444264939
/home/allnutt.t/db/ublast/all_genomes//Wolinella_succinogenes.fasta	0.000826836331378
/home/allnutt.t/db/ublast/all_genomes//Octadecabacter_antarcticus.fasta	0.000819347809146
/home/allnutt.t/db/ublast/all_genomes//Alkalitalea_saponilacus.fasta	0.000811974517542
/home/allnutt.t/db/ublast/all_genomes//Actinobacillus_suis.fasta	0.0008047139632
/home/allnutt.t/db/ublast/all_genomes//Pseudoalteromonas_haloplanktis.fasta	0.000797563722097
/home/allnutt.t/db/ublast/all_genomes//Sebaldella_termitidis.fasta	0.000790521437196
/home/allnutt.t/db/ublast/all_genomes//Methanosarcina_vacuolata.fasta	0.000783584816193
/home/allnutt.t/db/ublast/all_genomes//Paenibacillus_polymyxa.fasta	0.000776751629346
/home/allnutt.t/db/ublast/all_genomes//Arcobacter_anaerophilus.fasta	0.000770019707397
/home/allnutt.t/db/ublast/all_genomes//Sulfitobacter_donghicola.fasta	0.000763386939569
/home/allnutt.t/db/ublast/all_genomes//Bacillus_krulwichiae.fasta	0.000756851271643
/home/allnutt.t/db/ublast/all_genomes//Streptococcus_acidominimus.fasta	0.000750410704114
/home/allnutt.t/db/ublast/all_genomes//Blastochloris_sp.fasta	0.000744063290408
/home/allnutt.t/db/ublast/all_genomes//Swingsia_samuiensis.fasta	0.000737807135178
/home/allnutt.t/db/ublast/all_genomes//Chryseobacterium_camelliae.fasta	0.000731640392657
/home/allnutt.t/db/ublast/all_genomes//Mycoplasma_haemofelis.fasta	0.000725561265078
/home/allnutt.t/db/ublast/all_genomes//Deinococcus_wulumuqiensis.fasta	0.000719568001152
/home/allnutt.t/db/ublast/all_genomes//Denitrobacterium_detoxificans.fasta	0.000713658894599
/home/allnutt.t/db/ublast/all_genomes//Marinobacterium_aestuarii.fasta	0.000707832282743
/home/allnutt.t/db/ublast/all_genomes//Desulfobulbus_oralis.fasta	0.000702086545145
/home/allnutt.t/db/ublast/all_genomes//Halothece_sp.fasta	0.000696420102302
/home/allnutt.t/db/ublast/all_genomes//Lactobacillus_amylovorus.fasta	0.000690831414381
/home/allnutt.t/db/ublast/all_genomes//Metallosphaera_cuprina.fasta	0.000685318980004
/home/allnutt.t/db/ublast/all_genomes//Sphingomonas_melonis.fasta	0.000679881335077
/home/allnutt.t/db/ublast/all_genomes//Listeria_seeligeri.fasta	0.000674517051663
/home/allnutt.t/db/ublast/all_genomes//Klebsiella_oxytoca.fasta	0.000669224736887
/home/allnutt.t/db/ublast/all_genomes//Dermacoccus_nishinomiyaensis.fasta	0.000664003031891
/home/allnutt.t/db/ublast/all_genomes//Nitrosomonas_ureae.fasta	0.000658850610817
/home/allnutt.t/db/ublast/all_genomes//Nitrospira_japonica.fasta	0.000653766179831
/home/allnutt.t/db/ublast/all_genomes//Rhodococcus_opacus.fasta	0.000648748476179
/home/allnutt.t/db/ublast/all_genomes//Tannerella_forsythia.fasta	0.000643796267275
/home/allnutt.t/db/ublast/all_genomes//Virgibacillus_phasianinus.fasta	0.000638908349822
/home/allnutt.t/db/ublast/all_genomes//Haemophilus_parainfluenzae.fasta	0.000634083548965
/home/allnutt.t/db/ublast/all_genomes//Neomicrococcus_aestuarii.fasta	0.000629320717466
/home/allnutt.t/db/ublast/all_genomes//Thermococcus_chitonophagus.fasta	0.000624618734917
/home/allnutt.t/db/ublast/all_genomes//Thiohalobacter_thiocyanaticus.fasta	0.000619976506968
/home/allnutt.t/db/ublast/all_genomes//Rhodococcus_aetherivorans.fasta	0.000615392964596
/home/allnutt.t/db/ublast/all_genomes//Mycobacterium_intracellulare.fasta	0.00061086706338
/home/allnutt.t/db/ublast/all_genomes//Campylobacter_cuniculorum.fasta	0.000606397782818
/home/allnutt.t/db/ublast/all_genomes//Campylobacter_peloridis.fasta	0.000601984125653
/home/allnutt.t/db/ublast/all_genomes//Sinorhizobium_medicae.fasta	0.00059762511723
/home/allnutt.t/db/ublast/all_genomes//Mycoplasma_genitalium.fasta	0.000593319804871
/home/allnutt.t/db/ublast/all_genomes//Barnesiella_viscericola.fasta	0.000589067257265
/home/allnutt.t/db/ublast/all_genomes//Desulfotomaculum_ferrireducens.fasta	0.000584866563891
/home/allnutt.t/db/ublast/all_genomes//Corynebacterium_urealyticum.fasta	0.000580716834445
/home/allnutt.t/db/ublast/all_genomes//Borrelia_anserina.fasta	0.000576617198294
/home/allnutt.t/db/ublast/all_genomes//Wolbachia_pipientis.fasta	0.000572566803948
/home/allnutt.t/db/ublast/all_genomes//Hymenobacter_sp.fasta	0.000568564818543
/home/allnutt.t/db/ublast/all_genomes//Staphylococcus_cohnii.fasta	0.000564610427344
/home/allnutt.t/db/ublast/all_genomes//Nostoc_punctiforme.fasta	0.000560702833264
/home/allnutt.t/db/ublast/all_genomes//Clostridium_sporogenes.fasta	0.000556841256397
/home/allnutt.t/db/ublast/all_genomes//Jeotgalibaca_dankookensis.fasta	0.000553024933569
/home/allnutt.t/db/ublast/all_genomes//Lactobacillus_paraplantarum.fasta	0.000549253117892
/home/allnutt.t/db/ublast/all_genomes//Persephonella_marina.fasta	0.000545525078349
/home/allnutt.t/db/ublast/all_genomes//Pediococcus_acidilactici.fasta	0.000541840099374
/home/allnutt.t/db/ublast/all_genomes//Spiribacter_curvatus.fasta	0.00053819748046
/home/allnutt.t/db/ublast/all_genomes//Xanthomonas_hortorum.fasta	0.000534596535767
/home/allnutt.t/db/ublast/all_genomes//Streptococcus_urinalis.fasta	0.00053103659375
/home/allnutt.t/db/ublast/all_genomes//Erwinia_tasmaniensis.fasta	0.000527516996794
/home/allnutt.t/db/ublast/all_genomes//Streptomyces_xiamenensis.fasta	0.000524037100863
/home/allnutt.t/db/ublast/all_genomes//Marinitoga_piezophila.fasta	0.000520596275152
/home/allnutt.t/db/ublast/all_genomes//Rufibacter_sp.fasta	0.000517193901764
/home/allnutt.t/db/ublast/all_genomes//Ureaplasma_urealyticum.fasta	0.000513829375379
/home/allnutt.t/db/ublast/all_genomes//Geobacillus_thermocatenulatus.fasta	0.000510502102947
/home/allnutt.t/db/ublast/all_genomes//Symbiobacterium_thermophilum.fasta	0.000507211503381
/home/allnutt.t/db/ublast/all_genomes//Frankia_symbiont.fasta	0.000503957007263
/home/allnutt.t/db/ublast/all_genomes//Sphingobium_herbicidovorans.fasta	0.000500738056561
/home/allnutt.t/db/ublast/all_genomes//Bacillus_amyloliquefaciens.fasta	0.000497554104345
/home/allnutt.t/db/ublast/all_genomes//Ketogulonicigenium_robustum.fasta	0.000494404614523
/home/allnutt.t/db/ublast/all_genomes//Bacillus_circulans.fasta	0.000491289061575
/home/allnutt.t/db/ublast/all_genomes//Cronobacter_sakazakii.fasta	0.000488206930299
/home/allnutt.t/db/ublast/all_genomes//Mycolicibacterium_flavescens.fasta	0.000485157715565
/home/allnutt.t/db/ublast/all_genomes//Stenotrophomonas_sp.fasta	0.000482140922075
/home/allnutt.t/db/ublast/all_genomes//Lactococcus_lactis.fasta	0.000479156064125
/home/allnutt.t/db/ublast/all_genomes//Thermodesulfobacterium_commune.fasta	0.000476202665382
/home/allnutt.t/db/ublast/all_genomes//Enterococcus_sp.fasta	0.000473280258664
/home/allnutt.t/db/ublast/all_genomes//Butyricimonas_sp.fasta	0.00047038838572
/home/allnutt.t/db/ublast/all_genomes//Mycoplasma_leachii.fasta	0.000467526597027
/home/allnutt.t/db/ublast/all_genomes//Flavobacterium_sediminis.fasta	0.000464694451585
/home/allnutt.t/db/ublast/all_genomes//Thermotoga_naphthophila.fasta	0.000461891516717
/home/allnutt.t/db/ublast/all_genomes//Pseudomonas_resinovorans.fasta	0.000459117367881
/home/allnutt.t/db/ublast/all_genomes//Bifidobacterium_kashiwanohense.fasta	0.000456371588482
/home/allnutt.t/db/ublast/all_genomes//Pseudomonas_sp.fasta	0.000453653769689
/home/allnutt.t/db/ublast/all_genomes//Stigmatella_aurantiaca.fasta	0.000450963510258
/home/allnutt.t/db/ublast/all_genomes//Paeniclostridium_sordellii.fasta	0.000448300416364
/home/allnutt.t/db/ublast/all_genomes//Hafnia_paralvei.fasta	0.000445664101427
/home/allnutt.t/db/ublast/all_genomes//Halopiger_xanaduensis.fasta	0.000443054185955
/home/allnutt.t/db/ublast/all_genomes//Pseudomonas_veronii.fasta	0.000440470297382
/home/allnutt.t/db/ublast/all_genomes//Candidatus_Nitrosopumilus.fasta	0.000437912069914
/home/allnutt.t/db/ublast/all_genomes//Mycoplasma_mycoides.fasta	0.00043537914438
/home/allnutt.t/db/ublast/all_genomes//Candidatus_Nitrospira.fasta	0.000432871168084
/home/allnutt.t/db/ublast/all_genomes//Haemophilus_haemolyticus.fasta	0.000430387794662
/home/allnutt.t/db/ublast/all_genomes//Francisella_cf.fasta	0.000427928683946
/home/allnutt.t/db/ublast/all_genomes//Brachybacterium_faecium.fasta	0.000425493501824
/home/allnutt.t/db/ublast/all_genomes//Leminorella_richardii.fasta	0.000423081920112
/home/allnutt.t/db/ublast/all_genomes//Propionibacterium_australiense.fasta	0.000420693616425
/home/allnutt.t/db/ublast/all_genomes//Hydrogenovibrio_thermophilus.fasta	0.000418328274051
/home/allnutt.t/db/ublast/all_genomes//Isosphaera_pallida.fasta	0.000415985581827
/home/allnutt.t/db/ublast/all_genomes//Paenarthrobacter_aurescens.fasta	0.000413665234024
/home/allnutt.t/db/ublast/all_genomes//Acetobacter_pasteurianus.fasta	0.00041136693023
/home/allnutt.t/db/ublast/all_genomes//Methanosaeta_concilii.fasta	0.000409090375234
/home/allnutt.t/db/ublast/all_genomes//Burkholderia_cenocepacia.fasta	0.000406835278921
/home/allnutt.t/db/ublast/all_genomes//Methylobacterium_nodulans.fasta	0.00040460135616
/home/allnutt.t/db/ublast/all_genomes//Kineococcus_radiotolerans.fasta	0.000402388326702
/home/allnutt.t/db/ublast/all_genomes//Microcoleus_sp.fasta	0.000400195915075
/home/allnutt.t/db/ublast/all_genomes//Tamlana_sp.fasta	0.00039802385049
/home/allnutt.t/db/ublast/all_genomes//Rhodomicrobium_vannielii.fasta	0.000395871866736
/home/allnutt.t/db/ublast/all_genomes//Acholeplasma_laidlawii.fasta	0.000393739702094
/home/allnutt.t/db/ublast/all_genomes//Alteromonas_addita.fasta	0.000391627099237
/home/allnutt.t/db/ublast/all_genomes//Laribacter_hongkongensis.fasta	0.000389533805143
/home/allnutt.t/db/ublast/all_genomes//Pseudorhodoplanes_sinuspersici.fasta	0.000387459571008
/home/allnutt.t/db/ublast/all_genomes//Nitrosomonas_eutropha.fasta	0.000385404152158
/home/allnutt.t/db/ublast/all_genomes//Bifidobacterium_coryneforme.fasta	0.000383367307967
/home/allnutt.t/db/ublast/all_genomes//Beta_proteobacterium.fasta	0.000381348801774
/home/allnutt.t/db/ublast/all_genomes//Treponema_denticola.fasta	0.000379348400803
/home/allnutt.t/db/ublast/all_genomes//Enterococcus_faecium.fasta	0.000377365876085
/home/allnutt.t/db/ublast/all_genomes//Aeromonas_veronii.fasta	0.000375401002384
/home/allnutt.t/db/ublast/all_genomes//Kosakonia_radicincitans.fasta	0.000373453558119
/home/allnutt.t/db/ublast/all_genomes//Clostridium_perfringens.fasta	0.000371523325296
/home/allnutt.t/db/ublast/all_genomes//Haloarculaceae_archaeon.fasta	0.000369610089431
/home/allnutt.t/db/ublast/all_genomes//Lactobacillus_pentosus.fasta	0.000367713639488
/home/allnutt.t/db/ublast/all_genomes//Flavobacterium_gilvum.fasta	0.000365833767805
/home/allnutt.t/db/ublast/all_genomes//Archangium_gephyra.fasta	0.000363970270033
/home/allnutt.t/db/ublast/all_genomes//Aggregatibacter_segnis.fasta	0.000362122945066
/home/allnutt.t/db/ublast/all_genomes//Komagataeibacter_europaeus.fasta	0.000360291594984
/home/allnutt.t/db/ublast/all_genomes//Helicobacter_sp.fasta	0.000358476024988
/home/allnutt.t/db/ublast/all_genomes//Bordetella_avium.fasta	0.000356676043339
/home/allnutt.t/db/ublast/all_genomes//Bifidobacterium_pseudocatenulatum.fasta	0.000354891461301
/home/allnutt.t/db/ublast/all_genomes//Sulfurihydrogenibium_sp.fasta	0.000353122093085
/home/allnutt.t/db/ublast/all_genomes//Staphylococcus_muscae.fasta	0.000351367755788
/home/allnutt.t/db/ublast/all_genomes//Methylobacterium_aquaticum.fasta	0.000349628269342
/home/allnutt.t/db/ublast/all_genomes//Exiguobacterium_sibiricum.fasta	0.000347903456461
/home/allnutt.t/db/ublast/all_genomes//Marivivens_sp.fasta	0.000346193142584
/home/allnutt.t/db/ublast/all_genomes//Cystobacter_fuscus.fasta	0.000344497155828
/home/allnutt.t/db/ublast/all_genomes//Methylovorus_sp.fasta	0.000342815326937
/home/allnutt.t/db/ublast/all_genomes//Actinobaculum_sp.fasta	0.00034114748923
/home/allnutt.t/db/ublast/all_genomes//Staphylococcus_capitis.fasta	0.000339493478558
/home/allnutt.t/db/ublast/all_genomes//Streptomyces_scabiei.fasta	0.000337853133252
/home/allnutt.t/db/ublast/all_genomes//Chryseobacterium_glaciei.fasta	0.000336226294081
/home/allnutt.t/db/ublast/all_genomes//Candidatus_Carsonella.fasta	0.000334612804205
/home/allnutt.t/db/ublast/all_genomes//Bifidobacterium_adolescentis.fasta	0.000333012509131
/home/allnutt.t/db/ublast/all_genomes//Pseudoalteromonas_agarivorans.fasta	0.000331425256671
/home/allnutt.t/db/ublast/all_genomes//Streptomyces_luteoverticillatus.fasta	0.000329850896901
/home/allnutt.t/db/ublast/all_genomes//Parvibaculum_lavamentivorans.fasta	0.000328289282117
/home/allnutt.t/db/ublast/all_genomes//Thalassotalea_crassostreae.fasta	0.000326740266796
/home/allnutt.t/db/ublast/all_genomes//Capnocytophaga_sputigena.fasta	0.000325203707559
/home/allnutt.t/db/ublast/all_genomes//Prevotella_fusca.fasta	0.000323679463128
/home/allnutt.t/db/ublast/all_genomes//Janibacter_limosus.fasta	0.000322167394291
/home/allnutt.t/db/ublast/all_genomes//Scardovia_inopinata.fasta	0.000320667363865
/home/allnutt.t/db/ublast/all_genomes//Xanthomonas_campestris.fasta	0.000319179236661
/home/allnutt.t/db/ublast/all_genomes//Caldicellulosiruptor_kristjanssonii.fasta	0.000317702879444
/home/allnutt.t/db/ublast/all_genomes//Sulfuricaulis_limicola.fasta	0.000316238160905
/home/allnutt.t/db/ublast/all_genomes//Nonlabens_dokdonensis.fasta	0.000314784951621
/home/allnutt.t/db/ublast/all_genomes//Advenella_mimigardefordensis.fasta	0.000313343124025
/home/allnutt.t/db/ublast/all_genomes//Methylobacterium_oryzae.fasta	0.000311912552372
/home/allnutt.t/db/ublast/all_genomes//Propionibacterium_freudenreichii.fasta	0.000310493112711
/home/allnutt.t/db/ublast/all_genomes//Mycoplasma_iowae.fasta	0.000309084682848
/home/allnutt.t/db/ublast/all_genomes//Legionella_israelensis.fasta	0.000307687142318
/home/allnutt.t/db/ublast/all_genomes//Allofrancisella_guangzhouensis.fasta	0.000306300372356
/home/allnutt.t/db/ublast/all_genomes//Pseudarthrobacter_sp.fasta	0.000304924255869
/home/allnutt.t/db/ublast/all_genomes//Flammeovirgaceae_bacterium.fasta	0.000303558677402
/home/allnutt.t/db/ublast/all_genomes//Corynebacterium_phocae.fasta	0.000302203523116
/home/allnutt.t/db/ublast/all_genomes//Tatlockia_micdadei.fasta	0.000300858680754
/home/allnutt.t/db/ublast/all_genomes//Spiroplasma_eriocheiris.fasta	0.000299524039621
/home/allnutt.t/db/ublast/all_genomes//Geoglobus_acetivorans.fasta	0.000298199490553
/home/allnutt.t/db/ublast/all_genomes//Blattabacterium_sp.fasta	0.000296884925892
/home/allnutt.t/db/ublast/all_genomes//Vibrio_rumoiensis.fasta	0.000295580239461
/home/allnutt.t/db/ublast/all_genomes//Borreliella_valaisiana.fasta	0.000294285326537
/home/allnutt.t/db/ublast/all_genomes//Micromonospora_tulbaghiae.fasta	0.000293000083831
/home/allnutt.t/db/ublast/all_genomes//Streptomyces_sampsonii.fasta	0.000291724409461
/home/allnutt.t/db/ublast/all_genomes//Azotobacter_vinelandii.fasta	0.000290458202927
/home/allnutt.t/db/ublast/all_genomes//Legionella_pneumophila.fasta	0.000289201365094
/home/allnutt.t/db/ublast/all_genomes//Simonsiella_muelleri.fasta	0.00028795379816
/home/allnutt.t/db/ublast/all_genomes//Beggiatoa_leptomitoformis.fasta	0.000286715405645
/home/allnutt.t/db/ublast/all_genomes//Labrenzia_aggregata.fasta	0.00028548609236
/home/allnutt.t/db/ublast/all_genomes//Mannheimia_succiniciproducens.fasta	0.000284265764391
/home/allnutt.t/db/ublast/all_genomes//Paenibacillus_xylanexedens.fasta	0.000283054329076
/home/allnutt.t/db/ublast/all_genomes//Morganella_morganii.fasta	0.000281851694986
/home/allnutt.t/db/ublast/all_genomes//Paenibacillus_chitinolyticus.fasta	0.000280657771903
/home/allnutt.t/db/ublast/all_genomes//Spiroplasma_monobiae.fasta	0.000279472470802
/home/allnutt.t/db/ublast/all_genomes//Vibrio_jasicida.fasta	0.000278295703833
/home/allnutt.t/db/ublast/all_genomes//Caldicellulosiruptor_owensensis.fasta	0.000277127384296
/home/allnutt.t/db/ublast/all_genomes//Vulcanisaeta_distributa.fasta	0.000275967426631
/home/allnutt.t/db/ublast/all_genomes//Alloactinosynnema_sp.fasta	0.000274815746395
/home/allnutt.t/db/ublast/all_genomes//Rickettsia_philipii.fasta	0.000273672260241
/home/allnutt.t/db/ublast/all_genomes//Thioalkalivibrio_sulfidiphilus.fasta	0.000272536885909
/home/allnutt.t/db/ublast/all_genomes//Nocardia_terpenica.fasta	0.000271409542201
/home/allnutt.t/db/ublast/all_genomes//Peptoniphilus_sp.fasta	0.000270290148968
/home/allnutt.t/db/ublast/all_genomes//Algibacter_alginicilyticus.fasta	0.000269178627093
/home/allnutt.t/db/ublast/all_genomes//Solibacillus_silvestris.fasta	0.000268074898474
/home/allnutt.t/db/ublast/all_genomes//Terasakiella_sp.fasta	0.000266978886007
/home/allnutt.t/db/ublast/all_genomes//Actinobacillus_equuli.fasta	0.000265890513575
/home/allnutt.t/db/ublast/all_genomes//Chryseobacterium_carnipullorum.fasta	0.000264809706025
/home/allnutt.t/db/ublast/all_genomes//Pseudoalteromonas_carrageenovora.fasta	0.000263736389162
/home/allnutt.t/db/ublast/all_genomes//Thermococcus_barophilus.fasta	0.000262670489727
/home/allnutt.t/db/ublast/all_genomes//Mesoplasma_chauliocola.fasta	0.000261611935384
/home/allnutt.t/db/ublast/all_genomes//Jujube_mosaic-associated.fasta	8.15226512926e-05
/home/allnutt.t/db/ublast/all_genomes//White-eye_coronavirus.fasta	8.13792065213e-05
/home/allnutt.t/db/ublast/all_genomes//Artashat_virus.fasta	8.12361928006e-05
/home/allnutt.t/db/ublast/all_genomes//Tamarillo_leaf.fasta	8.10936082997e-05
/home/allnutt.t/db/ublast/all_genomes//Bee_Macula-like.fasta	8.09514511978e-05
/home/allnutt.t/db/ublast/all_genomes//Rosavirus_B.fasta	8.08097196842e-05
/home/allnutt.t/db/ublast/all_genomes//Gemycircularvirus_HV-GcV1,.fasta	8.0668411958e-05
/home/allnutt.t/db/ublast/all_genomes//Barbacena_virus.fasta	8.05275262281e-05
/home/allnutt.t/db/ublast/all_genomes//Tomato_infectious.fasta	8.03870607133e-05
/home/allnutt.t/db/ublast/all_genomes//Spodoptera_frugiperda.fasta	8.0247013642e-05
/home/allnutt.t/db/ublast/all_genomes//Hippeastrum_latent.fasta	8.01073832524e-05
/home/allnutt.t/db/ublast/all_genomes//Siegesbeckia_yellow.fasta	7.99681677921e-05
/home/allnutt.t/db/ublast/all_genomes//Sulfolobus_turreted.fasta	7.98293655184e-05
/home/allnutt.t/db/ublast/all_genomes//Fusarium_poae.fasta	7.9690974698e-05
/home/allnutt.t/db/ublast/all_genomes//UNVERIFIED:_Rio.fasta	7.95529936068e-05
/home/allnutt.t/db/ublast/all_genomes//Maruca_vitrata.fasta	7.94154205302e-05
/home/allnutt.t/db/ublast/all_genomes//Sogatella_furcifera.fasta	7.9278253763e-05
/home/allnutt.t/db/ublast/all_genomes//Gemycircularvirus_HV-GcV2,.fasta	7.9141491609e-05
/home/allnutt.t/db/ublast/all_genomes//Cao_Bang.fasta	7.90051323812e-05
/home/allnutt.t/db/ublast/all_genomes//Singapore_grouper.fasta	7.88691744017e-05
/home/allnutt.t/db/ublast/all_genomes//Plantago_lanceolata.fasta	7.87336160016e-05
/home/allnutt.t/db/ublast/all_genomes//Epirus_cherry.fasta	7.85984555211e-05
/home/allnutt.t/db/ublast/all_genomes//Badger_herpesvirus.fasta	7.8463691309e-05
/home/allnutt.t/db/ublast/all_genomes//Olivier's_shrew.fasta	7.83293217234e-05
/home/allnutt.t/db/ublast/all_genomes//Ageratum_conyzoides.fasta	7.81953451307e-05
/home/allnutt.t/db/ublast/all_genomes//Squash_mild.fasta	7.80617599064e-05
/home/allnutt.t/db/ublast/all_genomes//Everglades_virus,.fasta	7.79285644346e-05
/home/allnutt.t/db/ublast/all_genomes//Eggplant_mosaic.fasta	7.77957571078e-05
/home/allnutt.t/db/ublast/all_genomes//Raccoon_polyomavirus.fasta	7.76633363273e-05
/home/allnutt.t/db/ublast/all_genomes//Ilesha_virus.fasta	7.7531300503e-05
/home/allnutt.t/db/ublast/all_genomes//Water_beetle.fasta	7.73996480528e-05
/home/allnutt.t/db/ublast/all_genomes//Plutella_xylostella.fasta	7.72683774035e-05
/home/allnutt.t/db/ublast/all_genomes//Cyclovirus_ZM36a.fasta	7.713748699e-05
/home/allnutt.t/db/ublast/all_genomes//Trichechus_manatus.fasta	7.70069752554e-05
/home/allnutt.t/db/ublast/all_genomes//Mosquito_densovirus.fasta	7.68768406513e-05
/home/allnutt.t/db/ublast/all_genomes//Akodon_montensis.fasta	7.67470816372e-05
/home/allnutt.t/db/ublast/all_genomes//Maize_fine.fasta	7.6617696681e-05
/home/allnutt.t/db/ublast/all_genomes//Aphis_glycines.fasta	7.64886842584e-05
/home/allnutt.t/db/ublast/all_genomes//Gentian_Kobu-sho-associated.fasta	7.63600428532e-05
/home/allnutt.t/db/ublast/all_genomes//African_elephant.fasta	7.62317709575e-05
/home/allnutt.t/db/ublast/all_genomes//Jurona_virus.fasta	7.61038670707e-05
/home/allnutt.t/db/ublast/all_genomes//Bat_badicivirus.fasta	7.59763297007e-05
/home/allnutt.t/db/ublast/all_genomes//Porcine_parainfluenza.fasta	7.58491573628e-05
/home/allnutt.t/db/ublast/all_genomes//Yakeshi_virus.fasta	7.57223485802e-05
/home/allnutt.t/db/ublast/all_genomes//Circoviridae_2.fasta	7.55959018839e-05
/home/allnutt.t/db/ublast/all_genomes//Taterapox_virus,.fasta	7.54698158124e-05
/home/allnutt.t/db/ublast/all_genomes//Pea_leaf.fasta	7.5344088912e-05
/home/allnutt.t/db/ublast/all_genomes//Blueberry_scorch.fasta	7.52187197363e-05
/home/allnutt.t/db/ublast/all_genomes//Nam_Dinh.fasta	7.50937068468e-05
/home/allnutt.t/db/ublast/all_genomes//Agrotis_ipsilon.fasta	7.49690488122e-05
/home/allnutt.t/db/ublast/all_genomes//Xiburema_virus.fasta	7.48447442087e-05
/home/allnutt.t/db/ublast/all_genomes//Beihai_sphaeromadae.fasta	7.47207916199e-05
/home/allnutt.t/db/ublast/all_genomes//Murine_polyomavirus.fasta	7.45971896367e-05
/home/allnutt.t/db/ublast/all_genomes//Desmodium_yellow.fasta	7.44739368573e-05
/home/allnutt.t/db/ublast/all_genomes//Taishun_Tick.fasta	7.43510318871e-05
/home/allnutt.t/db/ublast/all_genomes//Bromus_catharticus.fasta	7.42284733389e-05
/home/allnutt.t/db/ublast/all_genomes//Citrus_concave.fasta	7.41062598323e-05
/home/allnutt.t/db/ublast/all_genomes//Bovine_astrovirus.fasta	7.39843899944e-05
/home/allnutt.t/db/ublast/all_genomes//La_Crosse.fasta	7.38628624589e-05
/home/allnutt.t/db/ublast/all_genomes//Sororoca_virus.fasta	7.37416758669e-05
/home/allnutt.t/db/ublast/all_genomes//Hollyhock_yellow.fasta	7.36208288664e-05
/home/allnutt.t/db/ublast/all_genomes//Tokyovirus_A1.fasta	7.35003201122e-05
/home/allnutt.t/db/ublast/all_genomes//UNVERIFIED:_Farallon.fasta	7.3380148266e-05
/home/allnutt.t/db/ublast/all_genomes//Fengkai_orbivirus.fasta	7.32603119965e-05
/home/allnutt.t/db/ublast/all_genomes//Lutzomyia_reovirus.fasta	7.3140809979e-05
/home/allnutt.t/db/ublast/all_genomes//Human_hepegivirus.fasta	7.30216408956e-05
/home/allnutt.t/db/ublast/all_genomes//Tula_virus.fasta	7.29028034352e-05
/home/allnutt.t/db/ublast/all_genomes//Enseada_virus.fasta	7.27842962934e-05
/home/allnutt.t/db/ublast/all_genomes//Bovine_nidovirus.fasta	7.26661181722e-05
/home/allnutt.t/db/ublast/all_genomes//Fusarium_langsethiae.fasta	7.25482677805e-05
/home/allnutt.t/db/ublast/all_genomes//Chondrostereum_purpureum.fasta	7.24307438335e-05
/home/allnutt.t/db/ublast/all_genomes//Hepatitis_GB.fasta	7.2313545053e-05
/home/allnutt.t/db/ublast/all_genomes//Barur_virus.fasta	7.21966701672e-05
/home/allnutt.t/db/ublast/all_genomes//Simian_T-cell.fasta	7.20801179109e-05
/home/allnutt.t/db/ublast/all_genomes//Pea_necrotic.fasta	7.19638870251e-05
/home/allnutt.t/db/ublast/all_genomes//Rice_yellow.fasta	7.18479762573e-05
/home/allnutt.t/db/ublast/all_genomes//Feline_stool-associated.fasta	7.17323843611e-05
/home/allnutt.t/db/ublast/all_genomes//Opuntia_virus.fasta	7.16171100965e-05
/home/allnutt.t/db/ublast/all_genomes//Circoviridae_19.fasta	7.15021522298e-05
/home/allnutt.t/db/ublast/all_genomes//Trifolium-associated_circular.fasta	7.13875095334e-05
/home/allnutt.t/db/ublast/all_genomes//Circoviridae_1.fasta	7.12731807858e-05
/home/allnutt.t/db/ublast/all_genomes//Senna_mosaic.fasta	7.11591647718e-05
/home/allnutt.t/db/ublast/all_genomes//Pandoravirus_neocaledonia,.fasta	7.1045460282e-05
/home/allnutt.t/db/ublast/all_genomes//Cripavirus_NB-1.fasta	7.09320661133e-05
/home/allnutt.t/db/ublast/all_genomes//Cyclovirus_NGchicken15.fasta	7.08189810685e-05
/home/allnutt.t/db/ublast/all_genomes//Alfalfa_virus.fasta	7.07062039564e-05
/home/allnutt.t/db/ublast/all_genomes//Francolinus_leucoscepus.fasta	7.05937335916e-05
/home/allnutt.t/db/ublast/all_genomes//Wuhan_Ant.fasta	7.04815687948e-05
/home/allnutt.t/db/ublast/all_genomes//Gopherus_associated.fasta	7.03697083924e-05
/home/allnutt.t/db/ublast/all_genomes//Rhododendron_virus.fasta	7.02581512167e-05
/home/allnutt.t/db/ublast/all_genomes//Aguacate_virus.fasta	7.01468961057e-05
/home/allnutt.t/db/ublast/all_genomes//Mamestra_brassicae.fasta	7.00359419033e-05
/home/allnutt.t/db/ublast/all_genomes//Cleome_golden.fasta	6.9925287459e-05
/home/allnutt.t/db/ublast/all_genomes//Hop_stunt.fasta	6.98149316281e-05
/home/allnutt.t/db/ublast/all_genomes//Carnation_cryptic.fasta	6.97048732713e-05
/home/allnutt.t/db/ublast/all_genomes//Rasavirus_sp.fasta	6.95951112551e-05
/home/allnutt.t/db/ublast/all_genomes//Louping_ill.fasta	6.94856444517e-05
/home/allnutt.t/db/ublast/all_genomes//White-tufted-ear_marmoset.fasta	6.93764717386e-05
/home/allnutt.t/db/ublast/all_genomes//Sclerotinia_nivalis.fasta	6.92675919989e-05
/home/allnutt.t/db/ublast/all_genomes//Donggang_virus,.fasta	6.91590041213e-05
/home/allnutt.t/db/ublast/all_genomes//Bidens_mottle.fasta	6.90507069997e-05
/home/allnutt.t/db/ublast/all_genomes//Punctularia_strigosozonata.fasta	2.81068883826e-05
/home/allnutt.t/db/ublast/all_genomes//Candida_tropicalis.fasta	2.80836478527e-05
/home/allnutt.t/db/ublast/all_genomes//Theileria_parva.fasta	2.80604401629e-05
/home/allnutt.t/db/ublast/all_genomes//Kalmanozyma_brasiliensis.fasta	2.80372652474e-05
/home/allnutt.t/db/ublast/all_genomes//Exophiala_aquamarina.fasta	2.80141230409e-05
/home/allnutt.t/db/ublast/all_genomes//Aspergillus_niger.fasta	2.79910134781e-05
/home/allnutt.t/db/ublast/all_genomes//Neurospora_crassa.fasta	2.79679364938e-05
/home/allnutt.t/db/ublast/all_genomes//Diachasma_alloeum.fasta	2.7944892023e-05
/home/allnutt.t/db/ublast/all_genomes//Paracoccidioides_brasiliensis.fasta	2.79218800011e-05
/home/allnutt.t/db/ublast/all_genomes//Plasmodium_coatneyi.fasta	2.78989003632e-05
/home/allnutt.t/db/ublast/all_genomes//Fusarium_venenatum.fasta	2.78759530451e-05
/home/allnutt.t/db/ublast/all_genomes//Paraphaeosphaeria_sporulosa.fasta	2.78530379824e-05
/home/allnutt.t/db/ublast/all_genomes//Fonsecaea_monophora.fasta	2.7830155111e-05
/home/allnutt.t/db/ublast/all_genomes//Fonsecaea_erecta.fasta	2.78073043669e-05
/home/allnutt.t/db/ublast/all_genomes//Ooceraea_biroi.fasta	2.77844856864e-05
/home/allnutt.t/db/ublast/all_genomes//Encephalitozoon_hellem.fasta	2.77616990057e-05
/home/allnutt.t/db/ublast/all_genomes//Ceratosolen_solmsi.fasta	2.77389442614e-05
/home/allnutt.t/db/ublast/all_genomes//Besnoitia_besnoiti.fasta	2.77162213903e-05
/home/allnutt.t/db/ublast/all_genomes//Plasmodium_yoelii.fasta	2.76935303291e-05
/home/allnutt.t/db/ublast/all_genomes//Verticillium_alfalfae.fasta	2.7670871015e-05
/home/allnutt.t/db/ublast/all_genomes//Wallemia_mellicola.fasta	2.7648243385e-05
/home/allnutt.t/db/ublast/all_genomes//Cyberlindnera_jadinii.fasta	2.76256473765e-05
/home/allnutt.t/db/ublast/all_genomes//Vollenhovia_emeryi.fasta	2.7603082927e-05
/home/allnutt.t/db/ublast/all_genomes//Eimeria_mitis.fasta	2.75805499742e-05
/home/allnutt.t/db/ublast/all_genomes//Gossypium_hirsutum.fasta	2.75580484558e-05
/home/allnutt.t/db/ublast/all_genomes//Trichoplusia_ni.fasta	2.75355783099e-05
/home/allnutt.t/db/ublast/all_genomes//Chenopodium_quinoa.fasta	2.75131394746e-05
/home/allnutt.t/db/ublast/all_genomes//Phaseolus_vulgaris.fasta	2.74907318882e-05
/home/allnutt.t/db/ublast/all_genomes//Thamnophis_sirtalis.fasta	2.74683554891e-05
/home/allnutt.t/db/ublast/all_genomes//Echinococcus_granulosus.fasta	2.7446010216e-05
/home/allnutt.t/db/ublast/all_genomes//Verticillium_dahliae.fasta	2.74236960076e-05
/home/allnutt.t/db/ublast/all_genomes//Penicillium_arizonense.fasta	2.74014128028e-05
/home/allnutt.t/db/ublast/all_genomes//Nematostella_vectensis.fasta	2.73791605407e-05
/home/allnutt.t/db/ublast/all_genomes//Copidosoma_floridanum.fasta	2.73569391605e-05
/home/allnutt.t/db/ublast/all_genomes//Encephalitozoon_cuniculi.fasta	2.73347486016e-05
/home/allnutt.t/db/ublast/all_genomes//Candida_viswanathii.fasta	2.73125888036e-05
/home/allnutt.t/db/ublast/all_genomes//Athalia_rosae.fasta	2.72904597061e-05
/home/allnutt.t/db/ublast/all_genomes//Eremothecium_sinecaudum.fasta	2.7268361249e-05
/home/allnutt.t/db/ublast/all_genomes//Leptosphaeria_maculans.fasta	2.72462933722e-05
/home/allnutt.t/db/ublast/all_genomes//Beta_vulgaris.fasta	2.7224256016e-05
/home/allnutt.t/db/ublast/all_genomes//Paracoccidioides_lutzii.fasta	2.72022491206e-05
/home/allnutt.t/db/ublast/all_genomes//Felis_catus.fasta	2.71802726264e-05
/home/allnutt.t/db/ublast/all_genomes//Trichoderma_virens.fasta	2.71583264741e-05
/home/allnutt.t/db/ublast/all_genomes//Bipolaris_oryzae.fasta	2.71364106045e-05
/home/allnutt.t/db/ublast/all_genomes//Onthophagus_taurus.fasta	2.71145249583e-05
/home/allnutt.t/db/ublast/all_genomes//Eimeria_tenella.fasta	2.70926694768e-05
/home/allnutt.t/db/ublast/all_genomes//Trypanosoma_brucei.fasta	2.70708441009e-05
/home/allnutt.t/db/ublast/all_genomes//Plasmodium_knowlesi.fasta	2.70490487722e-05
/home/allnutt.t/db/ublast/all_genomes//Aspergillus_glaucus.fasta	2.70272834321e-05
/home/allnutt.t/db/ublast/all_genomes//Vanessa_tameamea.fasta	2.70055480222e-05
/home/allnutt.t/db/ublast/all_genomes//Schizophyllum_commune.fasta	2.69838424844e-05
/home/allnutt.t/db/ublast/all_genomes//Penicillium_digitatum.fasta	2.69621667605e-05
/home/allnutt.t/db/ublast/all_genomes//Torulaspora_delbrueckii.fasta	2.69405207926e-05
/home/allnutt.t/db/ublast/all_genomes//Giardia_lamblia.fasta	2.6918904523e-05
/home/allnutt.t/db/ublast/all_genomes//Podospora_anserina.fasta	2.68973178941e-05
/home/allnutt.t/db/ublast/all_genomes//Elaeis_guineensis.fasta	2.68757608483e-05
/home/allnutt.t/db/ublast/all_genomes//Tetrapisispora_blattae.fasta	2.68542333283e-05
/home/allnutt.t/db/ublast/all_genomes//Aspergillus_brunneoviolaceus.fasta	2.68327352769e-05
/home/allnutt.t/db/ublast/all_genomes//Fonsecaea_pedrosoi.fasta	2.68112666371e-05
/home/allnutt.t/db/ublast/all_genomes//Zygosaccharomyces_rouxii.fasta	2.67898273519e-05
/home/allnutt.t/db/ublast/all_genomes//Verruconis_gallopava.fasta	2.67684173645e-05
/home/allnutt.t/db/ublast/all_genomes//Aspergillus_neoniger.fasta	2.67470366185e-05
/home/allnutt.t/db/ublast/all_genomes//Entamoeba_invadens.fasta	2.67256850572e-05
/home/allnutt.t/db/ublast/all_genomes//Sphaerulina_musiva.fasta	2.67043626243e-05
/home/allnutt.t/db/ublast/all_genomes//Solenopsis_invicta.fasta	2.66830692636e-05
/home/allnutt.t/db/ublast/all_genomes//Cryptosporidium_ubiquitum.fasta	2.6661804919e-05
/home/allnutt.t/db/ublast/all_genomes//Cladophialophora_bantiana.fasta	2.66405695347e-05
/home/allnutt.t/db/ublast/all_genomes//Exophiala_xenobiotica.fasta	2.66193630548e-05
/home/allnutt.t/db/ublast/all_genomes//Pseudozyma_hubeiensis.fasta	2.65981854237e-05
/home/allnutt.t/db/ublast/all_genomes//Callorhinchus_milii.fasta	2.65770365859e-05
/home/allnutt.t/db/ublast/all_genomes//Acanthaster_planci.fasta	2.6555916486e-05
/home/allnutt.t/db/ublast/all_genomes//Oryza_sativa.fasta	2.65348250688e-05
/home/allnutt.t/db/ublast/all_genomes//Coniosporium_apollinis.fasta	2.65137622792e-05
/home/allnutt.t/db/ublast/all_genomes//Metschnikowia_bicuspidata.fasta	2.64927280621e-05
/home/allnutt.t/db/ublast/all_genomes//Eimeria_necatrix.fasta	2.64717223629e-05
/home/allnutt.t/db/ublast/all_genomes//Aphis_gossypii.fasta	2.64507451269e-05
/home/allnutt.t/db/ublast/all_genomes//Habropoda_laboriosa.fasta	2.64297962994e-05
/home/allnutt.t/db/ublast/all_genomes//Oncorhynchus_mykiss.fasta	2.6408875826e-05
/home/allnutt.t/db/ublast/all_genomes//Leptinotarsa_decemlineata.fasta	2.63879836525e-05
/home/allnutt.t/db/ublast/all_genomes//Cladophialophora_psammophila.fasta	2.63671197248e-05
/home/allnutt.t/db/ublast/all_genomes//Plasmodium_falciparum.fasta	2.63462839887e-05
/home/allnutt.t/db/ublast/all_genomes//Vitis_vinifera.fasta	2.63254763905e-05
/home/allnutt.t/db/ublast/all_genomes//Aspergillus_japonicus.fasta	2.63046968764e-05
/home/allnutt.t/db/ublast/all_genomes//Entamoeba_histolytica.fasta	2.62839453928e-05
/home/allnutt.t/db/ublast/all_genomes//Ordospora_colligata.fasta	2.62632218862e-05
/home/allnutt.t/db/ublast/all_genomes//Salmo_salar.fasta	2.62425263032e-05
/home/allnutt.t/db/ublast/all_genomes//Aureobasidium_subglaciale.fasta	2.62218585907e-05
/home/allnutt.t/db/ublast/all_genomes//Colletotrichum_higginsianum.fasta	2.62012186955e-05
/home/allnutt.t/db/ublast/all_genomes//Daucus_carota.fasta	2.61806065647e-05
/home/allnutt.t/db/ublast/all_genomes//Oryctolagus_cuniculus.fasta	2.61600221454e-05
/home/allnutt.t/db/ublast/all_genomes//Medicago_truncatula.fasta	2.61394653851e-05
/home/allnutt.t/db/ublast/all_genomes//Meyerozyma_guilliermondii.fasta	2.6118936231e-05
/home/allnutt.t/db/ublast/all_genomes//Eimeria_maxima.fasta	2.60984346308e-05
/home/allnutt.t/db/ublast/all_genomes//Rhizophagus_irregularis.fasta	2.60779605322e-05
/home/allnutt.t/db/ublast/all_genomes//Wickerhamomyces_ciferrii.fasta	2.6057513883e-05
/home/allnutt.t/db/ublast/all_genomes//Nicrophorus_vespilloides.fasta	2.60370946311e-05
/home/allnutt.t/db/ublast/all_genomes//Fonsecaea_nubica.fasta	2.60167027246e-05
/home/allnutt.t/db/ublast/all_genomes//Aspergillus_oryzae.fasta	2.59963381117e-05
/home/allnutt.t/db/ublast/all_genomes//Ictalurus_punctatus.fasta	2.59760007408e-05
/home/allnutt.t/db/ublast/all_genomes//Sparassis_crispa.fasta	2.59556905603e-05
/home/allnutt.t/db/ublast/all_genomes//Fopius_arisanus.fasta	2.59354075187e-05
