# Supplementary material for: Expanding the taxonomic range in the fecal metagenome
Source: BMC Bioinformatics. 2021 Jun 9;22:312. doi: 10.1186/s12859-021-04212-6 (PMC8188691; doi:10.1186/s12859-021-04212-6)
Supplement: Supplementary file 1 — Additional file 1. File containing all scripts and information for benchmarking simulations. This information is also available at the link: https://github.com/theo-allnutt-bioinformatics/Allnutt_etal_2020_expanding_the_taxonomic. [file 12859_2021_4212_MOESM1_ESM.zip › Allnutt_etal_2020_expanding_the_taxonomic-main/sim_abund/virus/sim1.abund]

/home/allnutt.t/db/ublast/all_genomes//Psammotettix_alienus.fasta	8.15226512926e-05
/home/allnutt.t/db/ublast/all_genomes//Sida_mottle.fasta	8.13792065213e-05
/home/allnutt.t/db/ublast/all_genomes//Spiranthes_mosaic.fasta	8.12361928006e-05
/home/allnutt.t/db/ublast/all_genomes//Diabrotica_virgifera.fasta	8.10936082997e-05
/home/allnutt.t/db/ublast/all_genomes//Patois_virus.fasta	8.09514511978e-05
/home/allnutt.t/db/ublast/all_genomes//Rottboellia_yellow.fasta	8.08097196842e-05
/home/allnutt.t/db/ublast/all_genomes//Rice_latent.fasta	8.0668411958e-05
/home/allnutt.t/db/ublast/all_genomes//Beet_necrotic.fasta	8.05275262281e-05
/home/allnutt.t/db/ublast/all_genomes//Shuangao_Bedbug.fasta	8.03870607133e-05
/home/allnutt.t/db/ublast/all_genomes//Tobacco_curly.fasta	8.0247013642e-05
/home/allnutt.t/db/ublast/all_genomes//Wuhan_centipede.fasta	8.01073832524e-05
/home/allnutt.t/db/ublast/all_genomes//Tadarida_brasiliensis.fasta	7.99681677921e-05
/home/allnutt.t/db/ublast/all_genomes//Tomato_leaf.fasta	7.98293655184e-05
/home/allnutt.t/db/ublast/all_genomes//Alfalfa_leaf.fasta	7.9690974698e-05
/home/allnutt.t/db/ublast/all_genomes//Asparagus_virus.fasta	7.95529936068e-05
/home/allnutt.t/db/ublast/all_genomes//Malpais_Spring.fasta	7.94154205302e-05
/home/allnutt.t/db/ublast/all_genomes//Helicobasidium_mompa.fasta	7.9278253763e-05
/home/allnutt.t/db/ublast/all_genomes//Melon_severe.fasta	7.9141491609e-05
/home/allnutt.t/db/ublast/all_genomes//Avian_orthoreovirus.fasta	7.90051323812e-05
/home/allnutt.t/db/ublast/all_genomes//Goose_picornavirus.fasta	7.88691744017e-05
/home/allnutt.t/db/ublast/all_genomes//Wenling_frogfish.fasta	7.87336160016e-05
/home/allnutt.t/db/ublast/all_genomes//Macrosiphum_euphorbiae.fasta	7.85984555211e-05
/home/allnutt.t/db/ublast/all_genomes//Human_hepegivirus.fasta	7.8463691309e-05
/home/allnutt.t/db/ublast/all_genomes//Gallivirus_Pf-CHK1.fasta	7.83293217234e-05
/home/allnutt.t/db/ublast/all_genomes//Melandrium_yellow.fasta	7.81953451307e-05
/home/allnutt.t/db/ublast/all_genomes//Semliki_forest.fasta	7.80617599064e-05
/home/allnutt.t/db/ublast/all_genomes//Microcystis_phage.fasta	7.79285644346e-05
/home/allnutt.t/db/ublast/all_genomes//Stx2-converting_phage.fasta	7.77957571078e-05
/home/allnutt.t/db/ublast/all_genomes//Xiburema_virus.fasta	7.76633363273e-05
/home/allnutt.t/db/ublast/all_genomes//Guanarito_virus.fasta	7.7531300503e-05
/home/allnutt.t/db/ublast/all_genomes//Culex_mononega-like.fasta	7.73996480528e-05
/home/allnutt.t/db/ublast/all_genomes//Sida_mosaic.fasta	7.72683774035e-05
/home/allnutt.t/db/ublast/all_genomes//Hibiscus_latent.fasta	7.713748699e-05
/home/allnutt.t/db/ublast/all_genomes//Iranian_johnsongrass.fasta	7.70069752554e-05
/home/allnutt.t/db/ublast/all_genomes//Andrographis_yellow.fasta	7.68768406513e-05
/home/allnutt.t/db/ublast/all_genomes//Xestia_c-nigrum.fasta	7.67470816372e-05
/home/allnutt.t/db/ublast/all_genomes//Mulberry_badnavirus.fasta	7.6617696681e-05
/home/allnutt.t/db/ublast/all_genomes//Fall_chinook.fasta	7.64886842584e-05
/home/allnutt.t/db/ublast/all_genomes//Canarypox_virus,.fasta	7.63600428532e-05
/home/allnutt.t/db/ublast/all_genomes//Jingmen_picorna-like.fasta	7.62317709575e-05
/home/allnutt.t/db/ublast/all_genomes//Iodobacteriophage_phiPLPE,.fasta	7.61038670707e-05
/home/allnutt.t/db/ublast/all_genomes//Lishi_Spider.fasta	7.59763297007e-05
/home/allnutt.t/db/ublast/all_genomes//Daphne_mosaic.fasta	7.58491573628e-05
/home/allnutt.t/db/ublast/all_genomes//Wobbly_possum.fasta	7.57223485802e-05
/home/allnutt.t/db/ublast/all_genomes//Equine_adenovirus.fasta	7.55959018839e-05
/home/allnutt.t/db/ublast/all_genomes//Southern_elephant.fasta	7.54698158124e-05
/home/allnutt.t/db/ublast/all_genomes//Bat_mastadenovirus.fasta	7.5344088912e-05
/home/allnutt.t/db/ublast/all_genomes//Cynomolgus_adenovirus.fasta	7.52187197363e-05
/home/allnutt.t/db/ublast/all_genomes//Budgerigar_fledgling.fasta	7.50937068468e-05
/home/allnutt.t/db/ublast/all_genomes//Cactus_mild.fasta	7.49690488122e-05
/home/allnutt.t/db/ublast/all_genomes//Snakehead_rhabdovirus.fasta	7.48447442087e-05
/home/allnutt.t/db/ublast/all_genomes//Golden_shiner.fasta	7.47207916199e-05
/home/allnutt.t/db/ublast/all_genomes//Lychnis_ringspot.fasta	7.45971896367e-05
/home/allnutt.t/db/ublast/all_genomes//Dioscorea_nummularia-associated.fasta	7.44739368573e-05
/home/allnutt.t/db/ublast/all_genomes//Rhizoctonia_solani.fasta	7.43510318871e-05
/home/allnutt.t/db/ublast/all_genomes//Cherry_rasp.fasta	7.42284733389e-05
/home/allnutt.t/db/ublast/all_genomes//Dandelion_yellow.fasta	7.41062598323e-05
/home/allnutt.t/db/ublast/all_genomes//Nienokoue_virus.fasta	7.39843899944e-05
/home/allnutt.t/db/ublast/all_genomes//Laodelphax_striatellus.fasta	7.38628624589e-05
/home/allnutt.t/db/ublast/all_genomes//Ageratum_yellow.fasta	7.37416758669e-05
/home/allnutt.t/db/ublast/all_genomes//Xingshan_cricket.fasta	7.36208288664e-05
/home/allnutt.t/db/ublast/all_genomes//Parainfluenza_virus.fasta	7.35003201122e-05
/home/allnutt.t/db/ublast/all_genomes//Cyclovirus_bat.fasta	7.3380148266e-05
/home/allnutt.t/db/ublast/all_genomes//Grapevine_Bulgarian.fasta	7.32603119965e-05
/home/allnutt.t/db/ublast/all_genomes//Batai_virus.fasta	7.3140809979e-05
/home/allnutt.t/db/ublast/all_genomes//Tomato_chlorotic.fasta	7.30216408956e-05
/home/allnutt.t/db/ublast/all_genomes//Hemorrhagic_enteritis.fasta	7.29028034352e-05
/home/allnutt.t/db/ublast/all_genomes//Rhesus_monkey.fasta	7.27842962934e-05
/home/allnutt.t/db/ublast/all_genomes//Keuraliba_virus.fasta	7.26661181722e-05
/home/allnutt.t/db/ublast/all_genomes//Bole_Tick.fasta	7.25482677805e-05
/home/allnutt.t/db/ublast/all_genomes//Saesbyeol_virus.fasta	7.24307438335e-05
/home/allnutt.t/db/ublast/all_genomes//Nemesia_ring.fasta	7.2313545053e-05
/home/allnutt.t/db/ublast/all_genomes//Youcai_mosaic.fasta	7.21966701672e-05
/home/allnutt.t/db/ublast/all_genomes//Lagenaria_siceraria.fasta	7.20801179109e-05
/home/allnutt.t/db/ublast/all_genomes//Brassica_campestris.fasta	7.19638870251e-05
/home/allnutt.t/db/ublast/all_genomes//Camellia_oleifera.fasta	7.18479762573e-05
/home/allnutt.t/db/ublast/all_genomes//Medicago_sativa.fasta	7.17323843611e-05
/home/allnutt.t/db/ublast/all_genomes//Protoparvovirus_Zsana.fasta	7.16171100965e-05
/home/allnutt.t/db/ublast/all_genomes//Yellow_baboon.fasta	7.15021522298e-05
/home/allnutt.t/db/ublast/all_genomes//Solanum_mosaic.fasta	7.13875095334e-05
/home/allnutt.t/db/ublast/all_genomes//Seal_parapoxvirus.fasta	7.12731807858e-05
/home/allnutt.t/db/ublast/all_genomes//Bimiti_virus.fasta	7.11591647718e-05
/home/allnutt.t/db/ublast/all_genomes//Citrus_leprosis.fasta	7.1045460282e-05
/home/allnutt.t/db/ublast/all_genomes//Koongol_virus.fasta	7.09320661133e-05
/home/allnutt.t/db/ublast/all_genomes//Wenzhou_virus.fasta	7.08189810685e-05
/home/allnutt.t/db/ublast/all_genomes//Lonestar_tick.fasta	7.07062039564e-05
/home/allnutt.t/db/ublast/all_genomes//Camel_alphacoronavirus.fasta	7.05937335916e-05
/home/allnutt.t/db/ublast/all_genomes//Cachoeira_Porteira.fasta	7.04815687948e-05
/home/allnutt.t/db/ublast/all_genomes//Atractylodes_mottle.fasta	7.03697083924e-05
/home/allnutt.t/db/ublast/all_genomes//Tensaw_virus.fasta	7.02581512167e-05
/home/allnutt.t/db/ublast/all_genomes//Colocasia_bobone.fasta	7.01468961057e-05
/home/allnutt.t/db/ublast/all_genomes//Spinach_amalgavirus.fasta	7.00359419033e-05
/home/allnutt.t/db/ublast/all_genomes//Grapevine_berry.fasta	6.9925287459e-05
/home/allnutt.t/db/ublast/all_genomes//Nishimuro_virus.fasta	6.98149316281e-05
/home/allnutt.t/db/ublast/all_genomes//Petunia_chlorotic.fasta	6.97048732713e-05
/home/allnutt.t/db/ublast/all_genomes//Salvia_divinorum.fasta	6.95951112551e-05
/home/allnutt.t/db/ublast/all_genomes//Verticillium_dahliae.fasta	6.94856444517e-05
/home/allnutt.t/db/ublast/all_genomes//Deer_mastadenovirus.fasta	6.93764717386e-05
/home/allnutt.t/db/ublast/all_genomes//San_Perlita.fasta	6.92675919989e-05
/home/allnutt.t/db/ublast/all_genomes//RNA4:_NCP=non-capsid.fasta	6.91590041213e-05
/home/allnutt.t/db/ublast/all_genomes//Molossus_molossus.fasta	6.90507069997e-05
/home/allnutt.t/db/ublast/all_genomes//Eimeria_tenella.fasta	2.80141230409e-05
/home/allnutt.t/db/ublast/all_genomes//Trichoderma_asperellum.fasta	2.7670871015e-05
/home/allnutt.t/db/ublast/all_genomes//Sodiomyces_alkalinus.fasta	2.76256473765e-05
/home/allnutt.t/db/ublast/all_genomes//Beauveria_bassiana.fasta	2.74236960076e-05
/home/allnutt.t/db/ublast/all_genomes//Verticillium_dahliae.fasta	2.67043626243e-05
/home/allnutt.t/db/ublast/all_genomes//Bos_taurus.fasta	2.64297962994e-05
/home/allnutt.t/db/ublast/all_genomes//Penicillium_digitatum.fasta	2.63671197248e-05
/home/allnutt.t/db/ublast/all_genomes//Spodoptera_litura.fasta	2.63462839887e-05
