# Supplementary material for: Expanding the taxonomic range in the fecal metagenome
Source: BMC Bioinformatics. 2021 Jun 9;22:312. doi: 10.1186/s12859-021-04212-6 (PMC8188691; doi:10.1186/s12859-021-04212-6)
Supplement: Supplementary file 1 — Additional file 1. File containing all scripts and information for benchmarking simulations. This information is also available at the link: https://github.com/theo-allnutt-bioinformatics/Allnutt_etal_2020_expanding_the_taxonomic. [file 12859_2021_4212_MOESM1_ESM.zip › Allnutt_etal_2020_expanding_the_taxonomic-main/sim_abund/virus/sim10.abund]

/home/allnutt.t/db/ublast/all_genomes//Lactobacillus_johnsonii.fasta	0.000353122093085
/home/allnutt.t/db/ublast/all_genomes//Ixeridium_yellow.fasta	8.15226512926e-05
/home/allnutt.t/db/ublast/all_genomes//Halovirus_HHTV-1,.fasta	8.13792065213e-05
/home/allnutt.t/db/ublast/all_genomes//Turnip_leaf.fasta	8.12361928006e-05
/home/allnutt.t/db/ublast/all_genomes//Hubei_diptera.fasta	8.10936082997e-05
/home/allnutt.t/db/ublast/all_genomes//Hot_pepper.fasta	8.09514511978e-05
/home/allnutt.t/db/ublast/all_genomes//Flexal_virus.fasta	8.08097196842e-05
/home/allnutt.t/db/ublast/all_genomes//Pike_fry.fasta	8.0668411958e-05
/home/allnutt.t/db/ublast/all_genomes//Emilia_sonchifolia.fasta	8.05275262281e-05
/home/allnutt.t/db/ublast/all_genomes//Atypical_porcine.fasta	8.03870607133e-05
/home/allnutt.t/db/ublast/all_genomes//Avian_leukosis.fasta	8.0247013642e-05
/home/allnutt.t/db/ublast/all_genomes//Penaeus_stylirostris.fasta	8.01073832524e-05
/home/allnutt.t/db/ublast/all_genomes//Cladosporium_fulvum.fasta	7.99681677921e-05
/home/allnutt.t/db/ublast/all_genomes//Southern_elephant.fasta	7.98293655184e-05
/home/allnutt.t/db/ublast/all_genomes//Rodent_hepatovirus.fasta	7.9690974698e-05
/home/allnutt.t/db/ublast/all_genomes//Tubeweb_spider.fasta	7.95529936068e-05
/home/allnutt.t/db/ublast/all_genomes//Radish_leaf.fasta	7.94154205302e-05
/home/allnutt.t/db/ublast/all_genomes//Rabbit_astrovirus.fasta	7.9278253763e-05
/home/allnutt.t/db/ublast/all_genomes//Turnip_yellows.fasta	7.9141491609e-05
/home/allnutt.t/db/ublast/all_genomes//Strawberry_necrotic.fasta	7.90051323812e-05
/home/allnutt.t/db/ublast/all_genomes//Botryotinia_fuckeliana.fasta	7.88691744017e-05
/home/allnutt.t/db/ublast/all_genomes//Yacon_virus.fasta	7.87336160016e-05
/home/allnutt.t/db/ublast/all_genomes//Rat_arenavirus.fasta	7.85984555211e-05
/home/allnutt.t/db/ublast/all_genomes//Porcine_teschovirus.fasta	7.8463691309e-05
/home/allnutt.t/db/ublast/all_genomes//Pedilanthus_leaf.fasta	7.83293217234e-05
/home/allnutt.t/db/ublast/all_genomes//Sida_leaf.fasta	7.81953451307e-05
/home/allnutt.t/db/ublast/all_genomes//Drosophila_C.fasta	7.80617599064e-05
/home/allnutt.t/db/ublast/all_genomes//Ecotropis_obliqua.fasta	7.79285644346e-05
/home/allnutt.t/db/ublast/all_genomes//Skunkpox_virus.fasta	7.77957571078e-05
/home/allnutt.t/db/ublast/all_genomes//Rose_spring.fasta	7.76633363273e-05
/home/allnutt.t/db/ublast/all_genomes//Sulfolobales_Mexican.fasta	7.7531300503e-05
/home/allnutt.t/db/ublast/all_genomes//Panax_notoginseng.fasta	7.73996480528e-05
/home/allnutt.t/db/ublast/all_genomes//Bovine_parvovirus.fasta	7.72683774035e-05
/home/allnutt.t/db/ublast/all_genomes//UNVERIFIED:_Coot.fasta	7.713748699e-05
/home/allnutt.t/db/ublast/all_genomes//Cotesia_kariyai.fasta	7.70069752554e-05
/home/allnutt.t/db/ublast/all_genomes//Beihai_horseshoe.fasta	7.68768406513e-05
/home/allnutt.t/db/ublast/all_genomes//Melegrivirus_A,.fasta	7.67470816372e-05
/home/allnutt.t/db/ublast/all_genomes//Common_bean.fasta	7.6617696681e-05
/home/allnutt.t/db/ublast/all_genomes//Rhizoctonia_solani.fasta	7.64886842584e-05
/home/allnutt.t/db/ublast/all_genomes//Tianjin_totivirus,.fasta	7.63600428532e-05
/home/allnutt.t/db/ublast/all_genomes//Beihai_echinoderm.fasta	7.62317709575e-05
/home/allnutt.t/db/ublast/all_genomes//Yellowtail_ascites.fasta	7.61038670707e-05
/home/allnutt.t/db/ublast/all_genomes//Cleome_leaf.fasta	7.59763297007e-05
/home/allnutt.t/db/ublast/all_genomes//Anatid_herpesvirus.fasta	7.58491573628e-05
/home/allnutt.t/db/ublast/all_genomes//Kasokero_virus.fasta	7.57223485802e-05
/home/allnutt.t/db/ublast/all_genomes//Caprine_parainfluenza.fasta	7.55959018839e-05
/home/allnutt.t/db/ublast/all_genomes//Blue_squill.fasta	7.54698158124e-05
/home/allnutt.t/db/ublast/all_genomes//Rhynchosia_rugose.fasta	7.5344088912e-05
/home/allnutt.t/db/ublast/all_genomes//Circoviridae_9.fasta	7.52187197363e-05
/home/allnutt.t/db/ublast/all_genomes//American_hop.fasta	7.50937068468e-05
/home/allnutt.t/db/ublast/all_genomes//Turdivirus_2,.fasta	7.49690488122e-05
/home/allnutt.t/db/ublast/all_genomes//Rat_bocavirus.fasta	7.48447442087e-05
/home/allnutt.t/db/ublast/all_genomes//Yogue_virus.fasta	7.47207916199e-05
/home/allnutt.t/db/ublast/all_genomes//Cassava_vein.fasta	7.45971896367e-05
/home/allnutt.t/db/ublast/all_genomes//Ustilago_maydis.fasta	7.44739368573e-05
/home/allnutt.t/db/ublast/all_genomes//Porcine_sapelovirus.fasta	7.43510318871e-05
/home/allnutt.t/db/ublast/all_genomes//Roundleaf_bat.fasta	7.42284733389e-05
/home/allnutt.t/db/ublast/all_genomes//Ceratocystis_resinifera.fasta	7.41062598323e-05
/home/allnutt.t/db/ublast/all_genomes//Velvet_tobacco.fasta	7.39843899944e-05
/home/allnutt.t/db/ublast/all_genomes//Geobacillus_virus.fasta	7.38628624589e-05
/home/allnutt.t/db/ublast/all_genomes//Wenzhou_Tick.fasta	7.37416758669e-05
/home/allnutt.t/db/ublast/all_genomes//Porcine_feces-associated.fasta	7.36208288664e-05
/home/allnutt.t/db/ublast/all_genomes//Human_stool-associated.fasta	7.35003201122e-05
/home/allnutt.t/db/ublast/all_genomes//Utinga_virus.fasta	7.3380148266e-05
/home/allnutt.t/db/ublast/all_genomes//Kern_Canyon.fasta	7.32603119965e-05
/home/allnutt.t/db/ublast/all_genomes//Tobacco_rattle.fasta	7.3140809979e-05
/home/allnutt.t/db/ublast/all_genomes//Rhinolophus_blasii.fasta	7.30216408956e-05
/home/allnutt.t/db/ublast/all_genomes//Longan_witches.fasta	7.29028034352e-05
/home/allnutt.t/db/ublast/all_genomes//Artichoke_yellow.fasta	7.27842962934e-05
/home/allnutt.t/db/ublast/all_genomes//Mycoplasma_phage.fasta	7.26661181722e-05
/home/allnutt.t/db/ublast/all_genomes//Pigeonpea_sterility.fasta	7.25482677805e-05
/home/allnutt.t/db/ublast/all_genomes//Drosophila_x.fasta	7.24307438335e-05
/home/allnutt.t/db/ublast/all_genomes//Bean_rugose.fasta	7.2313545053e-05
/home/allnutt.t/db/ublast/all_genomes//Oz_virus.fasta	7.21966701672e-05
/home/allnutt.t/db/ublast/all_genomes//Thermoanaerobacterium_phage.fasta	7.20801179109e-05
/home/allnutt.t/db/ublast/all_genomes//Citrus_dwarfing.fasta	7.19638870251e-05
/home/allnutt.t/db/ublast/all_genomes//Autographa_californica.fasta	7.18479762573e-05
/home/allnutt.t/db/ublast/all_genomes//Simian_parvovirus.fasta	7.16171100965e-05
/home/allnutt.t/db/ublast/all_genomes//Snyder-Theilen_feline.fasta	7.15021522298e-05
/home/allnutt.t/db/ublast/all_genomes//Salmonella_phage.fasta	7.13875095334e-05
/home/allnutt.t/db/ublast/all_genomes//Spleen_focus-forming.fasta	7.12731807858e-05
/home/allnutt.t/db/ublast/all_genomes//Infectious_spleen.fasta	7.11591647718e-05
/home/allnutt.t/db/ublast/all_genomes//Enterovirus_F.fasta	7.1045460282e-05
/home/allnutt.t/db/ublast/all_genomes//Pelargonium_line.fasta	7.09320661133e-05
/home/allnutt.t/db/ublast/all_genomes//Aureococcus_anophagefferens.fasta	7.08189810685e-05
/home/allnutt.t/db/ublast/all_genomes//Euprosterna_elaeasa.fasta	7.07062039564e-05
/home/allnutt.t/db/ublast/all_genomes//Thrips-associated_genomovirus.fasta	7.05937335916e-05
/home/allnutt.t/db/ublast/all_genomes//Le_Blanc.fasta	7.04815687948e-05
/home/allnutt.t/db/ublast/all_genomes//Banana_streak.fasta	7.03697083924e-05
/home/allnutt.t/db/ublast/all_genomes//Wuhan_spider.fasta	7.02581512167e-05
/home/allnutt.t/db/ublast/all_genomes//Cotton_yellow.fasta	7.01468961057e-05
/home/allnutt.t/db/ublast/all_genomes//Changping_Tick.fasta	7.00359419033e-05
/home/allnutt.t/db/ublast/all_genomes//Dianke_virus.fasta	6.9925287459e-05
/home/allnutt.t/db/ublast/all_genomes//Culex_flavivirus,.fasta	6.98149316281e-05
/home/allnutt.t/db/ublast/all_genomes//Wound_tumor.fasta	6.97048732713e-05
/home/allnutt.t/db/ublast/all_genomes//Potato_spindle.fasta	6.95951112551e-05
/home/allnutt.t/db/ublast/all_genomes//Valsa_ceratosperma.fasta	6.94856444517e-05
/home/allnutt.t/db/ublast/all_genomes//Estrildid_finch.fasta	6.93764717386e-05
/home/allnutt.t/db/ublast/all_genomes//Swinepox_virus,.fasta	6.92675919989e-05
/home/allnutt.t/db/ublast/all_genomes//Andrena_haemorrhoa.fasta	6.91590041213e-05
/home/allnutt.t/db/ublast/all_genomes//Indian_encephalitis.fasta	6.90507069997e-05
/home/allnutt.t/db/ublast/all_genomes//Cryptosporidium_parvum.fasta	2.80836478527e-05
/home/allnutt.t/db/ublast/all_genomes//Trichoderma_harzianum.fasta	2.79679364938e-05
/home/allnutt.t/db/ublast/all_genomes//Nylanderia_fulva.fasta	2.7944892023e-05
/home/allnutt.t/db/ublast/all_genomes//Giardia_lamblia.fasta	2.78989003632e-05
/home/allnutt.t/db/ublast/all_genomes//Microplitis_demolitor.fasta	2.76935303291e-05
/home/allnutt.t/db/ublast/all_genomes//Aspergillus_fumigatus.fasta	2.72022491206e-05
/home/allnutt.t/db/ublast/all_genomes//Diabrotica_virgifera.fasta	2.68757608483e-05
/home/allnutt.t/db/ublast/all_genomes//Beauveria_bassiana.fasta	2.64927280621e-05
/home/allnutt.t/db/ublast/all_genomes//Phytophthora_infestans.fasta	2.63254763905e-05
/home/allnutt.t/db/ublast/all_genomes//Trichoderma_atroviride.fasta	2.60779605322e-05
