# Supplementary material for: Expanding the taxonomic range in the fecal metagenome
Source: BMC Bioinformatics. 2021 Jun 9;22:312. doi: 10.1186/s12859-021-04212-6 (PMC8188691; doi:10.1186/s12859-021-04212-6)
Supplement: Supplementary file 1 — Additional file 1. File containing all scripts and information for benchmarking simulations. This information is also available at the link: https://github.com/theo-allnutt-bioinformatics/Allnutt_etal_2020_expanding_the_taxonomic. [file 12859_2021_4212_MOESM1_ESM.zip › Allnutt_etal_2020_expanding_the_taxonomic-main/sim_abund/virus/sim11.abund]

/home/allnutt.t/db/ublast/all_genomes//Streptococcus_pyogenes.fasta	0.000473280258664
/home/allnutt.t/db/ublast/all_genomes//Emilia_yellow.fasta	8.15226512926e-05
/home/allnutt.t/db/ublast/all_genomes//Maize-associated_totivirus.fasta	8.13792065213e-05
/home/allnutt.t/db/ublast/all_genomes//Spinach_severe.fasta	8.12361928006e-05
/home/allnutt.t/db/ublast/all_genomes//Gray_fox.fasta	8.10936082997e-05
/home/allnutt.t/db/ublast/all_genomes//Kamese_virus.fasta	8.09514511978e-05
/home/allnutt.t/db/ublast/all_genomes//Thysanoplusia_orichalcea.fasta	8.08097196842e-05
/home/allnutt.t/db/ublast/all_genomes//Ageratum_enation.fasta	8.0668411958e-05
/home/allnutt.t/db/ublast/all_genomes//Hippotragine_herpesvirus.fasta	8.05275262281e-05
/home/allnutt.t/db/ublast/all_genomes//Phytophthora_infestans.fasta	8.03870607133e-05
/home/allnutt.t/db/ublast/all_genomes//Sidastrum_golden.fasta	8.0247013642e-05
/home/allnutt.t/db/ublast/all_genomes//Jutiapa_virus.fasta	8.01073832524e-05
/home/allnutt.t/db/ublast/all_genomes//Caulobacter_phage.fasta	7.99681677921e-05
/home/allnutt.t/db/ublast/all_genomes//Starling_circovirus,.fasta	7.98293655184e-05
/home/allnutt.t/db/ublast/all_genomes//Tomato_pseudo-curly.fasta	7.9690974698e-05
/home/allnutt.t/db/ublast/all_genomes//Currant_latent.fasta	7.95529936068e-05
/home/allnutt.t/db/ublast/all_genomes//Chickpea_chlorosis.fasta	7.94154205302e-05
/home/allnutt.t/db/ublast/all_genomes//Parramatta_River.fasta	7.9278253763e-05
/home/allnutt.t/db/ublast/all_genomes//Calicivirus_isolate.fasta	7.9141491609e-05
/home/allnutt.t/db/ublast/all_genomes//Cyclovirus_ZM36a.fasta	7.90051323812e-05
/home/allnutt.t/db/ublast/all_genomes//Marburg_marburgvirus.fasta	7.88691744017e-05
/home/allnutt.t/db/ublast/all_genomes//Mink_astrovirus,.fasta	7.87336160016e-05
/home/allnutt.t/db/ublast/all_genomes//Keunjorong_mosaic.fasta	7.85984555211e-05
/home/allnutt.t/db/ublast/all_genomes//Hawaiian_green.fasta	7.83293217234e-05
/home/allnutt.t/db/ublast/all_genomes//Coffee_ringspot.fasta	7.81953451307e-05
/home/allnutt.t/db/ublast/all_genomes//Nipah_virus,.fasta	7.80617599064e-05
/home/allnutt.t/db/ublast/all_genomes//Panicum_streak.fasta	7.79285644346e-05
/home/allnutt.t/db/ublast/all_genomes//Alpinia_mosaic.fasta	7.77957571078e-05
/home/allnutt.t/db/ublast/all_genomes//Shahe_narna-like.fasta	7.76633363273e-05
/home/allnutt.t/db/ublast/all_genomes//M.melolontha_Entomopoxvirus.fasta	7.7531300503e-05
/home/allnutt.t/db/ublast/all_genomes//Apis_dicistrovirus.fasta	7.73996480528e-05
/home/allnutt.t/db/ublast/all_genomes//Deep-sea_thermophilic.fasta	7.72683774035e-05
/home/allnutt.t/db/ublast/all_genomes//Penaeus_stylirostris.fasta	7.713748699e-05
/home/allnutt.t/db/ublast/all_genomes//Laurel_Lake.fasta	7.70069752554e-05
/home/allnutt.t/db/ublast/all_genomes//Beihai_sesarmid.fasta	7.68768406513e-05
/home/allnutt.t/db/ublast/all_genomes//Shahe_hepe-like.fasta	7.67470816372e-05
/home/allnutt.t/db/ublast/all_genomes//Condylorrhiza_vestigialis.fasta	7.6617696681e-05
/home/allnutt.t/db/ublast/all_genomes//Saboya_virus.fasta	7.64886842584e-05
/home/allnutt.t/db/ublast/all_genomes//Boa_arenavirus.fasta	7.63600428532e-05
/home/allnutt.t/db/ublast/all_genomes//Saguaro_cactus.fasta	7.62317709575e-05
/home/allnutt.t/db/ublast/all_genomes//Reston_ebolavirus.fasta	7.61038670707e-05
/home/allnutt.t/db/ublast/all_genomes//Enterovirus_AN12.fasta	7.59763297007e-05
/home/allnutt.t/db/ublast/all_genomes//Xestia_c-nigrum.fasta	7.58491573628e-05
/home/allnutt.t/db/ublast/all_genomes//Tulip_virus.fasta	7.57223485802e-05
/home/allnutt.t/db/ublast/all_genomes//Morelia_viridis.fasta	7.55959018839e-05
/home/allnutt.t/db/ublast/all_genomes//Testudinid_herpesvirus.fasta	7.54698158124e-05
/home/allnutt.t/db/ublast/all_genomes//Hubei_myriapoda.fasta	7.5344088912e-05
/home/allnutt.t/db/ublast/all_genomes//Puumala_virus.fasta	7.52187197363e-05
/home/allnutt.t/db/ublast/all_genomes//Soybean_leaf-associated.fasta	7.50937068468e-05
/home/allnutt.t/db/ublast/all_genomes//Wheat_spindle.fasta	7.49690488122e-05
/home/allnutt.t/db/ublast/all_genomes//Tomato_chocolate.fasta	7.48447442087e-05
/home/allnutt.t/db/ublast/all_genomes//Hubei_coleoptera.fasta	7.47207916199e-05
/home/allnutt.t/db/ublast/all_genomes//Gorilla_anellovirus.fasta	7.45971896367e-05
/home/allnutt.t/db/ublast/all_genomes//Aggregatibacter_phage.fasta	7.44739368573e-05
/home/allnutt.t/db/ublast/all_genomes//Yug_Bogdanovac.fasta	7.43510318871e-05
/home/allnutt.t/db/ublast/all_genomes//Grapevine_fleck.fasta	7.42284733389e-05
/home/allnutt.t/db/ublast/all_genomes//Rupestris_stem.fasta	7.41062598323e-05
/home/allnutt.t/db/ublast/all_genomes//African_horsesickness.fasta	7.39843899944e-05
/home/allnutt.t/db/ublast/all_genomes//Soybean_mild.fasta	7.38628624589e-05
/home/allnutt.t/db/ublast/all_genomes//Montano_virus.fasta	7.37416758669e-05
/home/allnutt.t/db/ublast/all_genomes//Equine_infectious.fasta	7.36208288664e-05
/home/allnutt.t/db/ublast/all_genomes//Dragonfly_cyclicusvirus.fasta	7.35003201122e-05
/home/allnutt.t/db/ublast/all_genomes//Hepacivirus_L.fasta	7.3380148266e-05
/home/allnutt.t/db/ublast/all_genomes//Tobacco_virus.fasta	7.32603119965e-05
/home/allnutt.t/db/ublast/all_genomes//Acidianus_two-tailed.fasta	7.3140809979e-05
/home/allnutt.t/db/ublast/all_genomes//Zegla_virus.fasta	7.30216408956e-05
/home/allnutt.t/db/ublast/all_genomes//Gadgets_Gully.fasta	7.29028034352e-05
/home/allnutt.t/db/ublast/all_genomes//Ranunculus_white.fasta	7.27842962934e-05
/home/allnutt.t/db/ublast/all_genomes//Ostreococcus_tauri.fasta	7.26661181722e-05
/home/allnutt.t/db/ublast/all_genomes//Sida_angular.fasta	7.25482677805e-05
/home/allnutt.t/db/ublast/all_genomes//Drosophila_unispina.fasta	7.24307438335e-05
/home/allnutt.t/db/ublast/all_genomes//Allamanda_leaf.fasta	7.2313545053e-05
/home/allnutt.t/db/ublast/all_genomes//Turkey_parvovirus.fasta	7.20801179109e-05
/home/allnutt.t/db/ublast/all_genomes//Papaya_leaf-distortion.fasta	7.19638870251e-05
/home/allnutt.t/db/ublast/all_genomes//Bamboo_mosaic.fasta	7.18479762573e-05
/home/allnutt.t/db/ublast/all_genomes//Blueberry_virus.fasta	7.17323843611e-05
/home/allnutt.t/db/ublast/all_genomes//Crimson_clover.fasta	7.16171100965e-05
/home/allnutt.t/db/ublast/all_genomes//Helleborus_net.fasta	7.15021522298e-05
/home/allnutt.t/db/ublast/all_genomes//Wuhan_coneheads.fasta	7.13875095334e-05
/home/allnutt.t/db/ublast/all_genomes//Influenza_D.fasta	7.12731807858e-05
/home/allnutt.t/db/ublast/all_genomes//Southern_bean.fasta	7.11591647718e-05
/home/allnutt.t/db/ublast/all_genomes//Tamus_red.fasta	7.1045460282e-05
/home/allnutt.t/db/ublast/all_genomes//Bank_vole.fasta	7.09320661133e-05
/home/allnutt.t/db/ublast/all_genomes//Phasey_bean.fasta	7.08189810685e-05
/home/allnutt.t/db/ublast/all_genomes//Tomato_rugose.fasta	7.07062039564e-05
/home/allnutt.t/db/ublast/all_genomes//Cao_Bang.fasta	7.05937335916e-05
/home/allnutt.t/db/ublast/all_genomes//Sporobolus_striate.fasta	7.03697083924e-05
/home/allnutt.t/db/ublast/all_genomes//Mamastrovirus_11.fasta	7.02581512167e-05
/home/allnutt.t/db/ublast/all_genomes//Blackberry_Virus.fasta	7.01468961057e-05
/home/allnutt.t/db/ublast/all_genomes//Meles_meles.fasta	7.00359419033e-05
/home/allnutt.t/db/ublast/all_genomes//Melon_severe.fasta	6.9925287459e-05
/home/allnutt.t/db/ublast/all_genomes//Changjiang_tombus-like.fasta	6.98149316281e-05
/home/allnutt.t/db/ublast/all_genomes//Phaseolus_vulgaris.fasta	6.97048732713e-05
/home/allnutt.t/db/ublast/all_genomes//Wheat_yellow.fasta	6.95951112551e-05
/home/allnutt.t/db/ublast/all_genomes//Apis_flavivirus.fasta	6.94856444517e-05
/home/allnutt.t/db/ublast/all_genomes//Manitoba_virus.fasta	6.93764717386e-05
/home/allnutt.t/db/ublast/all_genomes//Prochlorococcus_phage.fasta	6.92675919989e-05
/home/allnutt.t/db/ublast/all_genomes//Rotavirus_F.fasta	6.91590041213e-05
/home/allnutt.t/db/ublast/all_genomes//Luna_virus.fasta	6.90507069997e-05
/home/allnutt.t/db/ublast/all_genomes//Alternaria_alternata.fasta	2.77844856864e-05
/home/allnutt.t/db/ublast/all_genomes//Linepithema_humile.fasta	2.76256473765e-05
/home/allnutt.t/db/ublast/all_genomes//Aedes_aegypti.fasta	2.70272834321e-05
/home/allnutt.t/db/ublast/all_genomes//Bos_taurus.fasta	2.68542333283e-05
/home/allnutt.t/db/ublast/all_genomes//Saccharomyces_cerevisiae.fasta	2.67898273519e-05
/home/allnutt.t/db/ublast/all_genomes//Penaeus_vannamei.fasta	2.65137622792e-05
/home/allnutt.t/db/ublast/all_genomes//Fusarium_graminearum.fasta	2.64717223629e-05
/home/allnutt.t/db/ublast/all_genomes//Musca_domestica.fasta	2.64297962994e-05
/home/allnutt.t/db/ublast/all_genomes//Bipolaris_maydis.fasta	2.63671197248e-05
/home/allnutt.t/db/ublast/all_genomes//Pseudogymnoascus_destructans.fasta	2.60370946311e-05
