# Supplementary material for: Expanding the taxonomic range in the fecal metagenome
Source: BMC Bioinformatics. 2021 Jun 9;22:312. doi: 10.1186/s12859-021-04212-6 (PMC8188691; doi:10.1186/s12859-021-04212-6)
Supplement: Supplementary file 1 — Additional file 1. File containing all scripts and information for benchmarking simulations. This information is also available at the link: https://github.com/theo-allnutt-bioinformatics/Allnutt_etal_2020_expanding_the_taxonomic. [file 12859_2021_4212_MOESM1_ESM.zip › Allnutt_etal_2020_expanding_the_taxonomic-main/sim_abund/virus/sim12.abund]

/home/allnutt.t/db/ublast/all_genomes//Xanthomonas_citri.fasta	0.000974579604913
/home/allnutt.t/db/ublast/all_genomes//Sulfolobus_islandicus.fasta	0.000500738056561
/home/allnutt.t/db/ublast/all_genomes//Cocksfoot_streak.fasta	8.15226512926e-05
/home/allnutt.t/db/ublast/all_genomes//Hippotragine_herpesvirus.fasta	8.13792065213e-05
/home/allnutt.t/db/ublast/all_genomes//Pygoscelis_adeliae.fasta	8.12361928006e-05
/home/allnutt.t/db/ublast/all_genomes//Xanthomonas_phage.fasta	8.10936082997e-05
/home/allnutt.t/db/ublast/all_genomes//Sanxia_picorna-like.fasta	8.09514511978e-05
/home/allnutt.t/db/ublast/all_genomes//Medicago_sativa.fasta	8.08097196842e-05
/home/allnutt.t/db/ublast/all_genomes//Soybean_mild.fasta	8.0668411958e-05
/home/allnutt.t/db/ublast/all_genomes//Ranunculus_mild.fasta	8.05275262281e-05
/home/allnutt.t/db/ublast/all_genomes//Primate_protoparvovirus.fasta	8.03870607133e-05
/home/allnutt.t/db/ublast/all_genomes//Sugarcane_striate.fasta	8.0247013642e-05
/home/allnutt.t/db/ublast/all_genomes//Orgyia_leucostigma.fasta	8.01073832524e-05
/home/allnutt.t/db/ublast/all_genomes//Cocksfoot_mottle.fasta	7.99681677921e-05
/home/allnutt.t/db/ublast/all_genomes//Tree_shrew.fasta	7.98293655184e-05
/home/allnutt.t/db/ublast/all_genomes//Spodoptera_exigua.fasta	7.9690974698e-05
/home/allnutt.t/db/ublast/all_genomes//Oz_virus.fasta	7.95529936068e-05
/home/allnutt.t/db/ublast/all_genomes//Sphaeropsis_sapinea.fasta	7.94154205302e-05
/home/allnutt.t/db/ublast/all_genomes//Tobacco_ringspot.fasta	7.9278253763e-05
/home/allnutt.t/db/ublast/all_genomes//Mesta_yellow.fasta	7.9141491609e-05
/home/allnutt.t/db/ublast/all_genomes//Parry_Creek.fasta	7.90051323812e-05
/home/allnutt.t/db/ublast/all_genomes//Rhynchosai_mild.fasta	7.88691744017e-05
/home/allnutt.t/db/ublast/all_genomes//Cherry_rusty.fasta	7.87336160016e-05
/home/allnutt.t/db/ublast/all_genomes//Equine_infectious.fasta	7.85984555211e-05
/home/allnutt.t/db/ublast/all_genomes//Salmonella_phage.fasta	7.8463691309e-05
/home/allnutt.t/db/ublast/all_genomes//Enterovirus_goat.fasta	7.83293217234e-05
/home/allnutt.t/db/ublast/all_genomes//Indian_citrus.fasta	7.81953451307e-05
/home/allnutt.t/db/ublast/all_genomes//Bracovirus_cystatin.fasta	7.80617599064e-05
/home/allnutt.t/db/ublast/all_genomes//Candiru_virus.fasta	7.79285644346e-05
/home/allnutt.t/db/ublast/all_genomes//Salvia_hispanica.fasta	7.77957571078e-05
/home/allnutt.t/db/ublast/all_genomes//Lepus_americanus.fasta	7.76633363273e-05
/home/allnutt.t/db/ublast/all_genomes//Pronghorn_antelope.fasta	7.7531300503e-05
/home/allnutt.t/db/ublast/all_genomes//Eggplant_mosaic.fasta	7.73996480528e-05
/home/allnutt.t/db/ublast/all_genomes//Yellowstone_Lake.fasta	7.72683774035e-05
/home/allnutt.t/db/ublast/all_genomes//Sudan_ebolavirus.fasta	7.713748699e-05
/home/allnutt.t/db/ublast/all_genomes//Shingleback_nidovirus.fasta	7.70069752554e-05
/home/allnutt.t/db/ublast/all_genomes//Swagivirus_HG.fasta	7.68768406513e-05
/home/allnutt.t/db/ublast/all_genomes//Wuhan_fly.fasta	7.67470816372e-05
/home/allnutt.t/db/ublast/all_genomes//Hedyotis_uncinella.fasta	7.6617696681e-05
/home/allnutt.t/db/ublast/all_genomes//Spider_associated.fasta	7.64886842584e-05
/home/allnutt.t/db/ublast/all_genomes//Grapevine_Algerian.fasta	7.63600428532e-05
/home/allnutt.t/db/ublast/all_genomes//Tiger_puffer.fasta	7.62317709575e-05
/home/allnutt.t/db/ublast/all_genomes//Peach_chlorotic.fasta	7.61038670707e-05
/home/allnutt.t/db/ublast/all_genomes//Myotis_myotis.fasta	7.59763297007e-05
/home/allnutt.t/db/ublast/all_genomes//Southern_rice.fasta	7.58491573628e-05
/home/allnutt.t/db/ublast/all_genomes//Wenling_chuvirus-like.fasta	7.57223485802e-05
/home/allnutt.t/db/ublast/all_genomes//Spissistilus_festinus.fasta	7.55959018839e-05
/home/allnutt.t/db/ublast/all_genomes//Yongsan_iflavirus.fasta	7.54698158124e-05
/home/allnutt.t/db/ublast/all_genomes//Emiliania_huxleyi.fasta	7.5344088912e-05
/home/allnutt.t/db/ublast/all_genomes//Miniopterus_schreibersii.fasta	7.52187197363e-05
/home/allnutt.t/db/ublast/all_genomes//Drosophila_x.fasta	7.50937068468e-05
/home/allnutt.t/db/ublast/all_genomes//Cestrum_yellow.fasta	7.49690488122e-05
/home/allnutt.t/db/ublast/all_genomes//Shayang_spider.fasta	7.48447442087e-05
/home/allnutt.t/db/ublast/all_genomes//Tioman_virus,.fasta	7.47207916199e-05
/home/allnutt.t/db/ublast/all_genomes//Koala_retrovirus.fasta	7.45971896367e-05
/home/allnutt.t/db/ublast/all_genomes//Sebokele_virus.fasta	7.44739368573e-05
/home/allnutt.t/db/ublast/all_genomes//Mount_Elgon.fasta	7.43510318871e-05
/home/allnutt.t/db/ublast/all_genomes//Rhopalanthe_virus.fasta	7.42284733389e-05
/home/allnutt.t/db/ublast/all_genomes//Pseudomonas_phage.fasta	7.41062598323e-05
/home/allnutt.t/db/ublast/all_genomes//Strawberry_chlorotic.fasta	7.39843899944e-05
/home/allnutt.t/db/ublast/all_genomes//Bat_mastadenovirus.fasta	7.38628624589e-05
/home/allnutt.t/db/ublast/all_genomes//Palyam_virus.fasta	7.37416758669e-05
/home/allnutt.t/db/ublast/all_genomes//Hepacivirus_B.fasta	7.36208288664e-05
/home/allnutt.t/db/ublast/all_genomes//Mungbean_yellow.fasta	7.35003201122e-05
/home/allnutt.t/db/ublast/all_genomes//Small_anellovirus.fasta	7.3380148266e-05
/home/allnutt.t/db/ublast/all_genomes//Cherax_quadricarinatus.fasta	7.32603119965e-05
/home/allnutt.t/db/ublast/all_genomes//Kumasi_rhabdbovirus,.fasta	7.3140809979e-05
/home/allnutt.t/db/ublast/all_genomes//Groundnut_yellow.fasta	7.30216408956e-05
/home/allnutt.t/db/ublast/all_genomes//Theiler's_disease-associated.fasta	7.29028034352e-05
/home/allnutt.t/db/ublast/all_genomes//Carrot_yellow.fasta	7.27842962934e-05
/home/allnutt.t/db/ublast/all_genomes//Beihai_mollusks.fasta	7.26661181722e-05
/home/allnutt.t/db/ublast/all_genomes//Pouzolzia_mosaic.fasta	7.25482677805e-05
/home/allnutt.t/db/ublast/all_genomes//Ceratocystis_resinifera.fasta	7.24307438335e-05
/home/allnutt.t/db/ublast/all_genomes//Prochlorococcus_phage.fasta	7.2313545053e-05
/home/allnutt.t/db/ublast/all_genomes//Gluconobacter_phage.fasta	7.21966701672e-05
/home/allnutt.t/db/ublast/all_genomes//Broad-leafed_dock.fasta	7.20801179109e-05
/home/allnutt.t/db/ublast/all_genomes//Sheep_polyomavirus.fasta	7.19638870251e-05
/home/allnutt.t/db/ublast/all_genomes//Leucas_zeylanica.fasta	7.18479762573e-05
/home/allnutt.t/db/ublast/all_genomes//Colombian_potato.fasta	7.17323843611e-05
/home/allnutt.t/db/ublast/all_genomes//Ecotropis_obliqua.fasta	7.16171100965e-05
/home/allnutt.t/db/ublast/all_genomes//Begomovirus-associated_DNA-II,.fasta	7.15021522298e-05
/home/allnutt.t/db/ublast/all_genomes//Cowpea_aphid-borne.fasta	7.13875095334e-05
/home/allnutt.t/db/ublast/all_genomes//Canine_parvovirus,.fasta	7.12731807858e-05
/home/allnutt.t/db/ublast/all_genomes//Blechmonas_luni.fasta	7.11591647718e-05
/home/allnutt.t/db/ublast/all_genomes//Irkut_virus,.fasta	7.1045460282e-05
/home/allnutt.t/db/ublast/all_genomes//Friend_murine.fasta	7.09320661133e-05
/home/allnutt.t/db/ublast/all_genomes//Paracoccus_phage.fasta	7.07062039564e-05
/home/allnutt.t/db/ublast/all_genomes//Pelargonium_line.fasta	7.05937335916e-05
/home/allnutt.t/db/ublast/all_genomes//Cyclovirus_NG14,.fasta	7.04815687948e-05
/home/allnutt.t/db/ublast/all_genomes//Circoviridae_7.fasta	7.03697083924e-05
/home/allnutt.t/db/ublast/all_genomes//Moroccan_pepper.fasta	7.02581512167e-05
/home/allnutt.t/db/ublast/all_genomes//South_African.fasta	7.01468961057e-05
/home/allnutt.t/db/ublast/all_genomes//Suffolk_virus.fasta	7.00359419033e-05
/home/allnutt.t/db/ublast/all_genomes//Ingwavuma_virus.fasta	6.9925287459e-05
/home/allnutt.t/db/ublast/all_genomes//Commelina_yellow.fasta	6.98149316281e-05
/home/allnutt.t/db/ublast/all_genomes//Diatom_colony.fasta	6.97048732713e-05
/home/allnutt.t/db/ublast/all_genomes//Loie_River.fasta	6.95951112551e-05
/home/allnutt.t/db/ublast/all_genomes//Nectarine_virus.fasta	6.94856444517e-05
/home/allnutt.t/db/ublast/all_genomes//Cyclovirus_PKgoat21.fasta	6.93764717386e-05
/home/allnutt.t/db/ublast/all_genomes//Golden_Gate.fasta	6.92675919989e-05
/home/allnutt.t/db/ublast/all_genomes//Wasabi_mottle.fasta	6.91590041213e-05
/home/allnutt.t/db/ublast/all_genomes//Helianthus_annuus.fasta	2.80372652474e-05
/home/allnutt.t/db/ublast/all_genomes//Aedes_aegypti.fasta	2.75805499742e-05
/home/allnutt.t/db/ublast/all_genomes//Fusarium_graminearum.fasta	2.7446010216e-05
/home/allnutt.t/db/ublast/all_genomes//Pseudogymnoascus_destructans.fasta	2.7268361249e-05
/home/allnutt.t/db/ublast/all_genomes//Penaeus_vannamei.fasta	2.71364106045e-05
/home/allnutt.t/db/ublast/all_genomes//Neodiprion_lecontei.fasta	2.69621667605e-05
/home/allnutt.t/db/ublast/all_genomes//Galleria_mellonella.fasta	2.68757608483e-05
/home/allnutt.t/db/ublast/all_genomes//Oryza_sativa.fasta	2.67684173645e-05
/home/allnutt.t/db/ublast/all_genomes//Bipolaris_maydis.fasta	2.61806065647e-05
