# Supplementary material for: Expanding the taxonomic range in the fecal metagenome
Source: BMC Bioinformatics. 2021 Jun 9;22:312. doi: 10.1186/s12859-021-04212-6 (PMC8188691; doi:10.1186/s12859-021-04212-6)
Supplement: Supplementary file 1 — Additional file 1. File containing all scripts and information for benchmarking simulations. This information is also available at the link: https://github.com/theo-allnutt-bioinformatics/Allnutt_etal_2020_expanding_the_taxonomic. [file 12859_2021_4212_MOESM1_ESM.zip › Allnutt_etal_2020_expanding_the_taxonomic-main/sim_abund/virus/sim13.abund]

/home/allnutt.t/db/ublast/all_genomes//Sulfolobus_islandicus.fasta	0.000954931063733
/home/allnutt.t/db/ublast/all_genomes//Spiroplasma_kunkelii.fasta	0.000274815746395
/home/allnutt.t/db/ublast/all_genomes//Satellite_virus.fasta	8.15226512926e-05
/home/allnutt.t/db/ublast/all_genomes//Bamaga_virus.fasta	8.13792065213e-05
/home/allnutt.t/db/ublast/all_genomes//Culex_theileri.fasta	8.12361928006e-05
/home/allnutt.t/db/ublast/all_genomes//Equine_arteritis.fasta	8.10936082997e-05
/home/allnutt.t/db/ublast/all_genomes//Melegrivirus_A,.fasta	8.09514511978e-05
/home/allnutt.t/db/ublast/all_genomes//Pirital_virus.fasta	8.08097196842e-05
/home/allnutt.t/db/ublast/all_genomes//Papaya_lethal.fasta	8.0668411958e-05
/home/allnutt.t/db/ublast/all_genomes//Ovine_lentivirus,.fasta	8.05275262281e-05
/home/allnutt.t/db/ublast/all_genomes//Pacific_flying.fasta	8.03870607133e-05
/home/allnutt.t/db/ublast/all_genomes//Marine_gokushovirus.fasta	8.0247013642e-05
/home/allnutt.t/db/ublast/all_genomes//Chaetoceros_socialis.fasta	8.01073832524e-05
/home/allnutt.t/db/ublast/all_genomes//Munia_coronavirus.fasta	7.99681677921e-05
/home/allnutt.t/db/ublast/all_genomes//Edwardsiella_phage.fasta	7.98293655184e-05
/home/allnutt.t/db/ublast/all_genomes//Cassava_brown.fasta	7.9690974698e-05
/home/allnutt.t/db/ublast/all_genomes//Liao_ning.fasta	7.95529936068e-05
/home/allnutt.t/db/ublast/all_genomes//Goose_parvovirus,.fasta	7.94154205302e-05
/home/allnutt.t/db/ublast/all_genomes//Halovirus_HGTV-1,.fasta	7.9278253763e-05
/home/allnutt.t/db/ublast/all_genomes//Woolly_monkey.fasta	7.9141491609e-05
/home/allnutt.t/db/ublast/all_genomes//Melon_severe.fasta	7.90051323812e-05
/home/allnutt.t/db/ublast/all_genomes//Sugar_beet.fasta	7.88691744017e-05
/home/allnutt.t/db/ublast/all_genomes//Motherwort_yellow.fasta	7.87336160016e-05
/home/allnutt.t/db/ublast/all_genomes//Tomato_chlorosis.fasta	7.85984555211e-05
/home/allnutt.t/db/ublast/all_genomes//Bruges_hantavirus.fasta	7.8463691309e-05
/home/allnutt.t/db/ublast/all_genomes//Paguma_larvata.fasta	7.83293217234e-05
/home/allnutt.t/db/ublast/all_genomes//Dickeya_phage.fasta	7.81953451307e-05
/home/allnutt.t/db/ublast/all_genomes//Passiflora_chlorosis.fasta	7.80617599064e-05
/home/allnutt.t/db/ublast/all_genomes//Rose_spring.fasta	7.79285644346e-05
/home/allnutt.t/db/ublast/all_genomes//Beet_black.fasta	7.77957571078e-05
/home/allnutt.t/db/ublast/all_genomes//Lettuce_virus.fasta	7.76633363273e-05
/home/allnutt.t/db/ublast/all_genomes//Saumarez_Reef.fasta	7.7531300503e-05
/home/allnutt.t/db/ublast/all_genomes//Drosophila_obscura.fasta	7.73996480528e-05
/home/allnutt.t/db/ublast/all_genomes//Drosophila_tristis.fasta	7.72683774035e-05
/home/allnutt.t/db/ublast/all_genomes//Canary_circovirus,.fasta	7.713748699e-05
/home/allnutt.t/db/ublast/all_genomes//Gompholobium_virus.fasta	7.70069752554e-05
/home/allnutt.t/db/ublast/all_genomes//Uukuniemi_virus.fasta	7.68768406513e-05
/home/allnutt.t/db/ublast/all_genomes//Poliovirus,_complete.fasta	7.67470816372e-05
/home/allnutt.t/db/ublast/all_genomes//Narcissus_mosaic.fasta	7.6617696681e-05
/home/allnutt.t/db/ublast/all_genomes//Commelina_yellow.fasta	7.64886842584e-05
/home/allnutt.t/db/ublast/all_genomes//Chickpea_yellows.fasta	7.63600428532e-05
/home/allnutt.t/db/ublast/all_genomes//Nectarine_virus.fasta	7.62317709575e-05
/home/allnutt.t/db/ublast/all_genomes//Beihai_hermit.fasta	7.61038670707e-05
/home/allnutt.t/db/ublast/all_genomes//Norovirus_GIII.fasta	7.59763297007e-05
/home/allnutt.t/db/ublast/all_genomes//Pariacato_virus.fasta	7.58491573628e-05
/home/allnutt.t/db/ublast/all_genomes//Myrmica_scabrinodis.fasta	7.57223485802e-05
/home/allnutt.t/db/ublast/all_genomes//Carnation_ringspot.fasta	7.55959018839e-05
/home/allnutt.t/db/ublast/all_genomes//Grapevine_fleck.fasta	7.54698158124e-05
/home/allnutt.t/db/ublast/all_genomes//Suffolk_virus.fasta	7.5344088912e-05
/home/allnutt.t/db/ublast/all_genomes//Turkey_astrovirus,.fasta	7.52187197363e-05
/home/allnutt.t/db/ublast/all_genomes//Serinus_canaria.fasta	7.50937068468e-05
/home/allnutt.t/db/ublast/all_genomes//Pea_leaf.fasta	7.49690488122e-05
/home/allnutt.t/db/ublast/all_genomes//Hyphantria_cunea.fasta	7.48447442087e-05
/home/allnutt.t/db/ublast/all_genomes//Kadam_virus.fasta	7.47207916199e-05
/home/allnutt.t/db/ublast/all_genomes//Drosophila_melanogaster.fasta	7.45971896367e-05
/home/allnutt.t/db/ublast/all_genomes//Jasmine_virus.fasta	7.44739368573e-05
/home/allnutt.t/db/ublast/all_genomes//Gyrovirus_GyV3,.fasta	7.43510318871e-05
/home/allnutt.t/db/ublast/all_genomes//Lutzomyia_reovirus.fasta	7.42284733389e-05
/home/allnutt.t/db/ublast/all_genomes//M'Poko_virus.fasta	7.41062598323e-05
/home/allnutt.t/db/ublast/all_genomes//Akabane_virus.fasta	7.39843899944e-05
/home/allnutt.t/db/ublast/all_genomes//Sida_golden.fasta	7.38628624589e-05
/home/allnutt.t/db/ublast/all_genomes//UNVERIFIED:_Great.fasta	7.37416758669e-05
/home/allnutt.t/db/ublast/all_genomes//Citrus_yellow.fasta	7.36208288664e-05
/home/allnutt.t/db/ublast/all_genomes//Capsicum_annuum.fasta	7.35003201122e-05
/home/allnutt.t/db/ublast/all_genomes//Potato_mop-top.fasta	7.3380148266e-05
/home/allnutt.t/db/ublast/all_genomes//Ageratum_enation.fasta	7.32603119965e-05
/home/allnutt.t/db/ublast/all_genomes//Pleurochrysis_carterae.fasta	7.3140809979e-05
/home/allnutt.t/db/ublast/all_genomes//Bas-Congo_virus.fasta	7.30216408956e-05
/home/allnutt.t/db/ublast/all_genomes//Parana_virus.fasta	7.29028034352e-05
/home/allnutt.t/db/ublast/all_genomes//NL63-related_bat.fasta	7.27842962934e-05
/home/allnutt.t/db/ublast/all_genomes//Hippeastrum_mosaic.fasta	7.26661181722e-05
/home/allnutt.t/db/ublast/all_genomes//Fusarium_langsethiae.fasta	7.25482677805e-05
/home/allnutt.t/db/ublast/all_genomes//Baminivirus_isolate.fasta	7.24307438335e-05
/home/allnutt.t/db/ublast/all_genomes//Tulip_mosaic.fasta	7.2313545053e-05
/home/allnutt.t/db/ublast/all_genomes//Cyanophage_MED4-117.fasta	7.21966701672e-05
/home/allnutt.t/db/ublast/all_genomes//Keuraliba_virus.fasta	7.20801179109e-05
/home/allnutt.t/db/ublast/all_genomes//Mizyes_virus.fasta	7.19638870251e-05
/home/allnutt.t/db/ublast/all_genomes//Kalanchoe_latent.fasta	7.18479762573e-05
/home/allnutt.t/db/ublast/all_genomes//Human_erythrovirus.fasta	7.17323843611e-05
/home/allnutt.t/db/ublast/all_genomes//Sin_Nombre.fasta	7.16171100965e-05
/home/allnutt.t/db/ublast/all_genomes//Senecio_yellow.fasta	7.15021522298e-05
/home/allnutt.t/db/ublast/all_genomes//Ornithogalum_mosaic.fasta	7.13875095334e-05
/home/allnutt.t/db/ublast/all_genomes//Yaba_monkey.fasta	7.12731807858e-05
/home/allnutt.t/db/ublast/all_genomes//Bouboui_virus.fasta	7.11591647718e-05
/home/allnutt.t/db/ublast/all_genomes//Bee_Macula-like.fasta	7.1045460282e-05
/home/allnutt.t/db/ublast/all_genomes//Caraparu_virus.fasta	7.09320661133e-05
/home/allnutt.t/db/ublast/all_genomes//Clover_yellow.fasta	7.08189810685e-05
/home/allnutt.t/db/ublast/all_genomes//Sanxia_picorna-like.fasta	7.07062039564e-05
/home/allnutt.t/db/ublast/all_genomes//Sewage_derived.fasta	7.05937335916e-05
/home/allnutt.t/db/ublast/all_genomes//Paracoccus_phage.fasta	7.04815687948e-05
/home/allnutt.t/db/ublast/all_genomes//Cassava_associated.fasta	7.03697083924e-05
/home/allnutt.t/db/ublast/all_genomes//Atkinsonella_hypoxylon.fasta	7.02581512167e-05
/home/allnutt.t/db/ublast/all_genomes//Aquatic_bird.fasta	7.01468961057e-05
/home/allnutt.t/db/ublast/all_genomes//Pepper_mottle.fasta	7.00359419033e-05
/home/allnutt.t/db/ublast/all_genomes//Abalone_herpesvirus.fasta	6.9925287459e-05
/home/allnutt.t/db/ublast/all_genomes//Hantavirus_Fusong-Mf-682.fasta	6.98149316281e-05
/home/allnutt.t/db/ublast/all_genomes//Xiburema_virus.fasta	6.97048732713e-05
/home/allnutt.t/db/ublast/all_genomes//Bivalve_hepelivirus.fasta	6.95951112551e-05
/home/allnutt.t/db/ublast/all_genomes//Blackberry_virus.fasta	6.94856444517e-05
/home/allnutt.t/db/ublast/all_genomes//Barley_yellow.fasta	6.93764717386e-05
/home/allnutt.t/db/ublast/all_genomes//Pleospora_typhicola.fasta	6.92675919989e-05
/home/allnutt.t/db/ublast/all_genomes//Elicom_virus.fasta	6.91590041213e-05
/home/allnutt.t/db/ublast/all_genomes//Mustela_putorius.fasta	6.90507069997e-05
/home/allnutt.t/db/ublast/all_genomes//Helianthus_annuus.fasta	2.76256473765e-05
/home/allnutt.t/db/ublast/all_genomes//Botrytis_cinerea.fasta	2.74014128028e-05
/home/allnutt.t/db/ublast/all_genomes//Microplitis_demolitor.fasta	2.70272834321e-05
/home/allnutt.t/db/ublast/all_genomes//Zea_mays.fasta	2.68973178941e-05
/home/allnutt.t/db/ublast/all_genomes//Bipolaris_maydis.fasta	2.67043626243e-05
/home/allnutt.t/db/ublast/all_genomes//Giardia_lamblia.fasta	2.66405695347e-05
/home/allnutt.t/db/ublast/all_genomes//Penicillium_digitatum.fasta	2.64507451269e-05
/home/allnutt.t/db/ublast/all_genomes//Raphanus_sativus.fasta	2.6118936231e-05
