# Supplementary material for: Expanding the taxonomic range in the fecal metagenome
Source: BMC Bioinformatics. 2021 Jun 9;22:312. doi: 10.1186/s12859-021-04212-6 (PMC8188691; doi:10.1186/s12859-021-04212-6)
Supplement: Supplementary file 1 — Additional file 1. File containing all scripts and information for benchmarking simulations. This information is also available at the link: https://github.com/theo-allnutt-bioinformatics/Allnutt_etal_2020_expanding_the_taxonomic. [file 12859_2021_4212_MOESM1_ESM.zip › Allnutt_etal_2020_expanding_the_taxonomic-main/sim_abund/virus/sim14.abund]

/home/allnutt.t/db/ublast/all_genomes//Spiroplasma_kunkelii.fasta	0.000638908349822
/home/allnutt.t/db/ublast/all_genomes//Pyrococcus_abyssi.fasta	0.000556841256397
/home/allnutt.t/db/ublast/all_genomes//Artemia_melana.fasta	8.15226512926e-05
/home/allnutt.t/db/ublast/all_genomes//Porcine_sapelovirus.fasta	8.13792065213e-05
/home/allnutt.t/db/ublast/all_genomes//Turdivirus_1,.fasta	8.12361928006e-05
/home/allnutt.t/db/ublast/all_genomes//Common_midwife.fasta	8.10936082997e-05
/home/allnutt.t/db/ublast/all_genomes//Rotavirus_C.fasta	8.09514511978e-05
/home/allnutt.t/db/ublast/all_genomes//Campylobacter_phage.fasta	8.08097196842e-05
/home/allnutt.t/db/ublast/all_genomes//Carnation_latent.fasta	8.0668411958e-05
/home/allnutt.t/db/ublast/all_genomes//Guama_virus.fasta	8.05275262281e-05
/home/allnutt.t/db/ublast/all_genomes//Pelargonium_ringspot.fasta	8.03870607133e-05
/home/allnutt.t/db/ublast/all_genomes//Changjiang_astro-like.fasta	8.0247013642e-05
/home/allnutt.t/db/ublast/all_genomes//Human_hepegivirus.fasta	8.01073832524e-05
/home/allnutt.t/db/ublast/all_genomes//Azospirillum_phage.fasta	7.99681677921e-05
/home/allnutt.t/db/ublast/all_genomes//Hordeum_mosaic.fasta	7.98293655184e-05
/home/allnutt.t/db/ublast/all_genomes//Roseophage_DSS3P2,.fasta	7.9690974698e-05
/home/allnutt.t/db/ublast/all_genomes//Privet_leaf.fasta	7.95529936068e-05
/home/allnutt.t/db/ublast/all_genomes//Lunk_virus.fasta	7.94154205302e-05
/home/allnutt.t/db/ublast/all_genomes//Varroa_mite.fasta	7.9278253763e-05
/home/allnutt.t/db/ublast/all_genomes//Ctenophore-associated_circular.fasta	7.9141491609e-05
/home/allnutt.t/db/ublast/all_genomes//Meno_virus.fasta	7.90051323812e-05
/home/allnutt.t/db/ublast/all_genomes//Pygoscelis_adeliae.fasta	7.88691744017e-05
/home/allnutt.t/db/ublast/all_genomes//Redspotted_grouper.fasta	7.87336160016e-05
/home/allnutt.t/db/ublast/all_genomes//Caprine_herpesvirus.fasta	7.85984555211e-05
/home/allnutt.t/db/ublast/all_genomes//St._Louis.fasta	7.8463691309e-05
/home/allnutt.t/db/ublast/all_genomes//Laodelphax_striatellus.fasta	7.83293217234e-05
/home/allnutt.t/db/ublast/all_genomes//Circoviridae_3.fasta	7.81953451307e-05
/home/allnutt.t/db/ublast/all_genomes//Keunjorong_mosaic.fasta	7.80617599064e-05
/home/allnutt.t/db/ublast/all_genomes//Ageratum_enation.fasta	7.79285644346e-05
/home/allnutt.t/db/ublast/all_genomes//Scotophilus_bat.fasta	7.77957571078e-05
/home/allnutt.t/db/ublast/all_genomes//Melandrium_yellow.fasta	7.76633363273e-05
/home/allnutt.t/db/ublast/all_genomes//Atkinsonella_hypoxylon.fasta	7.7531300503e-05
/home/allnutt.t/db/ublast/all_genomes//Lake_Sarah-associated.fasta	7.73996480528e-05
/home/allnutt.t/db/ublast/all_genomes//Wissadula_golden.fasta	7.72683774035e-05
/home/allnutt.t/db/ublast/all_genomes//Entebbe_bat.fasta	7.713748699e-05
/home/allnutt.t/db/ublast/all_genomes//Orchid_fleck.fasta	7.70069752554e-05
/home/allnutt.t/db/ublast/all_genomes//Paspalum_striate.fasta	7.68768406513e-05
/home/allnutt.t/db/ublast/all_genomes//Mosquito_VEM.fasta	7.67470816372e-05
/home/allnutt.t/db/ublast/all_genomes//Shahe_arthropod.fasta	7.6617696681e-05
/home/allnutt.t/db/ublast/all_genomes//Primate_norovirus,.fasta	7.64886842584e-05
/home/allnutt.t/db/ublast/all_genomes//Spider_monkey.fasta	7.63600428532e-05
/home/allnutt.t/db/ublast/all_genomes//Batama_virus.fasta	7.62317709575e-05
/home/allnutt.t/db/ublast/all_genomes//Cucurbit_aphid-borne.fasta	7.61038670707e-05
/home/allnutt.t/db/ublast/all_genomes//Columbid_alphaherpesvirus.fasta	7.59763297007e-05
/home/allnutt.t/db/ublast/all_genomes//Circoviridae_bovine.fasta	7.58491573628e-05
/home/allnutt.t/db/ublast/all_genomes//Chick_syncytial.fasta	7.57223485802e-05
/home/allnutt.t/db/ublast/all_genomes//East_Asian.fasta	7.55959018839e-05
/home/allnutt.t/db/ublast/all_genomes//Nodamura_virus.fasta	7.54698158124e-05
/home/allnutt.t/db/ublast/all_genomes//Penguinpox_virus.fasta	7.5344088912e-05
/home/allnutt.t/db/ublast/all_genomes//Nudaurelia_capensis.fasta	7.52187197363e-05
/home/allnutt.t/db/ublast/all_genomes//Hop_trefoil.fasta	7.50937068468e-05
/home/allnutt.t/db/ublast/all_genomes//Nesidiocoris_tenuis.fasta	7.49690488122e-05
/home/allnutt.t/db/ublast/all_genomes//Prospect_Hill.fasta	7.48447442087e-05
/home/allnutt.t/db/ublast/all_genomes//Koutango_virus.fasta	7.47207916199e-05
/home/allnutt.t/db/ublast/all_genomes//Macroptilium_common.fasta	7.45971896367e-05
/home/allnutt.t/db/ublast/all_genomes//NY_014_poxvirus.fasta	7.44739368573e-05
/home/allnutt.t/db/ublast/all_genomes//Wiseana_iridescent.fasta	7.43510318871e-05
/home/allnutt.t/db/ublast/all_genomes//Pea_yellow.fasta	7.42284733389e-05
/home/allnutt.t/db/ublast/all_genomes//Maize-associated_totivirus.fasta	7.41062598323e-05
/home/allnutt.t/db/ublast/all_genomes//Halovirus_HRTV-4,.fasta	7.39843899944e-05
/home/allnutt.t/db/ublast/all_genomes//Titi_monkey.fasta	7.38628624589e-05
/home/allnutt.t/db/ublast/all_genomes//Gairo_virus.fasta	7.37416758669e-05
/home/allnutt.t/db/ublast/all_genomes//Cole_latent.fasta	7.36208288664e-05
/home/allnutt.t/db/ublast/all_genomes//Piper_yellow.fasta	7.35003201122e-05
/home/allnutt.t/db/ublast/all_genomes//Kalanchoe_mosaic.fasta	7.3380148266e-05
/home/allnutt.t/db/ublast/all_genomes//Karumba_virus.fasta	7.32603119965e-05
/home/allnutt.t/db/ublast/all_genomes//Halovirus_HRTV-7,.fasta	7.3140809979e-05
/home/allnutt.t/db/ublast/all_genomes//Pokeweed_mosaic.fasta	7.30216408956e-05
/home/allnutt.t/db/ublast/all_genomes//Wencheng_Sm.fasta	7.29028034352e-05
/home/allnutt.t/db/ublast/all_genomes//Alfalfa_leaf.fasta	7.27842962934e-05
/home/allnutt.t/db/ublast/all_genomes//Hubei_rhabdo-like.fasta	7.26661181722e-05
/home/allnutt.t/db/ublast/all_genomes//Lucheng_Rn.fasta	7.25482677805e-05
/home/allnutt.t/db/ublast/all_genomes//Great_tit.fasta	7.24307438335e-05
/home/allnutt.t/db/ublast/all_genomes//Colwellia_phage.fasta	7.2313545053e-05
/home/allnutt.t/db/ublast/all_genomes//Astrovirus_VA1,.fasta	7.21966701672e-05
/home/allnutt.t/db/ublast/all_genomes//Kelp_fly.fasta	7.20801179109e-05
/home/allnutt.t/db/ublast/all_genomes//Porcine_teschovirus.fasta	7.19638870251e-05
/home/allnutt.t/db/ublast/all_genomes//Louping_ill.fasta	7.18479762573e-05
/home/allnutt.t/db/ublast/all_genomes//Chickpea_chlorotic.fasta	7.17323843611e-05
/home/allnutt.t/db/ublast/all_genomes//Zerdali_virus.fasta	7.16171100965e-05
/home/allnutt.t/db/ublast/all_genomes//Sewage-associated_circular.fasta	7.15021522298e-05
/home/allnutt.t/db/ublast/all_genomes//Piscine_myocarditis.fasta	7.13875095334e-05
/home/allnutt.t/db/ublast/all_genomes//Bank_vole.fasta	7.12731807858e-05
/home/allnutt.t/db/ublast/all_genomes//Beet_cryptic.fasta	7.11591647718e-05
/home/allnutt.t/db/ublast/all_genomes//Varroa_Tymo-like.fasta	7.1045460282e-05
/home/allnutt.t/db/ublast/all_genomes//Pseudocowpox_virus,.fasta	7.09320661133e-05
/home/allnutt.t/db/ublast/all_genomes//La_Joya.fasta	7.08189810685e-05
/home/allnutt.t/db/ublast/all_genomes//African_eggplant.fasta	7.07062039564e-05
/home/allnutt.t/db/ublast/all_genomes//Nile_crocodilepox.fasta	7.05937335916e-05
/home/allnutt.t/db/ublast/all_genomes//Shallot_yellow.fasta	7.04815687948e-05
/home/allnutt.t/db/ublast/all_genomes//Vallota_mosaic.fasta	7.03697083924e-05
/home/allnutt.t/db/ublast/all_genomes//Broad_bean.fasta	7.02581512167e-05
/home/allnutt.t/db/ublast/all_genomes//Agrotis_segetum.fasta	7.01468961057e-05
/home/allnutt.t/db/ublast/all_genomes//Sindbis_virus,.fasta	7.00359419033e-05
/home/allnutt.t/db/ublast/all_genomes//Hyphantria_cunea.fasta	6.9925287459e-05
/home/allnutt.t/db/ublast/all_genomes//Stx2-converting_phage.fasta	6.98149316281e-05
/home/allnutt.t/db/ublast/all_genomes//Birao_virus.fasta	6.97048732713e-05
/home/allnutt.t/db/ublast/all_genomes//Hunter_Island.fasta	6.95951112551e-05
/home/allnutt.t/db/ublast/all_genomes//Bovine_adenovirus.fasta	6.94856444517e-05
/home/allnutt.t/db/ublast/all_genomes//Banana_bunchy.fasta	6.93764717386e-05
/home/allnutt.t/db/ublast/all_genomes//Bean_necrotic.fasta	6.92675919989e-05
/home/allnutt.t/db/ublast/all_genomes//Seal_parapoxvirus.fasta	6.91590041213e-05
/home/allnutt.t/db/ublast/all_genomes//Phormidium_phage.fasta	6.90507069997e-05
/home/allnutt.t/db/ublast/all_genomes//Fusarium_graminearum.fasta	2.78989003632e-05
/home/allnutt.t/db/ublast/all_genomes//Neodiprion_lecontei.fasta	2.77844856864e-05
/home/allnutt.t/db/ublast/all_genomes//Torulaspora_delbrueckii.fasta	2.70708441009e-05
/home/allnutt.t/db/ublast/all_genomes//Beauveria_bassiana.fasta	2.6918904523e-05
/home/allnutt.t/db/ublast/all_genomes//Phaseolus_vulgaris.fasta	2.6661804919e-05
/home/allnutt.t/db/ublast/all_genomes//Colletotrichum_higginsianum.fasta	2.65981854237e-05
/home/allnutt.t/db/ublast/all_genomes//Penaeus_vannamei.fasta	2.65137622792e-05
/home/allnutt.t/db/ublast/all_genomes//Bos_taurus.fasta	2.6408875826e-05
/home/allnutt.t/db/ublast/all_genomes//Magnaporthe_oryzae.fasta	2.63671197248e-05
/home/allnutt.t/db/ublast/all_genomes//Halyomorpha_halys.fasta	2.60984346308e-05
/home/allnutt.t/db/ublast/all_genomes//Rhizophagus_irregularis.fasta	2.6057513883e-05
