# Supplementary material for: Expanding the taxonomic range in the fecal metagenome
Source: BMC Bioinformatics. 2021 Jun 9;22:312. doi: 10.1186/s12859-021-04212-6 (PMC8188691; doi:10.1186/s12859-021-04212-6)
Supplement: Supplementary file 1 — Additional file 1. File containing all scripts and information for benchmarking simulations. This information is also available at the link: https://github.com/theo-allnutt-bioinformatics/Allnutt_etal_2020_expanding_the_taxonomic. [file 12859_2021_4212_MOESM1_ESM.zip › Allnutt_etal_2020_expanding_the_taxonomic-main/sim_abund/virus/sim15.abund]

/home/allnutt.t/db/ublast/all_genomes//Cocksfoot_streak.fasta	8.15226512926e-05
/home/allnutt.t/db/ublast/all_genomes//Enterovirus_SEV-gx,.fasta	8.13792065213e-05
/home/allnutt.t/db/ublast/all_genomes//African_bat.fasta	8.12361928006e-05
/home/allnutt.t/db/ublast/all_genomes//Kokobera_virus,.fasta	8.10936082997e-05
/home/allnutt.t/db/ublast/all_genomes//Sclerotium_hydrophilum.fasta	8.09514511978e-05
/home/allnutt.t/db/ublast/all_genomes//Sanxia_Qinvirus-like.fasta	8.08097196842e-05
/home/allnutt.t/db/ublast/all_genomes//Caladenia_virus.fasta	8.0668411958e-05
/home/allnutt.t/db/ublast/all_genomes//Tomato_enation.fasta	8.05275262281e-05
/home/allnutt.t/db/ublast/all_genomes//Acipenserid_herpesvirus.fasta	8.03870607133e-05
/home/allnutt.t/db/ublast/all_genomes//Leek_white.fasta	8.0247013642e-05
/home/allnutt.t/db/ublast/all_genomes//Actinomyces_phage.fasta	8.01073832524e-05
/home/allnutt.t/db/ublast/all_genomes//polyprotein_[echovirus.fasta	7.99681677921e-05
/home/allnutt.t/db/ublast/all_genomes//Halovirus_HRTV-7,.fasta	7.98293655184e-05
/home/allnutt.t/db/ublast/all_genomes//Cowpea_mosaic.fasta	7.9690974698e-05
/home/allnutt.t/db/ublast/all_genomes//Rice_gall.fasta	7.95529936068e-05
/home/allnutt.t/db/ublast/all_genomes//Blattella_germanica.fasta	7.94154205302e-05
/home/allnutt.t/db/ublast/all_genomes//Proteus_phage.fasta	7.9278253763e-05
/home/allnutt.t/db/ublast/all_genomes//Canine_picornavirus,.fasta	7.9141491609e-05
/home/allnutt.t/db/ublast/all_genomes//Pepper_mild.fasta	7.90051323812e-05
/home/allnutt.t/db/ublast/all_genomes//Enterococcus_phage.fasta	7.88691744017e-05
/home/allnutt.t/db/ublast/all_genomes//Morogoro_virus.fasta	7.87336160016e-05
/home/allnutt.t/db/ublast/all_genomes//Sewage_derived.fasta	7.85984555211e-05
/home/allnutt.t/db/ublast/all_genomes//Gentian_Kobu-sho-associated.fasta	7.8463691309e-05
/home/allnutt.t/db/ublast/all_genomes//Skunk_amdoparvovirus.fasta	7.83293217234e-05
/home/allnutt.t/db/ublast/all_genomes//Cyanophage_NATL2A-133,.fasta	7.81953451307e-05
/home/allnutt.t/db/ublast/all_genomes//Desmodium_mottle.fasta	7.80617599064e-05
/home/allnutt.t/db/ublast/all_genomes//Hordeum_vulgare.fasta	7.77957571078e-05
/home/allnutt.t/db/ublast/all_genomes//Circoviridae_5.fasta	7.76633363273e-05
/home/allnutt.t/db/ublast/all_genomes//Tomato_curly.fasta	7.7531300503e-05
/home/allnutt.t/db/ublast/all_genomes//Canine_kobuvirus.fasta	7.73996480528e-05
/home/allnutt.t/db/ublast/all_genomes//Chlorocebus_pygerythrus.fasta	7.72683774035e-05
/home/allnutt.t/db/ublast/all_genomes//Squash_yellow.fasta	7.713748699e-05
/home/allnutt.t/db/ublast/all_genomes//Erinnyis_ello.fasta	7.70069752554e-05
/home/allnutt.t/db/ublast/all_genomes//Beihai_hypo-like.fasta	7.68768406513e-05
/home/allnutt.t/db/ublast/all_genomes//Bornean_orang-utan.fasta	7.67470816372e-05
/home/allnutt.t/db/ublast/all_genomes//Avian_HDV-like.fasta	7.6617696681e-05
/home/allnutt.t/db/ublast/all_genomes//Yichang_virus.fasta	7.64886842584e-05
/home/allnutt.t/db/ublast/all_genomes//Cardamom_mosaic.fasta	7.63600428532e-05
/home/allnutt.t/db/ublast/all_genomes//Caprine_parainfluenza.fasta	7.62317709575e-05
/home/allnutt.t/db/ublast/all_genomes//Fig_cryptic.fasta	7.61038670707e-05
/home/allnutt.t/db/ublast/all_genomes//Tibetan_frog.fasta	7.59763297007e-05
/home/allnutt.t/db/ublast/all_genomes//Galleria_mellonella.fasta	7.58491573628e-05
/home/allnutt.t/db/ublast/all_genomes//Chicken_stool.fasta	7.57223485802e-05
/home/allnutt.t/db/ublast/all_genomes//Soft_spider.fasta	7.55959018839e-05
/home/allnutt.t/db/ublast/all_genomes//Shahe_arthropod.fasta	7.54698158124e-05
/home/allnutt.t/db/ublast/all_genomes//Ungulate_tetraparvovirus.fasta	7.5344088912e-05
/home/allnutt.t/db/ublast/all_genomes//Wenzhou_hepe-like.fasta	7.52187197363e-05
/home/allnutt.t/db/ublast/all_genomes//Atkinsonella_hypoxylon.fasta	7.50937068468e-05
/home/allnutt.t/db/ublast/all_genomes//Hop_latent.fasta	7.49690488122e-05
/home/allnutt.t/db/ublast/all_genomes//Sunflower_ring.fasta	7.48447442087e-05
/home/allnutt.t/db/ublast/all_genomes//Citrus_yellow.fasta	7.47207916199e-05
/home/allnutt.t/db/ublast/all_genomes//Wuhan_arthropod.fasta	7.45971896367e-05
/home/allnutt.t/db/ublast/all_genomes//Coffee_ringspot.fasta	7.44739368573e-05
/home/allnutt.t/db/ublast/all_genomes//White_sucker.fasta	7.43510318871e-05
/home/allnutt.t/db/ublast/all_genomes//Garrulus_glandarius.fasta	7.42284733389e-05
/home/allnutt.t/db/ublast/all_genomes//Arracacha_mottle.fasta	7.41062598323e-05
/home/allnutt.t/db/ublast/all_genomes//Atypical_porcine.fasta	7.39843899944e-05
/home/allnutt.t/db/ublast/all_genomes//Brejeira_virus.fasta	7.38628624589e-05
/home/allnutt.t/db/ublast/all_genomes//Apple_green.fasta	7.37416758669e-05
/home/allnutt.t/db/ublast/all_genomes//Gremmeniella_abietina.fasta	7.36208288664e-05
/home/allnutt.t/db/ublast/all_genomes//Asama_virus.fasta	7.35003201122e-05
/home/allnutt.t/db/ublast/all_genomes//Thermus_phage.fasta	7.3380148266e-05
/home/allnutt.t/db/ublast/all_genomes//Rabbit_fibroma.fasta	7.32603119965e-05
/home/allnutt.t/db/ublast/all_genomes//Felid_herpesvirus.fasta	7.3140809979e-05
/home/allnutt.t/db/ublast/all_genomes//Macroptilium_yellow.fasta	7.30216408956e-05
/home/allnutt.t/db/ublast/all_genomes//Myotis_ricketti.fasta	7.29028034352e-05
/home/allnutt.t/db/ublast/all_genomes//Sheep_faeces.fasta	7.27842962934e-05
/home/allnutt.t/db/ublast/all_genomes//Mason-Pfizer_monkey.fasta	7.26661181722e-05
/home/allnutt.t/db/ublast/all_genomes//Avian_paramyxovirus.fasta	7.25482677805e-05
/home/allnutt.t/db/ublast/all_genomes//Trichechus_manatus.fasta	7.24307438335e-05
/home/allnutt.t/db/ublast/all_genomes//Bat_hepatovirus.fasta	7.2313545053e-05
/home/allnutt.t/db/ublast/all_genomes//M.melolontha_Entomopoxvirus.fasta	7.21966701672e-05
/home/allnutt.t/db/ublast/all_genomes//NL63-related_bat.fasta	7.20801179109e-05
/home/allnutt.t/db/ublast/all_genomes//Yokose_virus,.fasta	7.19638870251e-05
/home/allnutt.t/db/ublast/all_genomes//Lesavirus_1.fasta	7.18479762573e-05
/home/allnutt.t/db/ublast/all_genomes//Flammulina_velutipes.fasta	7.17323843611e-05
/home/allnutt.t/db/ublast/all_genomes//Lelliottia_phage.fasta	7.16171100965e-05
/home/allnutt.t/db/ublast/all_genomes//Tasmanian_aquabirnavirus.fasta	7.15021522298e-05
/home/allnutt.t/db/ublast/all_genomes//Friend_murine.fasta	7.13875095334e-05
/home/allnutt.t/db/ublast/all_genomes//African_cassava.fasta	7.12731807858e-05
/home/allnutt.t/db/ublast/all_genomes//Rotavirus_D.fasta	7.11591647718e-05
/home/allnutt.t/db/ublast/all_genomes//Vesivirus_ferret.fasta	7.1045460282e-05
/home/allnutt.t/db/ublast/all_genomes//Halovirus_HGTV-1,.fasta	7.09320661133e-05
/home/allnutt.t/db/ublast/all_genomes//Hepacivirus_J.fasta	7.08189810685e-05
/home/allnutt.t/db/ublast/all_genomes//Ruegeria_phage.fasta	7.07062039564e-05
/home/allnutt.t/db/ublast/all_genomes//Cotesia_flavipes.fasta	7.05937335916e-05
/home/allnutt.t/db/ublast/all_genomes//Pansavirus_2.fasta	7.04815687948e-05
/home/allnutt.t/db/ublast/all_genomes//Human_parechovirus,.fasta	7.03697083924e-05
/home/allnutt.t/db/ublast/all_genomes//Canine_picodicistrovirus.fasta	7.02581512167e-05
/home/allnutt.t/db/ublast/all_genomes//Hop_mosaic.fasta	7.01468961057e-05
/home/allnutt.t/db/ublast/all_genomes//Shayang_spider.fasta	7.00359419033e-05
/home/allnutt.t/db/ublast/all_genomes//Murine_adenovirus.fasta	6.9925287459e-05
/home/allnutt.t/db/ublast/all_genomes//Mycovirus_FusoV.fasta	6.98149316281e-05
/home/allnutt.t/db/ublast/all_genomes//Cutthroat_trout.fasta	6.97048732713e-05
/home/allnutt.t/db/ublast/all_genomes//Cervus_papillomavirus.fasta	6.95951112551e-05
/home/allnutt.t/db/ublast/all_genomes//Pomona_bat.fasta	6.94856444517e-05
/home/allnutt.t/db/ublast/all_genomes//Short-finned_eel.fasta	6.93764717386e-05
/home/allnutt.t/db/ublast/all_genomes//Southern_bean.fasta	6.92675919989e-05
/home/allnutt.t/db/ublast/all_genomes//Bovine_adenovirus.fasta	6.91590041213e-05
/home/allnutt.t/db/ublast/all_genomes//Water_beetle.fasta	6.90507069997e-05
/home/allnutt.t/db/ublast/all_genomes//Aspergillus_fumigatus.fasta	2.76935303291e-05
/home/allnutt.t/db/ublast/all_genomes//Sus_scrofa.fasta	2.7224256016e-05
/home/allnutt.t/db/ublast/all_genomes//Anopheles_gambiae.fasta	2.70490487722e-05
/home/allnutt.t/db/ublast/all_genomes//Alternaria_alternata.fasta	2.70272834321e-05
/home/allnutt.t/db/ublast/all_genomes//Verticillium_dahliae.fasta	2.67898273519e-05
/home/allnutt.t/db/ublast/all_genomes//Rhizophagus_irregularis.fasta	2.64927280621e-05
/home/allnutt.t/db/ublast/all_genomes//Fusarium_oxysporum.fasta	2.63046968764e-05
/home/allnutt.t/db/ublast/all_genomes//Botrytis_cinerea.fasta	2.61394653851e-05
