# Supplementary material for: Expanding the taxonomic range in the fecal metagenome
Source: BMC Bioinformatics. 2021 Jun 9;22:312. doi: 10.1186/s12859-021-04212-6 (PMC8188691; doi:10.1186/s12859-021-04212-6)
Supplement: Supplementary file 1 — Additional file 1. File containing all scripts and information for benchmarking simulations. This information is also available at the link: https://github.com/theo-allnutt-bioinformatics/Allnutt_etal_2020_expanding_the_taxonomic. [file 12859_2021_4212_MOESM1_ESM.zip › Allnutt_etal_2020_expanding_the_taxonomic-main/sim_abund/virus/sim16.abund]

/home/allnutt.t/db/ublast/all_genomes//Methanothermobacter_wolfeii.fasta	0.00747732319971
/home/allnutt.t/db/ublast/all_genomes//Pyrococcus_abyssi.fasta	0.00184402778418
/home/allnutt.t/db/ublast/all_genomes//Yellow_oat-grass.fasta	8.15226512926e-05
/home/allnutt.t/db/ublast/all_genomes//Merremia_mosaic.fasta	8.13792065213e-05
/home/allnutt.t/db/ublast/all_genomes//Hepacivirus_P.fasta	8.12361928006e-05
/home/allnutt.t/db/ublast/all_genomes//Adult_diarrheal.fasta	8.10936082997e-05
/home/allnutt.t/db/ublast/all_genomes//Apodemus_sylvaticus.fasta	8.09514511978e-05
/home/allnutt.t/db/ublast/all_genomes//Hemidesmus_yellow.fasta	8.08097196842e-05
/home/allnutt.t/db/ublast/all_genomes//Sanxia_atyid.fasta	8.0668411958e-05
/home/allnutt.t/db/ublast/all_genomes//Blueberry_shoestring.fasta	8.05275262281e-05
/home/allnutt.t/db/ublast/all_genomes//Dishui_lake.fasta	8.03870607133e-05
/home/allnutt.t/db/ublast/all_genomes//Pelargonium_flower.fasta	8.0247013642e-05
/home/allnutt.t/db/ublast/all_genomes//Great_Saltee.fasta	8.01073832524e-05
/home/allnutt.t/db/ublast/all_genomes//Bdellovibrio_phage.fasta	7.99681677921e-05
/home/allnutt.t/db/ublast/all_genomes//Equine_rhinitis.fasta	7.98293655184e-05
/home/allnutt.t/db/ublast/all_genomes//Wenzhou_sobemo-like.fasta	7.9690974698e-05
/home/allnutt.t/db/ublast/all_genomes//Leishmania_aethiopica.fasta	7.95529936068e-05
/home/allnutt.t/db/ublast/all_genomes//Pepper_veinal.fasta	7.94154205302e-05
/home/allnutt.t/db/ublast/all_genomes//Roseobacter_phage.fasta	7.9278253763e-05
/home/allnutt.t/db/ublast/all_genomes//Piry_virus.fasta	7.9141491609e-05
/home/allnutt.t/db/ublast/all_genomes//Vulpes_vulpes.fasta	7.90051323812e-05
/home/allnutt.t/db/ublast/all_genomes//Campylobacter_phage.fasta	7.88691744017e-05
/home/allnutt.t/db/ublast/all_genomes//Deer_mastadenovirus.fasta	7.87336160016e-05
/home/allnutt.t/db/ublast/all_genomes//Miniopterus_schreibersii.fasta	7.85984555211e-05
/home/allnutt.t/db/ublast/all_genomes//Tetrasphaera_phage.fasta	7.8463691309e-05
/home/allnutt.t/db/ublast/all_genomes//Ostreococcus_tauri.fasta	7.83293217234e-05
/home/allnutt.t/db/ublast/all_genomes//Trematomus_bernacchii.fasta	7.81953451307e-05
/home/allnutt.t/db/ublast/all_genomes//Rat_arterivirus.fasta	7.80617599064e-05
/home/allnutt.t/db/ublast/all_genomes//Imjin_River.fasta	7.79285644346e-05
/home/allnutt.t/db/ublast/all_genomes//Sheldgoose_hepatitis.fasta	7.77957571078e-05
/home/allnutt.t/db/ublast/all_genomes//Rosavirus_2.fasta	7.76633363273e-05
/home/allnutt.t/db/ublast/all_genomes//Phaseolus_vulgaris.fasta	7.7531300503e-05
/home/allnutt.t/db/ublast/all_genomes//Hollyhock_yellow.fasta	7.73996480528e-05
/home/allnutt.t/db/ublast/all_genomes//Cardioderma_polyomavirus.fasta	7.72683774035e-05
/home/allnutt.t/db/ublast/all_genomes//Khujand_lyssavirus,.fasta	7.713748699e-05
/home/allnutt.t/db/ublast/all_genomes//Halovirus_HHTV-1,.fasta	7.70069752554e-05
/home/allnutt.t/db/ublast/all_genomes//Privet_ringsport.fasta	7.68768406513e-05
/home/allnutt.t/db/ublast/all_genomes//Bunyamwera_virus.fasta	7.67470816372e-05
/home/allnutt.t/db/ublast/all_genomes//Citrus_concave.fasta	7.6617696681e-05
/home/allnutt.t/db/ublast/all_genomes//Muscina_stabulans.fasta	7.64886842584e-05
/home/allnutt.t/db/ublast/all_genomes//Nootka_lupine.fasta	7.63600428532e-05
/home/allnutt.t/db/ublast/all_genomes//Bitter_gourd.fasta	7.62317709575e-05
/home/allnutt.t/db/ublast/all_genomes//Feline_calicivirus,.fasta	7.61038670707e-05
/home/allnutt.t/db/ublast/all_genomes//Wenzhou_tombus-like.fasta	7.59763297007e-05
/home/allnutt.t/db/ublast/all_genomes//Gairo_virus.fasta	7.58491573628e-05
/home/allnutt.t/db/ublast/all_genomes//Wenling_zhaovirus-like.fasta	7.57223485802e-05
/home/allnutt.t/db/ublast/all_genomes//Barbel_circovirus,.fasta	7.54698158124e-05
/home/allnutt.t/db/ublast/all_genomes//Chlorella_virus.fasta	7.5344088912e-05
/home/allnutt.t/db/ublast/all_genomes//Ljungan_virus,.fasta	7.52187197363e-05
/home/allnutt.t/db/ublast/all_genomes//Finch_circovirus,.fasta	7.50937068468e-05
/home/allnutt.t/db/ublast/all_genomes//Coconut_tinangaja.fasta	7.49690488122e-05
/home/allnutt.t/db/ublast/all_genomes//Astrovirus_MLB2,.fasta	7.48447442087e-05
/home/allnutt.t/db/ublast/all_genomes//Tomato_chlorotic.fasta	7.47207916199e-05
/home/allnutt.t/db/ublast/all_genomes//CAS_virus.fasta	7.45971896367e-05
/home/allnutt.t/db/ublast/all_genomes//Sanxia_picorna-like.fasta	7.44739368573e-05
/home/allnutt.t/db/ublast/all_genomes//Wild_onion.fasta	7.43510318871e-05
/home/allnutt.t/db/ublast/all_genomes//Erysiphe_necator.fasta	7.42284733389e-05
/home/allnutt.t/db/ublast/all_genomes//Camelpox_virus,.fasta	7.41062598323e-05
/home/allnutt.t/db/ublast/all_genomes//Influenza_B.fasta	7.39843899944e-05
/home/allnutt.t/db/ublast/all_genomes//Artichoke_italian.fasta	7.38628624589e-05
/home/allnutt.t/db/ublast/all_genomes//Jurona_virus.fasta	7.37416758669e-05
/home/allnutt.t/db/ublast/all_genomes//Verbena_latent.fasta	7.36208288664e-05
/home/allnutt.t/db/ublast/all_genomes//Classical_swine.fasta	7.35003201122e-05
/home/allnutt.t/db/ublast/all_genomes//Chaetoceros_protobacilladnavirus.fasta	7.3380148266e-05
/home/allnutt.t/db/ublast/all_genomes//Adelie_penguin.fasta	7.32603119965e-05
/home/allnutt.t/db/ublast/all_genomes//Anopheles_flavivirus.fasta	7.3140809979e-05
/home/allnutt.t/db/ublast/all_genomes//Petunia_asteroid.fasta	7.30216408956e-05
/home/allnutt.t/db/ublast/all_genomes//Columnea_latent.fasta	7.29028034352e-05
/home/allnutt.t/db/ublast/all_genomes//Binucleate_Rhizoctonia.fasta	7.27842962934e-05
/home/allnutt.t/db/ublast/all_genomes//Sunn_hemp.fasta	7.26661181722e-05
/home/allnutt.t/db/ublast/all_genomes//Chilli_veinal.fasta	7.25482677805e-05
/home/allnutt.t/db/ublast/all_genomes//Cassia_yellow.fasta	7.24307438335e-05
/home/allnutt.t/db/ublast/all_genomes//Infectious_bursal.fasta	7.2313545053e-05
/home/allnutt.t/db/ublast/all_genomes//Cape_gooseberry.fasta	7.21966701672e-05
/home/allnutt.t/db/ublast/all_genomes//Thrush_coronavirus.fasta	7.20801179109e-05
/home/allnutt.t/db/ublast/all_genomes//Infectious_salmon.fasta	7.19638870251e-05
/home/allnutt.t/db/ublast/all_genomes//Zucchini_yellow.fasta	7.18479762573e-05
/home/allnutt.t/db/ublast/all_genomes//Halovirus_HCTV-5,.fasta	7.17323843611e-05
/home/allnutt.t/db/ublast/all_genomes//KI_polyomavirus.fasta	7.16171100965e-05
/home/allnutt.t/db/ublast/all_genomes//Furcraea_necrotic.fasta	7.15021522298e-05
/home/allnutt.t/db/ublast/all_genomes//Taishun_Tick.fasta	7.13875095334e-05
/home/allnutt.t/db/ublast/all_genomes//Polygonum_ringspot.fasta	7.12731807858e-05
/home/allnutt.t/db/ublast/all_genomes//Tomato_black.fasta	7.11591647718e-05
/home/allnutt.t/db/ublast/all_genomes//Hubei_narna-like.fasta	7.1045460282e-05
/home/allnutt.t/db/ublast/all_genomes//Tomato_pseudo-curly.fasta	7.09320661133e-05
/home/allnutt.t/db/ublast/all_genomes//Wenling_hepe-like.fasta	7.08189810685e-05
/home/allnutt.t/db/ublast/all_genomes//Odocoileus_adenovirus.fasta	7.07062039564e-05
/home/allnutt.t/db/ublast/all_genomes//Parabacteroides_phage.fasta	7.05937335916e-05
/home/allnutt.t/db/ublast/all_genomes//Culex_tritaeniorhynchus.fasta	7.04815687948e-05
/home/allnutt.t/db/ublast/all_genomes//Mothra_bunyavirus.fasta	7.03697083924e-05
/home/allnutt.t/db/ublast/all_genomes//Kigluaik_phantom.fasta	7.02581512167e-05
/home/allnutt.t/db/ublast/all_genomes//Chimpanzee_stool.fasta	7.01468961057e-05
/home/allnutt.t/db/ublast/all_genomes//Soybean_cyst.fasta	7.00359419033e-05
/home/allnutt.t/db/ublast/all_genomes//Mouse_kidney.fasta	6.9925287459e-05
/home/allnutt.t/db/ublast/all_genomes//Cladosporium_cladosporioides.fasta	6.98149316281e-05
/home/allnutt.t/db/ublast/all_genomes//Parrot_bornavirus.fasta	6.97048732713e-05
/home/allnutt.t/db/ublast/all_genomes//Artemia_melana.fasta	6.95951112551e-05
/home/allnutt.t/db/ublast/all_genomes//Musca_domestica.fasta	6.94856444517e-05
/home/allnutt.t/db/ublast/all_genomes//Twisted-stalk_chlorotic.fasta	6.93764717386e-05
/home/allnutt.t/db/ublast/all_genomes//Turnip_yellows.fasta	6.92675919989e-05
/home/allnutt.t/db/ublast/all_genomes//Temperate_fruit.fasta	6.91590041213e-05
/home/allnutt.t/db/ublast/all_genomes//Yokose_virus,.fasta	6.90507069997e-05
/home/allnutt.t/db/ublast/all_genomes//Phaseolus_vulgaris.fasta	2.7944892023e-05
/home/allnutt.t/db/ublast/all_genomes//Plutella_xylostella.fasta	2.75355783099e-05
/home/allnutt.t/db/ublast/all_genomes//Nylanderia_fulva.fasta	2.73569391605e-05
/home/allnutt.t/db/ublast/all_genomes//Torulaspora_delbrueckii.fasta	2.73347486016e-05
/home/allnutt.t/db/ublast/all_genomes//Raphanus_sativus.fasta	2.67256850572e-05
/home/allnutt.t/db/ublast/all_genomes//Capsicum_annuum.fasta	2.65137622792e-05
/home/allnutt.t/db/ublast/all_genomes//Aedes_aegypti.fasta	2.62012186955e-05
/home/allnutt.t/db/ublast/all_genomes//Microplitis_demolitor.fasta	2.61394653851e-05
/home/allnutt.t/db/ublast/all_genomes//Fusarium_oxysporum.fasta	2.60779605322e-05
