# Supplementary material for: Expanding the taxonomic range in the fecal metagenome
Source: BMC Bioinformatics. 2021 Jun 9;22:312. doi: 10.1186/s12859-021-04212-6 (PMC8188691; doi:10.1186/s12859-021-04212-6)
Supplement: Supplementary file 1 — Additional file 1. File containing all scripts and information for benchmarking simulations. This information is also available at the link: https://github.com/theo-allnutt-bioinformatics/Allnutt_etal_2020_expanding_the_taxonomic. [file 12859_2021_4212_MOESM1_ESM.zip › Allnutt_etal_2020_expanding_the_taxonomic-main/sim_abund/virus/sim17.abund]

/home/allnutt.t/db/ublast/all_genomes//Pyrococcus_abyssi.fasta	0.000541840099374
/home/allnutt.t/db/ublast/all_genomes//Papaya_mosaic.fasta	8.15226512926e-05
/home/allnutt.t/db/ublast/all_genomes//Le_Dantec.fasta	8.13792065213e-05
/home/allnutt.t/db/ublast/all_genomes//Maporal_virus.fasta	8.12361928006e-05
/home/allnutt.t/db/ublast/all_genomes//Redspotted_grouper.fasta	8.10936082997e-05
/home/allnutt.t/db/ublast/all_genomes//Diplodia_scrobiculata.fasta	8.09514511978e-05
/home/allnutt.t/db/ublast/all_genomes//Rhinolophus_sinicus.fasta	8.08097196842e-05
/home/allnutt.t/db/ublast/all_genomes//GB_virus.fasta	8.0668411958e-05
/home/allnutt.t/db/ublast/all_genomes//Neofusicoccum_luteum.fasta	8.05275262281e-05
/home/allnutt.t/db/ublast/all_genomes//Possum_enterovirus.fasta	8.03870607133e-05
/home/allnutt.t/db/ublast/all_genomes//Imjin_River.fasta	8.0247013642e-05
/home/allnutt.t/db/ublast/all_genomes//Spiranthes_mosaic.fasta	8.01073832524e-05
/home/allnutt.t/db/ublast/all_genomes//Yogue_virus.fasta	7.99681677921e-05
/home/allnutt.t/db/ublast/all_genomes//Dobrava_virus.fasta	7.98293655184e-05
/home/allnutt.t/db/ublast/all_genomes//Bukalasa_bat.fasta	7.9690974698e-05
/home/allnutt.t/db/ublast/all_genomes//Grapevine_Anatolian.fasta	7.95529936068e-05
/home/allnutt.t/db/ublast/all_genomes//Mobuck_virus.fasta	7.94154205302e-05
/home/allnutt.t/db/ublast/all_genomes//Diachasmimorpha_longicaudata.fasta	7.9278253763e-05
/home/allnutt.t/db/ublast/all_genomes//Fringilla_coelebs.fasta	7.9141491609e-05
/home/allnutt.t/db/ublast/all_genomes//Lymphocytic_choriomeningitis.fasta	7.90051323812e-05
/home/allnutt.t/db/ublast/all_genomes//Etheostoma_fonticola.fasta	7.88691744017e-05
/home/allnutt.t/db/ublast/all_genomes//Simian_enterovirus.fasta	7.87336160016e-05
/home/allnutt.t/db/ublast/all_genomes//Solanum_mosaic.fasta	7.85984555211e-05
/home/allnutt.t/db/ublast/all_genomes//Armigeres_iflavirus.fasta	7.8463691309e-05
/home/allnutt.t/db/ublast/all_genomes//Bovine_serum-associated.fasta	7.83293217234e-05
/home/allnutt.t/db/ublast/all_genomes//Sida_yellow.fasta	7.81953451307e-05
/home/allnutt.t/db/ublast/all_genomes//Jacquemontia_mosaic.fasta	7.80617599064e-05
/home/allnutt.t/db/ublast/all_genomes//Cyclovirus_PK5222,.fasta	7.79285644346e-05
/home/allnutt.t/db/ublast/all_genomes//Blackberry_Virus.fasta	7.77957571078e-05
/home/allnutt.t/db/ublast/all_genomes//Wuhan_Insect.fasta	7.76633363273e-05
/home/allnutt.t/db/ublast/all_genomes//Raptor_adenovirus.fasta	7.7531300503e-05
/home/allnutt.t/db/ublast/all_genomes//Clover_yellow.fasta	7.73996480528e-05
/home/allnutt.t/db/ublast/all_genomes//Stx2-converting_phage.fasta	7.72683774035e-05
/home/allnutt.t/db/ublast/all_genomes//Puma_lentivirus.fasta	7.713748699e-05
/home/allnutt.t/db/ublast/all_genomes//Rodent_pegivirus.fasta	7.70069752554e-05
/home/allnutt.t/db/ublast/all_genomes//Desmodium_leaf.fasta	7.68768406513e-05
/home/allnutt.t/db/ublast/all_genomes//Acheta_domesticus.fasta	7.67470816372e-05
/home/allnutt.t/db/ublast/all_genomes//Anopheles_minimus.fasta	7.6617696681e-05
/home/allnutt.t/db/ublast/all_genomes//Lone_Star.fasta	7.64886842584e-05
/home/allnutt.t/db/ublast/all_genomes//Listonella_phage.fasta	7.63600428532e-05
/home/allnutt.t/db/ublast/all_genomes//Wolkberg_virus.fasta	7.62317709575e-05
/home/allnutt.t/db/ublast/all_genomes//Basella_alba.fasta	7.61038670707e-05
/home/allnutt.t/db/ublast/all_genomes//Boone_cardiovirus.fasta	7.59763297007e-05
/home/allnutt.t/db/ublast/all_genomes//Singapore_grouper.fasta	7.58491573628e-05
/home/allnutt.t/db/ublast/all_genomes//Eimeria_tenella.fasta	7.57223485802e-05
/home/allnutt.t/db/ublast/all_genomes//Pepper_virus.fasta	7.55959018839e-05
/home/allnutt.t/db/ublast/all_genomes//Cercopithecine_herpesvirus.fasta	7.54698158124e-05
/home/allnutt.t/db/ublast/all_genomes//Alces_alces.fasta	7.5344088912e-05
/home/allnutt.t/db/ublast/all_genomes//Bimiti_virus.fasta	7.52187197363e-05
/home/allnutt.t/db/ublast/all_genomes//Natrialba_phage.fasta	7.50937068468e-05
/home/allnutt.t/db/ublast/all_genomes//Nephila_clavipes.fasta	7.49690488122e-05
/home/allnutt.t/db/ublast/all_genomes//Wenzhou_Crab.fasta	7.48447442087e-05
/home/allnutt.t/db/ublast/all_genomes//Seattle_Prectang.fasta	7.47207916199e-05
/home/allnutt.t/db/ublast/all_genomes//Kalanchoe_mosaic.fasta	7.45971896367e-05
/home/allnutt.t/db/ublast/all_genomes//Cyclovirus_VN.fasta	7.44739368573e-05
/home/allnutt.t/db/ublast/all_genomes//Vulpes_vulpes.fasta	7.43510318871e-05
/home/allnutt.t/db/ublast/all_genomes//Anopheline-associated_C.fasta	7.42284733389e-05
/home/allnutt.t/db/ublast/all_genomes//Andean_potato.fasta	7.41062598323e-05
/home/allnutt.t/db/ublast/all_genomes//Aotine_herpesvirus.fasta	7.39843899944e-05
/home/allnutt.t/db/ublast/all_genomes//Asama_virus.fasta	7.38628624589e-05
/home/allnutt.t/db/ublast/all_genomes//Scotophilus_bat.fasta	7.37416758669e-05
/home/allnutt.t/db/ublast/all_genomes//Avian_adeno-associated.fasta	7.36208288664e-05
/home/allnutt.t/db/ublast/all_genomes//Negev_virus.fasta	7.35003201122e-05
/home/allnutt.t/db/ublast/all_genomes//Pediococcus_phage.fasta	7.3380148266e-05
/home/allnutt.t/db/ublast/all_genomes//Whitewater_Arroyo.fasta	7.32603119965e-05
/home/allnutt.t/db/ublast/all_genomes//Anopheles_gambiae.fasta	7.3140809979e-05
/home/allnutt.t/db/ublast/all_genomes//Yerba_mate.fasta	7.30216408956e-05
/home/allnutt.t/db/ublast/all_genomes//Bovine_calicivirus.fasta	7.29028034352e-05
/home/allnutt.t/db/ublast/all_genomes//TTV-like_mini.fasta	7.27842962934e-05
/home/allnutt.t/db/ublast/all_genomes//Lujo_virus.fasta	7.26661181722e-05
/home/allnutt.t/db/ublast/all_genomes//Ovine_astrovirus,.fasta	7.25482677805e-05
/home/allnutt.t/db/ublast/all_genomes//Felis_domesticus.fasta	7.24307438335e-05
/home/allnutt.t/db/ublast/all_genomes//Armigeres_subalbatus.fasta	7.2313545053e-05
/home/allnutt.t/db/ublast/all_genomes//Grapevine_Pinot.fasta	7.21966701672e-05
/home/allnutt.t/db/ublast/all_genomes//Red_clover.fasta	7.20801179109e-05
/home/allnutt.t/db/ublast/all_genomes//Koongol_virus.fasta	7.19638870251e-05
/home/allnutt.t/db/ublast/all_genomes//Euproctis_pseudoconspersa.fasta	7.18479762573e-05
/home/allnutt.t/db/ublast/all_genomes//Wenzhou_hepe-like.fasta	7.17323843611e-05
/home/allnutt.t/db/ublast/all_genomes//Kedougou_virus,.fasta	7.16171100965e-05
/home/allnutt.t/db/ublast/all_genomes//Bastrovirus-like_virus_non-structural.fasta	7.15021522298e-05
/home/allnutt.t/db/ublast/all_genomes//Rhizophagus_diaphanum.fasta	7.13875095334e-05
/home/allnutt.t/db/ublast/all_genomes//Moussa_virus.fasta	7.12731807858e-05
/home/allnutt.t/db/ublast/all_genomes//Maize_fine.fasta	7.11591647718e-05
/home/allnutt.t/db/ublast/all_genomes//Iresine_viroid.fasta	7.1045460282e-05
/home/allnutt.t/db/ublast/all_genomes//Belladonna_mottle.fasta	7.09320661133e-05
/home/allnutt.t/db/ublast/all_genomes//Carnation_Italian.fasta	7.08189810685e-05
/home/allnutt.t/db/ublast/all_genomes//Turkey_adenovirus.fasta	7.07062039564e-05
/home/allnutt.t/db/ublast/all_genomes//Point-Douro_narna-like.fasta	7.05937335916e-05
/home/allnutt.t/db/ublast/all_genomes//Rhizoctonia_cerealis.fasta	7.04815687948e-05
/home/allnutt.t/db/ublast/all_genomes//Scophthalmus_maximus.fasta	7.03697083924e-05
/home/allnutt.t/db/ublast/all_genomes//Lupine_bocavirus.fasta	7.02581512167e-05
/home/allnutt.t/db/ublast/all_genomes//Lolium_latent.fasta	7.01468961057e-05
/home/allnutt.t/db/ublast/all_genomes//Privet_leaf.fasta	7.00359419033e-05
/home/allnutt.t/db/ublast/all_genomes//Opsiphanes_invirae.fasta	6.9925287459e-05
/home/allnutt.t/db/ublast/all_genomes//Thermus_thermophilus.fasta	6.98149316281e-05
/home/allnutt.t/db/ublast/all_genomes//Oat_mosaic.fasta	6.97048732713e-05
/home/allnutt.t/db/ublast/all_genomes//Torque_teno.fasta	6.95951112551e-05
/home/allnutt.t/db/ublast/all_genomes//Aeropyrum_globular.fasta	6.94856444517e-05
/home/allnutt.t/db/ublast/all_genomes//Ophiostoma_mitovirus.fasta	6.93764717386e-05
/home/allnutt.t/db/ublast/all_genomes//Lettuce_mosaic.fasta	6.92675919989e-05
/home/allnutt.t/db/ublast/all_genomes//Gyrovirus_GyV3,.fasta	6.91590041213e-05
/home/allnutt.t/db/ublast/all_genomes//Rousettus_bat.fasta	6.90507069997e-05
/home/allnutt.t/db/ublast/all_genomes//Fusarium_oxysporum.fasta	2.80604401629e-05
/home/allnutt.t/db/ublast/all_genomes//Giardia_lamblia.fasta	2.73125888036e-05
/home/allnutt.t/db/ublast/all_genomes//Penicillium_chrysogenum.fasta	2.68757608483e-05
/home/allnutt.t/db/ublast/all_genomes//Helianthus_annuus.fasta	2.61806065647e-05
/home/allnutt.t/db/ublast/all_genomes//Diabrotica_virgifera.fasta	2.60167027246e-05
/home/allnutt.t/db/ublast/all_genomes//Alternaria_alternata.fasta	2.59963381117e-05
