# Supplementary material for: Expanding the taxonomic range in the fecal metagenome
Source: BMC Bioinformatics. 2021 Jun 9;22:312. doi: 10.1186/s12859-021-04212-6 (PMC8188691; doi:10.1186/s12859-021-04212-6)
Supplement: Supplementary file 1 — Additional file 1. File containing all scripts and information for benchmarking simulations. This information is also available at the link: https://github.com/theo-allnutt-bioinformatics/Allnutt_etal_2020_expanding_the_taxonomic. [file 12859_2021_4212_MOESM1_ESM.zip › Allnutt_etal_2020_expanding_the_taxonomic-main/sim_abund/virus/sim18.abund]

/home/allnutt.t/db/ublast/all_genomes//Erwinia_amylovora.fasta	0.00610600213309
/home/allnutt.t/db/ublast/all_genomes//Thermoproteus_tenax.fasta	0.0011603787344
/home/allnutt.t/db/ublast/all_genomes//Xanthomonas_citri.fasta	0.000353122093085
/home/allnutt.t/db/ublast/all_genomes//Diascia_yellow.fasta	8.15226512926e-05
/home/allnutt.t/db/ublast/all_genomes//Tall_oatgrass.fasta	8.13792065213e-05
/home/allnutt.t/db/ublast/all_genomes//Santee-Cooper_ranavirus.fasta	8.12361928006e-05
/home/allnutt.t/db/ublast/all_genomes//Zhejiang_mosquito.fasta	8.10936082997e-05
/home/allnutt.t/db/ublast/all_genomes//Cucumber_green.fasta	8.09514511978e-05
/home/allnutt.t/db/ublast/all_genomes//Bulbul_coronavirus.fasta	8.08097196842e-05
/home/allnutt.t/db/ublast/all_genomes//Sulfolobus_spindle-shaped.fasta	8.0668411958e-05
/home/allnutt.t/db/ublast/all_genomes//Bdellovibrio_phage.fasta	8.05275262281e-05
/home/allnutt.t/db/ublast/all_genomes//Erysimum_latent.fasta	8.03870607133e-05
/home/allnutt.t/db/ublast/all_genomes//Oat_blue.fasta	8.0247013642e-05
/home/allnutt.t/db/ublast/all_genomes//Wuhan_nido-like.fasta	8.01073832524e-05
/home/allnutt.t/db/ublast/all_genomes//Infectious_bursal.fasta	7.99681677921e-05
/home/allnutt.t/db/ublast/all_genomes//Rat_coronavirus.fasta	7.98293655184e-05
/home/allnutt.t/db/ublast/all_genomes//Avian_adeno-associated.fasta	7.9690974698e-05
/home/allnutt.t/db/ublast/all_genomes//Ageratum_latent.fasta	7.95529936068e-05
/home/allnutt.t/db/ublast/all_genomes//Simian_Agent.fasta	7.94154205302e-05
/home/allnutt.t/db/ublast/all_genomes//Bat_polyomavirus.fasta	7.9278253763e-05
/home/allnutt.t/db/ublast/all_genomes//Chenopodium_leaf.fasta	7.9141491609e-05
/home/allnutt.t/db/ublast/all_genomes//Digitaria_streak.fasta	7.90051323812e-05
/home/allnutt.t/db/ublast/all_genomes//Wenling_frogfish.fasta	7.88691744017e-05
/home/allnutt.t/db/ublast/all_genomes//Tanay_virus.fasta	7.87336160016e-05
/home/allnutt.t/db/ublast/all_genomes//UNVERIFIED:_Great.fasta	7.85984555211e-05
/home/allnutt.t/db/ublast/all_genomes//Mycobacterium_virus.fasta	7.8463691309e-05
/home/allnutt.t/db/ublast/all_genomes//Melegrivirus_A,.fasta	7.83293217234e-05
/home/allnutt.t/db/ublast/all_genomes//Tursiops_truncatus.fasta	7.81953451307e-05
/home/allnutt.t/db/ublast/all_genomes//Mesocricetus_auratus.fasta	7.80617599064e-05
/home/allnutt.t/db/ublast/all_genomes//Cardamom_bushy.fasta	7.79285644346e-05
/home/allnutt.t/db/ublast/all_genomes//Southern_tomato.fasta	7.77957571078e-05
/home/allnutt.t/db/ublast/all_genomes//Diaporthe_ambigua.fasta	7.76633363273e-05
/home/allnutt.t/db/ublast/all_genomes//Banna_virus.fasta	7.7531300503e-05
/home/allnutt.t/db/ublast/all_genomes//Spodoptera_frugiperda.fasta	7.73996480528e-05
/home/allnutt.t/db/ublast/all_genomes//Wallerfield_virus.fasta	7.72683774035e-05
/home/allnutt.t/db/ublast/all_genomes//Pepper_vein.fasta	7.713748699e-05
/home/allnutt.t/db/ublast/all_genomes//Mouse_hepatitis.fasta	7.70069752554e-05
/home/allnutt.t/db/ublast/all_genomes//Influenza_A.fasta	7.68768406513e-05
/home/allnutt.t/db/ublast/all_genomes//Bacteriophage_Aaphi23,.fasta	7.67470816372e-05
/home/allnutt.t/db/ublast/all_genomes//Feline_astrovirus.fasta	7.6617696681e-05
/home/allnutt.t/db/ublast/all_genomes//Limeum_africanum.fasta	7.64886842584e-05
/home/allnutt.t/db/ublast/all_genomes//Norovirus_GII.fasta	7.63600428532e-05
/home/allnutt.t/db/ublast/all_genomes//Apricot_vein.fasta	7.62317709575e-05
/home/allnutt.t/db/ublast/all_genomes//Posavirus_1,.fasta	7.61038670707e-05
/home/allnutt.t/db/ublast/all_genomes//Rio_Bravo.fasta	7.59763297007e-05
/home/allnutt.t/db/ublast/all_genomes//Commelina_yellow.fasta	7.58491573628e-05
/home/allnutt.t/db/ublast/all_genomes//Tobacco_mild.fasta	7.57223485802e-05
/home/allnutt.t/db/ublast/all_genomes//Sclerotium_hydrophilum.fasta	7.55959018839e-05
/home/allnutt.t/db/ublast/all_genomes//Rice_black.fasta	7.54698158124e-05
/home/allnutt.t/db/ublast/all_genomes//Discula_destructiva.fasta	7.5344088912e-05
/home/allnutt.t/db/ublast/all_genomes//Testudinid_herpesvirus.fasta	7.52187197363e-05
/home/allnutt.t/db/ublast/all_genomes//Pseudomonas_phage.fasta	7.50937068468e-05
/home/allnutt.t/db/ublast/all_genomes//Velvet_bean.fasta	7.49690488122e-05
/home/allnutt.t/db/ublast/all_genomes//Wheat_spindle.fasta	7.48447442087e-05
/home/allnutt.t/db/ublast/all_genomes//Macaca_fascicularis.fasta	7.47207916199e-05
/home/allnutt.t/db/ublast/all_genomes//Brugmansia_mild.fasta	7.45971896367e-05
/home/allnutt.t/db/ublast/all_genomes//Wenzhou_channeled.fasta	7.44739368573e-05
/home/allnutt.t/db/ublast/all_genomes//Pear_blister.fasta	7.43510318871e-05
/home/allnutt.t/db/ublast/all_genomes//Gossypium_davidsonii.fasta	7.42284733389e-05
/home/allnutt.t/db/ublast/all_genomes//Prunus_necrotic.fasta	7.41062598323e-05
/home/allnutt.t/db/ublast/all_genomes//Carrot_yellow.fasta	7.39843899944e-05
/home/allnutt.t/db/ublast/all_genomes//Epizootic_haematopoietic.fasta	7.38628624589e-05
/home/allnutt.t/db/ublast/all_genomes//Duvenhage_virus.fasta	7.37416758669e-05
/home/allnutt.t/db/ublast/all_genomes//Grapevine_red.fasta	7.36208288664e-05
/home/allnutt.t/db/ublast/all_genomes//Sacbrood_virus.fasta	7.35003201122e-05
/home/allnutt.t/db/ublast/all_genomes//Leptonychotes_weddellii.fasta	7.3380148266e-05
/home/allnutt.t/db/ublast/all_genomes//Southwest_baboon.fasta	7.32603119965e-05
/home/allnutt.t/db/ublast/all_genomes//Sulfolobus_monocaudavirus.fasta	7.3140809979e-05
/home/allnutt.t/db/ublast/all_genomes//Circoviridae_11.fasta	7.30216408956e-05
/home/allnutt.t/db/ublast/all_genomes//Bipolaris_maydis.fasta	7.29028034352e-05
/home/allnutt.t/db/ublast/all_genomes//Barfin_flounder.fasta	7.27842962934e-05
/home/allnutt.t/db/ublast/all_genomes//Halorubrum_phage.fasta	7.26661181722e-05
/home/allnutt.t/db/ublast/all_genomes//Sicinivirus_1.fasta	7.25482677805e-05
/home/allnutt.t/db/ublast/all_genomes//Apple_scar.fasta	7.24307438335e-05
/home/allnutt.t/db/ublast/all_genomes//Iguanid_herpesvirus.fasta	7.2313545053e-05
/home/allnutt.t/db/ublast/all_genomes//Alternanthera_mosaic.fasta	7.21966701672e-05
/home/allnutt.t/db/ublast/all_genomes//Changjiang_hepe-like.fasta	7.20801179109e-05
/home/allnutt.t/db/ublast/all_genomes//Rousettus_aegyptiacus.fasta	7.19638870251e-05
/home/allnutt.t/db/ublast/all_genomes//Bordetella_phage.fasta	7.18479762573e-05
/home/allnutt.t/db/ublast/all_genomes//Lettuce_yellow.fasta	7.17323843611e-05
/home/allnutt.t/db/ublast/all_genomes//Parana_virus.fasta	7.16171100965e-05
/home/allnutt.t/db/ublast/all_genomes//Peach_rosette.fasta	7.15021522298e-05
/home/allnutt.t/db/ublast/all_genomes//Magnaporthe_oryzae.fasta	7.13875095334e-05
/home/allnutt.t/db/ublast/all_genomes//UNVERIFIED:_Dera.fasta	7.12731807858e-05
/home/allnutt.t/db/ublast/all_genomes//African_swine.fasta	7.11591647718e-05
/home/allnutt.t/db/ublast/all_genomes//Apium_virus.fasta	7.1045460282e-05
/home/allnutt.t/db/ublast/all_genomes//Apple_luteovirus.fasta	7.09320661133e-05
/home/allnutt.t/db/ublast/all_genomes//Bromus-associated_circular.fasta	7.08189810685e-05
/home/allnutt.t/db/ublast/all_genomes//Bombyx_mori.fasta	7.07062039564e-05
/home/allnutt.t/db/ublast/all_genomes//Turnip_crinkle.fasta	7.05937335916e-05
/home/allnutt.t/db/ublast/all_genomes//Hart_Park.fasta	7.04815687948e-05
/home/allnutt.t/db/ublast/all_genomes//Strawberry_necrotic.fasta	7.03697083924e-05
/home/allnutt.t/db/ublast/all_genomes//Abelson_murine.fasta	7.02581512167e-05
/home/allnutt.t/db/ublast/all_genomes//Switchgrass_mosaic.fasta	7.01468961057e-05
/home/allnutt.t/db/ublast/all_genomes//Pseudoplusia_includens.fasta	7.00359419033e-05
/home/allnutt.t/db/ublast/all_genomes//Mungbean_yellow.fasta	6.9925287459e-05
/home/allnutt.t/db/ublast/all_genomes//Cacao_mild.fasta	6.98149316281e-05
/home/allnutt.t/db/ublast/all_genomes//Avian_orthoreovirus.fasta	6.97048732713e-05
/home/allnutt.t/db/ublast/all_genomes//Spanish_goat.fasta	6.95951112551e-05
/home/allnutt.t/db/ublast/all_genomes//Phomopsis_vexans.fasta	6.94856444517e-05
/home/allnutt.t/db/ublast/all_genomes//Bovine_viral.fasta	6.93764717386e-05
/home/allnutt.t/db/ublast/all_genomes//Piscine_myocarditis.fasta	6.92675919989e-05
/home/allnutt.t/db/ublast/all_genomes//Erigeron_breviscapus.fasta	6.91590041213e-05
/home/allnutt.t/db/ublast/all_genomes//Mokola_virus,.fasta	6.90507069997e-05
/home/allnutt.t/db/ublast/all_genomes//Musca_domestica.fasta	2.7830155111e-05
/home/allnutt.t/db/ublast/all_genomes//Plutella_xylostella.fasta	2.77844856864e-05
/home/allnutt.t/db/ublast/all_genomes//Magnaporthe_oryzae.fasta	2.72022491206e-05
/home/allnutt.t/db/ublast/all_genomes//Chenopodium_quinoa.fasta	2.71364106045e-05
/home/allnutt.t/db/ublast/all_genomes//Saccharomyces_cerevisiae.fasta	2.71145249583e-05
/home/allnutt.t/db/ublast/all_genomes//Cucumis_melo.fasta	2.69838424844e-05
/home/allnutt.t/db/ublast/all_genomes//Felis_catus.fasta	2.65981854237e-05
/home/allnutt.t/db/ublast/all_genomes//Oryza_sativa.fasta	2.64927280621e-05
/home/allnutt.t/db/ublast/all_genomes//Verticillium_dahliae.fasta	2.64507451269e-05
/home/allnutt.t/db/ublast/all_genomes//Colletotrichum_higginsianum.fasta	2.64297962994e-05
/home/allnutt.t/db/ublast/all_genomes//Aureococcus_anophagefferens.fasta	2.62425263032e-05
/home/allnutt.t/db/ublast/all_genomes//Rattus_norvegicus.fasta	2.6057513883e-05
