# Supplementary material for: Expanding the taxonomic range in the fecal metagenome
Source: BMC Bioinformatics. 2021 Jun 9;22:312. doi: 10.1186/s12859-021-04212-6 (PMC8188691; doi:10.1186/s12859-021-04212-6)
Supplement: Supplementary file 1 — Additional file 1. File containing all scripts and information for benchmarking simulations. This information is also available at the link: https://github.com/theo-allnutt-bioinformatics/Allnutt_etal_2020_expanding_the_taxonomic. [file 12859_2021_4212_MOESM1_ESM.zip › Allnutt_etal_2020_expanding_the_taxonomic-main/sim_abund/virus/sim19.abund]

/home/allnutt.t/db/ublast/all_genomes//Haloarcula_hispanica.fasta	0.00143532903017
/home/allnutt.t/db/ublast/all_genomes//Escherichia_coli.fasta	0.0010268495824
/home/allnutt.t/db/ublast/all_genomes//Ononis_yellow.fasta	8.15226512926e-05
/home/allnutt.t/db/ublast/all_genomes//Cripavirus_NB-1.fasta	8.13792065213e-05
/home/allnutt.t/db/ublast/all_genomes//Miniopterus_africanus.fasta	8.12361928006e-05
/home/allnutt.t/db/ublast/all_genomes//Loofa_yellow.fasta	8.10936082997e-05
/home/allnutt.t/db/ublast/all_genomes//Persimmon_virus.fasta	8.09514511978e-05
/home/allnutt.t/db/ublast/all_genomes//Yacon_necrotic.fasta	8.08097196842e-05
/home/allnutt.t/db/ublast/all_genomes//Allium_virus.fasta	8.0668411958e-05
/home/allnutt.t/db/ublast/all_genomes//Heracleum_latent.fasta	8.05275262281e-05
/home/allnutt.t/db/ublast/all_genomes//Pseudoplusia_includens.fasta	8.03870607133e-05
/home/allnutt.t/db/ublast/all_genomes//Ovine_hokovirus.fasta	8.0247013642e-05
/home/allnutt.t/db/ublast/all_genomes//Halovirus_HSTV-1,.fasta	8.01073832524e-05
/home/allnutt.t/db/ublast/all_genomes//Mobuck_virus.fasta	7.99681677921e-05
/home/allnutt.t/db/ublast/all_genomes//Marburg_marburgvirus.fasta	7.98293655184e-05
/home/allnutt.t/db/ublast/all_genomes//Sulfolobus_islandicus.fasta	7.9690974698e-05
/home/allnutt.t/db/ublast/all_genomes//Leishmania_RNA.fasta	7.95529936068e-05
/home/allnutt.t/db/ublast/all_genomes//Saguaro_cactus.fasta	7.94154205302e-05
/home/allnutt.t/db/ublast/all_genomes//Duck_megrivirus.fasta	7.9278253763e-05
/home/allnutt.t/db/ublast/all_genomes//Faeces_associated.fasta	7.9141491609e-05
/home/allnutt.t/db/ublast/all_genomes//Saimiri_sciureus.fasta	7.90051323812e-05
/home/allnutt.t/db/ublast/all_genomes//Badu_virus.fasta	7.88691744017e-05
/home/allnutt.t/db/ublast/all_genomes//Pantoea_phage.fasta	7.87336160016e-05
/home/allnutt.t/db/ublast/all_genomes//Pokeweed_mosaic.fasta	7.85984555211e-05
/home/allnutt.t/db/ublast/all_genomes//Yam_latent.fasta	7.8463691309e-05
/home/allnutt.t/db/ublast/all_genomes//Rehmannia_mosaic.fasta	7.83293217234e-05
/home/allnutt.t/db/ublast/all_genomes//Haemophilus_phage.fasta	7.81953451307e-05
/home/allnutt.t/db/ublast/all_genomes//Helicoverpa_armigera.fasta	7.80617599064e-05
/home/allnutt.t/db/ublast/all_genomes//Shrew_hepatovirus.fasta	7.79285644346e-05
/home/allnutt.t/db/ublast/all_genomes//Rice_tungro.fasta	7.77957571078e-05
/home/allnutt.t/db/ublast/all_genomes//Yaounde_virus.fasta	7.76633363273e-05
/home/allnutt.t/db/ublast/all_genomes//Cassava_mosaic.fasta	7.7531300503e-05
/home/allnutt.t/db/ublast/all_genomes//Domestic_cat.fasta	7.73996480528e-05
/home/allnutt.t/db/ublast/all_genomes//Maraba_virus.fasta	7.72683774035e-05
/home/allnutt.t/db/ublast/all_genomes//Cluster_bean.fasta	7.713748699e-05
/home/allnutt.t/db/ublast/all_genomes//Barbel_circovirus,.fasta	7.70069752554e-05
/home/allnutt.t/db/ublast/all_genomes//Brugmansia_mosaic.fasta	7.68768406513e-05
/home/allnutt.t/db/ublast/all_genomes//Drosophila_affinis.fasta	7.67470816372e-05
/home/allnutt.t/db/ublast/all_genomes//Chilli_veinal.fasta	7.6617696681e-05
/home/allnutt.t/db/ublast/all_genomes//Limeum_africanum.fasta	7.64886842584e-05
/home/allnutt.t/db/ublast/all_genomes//Cherry_twisted.fasta	7.63600428532e-05
/home/allnutt.t/db/ublast/all_genomes//Australian_Anopheles.fasta	7.62317709575e-05
/home/allnutt.t/db/ublast/all_genomes//Burana_virus.fasta	7.61038670707e-05
/home/allnutt.t/db/ublast/all_genomes//Betacoronavirus_HKU24.fasta	7.59763297007e-05
/home/allnutt.t/db/ublast/all_genomes//Gokushovirinae_GNX3R,.fasta	7.58491573628e-05
/home/allnutt.t/db/ublast/all_genomes//Duwamo_virus.fasta	7.57223485802e-05
/home/allnutt.t/db/ublast/all_genomes//Mahlapitsi_virus.fasta	7.55959018839e-05
/home/allnutt.t/db/ublast/all_genomes//Trichechus_manatus.fasta	7.54698158124e-05
/home/allnutt.t/db/ublast/all_genomes//Bat_sapelovirus.fasta	7.5344088912e-05
/home/allnutt.t/db/ublast/all_genomes//Spinach_yellow.fasta	7.52187197363e-05
/home/allnutt.t/db/ublast/all_genomes//Gemycircularvirus_gemy-ch-rat1,.fasta	7.50937068468e-05
/home/allnutt.t/db/ublast/all_genomes//Rosellinia_necatrix.fasta	7.49690488122e-05
/home/allnutt.t/db/ublast/all_genomes//Duck_faeces.fasta	7.48447442087e-05
/home/allnutt.t/db/ublast/all_genomes//Pelargonium_flower.fasta	7.47207916199e-05
/home/allnutt.t/db/ublast/all_genomes//Emilia_sonchifolia.fasta	7.45971896367e-05
/home/allnutt.t/db/ublast/all_genomes//Chrysanthemum_virus.fasta	7.44739368573e-05
/home/allnutt.t/db/ublast/all_genomes//Equine_hepacivirus.fasta	7.43510318871e-05
/home/allnutt.t/db/ublast/all_genomes//Hordeum_mosaic.fasta	7.42284733389e-05
/home/allnutt.t/db/ublast/all_genomes//Carnation_etched.fasta	7.41062598323e-05
/home/allnutt.t/db/ublast/all_genomes//Brevibacillus_phage.fasta	7.39843899944e-05
/home/allnutt.t/db/ublast/all_genomes//Psittacine_aviadenovirus.fasta	7.38628624589e-05
/home/allnutt.t/db/ublast/all_genomes//Tomato_yellow.fasta	7.37416758669e-05
/home/allnutt.t/db/ublast/all_genomes//Sudan_ebolavirus.fasta	7.36208288664e-05
/home/allnutt.t/db/ublast/all_genomes//Severe_fever.fasta	7.35003201122e-05
/home/allnutt.t/db/ublast/all_genomes//Choristoneura_rosaceana.fasta	7.3380148266e-05
/home/allnutt.t/db/ublast/all_genomes//Human_smacovirus.fasta	7.32603119965e-05
/home/allnutt.t/db/ublast/all_genomes//Dickeya_phage.fasta	7.3140809979e-05
/home/allnutt.t/db/ublast/all_genomes//Small_begomovirus-associated.fasta	7.30216408956e-05
/home/allnutt.t/db/ublast/all_genomes//Citrus_viroid.fasta	7.29028034352e-05
/home/allnutt.t/db/ublast/all_genomes//Beet_ringspot.fasta	7.27842962934e-05
/home/allnutt.t/db/ublast/all_genomes//Lelliottia_phage.fasta	7.26661181722e-05
/home/allnutt.t/db/ublast/all_genomes//Rice_stripe.fasta	7.25482677805e-05
/home/allnutt.t/db/ublast/all_genomes//Human_cyclovirus.fasta	7.24307438335e-05
/home/allnutt.t/db/ublast/all_genomes//Subterranean_clover.fasta	7.2313545053e-05
/home/allnutt.t/db/ublast/all_genomes//Bradson_virus.fasta	7.21966701672e-05
/home/allnutt.t/db/ublast/all_genomes//Rhizoctonia_fumigata.fasta	7.20801179109e-05
/home/allnutt.t/db/ublast/all_genomes//Dioscorea_bacilliform.fasta	7.19638870251e-05
/home/allnutt.t/db/ublast/all_genomes//Cronobacter_phage.fasta	7.18479762573e-05
/home/allnutt.t/db/ublast/all_genomes//Wigeon_coronavirus.fasta	7.17323843611e-05
/home/allnutt.t/db/ublast/all_genomes//Zaire_ebolavirus.fasta	7.16171100965e-05
/home/allnutt.t/db/ublast/all_genomes//Pavonia_mosaic.fasta	7.15021522298e-05
/home/allnutt.t/db/ublast/all_genomes//Armigeres_subalbatus.fasta	7.13875095334e-05
/home/allnutt.t/db/ublast/all_genomes//Erythrura_gouldiae.fasta	7.12731807858e-05
/home/allnutt.t/db/ublast/all_genomes//American_plum.fasta	7.11591647718e-05
/home/allnutt.t/db/ublast/all_genomes//Old_World.fasta	7.1045460282e-05
/home/allnutt.t/db/ublast/all_genomes//Cucumber_green.fasta	7.09320661133e-05
/home/allnutt.t/db/ublast/all_genomes//Xinzhou_toro-like.fasta	7.08189810685e-05
/home/allnutt.t/db/ublast/all_genomes//Porcine_adenovirus.fasta	7.07062039564e-05
/home/allnutt.t/db/ublast/all_genomes//Sunflower_chlorotic.fasta	7.05937335916e-05
/home/allnutt.t/db/ublast/all_genomes//Deltasatellite_sat-603.fasta	7.04815687948e-05
/home/allnutt.t/db/ublast/all_genomes//UNVERIFIED:_Trichoplusia.fasta	7.03697083924e-05
/home/allnutt.t/db/ublast/all_genomes//Stygiolobus_rod-shaped.fasta	7.02581512167e-05
/home/allnutt.t/db/ublast/all_genomes//Pseudogymnoascus_destructans.fasta	7.01468961057e-05
/home/allnutt.t/db/ublast/all_genomes//Mungbean_yellow.fasta	7.00359419033e-05
/home/allnutt.t/db/ublast/all_genomes//Rodent_pegivirus.fasta	6.9925287459e-05
/home/allnutt.t/db/ublast/all_genomes//Sewage-associated_gemycircularvirus-7a.fasta	6.98149316281e-05
/home/allnutt.t/db/ublast/all_genomes//Commelina_yellow.fasta	6.97048732713e-05
/home/allnutt.t/db/ublast/all_genomes//Brassica_campestris.fasta	6.95951112551e-05
/home/allnutt.t/db/ublast/all_genomes//Kafue_Kinda.fasta	6.94856444517e-05
/home/allnutt.t/db/ublast/all_genomes//Saumarez_Reef.fasta	6.93764717386e-05
/home/allnutt.t/db/ublast/all_genomes//Sulfolobales_Mexican.fasta	6.92675919989e-05
/home/allnutt.t/db/ublast/all_genomes//Sanxia_Qinvirus-like.fasta	6.91590041213e-05
/home/allnutt.t/db/ublast/all_genomes//Poecile_atricapillus.fasta	6.90507069997e-05
/home/allnutt.t/db/ublast/all_genomes//Bipolaris_maydis.fasta	2.78073043669e-05
/home/allnutt.t/db/ublast/all_genomes//Alternaria_arborescens.fasta	2.77844856864e-05
/home/allnutt.t/db/ublast/all_genomes//Colletotrichum_higginsianum.fasta	2.75580484558e-05
/home/allnutt.t/db/ublast/all_genomes//Varroa_destructor.fasta	2.73125888036e-05
/home/allnutt.t/db/ublast/all_genomes//Cucumis_melo.fasta	2.70708441009e-05
/home/allnutt.t/db/ublast/all_genomes//Giardia_lamblia.fasta	2.63671197248e-05
