# Supplementary material for: Expanding the taxonomic range in the fecal metagenome
Source: BMC Bioinformatics. 2021 Jun 9;22:312. doi: 10.1186/s12859-021-04212-6 (PMC8188691; doi:10.1186/s12859-021-04212-6)
Supplement: Supplementary file 1 — Additional file 1. File containing all scripts and information for benchmarking simulations. This information is also available at the link: https://github.com/theo-allnutt-bioinformatics/Allnutt_etal_2020_expanding_the_taxonomic. [file 12859_2021_4212_MOESM1_ESM.zip › Allnutt_etal_2020_expanding_the_taxonomic-main/sim_abund/virus/sim2.abund]

/home/allnutt.t/db/ublast/all_genomes//Erwinia_amylovora.fasta	0.00121649084241
/home/allnutt.t/db/ublast/all_genomes//Plautia_stali.fasta	0.0011339592045
/home/allnutt.t/db/ublast/all_genomes//Methanothermobacter_wolfeii.fasta	0.000593319804871
/home/allnutt.t/db/ublast/all_genomes//Elderberry_carlavirus.fasta	8.15226512926e-05
/home/allnutt.t/db/ublast/all_genomes//Castor_canadensis.fasta	8.13792065213e-05
/home/allnutt.t/db/ublast/all_genomes//Rupestris_stem.fasta	8.12361928006e-05
/home/allnutt.t/db/ublast/all_genomes//Avisivirus_Pf-CHK1.fasta	8.10936082997e-05
/home/allnutt.t/db/ublast/all_genomes//Okra_enation.fasta	8.09514511978e-05
/home/allnutt.t/db/ublast/all_genomes//Dalechampia_chlorotic.fasta	8.08097196842e-05
/home/allnutt.t/db/ublast/all_genomes//Callinectes_sapidus.fasta	8.0668411958e-05
/home/allnutt.t/db/ublast/all_genomes//Chelonus_inanitus.fasta	8.05275262281e-05
/home/allnutt.t/db/ublast/all_genomes//Orinoco_virus.fasta	8.03870607133e-05
/home/allnutt.t/db/ublast/all_genomes//Guertu_virus.fasta	8.0247013642e-05
/home/allnutt.t/db/ublast/all_genomes//Lynx_canadensis.fasta	8.01073832524e-05
/home/allnutt.t/db/ublast/all_genomes//Torque_teno.fasta	7.99681677921e-05
/home/allnutt.t/db/ublast/all_genomes//Rice_ragged.fasta	7.98293655184e-05
/home/allnutt.t/db/ublast/all_genomes//Jatropha_mosaic.fasta	7.9690974698e-05
/home/allnutt.t/db/ublast/all_genomes//Lepus_americanus.fasta	7.95529936068e-05
/home/allnutt.t/db/ublast/all_genomes//Deer_faeces.fasta	7.94154205302e-05
/home/allnutt.t/db/ublast/all_genomes//Morreton_virus.fasta	7.9278253763e-05
/home/allnutt.t/db/ublast/all_genomes//Badger_feces-associated.fasta	7.9141491609e-05
/home/allnutt.t/db/ublast/all_genomes//Khujand_lyssavirus,.fasta	7.90051323812e-05
/home/allnutt.t/db/ublast/all_genomes//Hardenbergia_virus.fasta	7.88691744017e-05
/home/allnutt.t/db/ublast/all_genomes//TYLCAxV-Sic1-[IT:Sic2_complete.fasta	7.87336160016e-05
/home/allnutt.t/db/ublast/all_genomes//Rhododendron_virus.fasta	7.85984555211e-05
/home/allnutt.t/db/ublast/all_genomes//Horseshoe_bat.fasta	7.8463691309e-05
/home/allnutt.t/db/ublast/all_genomes//Florida_woods.fasta	7.83293217234e-05
/home/allnutt.t/db/ublast/all_genomes//Zika_virus.fasta	7.81953451307e-05
/home/allnutt.t/db/ublast/all_genomes//Eclipta_yellow.fasta	7.80617599064e-05
/home/allnutt.t/db/ublast/all_genomes//Rice_tungro.fasta	7.79285644346e-05
/home/allnutt.t/db/ublast/all_genomes//Arhar_cryptic.fasta	7.77957571078e-05
/home/allnutt.t/db/ublast/all_genomes//Jutiapa_virus.fasta	7.76633363273e-05
/home/allnutt.t/db/ublast/all_genomes//Rat_cytomegalovirus.fasta	7.7531300503e-05
/home/allnutt.t/db/ublast/all_genomes//Carrot_betaflexivirus.fasta	7.73996480528e-05
/home/allnutt.t/db/ublast/all_genomes//Weissella_phage.fasta	7.72683774035e-05
/home/allnutt.t/db/ublast/all_genomes//Chandipura_virus.fasta	7.713748699e-05
/home/allnutt.t/db/ublast/all_genomes//Simbu_virus.fasta	7.70069752554e-05
/home/allnutt.t/db/ublast/all_genomes//Guanarito_virus.fasta	7.68768406513e-05
/home/allnutt.t/db/ublast/all_genomes//Mosso_das.fasta	7.67470816372e-05
/home/allnutt.t/db/ublast/all_genomes//Merremia_mosaic.fasta	7.6617696681e-05
/home/allnutt.t/db/ublast/all_genomes//Edwardsiella_phage.fasta	7.64886842584e-05
/home/allnutt.t/db/ublast/all_genomes//Tai_virus.fasta	7.63600428532e-05
/home/allnutt.t/db/ublast/all_genomes//Raccoonpox_virus,.fasta	7.62317709575e-05
/home/allnutt.t/db/ublast/all_genomes//Rhesus_monkey.fasta	7.61038670707e-05
/home/allnutt.t/db/ublast/all_genomes//Hantavirus_Z10.fasta	7.59763297007e-05
/home/allnutt.t/db/ublast/all_genomes//Frijoles_virus.fasta	7.58491573628e-05
/home/allnutt.t/db/ublast/all_genomes//Cimodo_virus.fasta	7.57223485802e-05
/home/allnutt.t/db/ublast/all_genomes//Black_grass.fasta	7.55959018839e-05
/home/allnutt.t/db/ublast/all_genomes//Helicoverpa_zea.fasta	7.54698158124e-05
/home/allnutt.t/db/ublast/all_genomes//Mouse_astrovirus.fasta	7.5344088912e-05
/home/allnutt.t/db/ublast/all_genomes//Panax_ginseng.fasta	7.52187197363e-05
/home/allnutt.t/db/ublast/all_genomes//Loofa_yellow.fasta	7.50937068468e-05
/home/allnutt.t/db/ublast/all_genomes//Acidianus_two-tailed.fasta	7.49690488122e-05
/home/allnutt.t/db/ublast/all_genomes//Carnation_latent.fasta	7.48447442087e-05
/home/allnutt.t/db/ublast/all_genomes//Nilaparvata_lugens.fasta	7.47207916199e-05
/home/allnutt.t/db/ublast/all_genomes//Bipolaris_maydis.fasta	7.45971896367e-05
/home/allnutt.t/db/ublast/all_genomes//Caladenia_virus.fasta	7.44739368573e-05
/home/allnutt.t/db/ublast/all_genomes//PoSCV_Kor.fasta	7.43510318871e-05
/home/allnutt.t/db/ublast/all_genomes//Nanovirus-like_particle.fasta	7.42284733389e-05
/home/allnutt.t/db/ublast/all_genomes//Cherry_rusty.fasta	7.41062598323e-05
/home/allnutt.t/db/ublast/all_genomes//Shahe_heteroptera.fasta	7.39843899944e-05
/home/allnutt.t/db/ublast/all_genomes//Strawberry_chlorotic.fasta	7.38628624589e-05
/home/allnutt.t/db/ublast/all_genomes//Turdivirus_1,.fasta	7.37416758669e-05
/home/allnutt.t/db/ublast/all_genomes//Physalis_mottle.fasta	7.36208288664e-05
/home/allnutt.t/db/ublast/all_genomes//Grapevine_berry.fasta	7.35003201122e-05
/home/allnutt.t/db/ublast/all_genomes//Papaya_ringspot.fasta	7.3380148266e-05
/home/allnutt.t/db/ublast/all_genomes//Ovine_adenovirus.fasta	7.32603119965e-05
/home/allnutt.t/db/ublast/all_genomes//Foot-and-mouth_disease.fasta	7.3140809979e-05
/home/allnutt.t/db/ublast/all_genomes//Urbanus_proteus.fasta	7.30216408956e-05
/home/allnutt.t/db/ublast/all_genomes//Verbena_virus.fasta	7.29028034352e-05
/home/allnutt.t/db/ublast/all_genomes//Anopheles_gambiae.fasta	7.27842962934e-05
/home/allnutt.t/db/ublast/all_genomes//Tupaia_paramyxovirus,.fasta	7.26661181722e-05
/home/allnutt.t/db/ublast/all_genomes//Sida_bright.fasta	7.25482677805e-05
/home/allnutt.t/db/ublast/all_genomes//Wenling_shark.fasta	7.24307438335e-05
/home/allnutt.t/db/ublast/all_genomes//Arthrobacter_phage.fasta	7.2313545053e-05
/home/allnutt.t/db/ublast/all_genomes//Ailuropoda_melanoleuca.fasta	7.21966701672e-05
/home/allnutt.t/db/ublast/all_genomes//Actinidia_seed-borne.fasta	7.20801179109e-05
/home/allnutt.t/db/ublast/all_genomes//Grapevine_deformation.fasta	7.19638870251e-05
/home/allnutt.t/db/ublast/all_genomes//Bufonid_herpesvirus.fasta	7.18479762573e-05
/home/allnutt.t/db/ublast/all_genomes//Culex_Bastrovirus-like.fasta	7.17323843611e-05
/home/allnutt.t/db/ublast/all_genomes//Citrus_psorosis.fasta	7.16171100965e-05
/home/allnutt.t/db/ublast/all_genomes//Haartman_Institute.fasta	7.15021522298e-05
/home/allnutt.t/db/ublast/all_genomes//Gray_fox.fasta	7.13875095334e-05
/home/allnutt.t/db/ublast/all_genomes//Digitaria_streak.fasta	7.12731807858e-05
/home/allnutt.t/db/ublast/all_genomes//Bean_rugose.fasta	7.11591647718e-05
/home/allnutt.t/db/ublast/all_genomes//Mamastrovirus_3.fasta	7.1045460282e-05
/home/allnutt.t/db/ublast/all_genomes//Wenling_narna-like.fasta	7.09320661133e-05
/home/allnutt.t/db/ublast/all_genomes//Ageratum_latent.fasta	7.08189810685e-05
/home/allnutt.t/db/ublast/all_genomes//Cocal_virus.fasta	7.07062039564e-05
/home/allnutt.t/db/ublast/all_genomes//Chrysochromulina_ericina.fasta	7.05937335916e-05
/home/allnutt.t/db/ublast/all_genomes//Sclerotinia_nivalis.fasta	7.04815687948e-05
/home/allnutt.t/db/ublast/all_genomes//Beihai_shrimp.fasta	7.03697083924e-05
/home/allnutt.t/db/ublast/all_genomes//Aguacate_virus.fasta	7.02581512167e-05
/home/allnutt.t/db/ublast/all_genomes//Columbid_circovirus.fasta	7.01468961057e-05
/home/allnutt.t/db/ublast/all_genomes//Urochloa_hoja.fasta	7.00359419033e-05
/home/allnutt.t/db/ublast/all_genomes//Golden_Gate.fasta	6.9925287459e-05
/home/allnutt.t/db/ublast/all_genomes//Wild_vitis.fasta	6.98149316281e-05
/home/allnutt.t/db/ublast/all_genomes//Tobacco_etch.fasta	6.97048732713e-05
/home/allnutt.t/db/ublast/all_genomes//Odocoileus_adenovirus.fasta	6.95951112551e-05
/home/allnutt.t/db/ublast/all_genomes//Wenzhou_virus.fasta	6.94856444517e-05
/home/allnutt.t/db/ublast/all_genomes//Ungulate_bocaparvovirus.fasta	6.93764717386e-05
/home/allnutt.t/db/ublast/all_genomes//Chrysanthemum_virus.fasta	6.92675919989e-05
/home/allnutt.t/db/ublast/all_genomes//Indian_cassava.fasta	6.91590041213e-05
/home/allnutt.t/db/ublast/all_genomes//Merino_Walk.fasta	6.90507069997e-05
/home/allnutt.t/db/ublast/all_genomes//Capsicum_annuum.fasta	2.81068883826e-05
/home/allnutt.t/db/ublast/all_genomes//Eimeria_tenella.fasta	2.80836478527e-05
/home/allnutt.t/db/ublast/all_genomes//Aedes_aegypti.fasta	2.7446010216e-05
/home/allnutt.t/db/ublast/all_genomes//Rhizophagus_irregularis.fasta	2.74236960076e-05
