# Supplementary material for: Expanding the taxonomic range in the fecal metagenome
Source: BMC Bioinformatics. 2021 Jun 9;22:312. doi: 10.1186/s12859-021-04212-6 (PMC8188691; doi:10.1186/s12859-021-04212-6)
Supplement: Supplementary file 1 — Additional file 1. File containing all scripts and information for benchmarking simulations. This information is also available at the link: https://github.com/theo-allnutt-bioinformatics/Allnutt_etal_2020_expanding_the_taxonomic. [file 12859_2021_4212_MOESM1_ESM.zip › Allnutt_etal_2020_expanding_the_taxonomic-main/sim_abund/virus/sim20.abund]

/home/allnutt.t/db/ublast/all_genomes//Hantaan_virus.fasta	8.15226512926e-05
/home/allnutt.t/db/ublast/all_genomes//Mosquito_VEM.fasta	8.13792065213e-05
/home/allnutt.t/db/ublast/all_genomes//Tobacco_etch.fasta	8.12361928006e-05
/home/allnutt.t/db/ublast/all_genomes//Columnea_latent.fasta	8.10936082997e-05
/home/allnutt.t/db/ublast/all_genomes//Cyclovirus_PK5034,.fasta	8.09514511978e-05
/home/allnutt.t/db/ublast/all_genomes//Rodent_Torque.fasta	8.08097196842e-05
/home/allnutt.t/db/ublast/all_genomes//Pepper_mild.fasta	8.0668411958e-05
/home/allnutt.t/db/ublast/all_genomes//Hubei_unio.fasta	8.05275262281e-05
/home/allnutt.t/db/ublast/all_genomes//Milk_vetch.fasta	8.03870607133e-05
/home/allnutt.t/db/ublast/all_genomes//Phytophthora_infestans.fasta	8.0247013642e-05
/home/allnutt.t/db/ublast/all_genomes//Elicom_virus.fasta	8.01073832524e-05
/home/allnutt.t/db/ublast/all_genomes//Eptesipox_virus.fasta	7.99681677921e-05
/home/allnutt.t/db/ublast/all_genomes//Narcissus_symptomless.fasta	7.98293655184e-05
/home/allnutt.t/db/ublast/all_genomes//Arboreal_ant.fasta	7.9690974698e-05
/home/allnutt.t/db/ublast/all_genomes//Psychrobacter_phage.fasta	7.95529936068e-05
/home/allnutt.t/db/ublast/all_genomes//Cyanophage_KBS-S-2A.fasta	7.94154205302e-05
/home/allnutt.t/db/ublast/all_genomes//Microviridae_Fen7786_21,.fasta	7.9278253763e-05
/home/allnutt.t/db/ublast/all_genomes//Leshenault_partiti-like.fasta	7.9141491609e-05
/home/allnutt.t/db/ublast/all_genomes//Tetterwort_vein.fasta	7.90051323812e-05
/home/allnutt.t/db/ublast/all_genomes//Gyrovirus_GyV3,.fasta	7.88691744017e-05
/home/allnutt.t/db/ublast/all_genomes//Blechomonas_maslovi.fasta	7.87336160016e-05
/home/allnutt.t/db/ublast/all_genomes//Bat_Hp-betacoronavirus.fasta	7.85984555211e-05
/home/allnutt.t/db/ublast/all_genomes//Rhinolophus_sinicus.fasta	7.8463691309e-05
/home/allnutt.t/db/ublast/all_genomes//Puniceispirillum_phage.fasta	7.83293217234e-05
/home/allnutt.t/db/ublast/all_genomes//Cyclovirus_NGchicken15.fasta	7.81953451307e-05
/home/allnutt.t/db/ublast/all_genomes//Horseshoe_bat.fasta	7.80617599064e-05
/home/allnutt.t/db/ublast/all_genomes//Sapovirus_Hu.fasta	7.79285644346e-05
/home/allnutt.t/db/ublast/all_genomes//Wheat_spindle.fasta	7.77957571078e-05
/home/allnutt.t/db/ublast/all_genomes//Hippotragine_herpesvirus.fasta	7.76633363273e-05
/home/allnutt.t/db/ublast/all_genomes//Apteryx_rowi.fasta	7.7531300503e-05
/home/allnutt.t/db/ublast/all_genomes//Caprine_arthritis-encephalitis.fasta	7.72683774035e-05
/home/allnutt.t/db/ublast/all_genomes//UNVERIFIED:_Great.fasta	7.713748699e-05
/home/allnutt.t/db/ublast/all_genomes//RNA4:_NCP=non-capsid.fasta	7.70069752554e-05
/home/allnutt.t/db/ublast/all_genomes//Aedes_camptorhynchus.fasta	7.68768406513e-05
/home/allnutt.t/db/ublast/all_genomes//Aleutian_mink.fasta	7.67470816372e-05
/home/allnutt.t/db/ublast/all_genomes//Anthoxanthum_odoratum.fasta	7.6617696681e-05
/home/allnutt.t/db/ublast/all_genomes//Sodalis_phage.fasta	7.64886842584e-05
/home/allnutt.t/db/ublast/all_genomes//Myotis_myotis.fasta	7.63600428532e-05
/home/allnutt.t/db/ublast/all_genomes//Human_DNA.fasta	7.62317709575e-05
/home/allnutt.t/db/ublast/all_genomes//Phthorimaea_operculella.fasta	7.61038670707e-05
/home/allnutt.t/db/ublast/all_genomes//Vanilla_distortion.fasta	7.59763297007e-05
/home/allnutt.t/db/ublast/all_genomes//Lishi_Spider.fasta	7.58491573628e-05
/home/allnutt.t/db/ublast/all_genomes//Enterovirus_F.fasta	7.57223485802e-05
/home/allnutt.t/db/ublast/all_genomes//Cumuto_virus.fasta	7.55959018839e-05
/home/allnutt.t/db/ublast/all_genomes//Linda_virus.fasta	7.54698158124e-05
/home/allnutt.t/db/ublast/all_genomes//Porcine_parvovirus.fasta	7.5344088912e-05
/home/allnutt.t/db/ublast/all_genomes//Nodamura_virus.fasta	7.52187197363e-05
/home/allnutt.t/db/ublast/all_genomes//Strawberry_polerovirus.fasta	7.50937068468e-05
/home/allnutt.t/db/ublast/all_genomes//Chondrostereum_purpureum.fasta	7.49690488122e-05
/home/allnutt.t/db/ublast/all_genomes//Culex_flavivirus,.fasta	7.48447442087e-05
/home/allnutt.t/db/ublast/all_genomes//Mink_circovirus.fasta	7.47207916199e-05
/home/allnutt.t/db/ublast/all_genomes//Finch_circovirus,.fasta	7.45971896367e-05
/home/allnutt.t/db/ublast/all_genomes//Guertu_virus.fasta	7.44739368573e-05
/home/allnutt.t/db/ublast/all_genomes//Gannoruwa_bat.fasta	7.43510318871e-05
/home/allnutt.t/db/ublast/all_genomes//Burana_virus.fasta	7.42284733389e-05
/home/allnutt.t/db/ublast/all_genomes//Broome_virus.fasta	7.41062598323e-05
/home/allnutt.t/db/ublast/all_genomes//Guangxi_orbivirus.fasta	7.39843899944e-05
/home/allnutt.t/db/ublast/all_genomes//Bat_badicivirus.fasta	7.38628624589e-05
/home/allnutt.t/db/ublast/all_genomes//Staphylococcus_prophage.fasta	7.37416758669e-05
/home/allnutt.t/db/ublast/all_genomes//Artogeia_rapae.fasta	7.36208288664e-05
/home/allnutt.t/db/ublast/all_genomes//Agrotis_ipsilon.fasta	7.35003201122e-05
/home/allnutt.t/db/ublast/all_genomes//Felid_herpesvirus.fasta	7.3380148266e-05
/home/allnutt.t/db/ublast/all_genomes//Blechum_interveinal.fasta	7.32603119965e-05
/home/allnutt.t/db/ublast/all_genomes//Olive_latent.fasta	7.3140809979e-05
/home/allnutt.t/db/ublast/all_genomes//Petunia_asteroid.fasta	7.30216408956e-05
/home/allnutt.t/db/ublast/all_genomes//Shahe_narna-like.fasta	7.29028034352e-05
/home/allnutt.t/db/ublast/all_genomes//Mulberry_small.fasta	7.27842962934e-05
/home/allnutt.t/db/ublast/all_genomes//Desmodium_yellow.fasta	7.26661181722e-05
/home/allnutt.t/db/ublast/all_genomes//Diuris_virus.fasta	7.25482677805e-05
/home/allnutt.t/db/ublast/all_genomes//Eggplant_latent.fasta	7.24307438335e-05
/home/allnutt.t/db/ublast/all_genomes//Pepper_chat.fasta	7.2313545053e-05
/home/allnutt.t/db/ublast/all_genomes//Halovirus_HRTV-8,.fasta	7.21966701672e-05
/home/allnutt.t/db/ublast/all_genomes//Vallota_speciosa.fasta	7.20801179109e-05
/home/allnutt.t/db/ublast/all_genomes//Southern_tomato.fasta	7.19638870251e-05
/home/allnutt.t/db/ublast/all_genomes//Midway_virus,.fasta	7.18479762573e-05
/home/allnutt.t/db/ublast/all_genomes//Chimpanzee_alpha-1.fasta	7.17323843611e-05
/home/allnutt.t/db/ublast/all_genomes//Wuhan_fly.fasta	7.16171100965e-05
/home/allnutt.t/db/ublast/all_genomes//Yerba_mate.fasta	7.15021522298e-05
/home/allnutt.t/db/ublast/all_genomes//Tonate_virus.fasta	7.13875095334e-05
/home/allnutt.t/db/ublast/all_genomes//Hazara_virus.fasta	7.12731807858e-05
/home/allnutt.t/db/ublast/all_genomes//Cucumber_vein-clearing.fasta	7.11591647718e-05
/home/allnutt.t/db/ublast/all_genomes//Circoviridae_7.fasta	7.1045460282e-05
/home/allnutt.t/db/ublast/all_genomes//Khabarovsk_virus.fasta	7.09320661133e-05
/home/allnutt.t/db/ublast/all_genomes//Mythimna_loreyi.fasta	7.08189810685e-05
/home/allnutt.t/db/ublast/all_genomes//Tobacco_virus.fasta	7.07062039564e-05
/home/allnutt.t/db/ublast/all_genomes//Pimoid_spider.fasta	7.05937335916e-05
/home/allnutt.t/db/ublast/all_genomes//Dianke_virus.fasta	7.04815687948e-05
/home/allnutt.t/db/ublast/all_genomes//Paspalum_dilatatum.fasta	7.03697083924e-05
/home/allnutt.t/db/ublast/all_genomes//Carrot_betaflexivirus.fasta	7.02581512167e-05
/home/allnutt.t/db/ublast/all_genomes//Cherry_small.fasta	7.01468961057e-05
/home/allnutt.t/db/ublast/all_genomes//Horsegram_yellow.fasta	7.00359419033e-05
/home/allnutt.t/db/ublast/all_genomes//Clostera_anastomosis.fasta	6.9925287459e-05
/home/allnutt.t/db/ublast/all_genomes//Beihai_toti-like.fasta	6.98149316281e-05
/home/allnutt.t/db/ublast/all_genomes//Xinzhou_toro-like.fasta	6.97048732713e-05
/home/allnutt.t/db/ublast/all_genomes//Medicago_sativa.fasta	6.94856444517e-05
/home/allnutt.t/db/ublast/all_genomes//Caviid_herpesvirus.fasta	6.93764717386e-05
/home/allnutt.t/db/ublast/all_genomes//Chaetoceros_setoense.fasta	6.92675919989e-05
/home/allnutt.t/db/ublast/all_genomes//Musca_domestica.fasta	6.91590041213e-05
/home/allnutt.t/db/ublast/all_genomes//Lagenaria_siceraria.fasta	6.90507069997e-05
/home/allnutt.t/db/ublast/all_genomes//Trichoderma_atroviride.fasta	2.80372652474e-05
/home/allnutt.t/db/ublast/all_genomes//Anopheles_gambiae.fasta	2.80141230409e-05
/home/allnutt.t/db/ublast/all_genomes//Diabrotica_virgifera.fasta	2.78989003632e-05
/home/allnutt.t/db/ublast/all_genomes//Magnaporthe_oryzae.fasta	2.76935303291e-05
/home/allnutt.t/db/ublast/all_genomes//Emiliania_huxleyi.fasta	2.7603082927e-05
/home/allnutt.t/db/ublast/all_genomes//Neodiprion_lecontei.fasta	2.74907318882e-05
/home/allnutt.t/db/ublast/all_genomes//Penaeus_vannamei.fasta	2.74014128028e-05
/home/allnutt.t/db/ublast/all_genomes//Aspergillus_fumigatus.fasta	2.73569391605e-05
/home/allnutt.t/db/ublast/all_genomes//Aureococcus_anophagefferens.fasta	2.72904597061e-05
/home/allnutt.t/db/ublast/all_genomes//Zea_mays.fasta	2.7224256016e-05
/home/allnutt.t/db/ublast/all_genomes//Linepithema_humile.fasta	2.64507451269e-05
/home/allnutt.t/db/ublast/all_genomes//Plutella_xylostella.fasta	2.60167027246e-05
