# Supplementary material for: Expanding the taxonomic range in the fecal metagenome
Source: BMC Bioinformatics. 2021 Jun 9;22:312. doi: 10.1186/s12859-021-04212-6 (PMC8188691; doi:10.1186/s12859-021-04212-6)
Supplement: Supplementary file 1 — Additional file 1. File containing all scripts and information for benchmarking simulations. This information is also available at the link: https://github.com/theo-allnutt-bioinformatics/Allnutt_etal_2020_expanding_the_taxonomic. [file 12859_2021_4212_MOESM1_ESM.zip › Allnutt_etal_2020_expanding_the_taxonomic-main/sim_abund/virus/sim3.abund]

/home/allnutt.t/db/ublast/all_genomes//Polygala_garcinii.fasta	8.15226512926e-05
/home/allnutt.t/db/ublast/all_genomes//Chamois_faeces.fasta	8.13792065213e-05
/home/allnutt.t/db/ublast/all_genomes//Listeria_bacteriophage.fasta	8.12361928006e-05
/home/allnutt.t/db/ublast/all_genomes//Murmansk_poxvirus.fasta	8.10936082997e-05
/home/allnutt.t/db/ublast/all_genomes//Maize_white.fasta	8.09514511978e-05
/home/allnutt.t/db/ublast/all_genomes//Anhanga_virus.fasta	8.08097196842e-05
/home/allnutt.t/db/ublast/all_genomes//Chicken_parvovirus.fasta	8.0668411958e-05
/home/allnutt.t/db/ublast/all_genomes//Chili_leaf.fasta	8.05275262281e-05
/home/allnutt.t/db/ublast/all_genomes//Tobacco_mild.fasta	8.03870607133e-05
/home/allnutt.t/db/ublast/all_genomes//Loveridges_garter.fasta	8.0247013642e-05
/home/allnutt.t/db/ublast/all_genomes//Wuhan_insect.fasta	8.01073832524e-05
/home/allnutt.t/db/ublast/all_genomes//Rabbit_picobirnavirus.fasta	7.99681677921e-05
/home/allnutt.t/db/ublast/all_genomes//Aedes_aegypti.fasta	7.98293655184e-05
/home/allnutt.t/db/ublast/all_genomes//Potato_latent.fasta	7.9690974698e-05
/home/allnutt.t/db/ublast/all_genomes//Juncus_maritimus.fasta	7.95529936068e-05
/home/allnutt.t/db/ublast/all_genomes//Sulfolobales_Virus.fasta	7.94154205302e-05
/home/allnutt.t/db/ublast/all_genomes//Murid_herpesvirus.fasta	7.9278253763e-05
/home/allnutt.t/db/ublast/all_genomes//Yichang_virus.fasta	7.9141491609e-05
/home/allnutt.t/db/ublast/all_genomes//Sulfitobacter_phage.fasta	7.90051323812e-05
/home/allnutt.t/db/ublast/all_genomes//Santee-Cooper_ranavirus.fasta	7.88691744017e-05
/home/allnutt.t/db/ublast/all_genomes//Yerba_mate-associated.fasta	7.87336160016e-05
/home/allnutt.t/db/ublast/all_genomes//Bear_Canyon.fasta	7.85984555211e-05
/home/allnutt.t/db/ublast/all_genomes//Coccinia_mottle.fasta	7.8463691309e-05
/home/allnutt.t/db/ublast/all_genomes//Ferak_virus.fasta	7.83293217234e-05
/home/allnutt.t/db/ublast/all_genomes//Finch_circovirus,.fasta	7.81953451307e-05
/home/allnutt.t/db/ublast/all_genomes//Ursus_maritimus.fasta	7.80617599064e-05
/home/allnutt.t/db/ublast/all_genomes//Sena_Madureira.fasta	7.79285644346e-05
/home/allnutt.t/db/ublast/all_genomes//Panicum_ecklonii-associated.fasta	7.77957571078e-05
/home/allnutt.t/db/ublast/all_genomes//Fringilla_coelebs.fasta	7.76633363273e-05
/home/allnutt.t/db/ublast/all_genomes//Cassava_associated.fasta	7.7531300503e-05
/home/allnutt.t/db/ublast/all_genomes//Saimiri_sciureus.fasta	7.73996480528e-05
/home/allnutt.t/db/ublast/all_genomes//Raspberry_bushy.fasta	7.72683774035e-05
/home/allnutt.t/db/ublast/all_genomes//Melanoplus_sanguinipes.fasta	7.713748699e-05
/home/allnutt.t/db/ublast/all_genomes//Rubus_chlorotic.fasta	7.70069752554e-05
/home/allnutt.t/db/ublast/all_genomes//Peach_rosette.fasta	7.68768406513e-05
/home/allnutt.t/db/ublast/all_genomes//Apricot_latent.fasta	7.67470816372e-05
/home/allnutt.t/db/ublast/all_genomes//Barley_stripe.fasta	7.6617696681e-05
/home/allnutt.t/db/ublast/all_genomes//Jembrana_disease.fasta	7.64886842584e-05
/home/allnutt.t/db/ublast/all_genomes//Protoparvovirus_Zsana.fasta	7.63600428532e-05
/home/allnutt.t/db/ublast/all_genomes//Dioscorea_mosaic-associated.fasta	7.62317709575e-05
/home/allnutt.t/db/ublast/all_genomes//Vicia_faba.fasta	7.61038670707e-05
/home/allnutt.t/db/ublast/all_genomes//Citrus_concave.fasta	7.59763297007e-05
/home/allnutt.t/db/ublast/all_genomes//Lunk_virus.fasta	7.58491573628e-05
/home/allnutt.t/db/ublast/all_genomes//Strawberry_latent.fasta	7.57223485802e-05
/home/allnutt.t/db/ublast/all_genomes//Blechum_interveinal.fasta	7.55959018839e-05
/home/allnutt.t/db/ublast/all_genomes//Columnea_latent.fasta	7.54698158124e-05
/home/allnutt.t/db/ublast/all_genomes//Thrips-associated_genomovirus.fasta	7.5344088912e-05
/home/allnutt.t/db/ublast/all_genomes//Sanxia_picorna-like.fasta	7.52187197363e-05
/home/allnutt.t/db/ublast/all_genomes//Maverick-related_virus.fasta	7.50937068468e-05
/home/allnutt.t/db/ublast/all_genomes//Feldmannia_species.fasta	7.49690488122e-05
/home/allnutt.t/db/ublast/all_genomes//Japanese_iris.fasta	7.48447442087e-05
/home/allnutt.t/db/ublast/all_genomes//Pepper_chlorotic.fasta	7.47207916199e-05
/home/allnutt.t/db/ublast/all_genomes//Beihai_hepe-like.fasta	7.45971896367e-05
/home/allnutt.t/db/ublast/all_genomes//Beet_pseudo-yellows.fasta	7.44739368573e-05
/home/allnutt.t/db/ublast/all_genomes//Cotesia_rubecula.fasta	7.43510318871e-05
/home/allnutt.t/db/ublast/all_genomes//Alternaria_longipes.fasta	7.42284733389e-05
/home/allnutt.t/db/ublast/all_genomes//Ljungan_virus,.fasta	7.41062598323e-05
/home/allnutt.t/db/ublast/all_genomes//Murray_Valley.fasta	7.39843899944e-05
/home/allnutt.t/db/ublast/all_genomes//Equus_asinus.fasta	7.38628624589e-05
/home/allnutt.t/db/ublast/all_genomes//Cowpea_chlorotic.fasta	7.37416758669e-05
/home/allnutt.t/db/ublast/all_genomes//Rodent_astrovirus.fasta	7.36208288664e-05
/home/allnutt.t/db/ublast/all_genomes//Canary_polyomavirus,.fasta	7.35003201122e-05
/home/allnutt.t/db/ublast/all_genomes//Motherwort_yellow.fasta	7.3380148266e-05
/home/allnutt.t/db/ublast/all_genomes//Hendra_virus,.fasta	7.32603119965e-05
/home/allnutt.t/db/ublast/all_genomes//Wuhan_arthropod.fasta	7.3140809979e-05
/home/allnutt.t/db/ublast/all_genomes//Pantoea_phage.fasta	7.30216408956e-05
/home/allnutt.t/db/ublast/all_genomes//Lassa_virus.fasta	7.29028034352e-05
/home/allnutt.t/db/ublast/all_genomes//Staphylococcus_phage.fasta	7.27842962934e-05
/home/allnutt.t/db/ublast/all_genomes//Soft_spider.fasta	7.26661181722e-05
/home/allnutt.t/db/ublast/all_genomes//Turkey_avisivirus.fasta	7.25482677805e-05
/home/allnutt.t/db/ublast/all_genomes//Chickpea_chlorosis.fasta	7.24307438335e-05
/home/allnutt.t/db/ublast/all_genomes//Seneca_valley.fasta	7.2313545053e-05
/home/allnutt.t/db/ublast/all_genomes//Cyclovirus_Chimp11,.fasta	7.21966701672e-05
/home/allnutt.t/db/ublast/all_genomes//Ubei_picorna-like.fasta	7.20801179109e-05
/home/allnutt.t/db/ublast/all_genomes//Chapare_virus.fasta	7.19638870251e-05
/home/allnutt.t/db/ublast/all_genomes//Saccharomyces_23S.fasta	7.18479762573e-05
/home/allnutt.t/db/ublast/all_genomes//Switchgrass_mosaic-associated.fasta	7.17323843611e-05
/home/allnutt.t/db/ublast/all_genomes//Laodelphax_striatellus.fasta	7.16171100965e-05
/home/allnutt.t/db/ublast/all_genomes//Marmot_norovirus.fasta	7.15021522298e-05
/home/allnutt.t/db/ublast/all_genomes//Swine_pasivirus.fasta	7.13875095334e-05
/home/allnutt.t/db/ublast/all_genomes//European_elk.fasta	7.12731807858e-05
/home/allnutt.t/db/ublast/all_genomes//Fly_associated.fasta	7.11591647718e-05
/home/allnutt.t/db/ublast/all_genomes//Sacbrood_virus.fasta	7.1045460282e-05
/home/allnutt.t/db/ublast/all_genomes//Elderberry_aureusvirus.fasta	7.09320661133e-05
/home/allnutt.t/db/ublast/all_genomes//Tellina_virus.fasta	7.08189810685e-05
/home/allnutt.t/db/ublast/all_genomes//Commelina_yellow.fasta	7.07062039564e-05
/home/allnutt.t/db/ublast/all_genomes//Beihai_octopus.fasta	7.05937335916e-05
/home/allnutt.t/db/ublast/all_genomes//Wenzhou_yanvirus-like.fasta	7.04815687948e-05
/home/allnutt.t/db/ublast/all_genomes//Canine_kobuvirus.fasta	7.03697083924e-05
/home/allnutt.t/db/ublast/all_genomes//Goutanap_virus.fasta	7.02581512167e-05
/home/allnutt.t/db/ublast/all_genomes//Morganella_phage.fasta	7.01468961057e-05
/home/allnutt.t/db/ublast/all_genomes//Cassava_vein.fasta	7.00359419033e-05
/home/allnutt.t/db/ublast/all_genomes//Parsnip_yellow.fasta	6.9925287459e-05
/home/allnutt.t/db/ublast/all_genomes//Bombali_ebolavirus.fasta	6.98149316281e-05
/home/allnutt.t/db/ublast/all_genomes//Pichinde_mammarenavirus.fasta	6.97048732713e-05
/home/allnutt.t/db/ublast/all_genomes//Bean_rugose.fasta	6.95951112551e-05
/home/allnutt.t/db/ublast/all_genomes//Arracacha_virus.fasta	6.94856444517e-05
/home/allnutt.t/db/ublast/all_genomes//Premna_leaf.fasta	6.93764717386e-05
/home/allnutt.t/db/ublast/all_genomes//Yunnan_orbivirus.fasta	6.92675919989e-05
/home/allnutt.t/db/ublast/all_genomes//Squash_vein.fasta	6.91590041213e-05
/home/allnutt.t/db/ublast/all_genomes//Zygocactus_virus.fasta	6.90507069997e-05
/home/allnutt.t/db/ublast/all_genomes//Cucumis_melo.fasta	2.80372652474e-05
/home/allnutt.t/db/ublast/all_genomes//Capra_hircus.fasta	2.80141230409e-05
/home/allnutt.t/db/ublast/all_genomes//Fusarium_graminearum.fasta	2.75805499742e-05
/home/allnutt.t/db/ublast/all_genomes//Colletotrichum_higginsianum.fasta	2.75355783099e-05
/home/allnutt.t/db/ublast/all_genomes//Eimeria_tenella.fasta	2.71802726264e-05
/home/allnutt.t/db/ublast/all_genomes//Torulaspora_delbrueckii.fasta	2.71364106045e-05
/home/allnutt.t/db/ublast/all_genomes//Pseudogymnoascus_destructans.fasta	2.67256850572e-05
/home/allnutt.t/db/ublast/all_genomes//Aureococcus_anophagefferens.fasta	2.66405695347e-05
/home/allnutt.t/db/ublast/all_genomes//Trichomonas_vaginalis.fasta	2.64927280621e-05
/home/allnutt.t/db/ublast/all_genomes//Trichoderma_asperellum.fasta	2.60779605322e-05
/home/allnutt.t/db/ublast/all_genomes//Trichoderma_atroviride.fasta	2.59354075187e-05
