# Supplementary material for: Expanding the taxonomic range in the fecal metagenome
Source: BMC Bioinformatics. 2021 Jun 9;22:312. doi: 10.1186/s12859-021-04212-6 (PMC8188691; doi:10.1186/s12859-021-04212-6)
Supplement: Supplementary file 1 — Additional file 1. File containing all scripts and information for benchmarking simulations. This information is also available at the link: https://github.com/theo-allnutt-bioinformatics/Allnutt_etal_2020_expanding_the_taxonomic. [file 12859_2021_4212_MOESM1_ESM.zip › Allnutt_etal_2020_expanding_the_taxonomic-main/sim_abund/virus/sim4.abund]

/home/allnutt.t/db/ublast/all_genomes//Wenzhou_weivirus-like.fasta	8.15226512926e-05
/home/allnutt.t/db/ublast/all_genomes//Blackcurrant_leafroll-associated.fasta	8.13792065213e-05
/home/allnutt.t/db/ublast/all_genomes//Ribes_americanum.fasta	8.12361928006e-05
/home/allnutt.t/db/ublast/all_genomes//Oat_mosaic.fasta	8.10936082997e-05
/home/allnutt.t/db/ublast/all_genomes//Caraparu_virus.fasta	8.09514511978e-05
/home/allnutt.t/db/ublast/all_genomes//San_Angelo.fasta	8.08097196842e-05
/home/allnutt.t/db/ublast/all_genomes//Mirabilis_jalapa.fasta	8.0668411958e-05
/home/allnutt.t/db/ublast/all_genomes//Soybean_dwarf.fasta	8.05275262281e-05
/home/allnutt.t/db/ublast/all_genomes//Clostridium_phage.fasta	8.03870607133e-05
/home/allnutt.t/db/ublast/all_genomes//Dishui_lake.fasta	8.0247013642e-05
/home/allnutt.t/db/ublast/all_genomes//Centovirus_AC,.fasta	8.01073832524e-05
/home/allnutt.t/db/ublast/all_genomes//Holcus_lanatus-associated.fasta	7.99681677921e-05
/home/allnutt.t/db/ublast/all_genomes//Rottboellia_yellow.fasta	7.98293655184e-05
/home/allnutt.t/db/ublast/all_genomes//Pigeon_picornavirus.fasta	7.9690974698e-05
/home/allnutt.t/db/ublast/all_genomes//Maize_Iranian.fasta	7.95529936068e-05
/home/allnutt.t/db/ublast/all_genomes//Groundnut_bud.fasta	7.94154205302e-05
/home/allnutt.t/db/ublast/all_genomes//Groundnut_rosette.fasta	7.9278253763e-05
/home/allnutt.t/db/ublast/all_genomes//Mastomys_coucha.fasta	7.9141491609e-05
/home/allnutt.t/db/ublast/all_genomes//Aedes_flavivirus.fasta	7.90051323812e-05
/home/allnutt.t/db/ublast/all_genomes//Fig_cryptic.fasta	7.88691744017e-05
/home/allnutt.t/db/ublast/all_genomes//Wenzhou_yanvirus-like.fasta	7.87336160016e-05
/home/allnutt.t/db/ublast/all_genomes//Trifolium-associated_circular.fasta	7.85984555211e-05
/home/allnutt.t/db/ublast/all_genomes//Saccharomyces_23S.fasta	7.8463691309e-05
/home/allnutt.t/db/ublast/all_genomes//Human_gammaherpesvirus.fasta	7.83293217234e-05
/home/allnutt.t/db/ublast/all_genomes//Big_Cypress.fasta	7.81953451307e-05
/home/allnutt.t/db/ublast/all_genomes//Bovine_ephemeral.fasta	7.80617599064e-05
/home/allnutt.t/db/ublast/all_genomes//Solanum_mosaic.fasta	7.79285644346e-05
/home/allnutt.t/db/ublast/all_genomes//Dragonfly-associated_mastrevirus.fasta	7.77957571078e-05
/home/allnutt.t/db/ublast/all_genomes//Citrus_tristeza.fasta	7.76633363273e-05
/home/allnutt.t/db/ublast/all_genomes//Citrus_chlorotic.fasta	7.7531300503e-05
/home/allnutt.t/db/ublast/all_genomes//Ground_squirrel.fasta	7.73996480528e-05
/home/allnutt.t/db/ublast/all_genomes//Panicum_streak.fasta	7.72683774035e-05
/home/allnutt.t/db/ublast/all_genomes//Wild_potato.fasta	7.713748699e-05
/home/allnutt.t/db/ublast/all_genomes//El_Moro.fasta	7.70069752554e-05
/home/allnutt.t/db/ublast/all_genomes//Unidentified_circular.fasta	7.68768406513e-05
/home/allnutt.t/db/ublast/all_genomes//African_swine.fasta	7.67470816372e-05
/home/allnutt.t/db/ublast/all_genomes//Rice_grassy.fasta	7.6617696681e-05
/home/allnutt.t/db/ublast/all_genomes//Sweet_potato.fasta	7.64886842584e-05
/home/allnutt.t/db/ublast/all_genomes//Wild_melon.fasta	7.63600428532e-05
/home/allnutt.t/db/ublast/all_genomes//Rousettus_aegyptiacus.fasta	7.62317709575e-05
/home/allnutt.t/db/ublast/all_genomes//Feline_leukemia.fasta	7.61038670707e-05
/home/allnutt.t/db/ublast/all_genomes//Shahe_endorna-like.fasta	7.59763297007e-05
/home/allnutt.t/db/ublast/all_genomes//Rice_stripe.fasta	7.58491573628e-05
/home/allnutt.t/db/ublast/all_genomes//Rat_bufavirus.fasta	7.57223485802e-05
/home/allnutt.t/db/ublast/all_genomes//Kunsagivirus_B.fasta	7.55959018839e-05
/home/allnutt.t/db/ublast/all_genomes//Pteropox_virus.fasta	7.54698158124e-05
/home/allnutt.t/db/ublast/all_genomes//Beet_black.fasta	7.5344088912e-05
/home/allnutt.t/db/ublast/all_genomes//Chayote_yellow.fasta	7.52187197363e-05
/home/allnutt.t/db/ublast/all_genomes//Ferret_parechovirus.fasta	7.50937068468e-05
/home/allnutt.t/db/ublast/all_genomes//Potato_virus.fasta	7.49690488122e-05
/home/allnutt.t/db/ublast/all_genomes//Chicken_anemia.fasta	7.48447442087e-05
/home/allnutt.t/db/ublast/all_genomes//Porcine_enteric.fasta	7.47207916199e-05
/home/allnutt.t/db/ublast/all_genomes//Cotesia_glomerata.fasta	7.45971896367e-05
/home/allnutt.t/db/ublast/all_genomes//Pseudocowpox_virus,.fasta	7.44739368573e-05
/home/allnutt.t/db/ublast/all_genomes//Coniothyrium_minitans.fasta	7.43510318871e-05
/home/allnutt.t/db/ublast/all_genomes//Woodchuck_hepatitis.fasta	7.42284733389e-05
/home/allnutt.t/db/ublast/all_genomes//Tamana_bat.fasta	7.41062598323e-05
/home/allnutt.t/db/ublast/all_genomes//Daphne_mosaic.fasta	7.39843899944e-05
/home/allnutt.t/db/ublast/all_genomes//Groundnut_yellow.fasta	7.38628624589e-05
/home/allnutt.t/db/ublast/all_genomes//Oat_chlorotic.fasta	7.37416758669e-05
/home/allnutt.t/db/ublast/all_genomes//Artichoke_yellow.fasta	7.36208288664e-05
/home/allnutt.t/db/ublast/all_genomes//Solanum_nodiflorum.fasta	7.35003201122e-05
/home/allnutt.t/db/ublast/all_genomes//Acyrthosiphon_pisum.fasta	7.3380148266e-05
/home/allnutt.t/db/ublast/all_genomes//Carnation_latent.fasta	7.32603119965e-05
/home/allnutt.t/db/ublast/all_genomes//Scale_drop.fasta	7.3140809979e-05
/home/allnutt.t/db/ublast/all_genomes//Eel_River.fasta	7.30216408956e-05
/home/allnutt.t/db/ublast/all_genomes//Wyeomyia_virus.fasta	7.29028034352e-05
/home/allnutt.t/db/ublast/all_genomes//Xenopus_laevis.fasta	7.27842962934e-05
/home/allnutt.t/db/ublast/all_genomes//Mythimna_separata.fasta	7.26661181722e-05
/home/allnutt.t/db/ublast/all_genomes//Feldmannia_irregularis.fasta	7.25482677805e-05
/home/allnutt.t/db/ublast/all_genomes//Saimiriine_herpesvirus.fasta	7.24307438335e-05
/home/allnutt.t/db/ublast/all_genomes//Penaeid_shrimp.fasta	7.2313545053e-05
/home/allnutt.t/db/ublast/all_genomes//Blue_squill.fasta	7.21966701672e-05
/home/allnutt.t/db/ublast/all_genomes//Circovirus-like_genome.fasta	7.20801179109e-05
/home/allnutt.t/db/ublast/all_genomes//Chlorocebus_pygerythrus.fasta	7.19638870251e-05
/home/allnutt.t/db/ublast/all_genomes//Tellina_virus.fasta	7.18479762573e-05
/home/allnutt.t/db/ublast/all_genomes//Aeropyrum_pernix.fasta	7.17323843611e-05
/home/allnutt.t/db/ublast/all_genomes//Leanyer_virus.fasta	7.16171100965e-05
/home/allnutt.t/db/ublast/all_genomes//Whitewater_Arroyo.fasta	7.15021522298e-05
/home/allnutt.t/db/ublast/all_genomes//Sepik_virus,.fasta	7.13875095334e-05
/home/allnutt.t/db/ublast/all_genomes//Blotched_snakehead.fasta	7.12731807858e-05
/home/allnutt.t/db/ublast/all_genomes//Bat_associated.fasta	7.11591647718e-05
/home/allnutt.t/db/ublast/all_genomes//Bowe_virus.fasta	7.1045460282e-05
/home/allnutt.t/db/ublast/all_genomes//Pelagibacter_phage.fasta	7.09320661133e-05
/home/allnutt.t/db/ublast/all_genomes//Pelargonium_flower.fasta	7.08189810685e-05
/home/allnutt.t/db/ublast/all_genomes//Bacillariodnavirus_LDMD-2013,.fasta	7.07062039564e-05
/home/allnutt.t/db/ublast/all_genomes//UNVERIFIED:_Great.fasta	7.05937335916e-05
/home/allnutt.t/db/ublast/all_genomes//Bhindi_yellow.fasta	7.04815687948e-05
/home/allnutt.t/db/ublast/all_genomes//Faeces_associated.fasta	7.03697083924e-05
/home/allnutt.t/db/ublast/all_genomes//Emilia_sonchifolia.fasta	7.02581512167e-05
/home/allnutt.t/db/ublast/all_genomes//Hyacinth_mosaic.fasta	7.01468961057e-05
/home/allnutt.t/db/ublast/all_genomes//Wiseana_signata.fasta	7.00359419033e-05
/home/allnutt.t/db/ublast/all_genomes//Cervus_elaphus.fasta	6.9925287459e-05
/home/allnutt.t/db/ublast/all_genomes//Gokushovirinae_Bog8989_22,.fasta	6.98149316281e-05
/home/allnutt.t/db/ublast/all_genomes//Malvastrum_yellow.fasta	6.97048732713e-05
/home/allnutt.t/db/ublast/all_genomes//Cladosporium_fulvum.fasta	6.95951112551e-05
/home/allnutt.t/db/ublast/all_genomes//Dakar_bat.fasta	6.94856444517e-05
/home/allnutt.t/db/ublast/all_genomes//Bovine_coronavirus,.fasta	6.93764717386e-05
/home/allnutt.t/db/ublast/all_genomes//Avian_paramyxovirus.fasta	6.92675919989e-05
/home/allnutt.t/db/ublast/all_genomes//Manitoba_virus.fasta	6.91590041213e-05
/home/allnutt.t/db/ublast/all_genomes//Wallerfield_virus.fasta	6.90507069997e-05
/home/allnutt.t/db/ublast/all_genomes//Alternaria_arborescens.fasta	2.80372652474e-05
/home/allnutt.t/db/ublast/all_genomes//Alternaria_alternata.fasta	2.74014128028e-05
/home/allnutt.t/db/ublast/all_genomes//Brassica_napus.fasta	2.70708441009e-05
/home/allnutt.t/db/ublast/all_genomes//Magnaporthe_oryzae.fasta	2.64297962994e-05
/home/allnutt.t/db/ublast/all_genomes//Pseudogymnoascus_destructans.fasta	2.62632218862e-05
/home/allnutt.t/db/ublast/all_genomes//Nylanderia_fulva.fasta	2.62012186955e-05
/home/allnutt.t/db/ublast/all_genomes//Aureococcus_anophagefferens.fasta	2.61394653851e-05
