# Supplementary material for: Expanding the taxonomic range in the fecal metagenome
Source: BMC Bioinformatics. 2021 Jun 9;22:312. doi: 10.1186/s12859-021-04212-6 (PMC8188691; doi:10.1186/s12859-021-04212-6)
Supplement: Supplementary file 1 — Additional file 1. File containing all scripts and information for benchmarking simulations. This information is also available at the link: https://github.com/theo-allnutt-bioinformatics/Allnutt_etal_2020_expanding_the_taxonomic. [file 12859_2021_4212_MOESM1_ESM.zip › Allnutt_etal_2020_expanding_the_taxonomic-main/sim_abund/virus/sim5.abund]

/home/allnutt.t/db/ublast/all_genomes//Deer_faeces.fasta	8.15226512926e-05
/home/allnutt.t/db/ublast/all_genomes//Chilli_veinal.fasta	8.13792065213e-05
/home/allnutt.t/db/ublast/all_genomes//Potato_virus.fasta	8.12361928006e-05
/home/allnutt.t/db/ublast/all_genomes//Mirabilis_leaf.fasta	8.10936082997e-05
/home/allnutt.t/db/ublast/all_genomes//Hibbertia_virus.fasta	8.09514511978e-05
/home/allnutt.t/db/ublast/all_genomes//Wuhan_insect.fasta	8.08097196842e-05
/home/allnutt.t/db/ublast/all_genomes//Tapara_virus.fasta	8.0668411958e-05
/home/allnutt.t/db/ublast/all_genomes//Black_grass.fasta	8.05275262281e-05
/home/allnutt.t/db/ublast/all_genomes//Beluga_Whale.fasta	8.03870607133e-05
/home/allnutt.t/db/ublast/all_genomes//Eastern_chimpanzee.fasta	8.0247013642e-05
/home/allnutt.t/db/ublast/all_genomes//Peristrophe_mosaic.fasta	8.01073832524e-05
/home/allnutt.t/db/ublast/all_genomes//Turkey_calicivirus.fasta	7.99681677921e-05
/home/allnutt.t/db/ublast/all_genomes//Bhanja_virus.fasta	7.98293655184e-05
/home/allnutt.t/db/ublast/all_genomes//KI_polyomavirus.fasta	7.9690974698e-05
/home/allnutt.t/db/ublast/all_genomes//European_hedgehog.fasta	7.95529936068e-05
/home/allnutt.t/db/ublast/all_genomes//Cyanophage_NATL2A-133,.fasta	7.94154205302e-05
/home/allnutt.t/db/ublast/all_genomes//Cleome_leaf.fasta	7.9278253763e-05
/home/allnutt.t/db/ublast/all_genomes//Guaroa_virus.fasta	7.9141491609e-05
/home/allnutt.t/db/ublast/all_genomes//Simbu_virus.fasta	7.90051323812e-05
/home/allnutt.t/db/ublast/all_genomes//Sinapis_alba.fasta	7.88691744017e-05
/home/allnutt.t/db/ublast/all_genomes//Arumowot_virus.fasta	7.87336160016e-05
/home/allnutt.t/db/ublast/all_genomes//Spinach_cryptic.fasta	7.85984555211e-05
/home/allnutt.t/db/ublast/all_genomes//Leporid_herpesvirus.fasta	7.83293217234e-05
/home/allnutt.t/db/ublast/all_genomes//PoSCV_Kor.fasta	7.81953451307e-05
/home/allnutt.t/db/ublast/all_genomes//Olive_latent.fasta	7.80617599064e-05
/home/allnutt.t/db/ublast/all_genomes//Rotavirus_F.fasta	7.79285644346e-05
/home/allnutt.t/db/ublast/all_genomes//Rabbit_coronavirus.fasta	7.77957571078e-05
/home/allnutt.t/db/ublast/all_genomes//Schmallenberg_virus.fasta	7.76633363273e-05
/home/allnutt.t/db/ublast/all_genomes//Bdellovibrio_phage.fasta	7.7531300503e-05
/home/allnutt.t/db/ublast/all_genomes//Cacao_yellow.fasta	7.73996480528e-05
/home/allnutt.t/db/ublast/all_genomes//Human_fecal.fasta	7.72683774035e-05
/home/allnutt.t/db/ublast/all_genomes//Woodlouse_hunter.fasta	7.713748699e-05
/home/allnutt.t/db/ublast/all_genomes//Tobacco_virus.fasta	7.70069752554e-05
/home/allnutt.t/db/ublast/all_genomes//Riptortus_pedestris.fasta	7.68768406513e-05
/home/allnutt.t/db/ublast/all_genomes//Beet_chlorosis.fasta	7.6617696681e-05
/home/allnutt.t/db/ublast/all_genomes//Porcine_faeces.fasta	7.64886842584e-05
/home/allnutt.t/db/ublast/all_genomes//Oxyplax_ochracea.fasta	7.63600428532e-05
/home/allnutt.t/db/ublast/all_genomes//Psittacus_erithacus.fasta	7.62317709575e-05
/home/allnutt.t/db/ublast/all_genomes//Catharanthus_mosaic.fasta	7.61038670707e-05
/home/allnutt.t/db/ublast/all_genomes//Trichodysplasia_spinulosa-associated.fasta	7.59763297007e-05
/home/allnutt.t/db/ublast/all_genomes//Neckar_river.fasta	7.58491573628e-05
/home/allnutt.t/db/ublast/all_genomes//Cowpea_golden.fasta	7.57223485802e-05
/home/allnutt.t/db/ublast/all_genomes//Sikte_waterborne.fasta	7.55959018839e-05
/home/allnutt.t/db/ublast/all_genomes//Araujia_mosaic.fasta	7.54698158124e-05
/home/allnutt.t/db/ublast/all_genomes//Cripavirus_NB-1.fasta	7.5344088912e-05
/home/allnutt.t/db/ublast/all_genomes//Eclipta_yellow.fasta	7.52187197363e-05
/home/allnutt.t/db/ublast/all_genomes//Vallota_speciosa.fasta	7.50937068468e-05
/home/allnutt.t/db/ublast/all_genomes//Hubei_virga-like.fasta	7.49690488122e-05
/home/allnutt.t/db/ublast/all_genomes//Wuhan_millipede.fasta	7.48447442087e-05
/home/allnutt.t/db/ublast/all_genomes//Tioman_virus,.fasta	7.47207916199e-05
/home/allnutt.t/db/ublast/all_genomes//Raspberry_bushy.fasta	7.44739368573e-05
/home/allnutt.t/db/ublast/all_genomes//Jujube_mosaic-associated.fasta	7.43510318871e-05
/home/allnutt.t/db/ublast/all_genomes//Raccoon-associated_polyomavirus.fasta	7.42284733389e-05
/home/allnutt.t/db/ublast/all_genomes//Sinorhizobium_phage.fasta	7.41062598323e-05
/home/allnutt.t/db/ublast/all_genomes//Tulare_apple.fasta	7.39843899944e-05
/home/allnutt.t/db/ublast/all_genomes//Arracacha_virus.fasta	7.38628624589e-05
/home/allnutt.t/db/ublast/all_genomes//Sida_mosaic.fasta	7.37416758669e-05
/home/allnutt.t/db/ublast/all_genomes//Barmah_Forest.fasta	7.36208288664e-05
/home/allnutt.t/db/ublast/all_genomes//Alcelaphine_herpesvirus.fasta	7.35003201122e-05
/home/allnutt.t/db/ublast/all_genomes//Acidianus_rod-shaped.fasta	7.3380148266e-05
/home/allnutt.t/db/ublast/all_genomes//Rhizophagus_irregularis.fasta	7.32603119965e-05
/home/allnutt.t/db/ublast/all_genomes//Parabacteroides_phage.fasta	7.3140809979e-05
/home/allnutt.t/db/ublast/all_genomes//Aeropyrum_globular.fasta	7.30216408956e-05
/home/allnutt.t/db/ublast/all_genomes//Xanthomonas_phage.fasta	7.29028034352e-05
/home/allnutt.t/db/ublast/all_genomes//Gossypium_davidsonii.fasta	7.27842962934e-05
/home/allnutt.t/db/ublast/all_genomes//Alternaria_alternata.fasta	7.26661181722e-05
/home/allnutt.t/db/ublast/all_genomes//Stemphylium_lycopersici.fasta	7.25482677805e-05
/home/allnutt.t/db/ublast/all_genomes//Capuchin_monkey.fasta	7.24307438335e-05
/home/allnutt.t/db/ublast/all_genomes//Grapevine_latent.fasta	7.2313545053e-05
/home/allnutt.t/db/ublast/all_genomes//Pear_blister.fasta	7.21966701672e-05
/home/allnutt.t/db/ublast/all_genomes//Nairobi_sheep.fasta	7.20801179109e-05
/home/allnutt.t/db/ublast/all_genomes//Patois_virus.fasta	7.19638870251e-05
/home/allnutt.t/db/ublast/all_genomes//Australian_bat.fasta	7.18479762573e-05
/home/allnutt.t/db/ublast/all_genomes//Odonata_associated.fasta	7.17323843611e-05
/home/allnutt.t/db/ublast/all_genomes//MSSI2.225_virus.fasta	7.16171100965e-05
/home/allnutt.t/db/ublast/all_genomes//Trichoderma_asperellum.fasta	7.15021522298e-05
/home/allnutt.t/db/ublast/all_genomes//Lisianthus_enation.fasta	7.13875095334e-05
/home/allnutt.t/db/ublast/all_genomes//Miniopterus_schreibersii.fasta	7.12731807858e-05
/home/allnutt.t/db/ublast/all_genomes//Chondrostereum_purpureum.fasta	7.11591647718e-05
/home/allnutt.t/db/ublast/all_genomes//Posavirus_3.fasta	7.1045460282e-05
/home/allnutt.t/db/ublast/all_genomes//Chili_leaf.fasta	7.09320661133e-05
/home/allnutt.t/db/ublast/all_genomes//Streptocarpus_flower.fasta	7.07062039564e-05
/home/allnutt.t/db/ublast/all_genomes//Perch_rhabdovirus.fasta	7.05937335916e-05
/home/allnutt.t/db/ublast/all_genomes//Mouse_kidney.fasta	7.04815687948e-05
/home/allnutt.t/db/ublast/all_genomes//Culex_negev-like.fasta	7.03697083924e-05
/home/allnutt.t/db/ublast/all_genomes//Termite_associated.fasta	7.02581512167e-05
/home/allnutt.t/db/ublast/all_genomes//Beihai_picorna-like.fasta	7.01468961057e-05
/home/allnutt.t/db/ublast/all_genomes//Junin_virus.fasta	7.00359419033e-05
/home/allnutt.t/db/ublast/all_genomes//Porcine_coronavirus.fasta	6.9925287459e-05
/home/allnutt.t/db/ublast/all_genomes//Pseudoalteromonas_phage.fasta	6.98149316281e-05
/home/allnutt.t/db/ublast/all_genomes//Tete_virus.fasta	6.97048732713e-05
/home/allnutt.t/db/ublast/all_genomes//Lolium_perenne-associated.fasta	6.95951112551e-05
/home/allnutt.t/db/ublast/all_genomes//harvey_murine.fasta	6.93764717386e-05
/home/allnutt.t/db/ublast/all_genomes//Vigna_yellow.fasta	6.92675919989e-05
/home/allnutt.t/db/ublast/all_genomes//Opuntia_virus.fasta	6.91590041213e-05
/home/allnutt.t/db/ublast/all_genomes//Celery_mosaic.fasta	6.90507069997e-05
/home/allnutt.t/db/ublast/all_genomes//Galleria_mellonella.fasta	2.76256473765e-05
/home/allnutt.t/db/ublast/all_genomes//Chenopodium_quinoa.fasta	2.7603082927e-05
/home/allnutt.t/db/ublast/all_genomes//Cucumis_melo.fasta	2.75131394746e-05
/home/allnutt.t/db/ublast/all_genomes//Trichoderma_asperellum.fasta	2.74683554891e-05
/home/allnutt.t/db/ublast/all_genomes//Phytophthora_infestans.fasta	2.74014128028e-05
/home/allnutt.t/db/ublast/all_genomes//Torulaspora_delbrueckii.fasta	2.71583264741e-05
/home/allnutt.t/db/ublast/all_genomes//Capra_hircus.fasta	2.67256850572e-05
/home/allnutt.t/db/ublast/all_genomes//Aspergillus_fumigatus.fasta	2.65348250688e-05
/home/allnutt.t/db/ublast/all_genomes//Beauveria_bassiana.fasta	2.62632218862e-05
/home/allnutt.t/db/ublast/all_genomes//Giardia_lamblia.fasta	2.62218585907e-05
/home/allnutt.t/db/ublast/all_genomes//Anopheles_gambiae.fasta	2.59354075187e-05
