# Supplementary material for: Expanding the taxonomic range in the fecal metagenome
Source: BMC Bioinformatics. 2021 Jun 9;22:312. doi: 10.1186/s12859-021-04212-6 (PMC8188691; doi:10.1186/s12859-021-04212-6)
Supplement: Supplementary file 1 — Additional file 1. File containing all scripts and information for benchmarking simulations. This information is also available at the link: https://github.com/theo-allnutt-bioinformatics/Allnutt_etal_2020_expanding_the_taxonomic. [file 12859_2021_4212_MOESM1_ESM.zip › Allnutt_etal_2020_expanding_the_taxonomic-main/sim_abund/virus/sim6.abund]

/home/allnutt.t/db/ublast/all_genomes//Escherichia_coli.fasta	0.00167924983759
/home/allnutt.t/db/ublast/all_genomes//Deer_mastadenovirus.fasta	8.15226512926e-05
/home/allnutt.t/db/ublast/all_genomes//Persicivirga_phage.fasta	8.13792065213e-05
/home/allnutt.t/db/ublast/all_genomes//Common_vole.fasta	8.12361928006e-05
/home/allnutt.t/db/ublast/all_genomes//Euprosterna_elaeasa.fasta	8.10936082997e-05
/home/allnutt.t/db/ublast/all_genomes//Wenzhou_Crab.fasta	8.09514511978e-05
/home/allnutt.t/db/ublast/all_genomes//Chayote_yellow.fasta	8.08097196842e-05
/home/allnutt.t/db/ublast/all_genomes//Premna_leaf.fasta	8.0668411958e-05
/home/allnutt.t/db/ublast/all_genomes//Cherry_virus.fasta	8.05275262281e-05
/home/allnutt.t/db/ublast/all_genomes//Polygonum_ringspot.fasta	8.03870607133e-05
/home/allnutt.t/db/ublast/all_genomes//Lemur_associated.fasta	8.0247013642e-05
/home/allnutt.t/db/ublast/all_genomes//Leucas_zeylanica.fasta	8.01073832524e-05
/home/allnutt.t/db/ublast/all_genomes//Citrus_yellow.fasta	7.99681677921e-05
/home/allnutt.t/db/ublast/all_genomes//Cladosporium_fulvum.fasta	7.98293655184e-05
/home/allnutt.t/db/ublast/all_genomes//Myotis_myotis.fasta	7.9690974698e-05
/home/allnutt.t/db/ublast/all_genomes//Sida_golden.fasta	7.95529936068e-05
/home/allnutt.t/db/ublast/all_genomes//Beihai_rhabdo-like.fasta	7.94154205302e-05
/home/allnutt.t/db/ublast/all_genomes//Tasmanian_aquabirnavirus.fasta	7.9278253763e-05
/home/allnutt.t/db/ublast/all_genomes//Celery_mosaic.fasta	7.9141491609e-05
/home/allnutt.t/db/ublast/all_genomes//Vicia_cryptic.fasta	7.90051323812e-05
/home/allnutt.t/db/ublast/all_genomes//Cavally_virus,.fasta	7.88691744017e-05
/home/allnutt.t/db/ublast/all_genomes//Primnoa_pacifica.fasta	7.87336160016e-05
/home/allnutt.t/db/ublast/all_genomes//Fisavirus_1.fasta	7.85984555211e-05
/home/allnutt.t/db/ublast/all_genomes//Cauliflower_mosaic.fasta	7.8463691309e-05
/home/allnutt.t/db/ublast/all_genomes//Chenopodium_quinoa.fasta	7.83293217234e-05
/home/allnutt.t/db/ublast/all_genomes//Peanut_bud.fasta	7.81953451307e-05
/home/allnutt.t/db/ublast/all_genomes//Diachasmimorpha_longicaudata.fasta	7.80617599064e-05
/home/allnutt.t/db/ublast/all_genomes//Tradescantia_mild.fasta	7.79285644346e-05
/home/allnutt.t/db/ublast/all_genomes//Ferret_parechovirus.fasta	7.77957571078e-05
/home/allnutt.t/db/ublast/all_genomes//Enterovirus_goat.fasta	7.76633363273e-05
/home/allnutt.t/db/ublast/all_genomes//Heliconius_erato.fasta	7.7531300503e-05
/home/allnutt.t/db/ublast/all_genomes//Cotesia_glomerata.fasta	7.73996480528e-05
/home/allnutt.t/db/ublast/all_genomes//Feldmannia_irregularis.fasta	7.72683774035e-05
/home/allnutt.t/db/ublast/all_genomes//Malva_mosaic.fasta	7.713748699e-05
/home/allnutt.t/db/ublast/all_genomes//Sendai_virus.fasta	7.70069752554e-05
/home/allnutt.t/db/ublast/all_genomes//Bos_taurus.fasta	7.68768406513e-05
/home/allnutt.t/db/ublast/all_genomes//Rhinolophus_hildebrandtii.fasta	7.67470816372e-05
/home/allnutt.t/db/ublast/all_genomes//Botrytis_porri.fasta	7.6617696681e-05
/home/allnutt.t/db/ublast/all_genomes//Penicillium_aurantiogriseum.fasta	7.64886842584e-05
/home/allnutt.t/db/ublast/all_genomes//Carrot_red.fasta	7.63600428532e-05
/home/allnutt.t/db/ublast/all_genomes//Leishmania_RNA.fasta	7.62317709575e-05
/home/allnutt.t/db/ublast/all_genomes//Circoviridae_bovine.fasta	7.61038670707e-05
/home/allnutt.t/db/ublast/all_genomes//Artichoke_latent.fasta	7.59763297007e-05
/home/allnutt.t/db/ublast/all_genomes//Urbanus_proteus.fasta	7.58491573628e-05
/home/allnutt.t/db/ublast/all_genomes//Ocimum_basilicum.fasta	7.57223485802e-05
/home/allnutt.t/db/ublast/all_genomes//Circoviridae_1.fasta	7.55959018839e-05
/home/allnutt.t/db/ublast/all_genomes//Calla_lily.fasta	7.54698158124e-05
/home/allnutt.t/db/ublast/all_genomes//Asparagus_virus.fasta	7.5344088912e-05
/home/allnutt.t/db/ublast/all_genomes//Porcine_stool-associated.fasta	7.52187197363e-05
/home/allnutt.t/db/ublast/all_genomes//Sena_Madureira.fasta	7.50937068468e-05
/home/allnutt.t/db/ublast/all_genomes//Deer_papillomavirus,.fasta	7.49690488122e-05
/home/allnutt.t/db/ublast/all_genomes//Bowe_virus.fasta	7.48447442087e-05
/home/allnutt.t/db/ublast/all_genomes//Prospect_Hill.fasta	7.47207916199e-05
/home/allnutt.t/db/ublast/all_genomes//Carp_picornavirus.fasta	7.45971896367e-05
/home/allnutt.t/db/ublast/all_genomes//Cotesia_rubecula.fasta	7.44739368573e-05
/home/allnutt.t/db/ublast/all_genomes//Porcine_circovirus.fasta	7.43510318871e-05
/home/allnutt.t/db/ublast/all_genomes//Wenling_tombus-like.fasta	7.42284733389e-05
/home/allnutt.t/db/ublast/all_genomes//Yata_virus.fasta	7.41062598323e-05
/home/allnutt.t/db/ublast/all_genomes//West_Caucasian.fasta	7.39843899944e-05
/home/allnutt.t/db/ublast/all_genomes//Anjozorobe_hantavirus.fasta	7.38628624589e-05
/home/allnutt.t/db/ublast/all_genomes//Human_coronavirus.fasta	7.37416758669e-05
/home/allnutt.t/db/ublast/all_genomes//Culex_pipiens.fasta	7.36208288664e-05
/home/allnutt.t/db/ublast/all_genomes//Berne_virus.fasta	7.35003201122e-05
/home/allnutt.t/db/ublast/all_genomes//Symphysodon_discus.fasta	7.3380148266e-05
/home/allnutt.t/db/ublast/all_genomes//Kluyvera_phage.fasta	7.32603119965e-05
/home/allnutt.t/db/ublast/all_genomes//Pteropus_associated.fasta	7.3140809979e-05
/home/allnutt.t/db/ublast/all_genomes//Shigella_phage.fasta	7.30216408956e-05
/home/allnutt.t/db/ublast/all_genomes//Culiseta_flavivirus.fasta	7.29028034352e-05
/home/allnutt.t/db/ublast/all_genomes//Chim_virus.fasta	7.27842962934e-05
/home/allnutt.t/db/ublast/all_genomes//Phasey_bean.fasta	7.26661181722e-05
/home/allnutt.t/db/ublast/all_genomes//Roseophage_SIO1.fasta	7.25482677805e-05
/home/allnutt.t/db/ublast/all_genomes//Egaro_virus.fasta	7.24307438335e-05
/home/allnutt.t/db/ublast/all_genomes//Loktanella_phage.fasta	7.2313545053e-05
/home/allnutt.t/db/ublast/all_genomes//Carrot_virus.fasta	7.21966701672e-05
/home/allnutt.t/db/ublast/all_genomes//Digitaria_didactyla.fasta	7.20801179109e-05
/home/allnutt.t/db/ublast/all_genomes//Papiine_herpesvirus.fasta	7.19638870251e-05
/home/allnutt.t/db/ublast/all_genomes//Fig_badnavirus.fasta	7.18479762573e-05
/home/allnutt.t/db/ublast/all_genomes//Influenza_A.fasta	7.17323843611e-05
/home/allnutt.t/db/ublast/all_genomes//Chickpea_chlorotic.fasta	7.16171100965e-05
/home/allnutt.t/db/ublast/all_genomes//Norway_rat.fasta	7.15021522298e-05
/home/allnutt.t/db/ublast/all_genomes//Helianthus_annuus.fasta	7.13875095334e-05
/home/allnutt.t/db/ublast/all_genomes//Nemesia_ring.fasta	7.12731807858e-05
/home/allnutt.t/db/ublast/all_genomes//Wobbly_possum.fasta	7.11591647718e-05
/home/allnutt.t/db/ublast/all_genomes//Maize_striate.fasta	7.1045460282e-05
/home/allnutt.t/db/ublast/all_genomes//Alternanthera_mild.fasta	7.09320661133e-05
/home/allnutt.t/db/ublast/all_genomes//Petrochirus_diogenes.fasta	7.08189810685e-05
/home/allnutt.t/db/ublast/all_genomes//Burkholderia_phage.fasta	7.07062039564e-05
/home/allnutt.t/db/ublast/all_genomes//Ranunculus_leaf.fasta	7.05937335916e-05
/home/allnutt.t/db/ublast/all_genomes//Saguaro_cactus.fasta	7.04815687948e-05
/home/allnutt.t/db/ublast/all_genomes//Whenzhou_Shrimp.fasta	7.03697083924e-05
/home/allnutt.t/db/ublast/all_genomes//Penaeus_monodon.fasta	7.02581512167e-05
/home/allnutt.t/db/ublast/all_genomes//Florida_woods.fasta	7.01468961057e-05
/home/allnutt.t/db/ublast/all_genomes//Sanxia_tombus-like.fasta	7.00359419033e-05
/home/allnutt.t/db/ublast/all_genomes//Canine_picornavirus,.fasta	6.9925287459e-05
/home/allnutt.t/db/ublast/all_genomes//Fusarium_coeruleum.fasta	6.98149316281e-05
/home/allnutt.t/db/ublast/all_genomes//Australian_Anopheles.fasta	6.97048732713e-05
/home/allnutt.t/db/ublast/all_genomes//Melbournevirus_isolate.fasta	6.95951112551e-05
/home/allnutt.t/db/ublast/all_genomes//Yellowstone_lake.fasta	6.94856444517e-05
/home/allnutt.t/db/ublast/all_genomes//Yellow-breasted_capuchin.fasta	6.93764717386e-05
/home/allnutt.t/db/ublast/all_genomes//Carnation_Italian.fasta	6.92675919989e-05
/home/allnutt.t/db/ublast/all_genomes//Ovine_adenovirus.fasta	6.91590041213e-05
/home/allnutt.t/db/ublast/all_genomes//Sepik_virus,.fasta	6.90507069997e-05
/home/allnutt.t/db/ublast/all_genomes//Rhizophagus_irregularis.fasta	2.77844856864e-05
/home/allnutt.t/db/ublast/all_genomes//Solenopsis_invicta.fasta	2.74236960076e-05
/home/allnutt.t/db/ublast/all_genomes//Phaseolus_vulgaris.fasta	2.72904597061e-05
/home/allnutt.t/db/ublast/all_genomes//Colletotrichum_higginsianum.fasta	2.7268361249e-05
/home/allnutt.t/db/ublast/all_genomes//Brassica_napus.fasta	2.70708441009e-05
/home/allnutt.t/db/ublast/all_genomes//Chenopodium_quinoa.fasta	2.69621667605e-05
/home/allnutt.t/db/ublast/all_genomes//Eimeria_tenella.fasta	2.67470366185e-05
/home/allnutt.t/db/ublast/all_genomes//Microplitis_demolitor.fasta	2.6661804919e-05
/home/allnutt.t/db/ublast/all_genomes//Formica_exsecta.fasta	2.62839453928e-05
/home/allnutt.t/db/ublast/all_genomes//Trichoderma_harzianum.fasta	2.60167027246e-05
/home/allnutt.t/db/ublast/all_genomes//Beauveria_bassiana.fasta	2.59556905603e-05
/home/allnutt.t/db/ublast/all_genomes//Oryza_sativa.fasta	2.59354075187e-05
