# Supplementary material for: Expanding the taxonomic range in the fecal metagenome
Source: BMC Bioinformatics. 2021 Jun 9;22:312. doi: 10.1186/s12859-021-04212-6 (PMC8188691; doi:10.1186/s12859-021-04212-6)
Supplement: Supplementary file 1 — Additional file 1. File containing all scripts and information for benchmarking simulations. This information is also available at the link: https://github.com/theo-allnutt-bioinformatics/Allnutt_etal_2020_expanding_the_taxonomic. [file 12859_2021_4212_MOESM1_ESM.zip › Allnutt_etal_2020_expanding_the_taxonomic-main/sim_abund/virus/sim7.abund]

/home/allnutt.t/db/ublast/all_genomes//Thermus_thermophilus.fasta	0.000307687142318
/home/allnutt.t/db/ublast/all_genomes//Methanothermobacter_wolfeii.fasta	0.000303558677402
/home/allnutt.t/db/ublast/all_genomes//Iriri_virus.fasta	8.15226512926e-05
/home/allnutt.t/db/ublast/all_genomes//Japanese_yam.fasta	8.13792065213e-05
/home/allnutt.t/db/ublast/all_genomes//Little_cherry.fasta	8.12361928006e-05
/home/allnutt.t/db/ublast/all_genomes//SFTS_virus.fasta	8.10936082997e-05
/home/allnutt.t/db/ublast/all_genomes//Apple_mosaic.fasta	8.09514511978e-05
/home/allnutt.t/db/ublast/all_genomes//Chrysochromulina_brevifilum.fasta	8.08097196842e-05
/home/allnutt.t/db/ublast/all_genomes//Rhinolophus_pusillus.fasta	8.0668411958e-05
/home/allnutt.t/db/ublast/all_genomes//Longjawed_orbweaver.fasta	8.05275262281e-05
/home/allnutt.t/db/ublast/all_genomes//Vulpes_vulpes.fasta	8.03870607133e-05
/home/allnutt.t/db/ublast/all_genomes//Grapevine_Syrah.fasta	8.0247013642e-05
/home/allnutt.t/db/ublast/all_genomes//Lymphocytic_choriomeningitis.fasta	8.01073832524e-05
/home/allnutt.t/db/ublast/all_genomes//Circoviridae_19.fasta	7.99681677921e-05
/home/allnutt.t/db/ublast/all_genomes//Allpahuayo_virus.fasta	7.98293655184e-05
/home/allnutt.t/db/ublast/all_genomes//Saesbyeol_virus.fasta	7.9690974698e-05
/home/allnutt.t/db/ublast/all_genomes//Boa_constrictor.fasta	7.95529936068e-05
/home/allnutt.t/db/ublast/all_genomes//Lupine_bocavirus.fasta	7.94154205302e-05
/home/allnutt.t/db/ublast/all_genomes//Bat_astrovirus.fasta	7.9278253763e-05
/home/allnutt.t/db/ublast/all_genomes//Patois_virus.fasta	7.9141491609e-05
/home/allnutt.t/db/ublast/all_genomes//Black_Creek.fasta	7.90051323812e-05
/home/allnutt.t/db/ublast/all_genomes//Natrialba_phage.fasta	7.88691744017e-05
/home/allnutt.t/db/ublast/all_genomes//Clavibacter_phage.fasta	7.87336160016e-05
/home/allnutt.t/db/ublast/all_genomes//Horseradish_curly.fasta	7.85984555211e-05
/home/allnutt.t/db/ublast/all_genomes//Raccoon_polyomavirus.fasta	7.8463691309e-05
/home/allnutt.t/db/ublast/all_genomes//Procyon_lotor.fasta	7.83293217234e-05
/home/allnutt.t/db/ublast/all_genomes//Shamonda_virus.fasta	7.81953451307e-05
/home/allnutt.t/db/ublast/all_genomes//Picornavirales_Bu-1.fasta	7.80617599064e-05
/home/allnutt.t/db/ublast/all_genomes//Sewage-associated_gemycircularvirus-10a.fasta	7.79285644346e-05
/home/allnutt.t/db/ublast/all_genomes//Clitoria_virus.fasta	7.77957571078e-05
/home/allnutt.t/db/ublast/all_genomes//Tulip_breaking.fasta	7.76633363273e-05
/home/allnutt.t/db/ublast/all_genomes//Brugmansia_suaveolens.fasta	7.7531300503e-05
/home/allnutt.t/db/ublast/all_genomes//Artemisia_virus.fasta	7.73996480528e-05
/home/allnutt.t/db/ublast/all_genomes//Merino_Walk.fasta	7.72683774035e-05
/home/allnutt.t/db/ublast/all_genomes//Wenzhou_tombus-like.fasta	7.713748699e-05
/home/allnutt.t/db/ublast/all_genomes//Peristrophe_mosaic.fasta	7.70069752554e-05
/home/allnutt.t/db/ublast/all_genomes//Calibrachoa_mottle.fasta	7.68768406513e-05
/home/allnutt.t/db/ublast/all_genomes//Ctenophore-associated_circular.fasta	7.67470816372e-05
/home/allnutt.t/db/ublast/all_genomes//Chinese_wheat.fasta	7.6617696681e-05
/home/allnutt.t/db/ublast/all_genomes//Dragonfly_larvae.fasta	7.64886842584e-05
/home/allnutt.t/db/ublast/all_genomes//Canine_distemper.fasta	7.63600428532e-05
/home/allnutt.t/db/ublast/all_genomes//Desmodus_rotundus.fasta	7.62317709575e-05
/home/allnutt.t/db/ublast/all_genomes//Lucheng_Rn.fasta	7.61038670707e-05
/home/allnutt.t/db/ublast/all_genomes//Sanxia_sobemo-like.fasta	7.59763297007e-05
/home/allnutt.t/db/ublast/all_genomes//Armigeres_subalbatus.fasta	7.58491573628e-05
/home/allnutt.t/db/ublast/all_genomes//Infectious_hypodermal.fasta	7.57223485802e-05
/home/allnutt.t/db/ublast/all_genomes//Bastrovirus_non-structural.fasta	7.55959018839e-05
/home/allnutt.t/db/ublast/all_genomes//Pacui_virus.fasta	7.54698158124e-05
/home/allnutt.t/db/ublast/all_genomes//Prospect_Hill.fasta	7.5344088912e-05
/home/allnutt.t/db/ublast/all_genomes//Barbel_circovirus,.fasta	7.52187197363e-05
/home/allnutt.t/db/ublast/all_genomes//Nounane_virus.fasta	7.50937068468e-05
/home/allnutt.t/db/ublast/all_genomes//Diodia_vein.fasta	7.49690488122e-05
/home/allnutt.t/db/ublast/all_genomes//Enterobacterial_phage.fasta	7.48447442087e-05
/home/allnutt.t/db/ublast/all_genomes//Equine_parvovirus.fasta	7.47207916199e-05
/home/allnutt.t/db/ublast/all_genomes//Groundnut_ringspot.fasta	7.45971896367e-05
/home/allnutt.t/db/ublast/all_genomes//Cao_Bang.fasta	7.44739368573e-05
/home/allnutt.t/db/ublast/all_genomes//Lumbo_virus.fasta	7.43510318871e-05
/home/allnutt.t/db/ublast/all_genomes//Vibrio_phage.fasta	7.42284733389e-05
/home/allnutt.t/db/ublast/all_genomes//Shimoni_bat.fasta	7.41062598323e-05
/home/allnutt.t/db/ublast/all_genomes//Grass_carp.fasta	7.39843899944e-05
/home/allnutt.t/db/ublast/all_genomes//Ampivirus_A1.fasta	7.38628624589e-05
/home/allnutt.t/db/ublast/all_genomes//Tomato_chocolate.fasta	7.37416758669e-05
/home/allnutt.t/db/ublast/all_genomes//Chalara_elegans.fasta	7.36208288664e-05
/home/allnutt.t/db/ublast/all_genomes//Ippy_virus.fasta	7.35003201122e-05
/home/allnutt.t/db/ublast/all_genomes//Cladosporium_fulvum.fasta	7.3380148266e-05
/home/allnutt.t/db/ublast/all_genomes//Cycas_necrotic.fasta	7.32603119965e-05
/home/allnutt.t/db/ublast/all_genomes//Pepper_huasteco.fasta	7.3140809979e-05
/home/allnutt.t/db/ublast/all_genomes//Helianthus_annuus.fasta	7.30216408956e-05
/home/allnutt.t/db/ublast/all_genomes//Palyam_virus.fasta	7.29028034352e-05
/home/allnutt.t/db/ublast/all_genomes//Everglades_virus,.fasta	7.27842962934e-05
/home/allnutt.t/db/ublast/all_genomes//Porcine_parainfluenza.fasta	7.26661181722e-05
/home/allnutt.t/db/ublast/all_genomes//White_clover.fasta	7.25482677805e-05
/home/allnutt.t/db/ublast/all_genomes//Bakunsa_virus,.fasta	7.24307438335e-05
/home/allnutt.t/db/ublast/all_genomes//Cavally_virus,.fasta	7.2313545053e-05
/home/allnutt.t/db/ublast/all_genomes//White-eye_coronavirus.fasta	7.21966701672e-05
/home/allnutt.t/db/ublast/all_genomes//Kanyawara_virus.fasta	7.20801179109e-05
/home/allnutt.t/db/ublast/all_genomes//Switchgrass_mosaic-associated.fasta	7.19638870251e-05
/home/allnutt.t/db/ublast/all_genomes//Kibale_red.fasta	7.18479762573e-05
/home/allnutt.t/db/ublast/all_genomes//South_polar.fasta	7.17323843611e-05
/home/allnutt.t/db/ublast/all_genomes//Hepacivirus_I.fasta	7.16171100965e-05
/home/allnutt.t/db/ublast/all_genomes//Oxyplax_ochracea.fasta	7.15021522298e-05
/home/allnutt.t/db/ublast/all_genomes//Dengue_virus.fasta	7.13875095334e-05
/home/allnutt.t/db/ublast/all_genomes//Chlorocebus_pygerythrus.fasta	7.12731807858e-05
/home/allnutt.t/db/ublast/all_genomes//Apple_luteovirus.fasta	7.11591647718e-05
/home/allnutt.t/db/ublast/all_genomes//Chrysodeixis_chalcites.fasta	7.1045460282e-05
/home/allnutt.t/db/ublast/all_genomes//Human_orthopneumovirus.fasta	7.09320661133e-05
/home/allnutt.t/db/ublast/all_genomes//Magpie-robin_coronavirus.fasta	7.08189810685e-05
/home/allnutt.t/db/ublast/all_genomes//Tomato_enation.fasta	7.07062039564e-05
/home/allnutt.t/db/ublast/all_genomes//Cyclovirus_VN.fasta	7.05937335916e-05
/home/allnutt.t/db/ublast/all_genomes//Parramatta_River.fasta	7.04815687948e-05
/home/allnutt.t/db/ublast/all_genomes//Lleida_bat.fasta	7.03697083924e-05
/home/allnutt.t/db/ublast/all_genomes//Brevicoryne_brassicae.fasta	7.02581512167e-05
/home/allnutt.t/db/ublast/all_genomes//TYLCAxV-Sic1-[IT:Sic2_complete.fasta	7.01468961057e-05
/home/allnutt.t/db/ublast/all_genomes//Molluscum_contagiosum.fasta	7.00359419033e-05
/home/allnutt.t/db/ublast/all_genomes//Microviridae_Bog5275_51,.fasta	6.9925287459e-05
/home/allnutt.t/db/ublast/all_genomes//Cowbone_Ridge.fasta	6.98149316281e-05
/home/allnutt.t/db/ublast/all_genomes//Nopal_tobamovirus.fasta	6.97048732713e-05
/home/allnutt.t/db/ublast/all_genomes//Cymbidium_chlorotic.fasta	6.95951112551e-05
/home/allnutt.t/db/ublast/all_genomes//Pulau_reovirus.fasta	6.94856444517e-05
/home/allnutt.t/db/ublast/all_genomes//Fiddler_Crab.fasta	6.93764717386e-05
/home/allnutt.t/db/ublast/all_genomes//Wenzhou_toti-like.fasta	6.92675919989e-05
/home/allnutt.t/db/ublast/all_genomes//Shayang_Fly.fasta	6.91590041213e-05
/home/allnutt.t/db/ublast/all_genomes//Tacheng_tick.fasta	6.90507069997e-05
/home/allnutt.t/db/ublast/all_genomes//Diabrotica_virgifera.fasta	2.7944892023e-05
/home/allnutt.t/db/ublast/all_genomes//Sus_scrofa.fasta	2.78989003632e-05
/home/allnutt.t/db/ublast/all_genomes//Brassica_napus.fasta	2.7648243385e-05
/home/allnutt.t/db/ublast/all_genomes//Solenopsis_invicta.fasta	2.7446010216e-05
/home/allnutt.t/db/ublast/all_genomes//Trichoderma_harzianum.fasta	2.73791605407e-05
/home/allnutt.t/db/ublast/all_genomes//Verticillium_dahliae.fasta	2.72904597061e-05
/home/allnutt.t/db/ublast/all_genomes//Capra_hircus.fasta	2.72022491206e-05
/home/allnutt.t/db/ublast/all_genomes//Alternaria_arborescens.fasta	2.70708441009e-05
/home/allnutt.t/db/ublast/all_genomes//Alternaria_alternata.fasta	2.68112666371e-05
/home/allnutt.t/db/ublast/all_genomes//Chenopodium_quinoa.fasta	2.67898273519e-05
/home/allnutt.t/db/ublast/all_genomes//Sodiomyces_alkalinus.fasta	2.6555916486e-05
/home/allnutt.t/db/ublast/all_genomes//Bos_taurus.fasta	2.64927280621e-05
/home/allnutt.t/db/ublast/all_genomes//Bipolaris_maydis.fasta	2.6408875826e-05
/home/allnutt.t/db/ublast/all_genomes//Rattus_norvegicus.fasta	2.62425263032e-05
/home/allnutt.t/db/ublast/all_genomes//Phytophthora_infestans.fasta	2.61394653851e-05
/home/allnutt.t/db/ublast/all_genomes//Formica_exsecta.fasta	2.60167027246e-05
