# Supplementary material for: Expanding the taxonomic range in the fecal metagenome
Source: BMC Bioinformatics. 2021 Jun 9;22:312. doi: 10.1186/s12859-021-04212-6 (PMC8188691; doi:10.1186/s12859-021-04212-6)
Supplement: Supplementary file 1 — Additional file 1. File containing all scripts and information for benchmarking simulations. This information is also available at the link: https://github.com/theo-allnutt-bioinformatics/Allnutt_etal_2020_expanding_the_taxonomic. [file 12859_2021_4212_MOESM1_ESM.zip › Allnutt_etal_2020_expanding_the_taxonomic-main/sim_abund/virus/sim8.abund]

/home/allnutt.t/db/ublast/all_genomes//Sulfolobus_islandicus.fasta	0.0430884265241
/home/allnutt.t/db/ublast/all_genomes//Xanthomonas_oryzae.fasta	0.000811974517542
/home/allnutt.t/db/ublast/all_genomes//Thermus_thermophilus.fasta	0.000464694451585
/home/allnutt.t/db/ublast/all_genomes//Sucra_jujuba.fasta	8.15226512926e-05
/home/allnutt.t/db/ublast/all_genomes//Canine_parvovirus,.fasta	8.13792065213e-05
/home/allnutt.t/db/ublast/all_genomes//Spider_monkey.fasta	8.12361928006e-05
/home/allnutt.t/db/ublast/all_genomes//Apple_mosaic.fasta	8.10936082997e-05
/home/allnutt.t/db/ublast/all_genomes//Passiflora_chlorosis.fasta	8.09514511978e-05
/home/allnutt.t/db/ublast/all_genomes//Avian_paramyxovirus.fasta	8.08097196842e-05
/home/allnutt.t/db/ublast/all_genomes//Leopards_Hill.fasta	8.0668411958e-05
/home/allnutt.t/db/ublast/all_genomes//Oat_chlorotic.fasta	8.05275262281e-05
/home/allnutt.t/db/ublast/all_genomes//Fisavirus_1.fasta	8.03870607133e-05
/home/allnutt.t/db/ublast/all_genomes//Kalanchoe_latent.fasta	8.0247013642e-05
/home/allnutt.t/db/ublast/all_genomes//Shuangao_alphatetra-like.fasta	8.01073832524e-05
/home/allnutt.t/db/ublast/all_genomes//Circoviridae_16.fasta	7.99681677921e-05
/home/allnutt.t/db/ublast/all_genomes//Hazara_virus.fasta	7.98293655184e-05
/home/allnutt.t/db/ublast/all_genomes//Tomato_mottle.fasta	7.9690974698e-05
/home/allnutt.t/db/ublast/all_genomes//Nova_virus.fasta	7.95529936068e-05
/home/allnutt.t/db/ublast/all_genomes//Asclepias_asymptomatic.fasta	7.94154205302e-05
/home/allnutt.t/db/ublast/all_genomes//Roundleaf_bat.fasta	7.9278253763e-05
/home/allnutt.t/db/ublast/all_genomes//Espirito_Santo.fasta	7.9141491609e-05
/home/allnutt.t/db/ublast/all_genomes//Grapevine_Pinot.fasta	7.90051323812e-05
/home/allnutt.t/db/ublast/all_genomes//Baminivirus_isolate.fasta	7.88691744017e-05
/home/allnutt.t/db/ublast/all_genomes//Phaseolus_vulgaris.fasta	7.87336160016e-05
/home/allnutt.t/db/ublast/all_genomes//Deerpox_virus.fasta	7.85984555211e-05
/home/allnutt.t/db/ublast/all_genomes//Wild_vitis.fasta	7.8463691309e-05
/home/allnutt.t/db/ublast/all_genomes//Lolium_perenne-associated.fasta	7.83293217234e-05
/home/allnutt.t/db/ublast/all_genomes//Groundnut_yellow.fasta	7.81953451307e-05
/home/allnutt.t/db/ublast/all_genomes//Gompholobium_virus.fasta	7.80617599064e-05
/home/allnutt.t/db/ublast/all_genomes//Rubus_chlorotic.fasta	7.79285644346e-05
/home/allnutt.t/db/ublast/all_genomes//Wuchang_Cockraoch.fasta	7.77957571078e-05
/home/allnutt.t/db/ublast/all_genomes//Fikirini_bat.fasta	7.76633363273e-05
/home/allnutt.t/db/ublast/all_genomes//Passiflora_latent.fasta	7.7531300503e-05
/home/allnutt.t/db/ublast/all_genomes//Grass_carp.fasta	7.73996480528e-05
/home/allnutt.t/db/ublast/all_genomes//Rubus_yellow.fasta	7.72683774035e-05
/home/allnutt.t/db/ublast/all_genomes//Spinach_latent.fasta	7.713748699e-05
/home/allnutt.t/db/ublast/all_genomes//Munguba_virus.fasta	7.70069752554e-05
/home/allnutt.t/db/ublast/all_genomes//Arctopus_echinatus-associated.fasta	7.68768406513e-05
/home/allnutt.t/db/ublast/all_genomes//Carnation_necrotic.fasta	7.67470816372e-05
/home/allnutt.t/db/ublast/all_genomes//Morogoro_virus.fasta	7.6617696681e-05
/home/allnutt.t/db/ublast/all_genomes//Lagenaria_mild.fasta	7.64886842584e-05
/home/allnutt.t/db/ublast/all_genomes//Tomato_leaf.fasta	7.63600428532e-05
/home/allnutt.t/db/ublast/all_genomes//Culex_Tetra-like.fasta	7.62317709575e-05
/home/allnutt.t/db/ublast/all_genomes//Night-heron_coronavirus.fasta	7.61038670707e-05
/home/allnutt.t/db/ublast/all_genomes//Phaius_virus.fasta	7.59763297007e-05
/home/allnutt.t/db/ublast/all_genomes//Cyanophage_P-RSM1.fasta	7.58491573628e-05
/home/allnutt.t/db/ublast/all_genomes//Hom-1_vesivirus,.fasta	7.57223485802e-05
/home/allnutt.t/db/ublast/all_genomes//Avian_myeloblastosis.fasta	7.55959018839e-05
/home/allnutt.t/db/ublast/all_genomes//Capra_hircus.fasta	7.54698158124e-05
/home/allnutt.t/db/ublast/all_genomes//Penicillium_janczewskii.fasta	7.5344088912e-05
/home/allnutt.t/db/ublast/all_genomes//Sclerotium_hydrophilum.fasta	7.52187197363e-05
/home/allnutt.t/db/ublast/all_genomes//Gastropod_associated.fasta	7.50937068468e-05
/home/allnutt.t/db/ublast/all_genomes//Coconut_tinangaja.fasta	7.49690488122e-05
/home/allnutt.t/db/ublast/all_genomes//Strawberry_vein.fasta	7.48447442087e-05
/home/allnutt.t/db/ublast/all_genomes//Ourmia_melon.fasta	7.47207916199e-05
/home/allnutt.t/db/ublast/all_genomes//Daphne_virus.fasta	7.45971896367e-05
/home/allnutt.t/db/ublast/all_genomes//Turkeypox_virus.fasta	7.44739368573e-05
/home/allnutt.t/db/ublast/all_genomes//Cyclovirus_Chimp11,.fasta	7.43510318871e-05
/home/allnutt.t/db/ublast/all_genomes//Tobacco_bushy.fasta	7.42284733389e-05
/home/allnutt.t/db/ublast/all_genomes//Alternanthera_mild.fasta	7.41062598323e-05
/home/allnutt.t/db/ublast/all_genomes//Great_tit.fasta	7.39843899944e-05
/home/allnutt.t/db/ublast/all_genomes//Spondweni_virus,.fasta	7.38628624589e-05
/home/allnutt.t/db/ublast/all_genomes//Black_grass.fasta	7.37416758669e-05
/home/allnutt.t/db/ublast/all_genomes//Sputnik_virophage,.fasta	7.36208288664e-05
/home/allnutt.t/db/ublast/all_genomes//Caulobacter_phage.fasta	7.35003201122e-05
/home/allnutt.t/db/ublast/all_genomes//Actinoplanes_phage.fasta	7.3380148266e-05
/home/allnutt.t/db/ublast/all_genomes//Jujube_mosaic-associated.fasta	7.32603119965e-05
/home/allnutt.t/db/ublast/all_genomes//Clitocybe_odora.fasta	7.3140809979e-05
/home/allnutt.t/db/ublast/all_genomes//Imjin_virus.fasta	7.30216408956e-05
/home/allnutt.t/db/ublast/all_genomes//Carnation_etched.fasta	7.29028034352e-05
/home/allnutt.t/db/ublast/all_genomes//Chequa_iflavirus.fasta	7.27842962934e-05
/home/allnutt.t/db/ublast/all_genomes//Raphanus_sativas.fasta	7.26661181722e-05
/home/allnutt.t/db/ublast/all_genomes//Dinoroseobacter_phage.fasta	7.25482677805e-05
/home/allnutt.t/db/ublast/all_genomes//Cowpea_severe.fasta	7.24307438335e-05
/home/allnutt.t/db/ublast/all_genomes//Ippy_virus.fasta	7.2313545053e-05
/home/allnutt.t/db/ublast/all_genomes//Humulus_japonicus.fasta	7.21966701672e-05
/home/allnutt.t/db/ublast/all_genomes//Sorghum_chlorotic.fasta	7.20801179109e-05
/home/allnutt.t/db/ublast/all_genomes//Changping_earthworm.fasta	7.19638870251e-05
/home/allnutt.t/db/ublast/all_genomes//Mobala_virus.fasta	7.18479762573e-05
/home/allnutt.t/db/ublast/all_genomes//Trichoderma_atroviride.fasta	7.17323843611e-05
/home/allnutt.t/db/ublast/all_genomes//Murine_herpesvirus.fasta	7.16171100965e-05
/home/allnutt.t/db/ublast/all_genomes//Tomato_latent.fasta	7.15021522298e-05
/home/allnutt.t/db/ublast/all_genomes//Anopheles_C.fasta	7.13875095334e-05
/home/allnutt.t/db/ublast/all_genomes//Squash_chlorotic.fasta	7.12731807858e-05
/home/allnutt.t/db/ublast/all_genomes//Zinnia_leaf.fasta	7.11591647718e-05
/home/allnutt.t/db/ublast/all_genomes//Natrialba_phage.fasta	7.1045460282e-05
/home/allnutt.t/db/ublast/all_genomes//Artashat_virus.fasta	7.09320661133e-05
/home/allnutt.t/db/ublast/all_genomes//Tolypocladium_cylindrosporum.fasta	7.08189810685e-05
/home/allnutt.t/db/ublast/all_genomes//Wenling_chuvirus-like.fasta	7.07062039564e-05
/home/allnutt.t/db/ublast/all_genomes//Gibbon_ape.fasta	7.05937335916e-05
/home/allnutt.t/db/ublast/all_genomes//Koongol_virus.fasta	7.04815687948e-05
/home/allnutt.t/db/ublast/all_genomes//Hermit_crab.fasta	7.03697083924e-05
/home/allnutt.t/db/ublast/all_genomes//Yichang_Insect.fasta	7.02581512167e-05
/home/allnutt.t/db/ublast/all_genomes//Otarine_picobirnavirus.fasta	7.01468961057e-05
/home/allnutt.t/db/ublast/all_genomes//Koolpinyah_virus.fasta	7.00359419033e-05
/home/allnutt.t/db/ublast/all_genomes//Tomato_bushy.fasta	6.9925287459e-05
/home/allnutt.t/db/ublast/all_genomes//Meaban_virus.fasta	6.98149316281e-05
/home/allnutt.t/db/ublast/all_genomes//Camelus_dromedarius.fasta	6.97048732713e-05
/home/allnutt.t/db/ublast/all_genomes//Feline_sakobuvirus.fasta	6.95951112551e-05
/home/allnutt.t/db/ublast/all_genomes//Skunk_adenovirus.fasta	6.94856444517e-05
/home/allnutt.t/db/ublast/all_genomes//Arboreal_ant.fasta	6.93764717386e-05
/home/allnutt.t/db/ublast/all_genomes//Allpahuayo_virus.fasta	6.92675919989e-05
/home/allnutt.t/db/ublast/all_genomes//Loveridges_garter.fasta	6.91590041213e-05
/home/allnutt.t/db/ublast/all_genomes//Tobacco_mosaic.fasta	6.90507069997e-05
/home/allnutt.t/db/ublast/all_genomes//Solenopsis_invicta.fasta	2.7830155111e-05
/home/allnutt.t/db/ublast/all_genomes//Phytophthora_parasitica.fasta	2.71802726264e-05
/home/allnutt.t/db/ublast/all_genomes//Alternaria_arborescens.fasta	2.70272834321e-05
/home/allnutt.t/db/ublast/all_genomes//Capra_hircus.fasta	2.65137622792e-05
/home/allnutt.t/db/ublast/all_genomes//Rhizophagus_irregularis.fasta	2.64297962994e-05
/home/allnutt.t/db/ublast/all_genomes//Brassica_napus.fasta	2.61394653851e-05
/home/allnutt.t/db/ublast/all_genomes//Aureococcus_anophagefferens.fasta	2.60984346308e-05
/home/allnutt.t/db/ublast/all_genomes//Beauveria_bassiana.fasta	2.60779605322e-05
/home/allnutt.t/db/ublast/all_genomes//Musca_domestica.fasta	2.59556905603e-05
