# Supplementary material for: Expanding the taxonomic range in the fecal metagenome
Source: BMC Bioinformatics. 2021 Jun 9;22:312. doi: 10.1186/s12859-021-04212-6 (PMC8188691; doi:10.1186/s12859-021-04212-6)
Supplement: Supplementary file 1 — Additional file 1. File containing all scripts and information for benchmarking simulations. This information is also available at the link: https://github.com/theo-allnutt-bioinformatics/Allnutt_etal_2020_expanding_the_taxonomic. [file 12859_2021_4212_MOESM1_ESM.zip › Allnutt_etal_2020_expanding_the_taxonomic-main/sim_abund/virus/sim9.abund]

/home/allnutt.t/db/ublast/all_genomes//Jujube_mosaic-associated.fasta	8.15226512926e-05
/home/allnutt.t/db/ublast/all_genomes//White-eye_coronavirus.fasta	8.13792065213e-05
/home/allnutt.t/db/ublast/all_genomes//Artashat_virus.fasta	8.12361928006e-05
/home/allnutt.t/db/ublast/all_genomes//Tamarillo_leaf.fasta	8.10936082997e-05
/home/allnutt.t/db/ublast/all_genomes//Bee_Macula-like.fasta	8.09514511978e-05
/home/allnutt.t/db/ublast/all_genomes//Rosavirus_B.fasta	8.08097196842e-05
/home/allnutt.t/db/ublast/all_genomes//Gemycircularvirus_HV-GcV1,.fasta	8.0668411958e-05
/home/allnutt.t/db/ublast/all_genomes//Barbacena_virus.fasta	8.05275262281e-05
/home/allnutt.t/db/ublast/all_genomes//Tomato_infectious.fasta	8.03870607133e-05
/home/allnutt.t/db/ublast/all_genomes//Spodoptera_frugiperda.fasta	8.0247013642e-05
/home/allnutt.t/db/ublast/all_genomes//Hippeastrum_latent.fasta	8.01073832524e-05
/home/allnutt.t/db/ublast/all_genomes//Siegesbeckia_yellow.fasta	7.99681677921e-05
/home/allnutt.t/db/ublast/all_genomes//Sulfolobus_turreted.fasta	7.98293655184e-05
/home/allnutt.t/db/ublast/all_genomes//Fusarium_poae.fasta	7.9690974698e-05
/home/allnutt.t/db/ublast/all_genomes//UNVERIFIED:_Rio.fasta	7.95529936068e-05
/home/allnutt.t/db/ublast/all_genomes//Maruca_vitrata.fasta	7.94154205302e-05
/home/allnutt.t/db/ublast/all_genomes//Sogatella_furcifera.fasta	7.9278253763e-05
/home/allnutt.t/db/ublast/all_genomes//Gemycircularvirus_HV-GcV2,.fasta	7.9141491609e-05
/home/allnutt.t/db/ublast/all_genomes//Cao_Bang.fasta	7.90051323812e-05
/home/allnutt.t/db/ublast/all_genomes//Singapore_grouper.fasta	7.88691744017e-05
/home/allnutt.t/db/ublast/all_genomes//Plantago_lanceolata.fasta	7.87336160016e-05
/home/allnutt.t/db/ublast/all_genomes//Epirus_cherry.fasta	7.85984555211e-05
/home/allnutt.t/db/ublast/all_genomes//Badger_herpesvirus.fasta	7.8463691309e-05
/home/allnutt.t/db/ublast/all_genomes//Olivier's_shrew.fasta	7.83293217234e-05
/home/allnutt.t/db/ublast/all_genomes//Ageratum_conyzoides.fasta	7.81953451307e-05
/home/allnutt.t/db/ublast/all_genomes//Squash_mild.fasta	7.80617599064e-05
/home/allnutt.t/db/ublast/all_genomes//Everglades_virus,.fasta	7.79285644346e-05
/home/allnutt.t/db/ublast/all_genomes//Eggplant_mosaic.fasta	7.77957571078e-05
/home/allnutt.t/db/ublast/all_genomes//Raccoon_polyomavirus.fasta	7.76633363273e-05
/home/allnutt.t/db/ublast/all_genomes//Ilesha_virus.fasta	7.7531300503e-05
/home/allnutt.t/db/ublast/all_genomes//Water_beetle.fasta	7.73996480528e-05
/home/allnutt.t/db/ublast/all_genomes//Plutella_xylostella.fasta	7.72683774035e-05
/home/allnutt.t/db/ublast/all_genomes//Cyclovirus_ZM36a.fasta	7.713748699e-05
/home/allnutt.t/db/ublast/all_genomes//Trichechus_manatus.fasta	7.70069752554e-05
/home/allnutt.t/db/ublast/all_genomes//Mosquito_densovirus.fasta	7.68768406513e-05
/home/allnutt.t/db/ublast/all_genomes//Akodon_montensis.fasta	7.67470816372e-05
/home/allnutt.t/db/ublast/all_genomes//Maize_fine.fasta	7.6617696681e-05
/home/allnutt.t/db/ublast/all_genomes//Aphis_glycines.fasta	7.64886842584e-05
/home/allnutt.t/db/ublast/all_genomes//Gentian_Kobu-sho-associated.fasta	7.63600428532e-05
/home/allnutt.t/db/ublast/all_genomes//African_elephant.fasta	7.62317709575e-05
/home/allnutt.t/db/ublast/all_genomes//Jurona_virus.fasta	7.61038670707e-05
/home/allnutt.t/db/ublast/all_genomes//Bat_badicivirus.fasta	7.59763297007e-05
/home/allnutt.t/db/ublast/all_genomes//Porcine_parainfluenza.fasta	7.58491573628e-05
/home/allnutt.t/db/ublast/all_genomes//Yakeshi_virus.fasta	7.57223485802e-05
/home/allnutt.t/db/ublast/all_genomes//Circoviridae_2.fasta	7.55959018839e-05
/home/allnutt.t/db/ublast/all_genomes//Taterapox_virus,.fasta	7.54698158124e-05
/home/allnutt.t/db/ublast/all_genomes//Pea_leaf.fasta	7.5344088912e-05
/home/allnutt.t/db/ublast/all_genomes//Blueberry_scorch.fasta	7.52187197363e-05
/home/allnutt.t/db/ublast/all_genomes//Nam_Dinh.fasta	7.50937068468e-05
/home/allnutt.t/db/ublast/all_genomes//Agrotis_ipsilon.fasta	7.49690488122e-05
/home/allnutt.t/db/ublast/all_genomes//Xiburema_virus.fasta	7.48447442087e-05
/home/allnutt.t/db/ublast/all_genomes//Beihai_sphaeromadae.fasta	7.47207916199e-05
/home/allnutt.t/db/ublast/all_genomes//Murine_polyomavirus.fasta	7.45971896367e-05
/home/allnutt.t/db/ublast/all_genomes//Desmodium_yellow.fasta	7.44739368573e-05
/home/allnutt.t/db/ublast/all_genomes//Taishun_Tick.fasta	7.43510318871e-05
/home/allnutt.t/db/ublast/all_genomes//Bromus_catharticus.fasta	7.42284733389e-05
/home/allnutt.t/db/ublast/all_genomes//Citrus_concave.fasta	7.41062598323e-05
/home/allnutt.t/db/ublast/all_genomes//Bovine_astrovirus.fasta	7.39843899944e-05
/home/allnutt.t/db/ublast/all_genomes//La_Crosse.fasta	7.38628624589e-05
/home/allnutt.t/db/ublast/all_genomes//Sororoca_virus.fasta	7.37416758669e-05
/home/allnutt.t/db/ublast/all_genomes//Hollyhock_yellow.fasta	7.36208288664e-05
/home/allnutt.t/db/ublast/all_genomes//Tokyovirus_A1.fasta	7.35003201122e-05
/home/allnutt.t/db/ublast/all_genomes//UNVERIFIED:_Farallon.fasta	7.3380148266e-05
/home/allnutt.t/db/ublast/all_genomes//Fengkai_orbivirus.fasta	7.32603119965e-05
/home/allnutt.t/db/ublast/all_genomes//Lutzomyia_reovirus.fasta	7.3140809979e-05
/home/allnutt.t/db/ublast/all_genomes//Human_hepegivirus.fasta	7.30216408956e-05
/home/allnutt.t/db/ublast/all_genomes//Tula_virus.fasta	7.29028034352e-05
/home/allnutt.t/db/ublast/all_genomes//Enseada_virus.fasta	7.27842962934e-05
/home/allnutt.t/db/ublast/all_genomes//Bovine_nidovirus.fasta	7.26661181722e-05
/home/allnutt.t/db/ublast/all_genomes//Fusarium_langsethiae.fasta	7.25482677805e-05
/home/allnutt.t/db/ublast/all_genomes//Chondrostereum_purpureum.fasta	7.24307438335e-05
/home/allnutt.t/db/ublast/all_genomes//Hepatitis_GB.fasta	7.2313545053e-05
/home/allnutt.t/db/ublast/all_genomes//Barur_virus.fasta	7.21966701672e-05
/home/allnutt.t/db/ublast/all_genomes//Simian_T-cell.fasta	7.20801179109e-05
/home/allnutt.t/db/ublast/all_genomes//Pea_necrotic.fasta	7.19638870251e-05
/home/allnutt.t/db/ublast/all_genomes//Rice_yellow.fasta	7.18479762573e-05
/home/allnutt.t/db/ublast/all_genomes//Feline_stool-associated.fasta	7.17323843611e-05
/home/allnutt.t/db/ublast/all_genomes//Opuntia_virus.fasta	7.16171100965e-05
/home/allnutt.t/db/ublast/all_genomes//Circoviridae_19.fasta	7.15021522298e-05
/home/allnutt.t/db/ublast/all_genomes//Trifolium-associated_circular.fasta	7.13875095334e-05
/home/allnutt.t/db/ublast/all_genomes//Circoviridae_1.fasta	7.12731807858e-05
/home/allnutt.t/db/ublast/all_genomes//Senna_mosaic.fasta	7.11591647718e-05
/home/allnutt.t/db/ublast/all_genomes//Pandoravirus_neocaledonia,.fasta	7.1045460282e-05
/home/allnutt.t/db/ublast/all_genomes//Cripavirus_NB-1.fasta	7.09320661133e-05
/home/allnutt.t/db/ublast/all_genomes//Cyclovirus_NGchicken15.fasta	7.08189810685e-05
/home/allnutt.t/db/ublast/all_genomes//Alfalfa_virus.fasta	7.07062039564e-05
/home/allnutt.t/db/ublast/all_genomes//Francolinus_leucoscepus.fasta	7.05937335916e-05
/home/allnutt.t/db/ublast/all_genomes//Wuhan_Ant.fasta	7.04815687948e-05
/home/allnutt.t/db/ublast/all_genomes//Gopherus_associated.fasta	7.03697083924e-05
/home/allnutt.t/db/ublast/all_genomes//Rhododendron_virus.fasta	7.02581512167e-05
/home/allnutt.t/db/ublast/all_genomes//Aguacate_virus.fasta	7.01468961057e-05
/home/allnutt.t/db/ublast/all_genomes//Mamestra_brassicae.fasta	7.00359419033e-05
/home/allnutt.t/db/ublast/all_genomes//Cleome_golden.fasta	6.9925287459e-05
/home/allnutt.t/db/ublast/all_genomes//Hop_stunt.fasta	6.98149316281e-05
/home/allnutt.t/db/ublast/all_genomes//Carnation_cryptic.fasta	6.97048732713e-05
/home/allnutt.t/db/ublast/all_genomes//Louping_ill.fasta	6.94856444517e-05
/home/allnutt.t/db/ublast/all_genomes//White-tufted-ear_marmoset.fasta	6.93764717386e-05
/home/allnutt.t/db/ublast/all_genomes//Sclerotinia_nivalis.fasta	6.92675919989e-05
/home/allnutt.t/db/ublast/all_genomes//Donggang_virus,.fasta	6.91590041213e-05
/home/allnutt.t/db/ublast/all_genomes//Bidens_mottle.fasta	6.90507069997e-05
/home/allnutt.t/db/ublast/all_genomes//Chenopodium_quinoa.fasta	2.75131394746e-05
/home/allnutt.t/db/ublast/all_genomes//Phaseolus_vulgaris.fasta	2.74907318882e-05
/home/allnutt.t/db/ublast/all_genomes//Verticillium_dahliae.fasta	2.74236960076e-05
/home/allnutt.t/db/ublast/all_genomes//Felis_catus.fasta	2.71802726264e-05
/home/allnutt.t/db/ublast/all_genomes//Eimeria_tenella.fasta	2.70926694768e-05
/home/allnutt.t/db/ublast/all_genomes//Penicillium_digitatum.fasta	2.69621667605e-05
/home/allnutt.t/db/ublast/all_genomes//Torulaspora_delbrueckii.fasta	2.69405207926e-05
/home/allnutt.t/db/ublast/all_genomes//Giardia_lamblia.fasta	2.6918904523e-05
/home/allnutt.t/db/ublast/all_genomes//Solenopsis_invicta.fasta	2.66830692636e-05
/home/allnutt.t/db/ublast/all_genomes//Oryza_sativa.fasta	2.65348250688e-05
/home/allnutt.t/db/ublast/all_genomes//Colletotrichum_higginsianum.fasta	2.62012186955e-05
/home/allnutt.t/db/ublast/all_genomes//Rhizophagus_irregularis.fasta	2.60779605322e-05
