# Supplementary material for: Expanding the taxonomic range in the fecal metagenome
Source: BMC Bioinformatics. 2021 Jun 9;22:312. doi: 10.1186/s12859-021-04212-6 (PMC8188691; doi:10.1186/s12859-021-04212-6)
Supplement: Supplementary file 1 — Additional file 1. File containing all scripts and information for benchmarking simulations. This information is also available at the link: https://github.com/theo-allnutt-bioinformatics/Allnutt_etal_2020_expanding_the_taxonomic. [file 12859_2021_4212_MOESM1_ESM.zip › Allnutt_etal_2020_expanding_the_taxonomic-main/virus.list]

Abaca_bunchy.fasta
Abalone_herpesvirus.fasta
Abalone_shriveling.fasta
Abelson_murine.fasta
Abisko_virus.fasta
Abutilon_Brazil.fasta
Abutilon_golden.fasta
Abutilon_mosaic.fasta
Abutilon_yellows.fasta
Acanthamoeba_polyphaga.fasta
Acanthocystis_turfacea.fasta
Acartia_tonsa.fasta
Acheta_domesticus.fasta
Achimota_virus.fasta
Acholeplasma_phage.fasta
Achromobacter_phage.fasta
Acidianus_bottle-shaped.fasta
Acidianus_filamentous.fasta
Acidianus_rod-shaped.fasta
Acidianus_spindle-shaped.fasta
Acidianus_tailed.fasta
Acidianus_two-tailed.fasta
Acidovorax_phage.fasta
Acinetobacter_phage.fasta
Acipenserid_herpesvirus.fasta
Aconitum_latent.fasta
Actinidia_chlorotic.fasta
Actinidia_seed-borne.fasta
Actinidia_virus.fasta
Actinomyces_phage.fasta
Actinoplanes_phage.fasta
Acute_bee.fasta
Acyrthosiphon_pisum.fasta
Adana_virus.fasta
Adelaide_River.fasta
Adelie_penguin.fasta
Adelphocoris_suturalis.fasta
Adeno-associated_virus.fasta
Adoxophyes_honmai.fasta
Adoxophyes_orana.fasta
Adult_diarrheal.fasta
Aedes_aegypti.fasta
Aedes_alboannulatus.fasta
Aedes_albopictus.fasta
Aedes_camptorhynchus.fasta
Aedes_flavivirus.fasta
Aedes_pseudoscutellaris.fasta
Aeonium_ringspot.fasta
Aeromonas_phage.fasta
Aeropyrum_coil-shaped.fasta
Aeropyrum_globular.fasta
Aeropyrum_pernix.fasta
African_bat.fasta
African_cassava.fasta
African_eggplant.fasta
African_elephant.fasta
African_horsesickness.fasta
African_oil.fasta
African_swine.fasta
Agave_tequilana.fasta
Ageratum_conyzoides.fasta
Ageratum_enation.fasta
Ageratum_latent.fasta
Ageratum_leaf.fasta
Ageratum_yellow.fasta
Ageratum_Yellow.fasta
Aggregatibacter_phage.fasta
Agrobacterium_phage.fasta
Agropyron_mosaic.fasta
Agrotis_ipsilon.fasta
Agrotis_segetum.fasta
Aguacate_virus.fasta
Aichivirus_B.fasta
Aichi_virus,.fasta
Ailuropoda_melanoleuca.fasta
Aimelvirus_2.fasta
Aino_virus.fasta
Aiptasia_sp.fasta
Akabane_virus.fasta
Akodon_montensis.fasta
Alajuela_virus.fasta
Alcelaphine_herpesvirus.fasta
Alces_alces.fasta
Aleutian_mink.fasta
Alfalfa_dwarf.fasta
Alfalfa_enamovirus-1.fasta
Alfalfa_latent.fasta
Alfalfa_leaf.fasta
Alfalfa_mosaic.fasta
Alfalfa_virus.fasta
Algerian_watermelon.fasta
Allamanda_leaf.fasta
Allium_cepa.fasta
Allium_virus.fasta
Allpahuayo_virus.fasta
Almpiwar_virus.fasta
Alpinia_mosaic.fasta
Alstroemeria_mosaic.fasta
Alstroemeria_virus.fasta
Alstroemeria_yellow.fasta
Alternanthera_mild.fasta
Alternanthera_mosaic.fasta
Alternanthera_yellow.fasta
Alternaria_alternata.fasta
Alternaria_arborescens.fasta
Alternaria_brassicicola.fasta
Alternaria_longipes.fasta
Alteromonas_phage.fasta
Amapari_virus.fasta
Amaranthus_leaf.fasta
Amasya_cherry.fasta
Amazon_lily.fasta
Ambe_virus.fasta
Ambystoma_tigrinum.fasta
Amdoparvovirus_sp.fasta
American_bat.fasta
American_grass.fasta
American_hop.fasta
American_plum.fasta
Amphibola_crenata.fasta
Ampivirus_A1.fasta
Amsacta_moorei.fasta
Anabaena_phage.fasta
Anagyris_vein.fasta
Anatid_herpesvirus.fasta
Ancient_caribou.fasta
Andean_potato.fasta
Andes_virus.fasta
Andrena_haemorrhoa.fasta
Andrographis_yellow.fasta
Angelica_bushy.fasta
Angelica_virus.fasta
Angelonia_flower.fasta
Anguilla_anguilla.fasta
Anguillid_herpesvirus.fasta
Anhanga_virus.fasta
Anhembi_virus.fasta
Anjozorobe_hantavirus.fasta
Anomala_cuprea.fasta
Anopheles_B.fasta
Anopheles_C.fasta
Anopheles_flavivirus.fasta
Anopheles_gambiae.fasta
Anopheles_minimus.fasta
Anopheline-associated_C.fasta
Antarctic_penguin.fasta
Antarctic_picorna-like.fasta
Antheraea_pernyi.fasta
Anthoxanthum_odoratum.fasta
Anthurium_mosaic-associated.fasta
Anticarsia_gemmatalis.fasta
Antonospora_locustae.fasta
Aotine_herpesvirus.fasta
Aphid_lethal.fasta
Aphis_glycines.fasta
Apis_dicistrovirus.fasta
Apis_flavivirus.fasta
Apium_virus.fasta
Aplysia_californica.fasta
Apocheima_cinerarium.fasta
Apodemus_sylvaticus.fasta
Apoi_virus,.fasta
Apore_mammarenavirus.fasta
Apple-associated_luteovirus.fasta
Apple_chlorotic.fasta
Apple_dimple.fasta
Apple_geminivirus.fasta
Apple_green.fasta
Apple_hammerhead.fasta
Apple_latent.fasta
Apple_luteovirus.fasta
Apple_mosaic.fasta
Apple_necrotic.fasta
Apple_scar.fasta
Apple_stem.fasta
Apricot_latent.fasta
Apricot_pseudo-chlorotic.fasta
Apricot_vein.fasta
Apteryx_rowi.fasta
Aquamicrobium_phage.fasta
Aquatic_bird.fasta
Arabidopsis_halleri.fasta
Arabis_mosaic.fasta
Arachis_pintoi.fasta
Araujia_mosaic.fasta
Aravan_virus,.fasta
Arboreal_ant.fasta
Arboretum_virus.fasta
Archaeal_BJ1.fasta
Arctopus_echinatus-associated.fasta
Areca_palm.fasta
Arenaviridae_sp.fasta
Arhar_cryptic.fasta
Armadillidium_vulgare.fasta
Armigeres_iflavirus.fasta
Armigeres_subalbatus.fasta
Arrabida_virus.fasta
Arracacha_mottle.fasta
Arracacha_virus.fasta
Artashat_virus.fasta
Artemia_melana.fasta
Artemisia_virus.fasta
Arthrobacter_phage.fasta
Artibeus_jamaicensis.fasta
Artibeus_planirostris.fasta
Artichoke_italian.fasta
Artichoke_latent.fasta
Artichoke_mottled.fasta
Artichoke_yellow.fasta
Artogeia_rapae.fasta
Arumowot_virus.fasta
Asama_virus.fasta
Asclepias_asymptomatic.fasta
Ashy_storm.fasta
Asian_prunus.fasta
Asikkala_virus.fasta
Asparagus_virus.fasta
Aspergillus_foetidus.fasta
Aspergillus_fumigatus.fasta
Aspergillus_ochraceous.fasta
Asterionellopsis_glacialis.fasta
Astrovirus_dogfaeces.fasta
Astrovirus_Er.fasta
Astrovirus_MLB1,.fasta
Astrovirus_MLB2,.fasta
Astrovirus_MLB3.fasta
Astrovirus_VA1,.fasta
Astrovirus_VA3.fasta
Astrovirus_VA4.fasta
Astrovirus_wild.fasta
Asystasia_begomovirus.fasta
Asystasia_mosaic.fasta
Ateles_paniscus.fasta
Ateline_alphaherpesvirus.fasta
Athtab_bunya-like.fasta
Atkinsonella_hypoxylon.fasta
Atlantic_salmon.fasta
Atractylodes_mild.fasta
Atractylodes_mottle.fasta
Atypical_porcine.fasta
Aurantimonas_phage.fasta
Aura_virus,.fasta
Aureococcus_anophagefferens.fasta
Australian_Anopheles.fasta
Australian_bat.fasta
Australian_grapevine.fasta
Autographa_californica.fasta
Avalon_virus.fasta
Avian_adeno-associated.fasta
Avian_carcinoma.fasta
Avian_encephalomyelitis.fasta
Avian_endogenous.fasta
Avian_gyrovirus.fasta
Avian_HDV-like.fasta
Avian_infectious.fasta
Avian_leukemia.fasta
Avian_leukosis.fasta
Avian-like_circovirus.fasta
Avian_myeloblastosis.fasta
Avian_myelocytomatosis.fasta
Avian_orthoreovirus.fasta
Avian_paramyxovirus.fasta
Avian_pneumovirus.fasta
Avian_sapelovirus,.fasta
Avian_sarcoma.fasta
Avisivirus_Pf-CHK1.fasta
Avocado_sunblotch.fasta
Avon-Heathcote_estuary.fasta
Avon-Heathcote_Estuary.fasta
Axonopus_compressus.fasta
Azospirillum_phage.fasta
Babaco_mosaic.fasta
Baboon_endogenous.fasta
Baboon_orthoreovirus.fasta
Bacillariodnavirus_LDMD-2013,.fasta
Bacillus_phage.fasta
Bacteriophage_Aaphi23,.fasta
Bacteriophage_APSE-2,.fasta
Bacteriophage_Lily,.fasta
Bacteriophage_phi-C31.fasta
Bacteriophage_Shelly,.fasta
Bacteroides_phage.fasta
Badger_feces-associated.fasta
Badger_herpesvirus.fasta
Badu_virus.fasta
Bagaza_virus,.fasta
Bakunsa_virus,.fasta
Ball_python.fasta
Bamaga_virus.fasta
Bamboo_mosaic.fasta
Baminivirus_isolate.fasta
Banana_bract.fasta
Banana_bunchy.fasta
Banana_mild.fasta
Banana_streak.fasta
Banana_virus.fasta
Bandicoot_papillomatosis.fasta
Bank_vole.fasta
Banna_virus.fasta
Banzi_virus.fasta
Barbacena_virus.fasta
Barbel_circovirus,.fasta
Barfin_flounder.fasta
Bark_beetle-associated.fasta
Barley_mild.fasta
Barley_stripe.fasta
Barley_virus.fasta
Barley_yellow.fasta
Barmah_Forest.fasta
Barur_virus.fasta
Basavirus_sp.fasta
Bas-Congo_virus.fasta
Basella_alba.fasta
Basella_rugose.fasta
Bastrovirus_7,.fasta
Bastrovirus-like_virus_non-structural.fasta
Bastrovirus_non-structural.fasta
Bat_adeno-associated.fasta
Bat_adenovirus.fasta
Batai_virus.fasta
Batama_virus.fasta
Bat_associated.fasta
Bat_astrovirus.fasta
Bat_badicivirus.fasta
Bat_bocavirus.fasta
Bat_circovirus.fasta
Bat_coronavirus.fasta
Bat_cyclovirus.fasta
Bat_dicibavirus.fasta
Bat_hepacivirus.fasta
Bat_hepatovirus.fasta
Bat_Hp-betacoronavirus.fasta
Bathycoccus_sp.fasta
Bat_iflavirus.fasta
Bat_mastadenovirus.fasta
Bat_Middle.fasta
Bat_Paramyxovirus.fasta
Bat_picornavirus.fasta
Bat_polyomanvirus.fasta
Bat_polyomavirus.fasta
Bat_rotavirus.fasta
Bat_sapelovirus.fasta
Bat_sapovirus.fasta
Bat_tymo-like.fasta
Bayou_virus.fasta
Bdellovibrio_phage.fasta
Beak_and.fasta
BeAn_58058.fasta
Bean_calico.fasta
Bean_chlorosis.fasta
Bean_chlorotic.fasta
Bean_common.fasta
Bean_dwarf.fasta
Bean_golden.fasta
Bean_leaf.fasta
Bean_leafroll.fasta
Bean_necrotic.fasta
Bean_pod.fasta
Bean_rugose.fasta
Bean_white.fasta
Bean_yellow.fasta
Bear_Canyon.fasta
Bearded_dragon.fasta
Beatrice_Hill.fasta
Beauveria_bassiana.fasta
Bebaru_virus,.fasta
Bee_Macula-like.fasta
Bee_Macula-Like.fasta
Beet_black.fasta
Beet_chlorosis.fasta
Beet_cryptic.fasta
Beet_curly.fasta
Beet_mild.fasta
Beet_mosaic.fasta
Beet_necrotic.fasta
Beet_pseudo-yellows.fasta
Beet_ringspot.fasta
Beet_soil-borne.fasta
Beet_virus.fasta
Beet_western.fasta
Beet_yellow.fasta
Beet_yellows.fasta
Begomovirus-associated_DNA-II,.fasta
Begomovirus-associated_DNA-III,.fasta
Beihai_anemone.fasta
Beihai_astro-like.fasta
Beihai_barnacle.fasta
Beihai_blue.fasta
Beihai_charybdis.fasta
Beihai_echinoderm.fasta
Beihai_hepe-like.fasta
Beihai_hermit.fasta
Beihai_horseshoe.fasta
Beihai_hypo-like.fasta
Beihai_mantis.fasta
Beihai_mollusks.fasta
Beihai_narna-like.fasta
Beihai_Nido-like.fasta
Beihai_noda-like.fasta
Beihai_octopus.fasta
Beihai_paphia.fasta
Beihai_partiti-like.fasta
Beihai_permutotetra-like.fasta
Beihai_picobirna-like.fasta
Beihai_picorna-like.fasta
Beihai_razor.fasta
Beihai_rhabdo-like.fasta
Beihai_sea.fasta
Beihai_sesarmid.fasta
Beihai_shrimp.fasta
Beihai_sipunculid.fasta
Beihai_sobemo-like.fasta
Beihai_sphaeromadae.fasta
Beihai_tiger.fasta
Beihai_tombus-like.fasta
Beihai_toti-like.fasta
Beihai_uca.fasta
Beihai_victori-like.fasta
Beihai_weivirus-like.fasta
Beihai_zhaovirus-like.fasta
Beilong_virus,.fasta
Belladonna_mottle.fasta
Bellavista_virus.fasta
Bellflower_veinal.fasta
Bellflower_vein.fasta
Bell_pepper.fasta
Beluga_Whale.fasta
Bemisia-associated_genomovirus.fasta
Bendhi_Yellow.fasta
Bermuda_grass.fasta
Berne_virus.fasta
Berne_Virus.fasta
Berrimah_virus.fasta
Betacoronavirus_England.fasta
Betacoronavirus_Erinaceus.fasta
Betacoronavirus_HKU24.fasta
Bettongia_penicillata.fasta
Bhanja_virus.fasta
Bhendi_yellow.fasta
Bhindi_yellow.fasta
Bidens_mosaic.fasta
Bidens_mottle.fasta
Big_Cypress.fasta
Big_Sioux.fasta
Bimiti_virus.fasta
Binucleate_Rhizoctonia.fasta
Biomphalaria_virus.fasta
Bipolaris_maydis.fasta
Birao_virus.fasta
Biratnagar_virus.fasta
Birch_leaf.fasta
Bitter_gourd.fasta
Bivalve_hepelivirus.fasta
Bivalve_RNA.fasta
BK_polyomavirus,.fasta
Black_beetle.fasta
Blackberry_chlorotic.fasta
Blackberry_vein.fasta
Blackberry_virus.fasta
Blackberry_Virus.fasta
Blackberry_yellow.fasta
Blackbird_arilivirus,.fasta
Black_Creek.fasta
Blackcurrant-associated_closterovirus.fasta
Black_currant.fasta
Blackcurrant_leafroll-associated.fasta
Blackcurrant_reversion.fasta
Black_grass.fasta
Black_medic.fasta
Black_queen.fasta
Black_raspberry.fasta
Black_sea.fasta
Blainvillea_yellow.fasta
Blattella_germanica.fasta
Blechmonas_luni.fasta
Blechomonas_maslovi.fasta
Blechomonas_wendygibsoni.fasta
Blechum_interveinal.fasta
Blotched_snakehead.fasta
Blueberry_fruit.fasta
Blueberry_latent.fasta
Blueberry_leaf.fasta
Blueberry_mosaic.fasta
Blueberry_necrotic.fasta
Blueberry_red.fasta
Blueberry_scorch.fasta
Blueberry_shock.fasta
Blueberry_shoestring.fasta
Blueberry_virus.fasta
Bluegill_hepatitis.fasta
Bluegill_picornavirus.fasta
Blue_squill.fasta
Bluetongue_virus.fasta
Boa_arenavirus.fasta
Boa_constrictor.fasta
Bocavirus_gorilla.fasta
Bocavirus_pig.fasta
Boerhavia_yellow.fasta
Bohle_iridovirus.fasta
Boiling_Springs.fasta
Bokeloh_bat.fasta
Bole_tick.fasta
Bole_Tick.fasta
Bombali_ebolavirus.fasta
Bombyx_mori.fasta
Boolarra_virus.fasta
Boone_cardiovirus.fasta
Border_disease.fasta
Bordetella_phage.fasta
Borna_disease.fasta
Bornean_orang-utan.fasta
Bosavirus_MS-2016a,.fasta
Bos_taurus.fasta
Botryosphaeria_dothidea.fasta
Botryotinia_fuckeliana.fasta
Botrytis_cinerea.fasta
Botrytis_ourmia-like.fasta
Botrytis_porri.fasta
Botrytis_virus.fasta
Bottlenose_dolphin.fasta
Bouboui_virus.fasta
Bougainvillea_spectabilis.fasta
Bovine_adeno-associated.fasta
Bovine_adenovirus.fasta
Bovine_astrovirus.fasta
Bovine_calicivirus.fasta
Bovine_coronavirus,.fasta
Bovine_enterovirus,.fasta
Bovine_ephemeral.fasta
Bovine_faeces.fasta
Bovine_foamy.fasta
Bovine_hepacivirus.fasta
Bovine_herpesvirus.fasta
Bovine_hokovirus.fasta
Bovine_hungarovirus.fasta
Bovine_immunodeficiency-like.fasta
Bovine_leukemia.fasta
Bovine_nidovirus.fasta
Bovine_papillomavirus.fasta
Bovine_papular.fasta
Bovine_parainfluenza.fasta
Bovine_parvovirus-1.fasta
Bovine_parvovirus.fasta
Bovine_picornavirus.fasta
Bovine_polyomavirus-3.fasta
Bovine_respiratory.fasta
Bovine_retrovirus.fasta
Bovine_rhinitis.fasta
Bovine_rhinovirus.fasta
Bovine_serum-associated.fasta
Bovine_viral.fasta
Bowe_virus.fasta
Bozo_virus.fasta
Bracovirus_cystatin.fasta
Bradson_virus.fasta
Brassica_campestris.fasta
Brassica_napus.fasta
Brassica_yellows.fasta
Brazilian_marseillevirus.fasta
Brazoran_virus.fasta
Breda_virus,.fasta
Brejeira_virus.fasta
Brevibacillus_phage.fasta
Brevicoryne_brassicae.fasta
Broad_bean.fasta
Broad-leafed_dock.fasta
Brochothrix_phage.fasta
Brome_mosaic.fasta
Brome_streak.fasta
Bromus-associated_circular.fasta
Bromus_catharticus.fasta
Broome_virus.fasta
Brucella_phage.fasta
Bruges_hantavirus.fasta
Brugmansia_mild.fasta
Brugmansia_mosaic.fasta
Brugmansia_suaveolens.fasta
BtMr-AlphaCoV_complete.fasta
BtNv-AlphaCoV_complete.fasta
BtRf-AlphaCoV_complete.fasta
Bubaline_alphaherpesvirus.fasta
Budgerigar_fledgling.fasta
Bufavirus-3_genes.fasta
Bufonid_herpesvirus.fasta
Bukalasa_bat.fasta
Bulbul_coronavirus.fasta
Bundibugyo_ebolavirus,.fasta
Bunyamwera_virus.fasta
Burana_virus.fasta
Burdock_mottle.fasta
Burke-Gilman_virus.fasta
Burkholderia_phage.fasta
Bush_viper.fasta
Bussuquara_virus,.fasta
Butcherbird_polyomavirus.fasta
Butterbur_mosaic.fasta
Butterfly_flower.fasta
Buttonwillow_virus.fasta
Buzura_suppressaria.fasta
Bwamba_virus.fasta
Cabassou_virus.fasta
Cabbage_leaf.fasta
Cacao_Bacilliform.fasta
Cacao_mild.fasta
Cacao_swollen.fasta
Cacao_yellow.fasta
Cache_Valley.fasta
Cachoeira_Porteira.fasta
Cacipacore_virus.fasta
Cactus_mild.fasta
Cactus_virus.fasta
Cafeteria_roenbergensis.fasta
Caladenia_virus.fasta
Calanoida_sp.fasta
Calanthe_mild.fasta
Calibrachoa_mottle.fasta
Calicivirus_isolate.fasta
Calicivirus_pig.fasta
Calicivirus_strain.fasta
California_sea.fasta
Caligus_rogercresseyi.fasta
Cali_mammarenavirus.fasta
Calla_lily.fasta
Callinectes_ornatus.fasta
Callinectes_sapidus.fasta
Callistephus_mottle.fasta
Callitrichine_herpesvirus.fasta
Camel_alphacoronavirus.fasta
Camel_associated.fasta
Camellia_chlorotic.fasta
Camellia_oleifera.fasta
Camelpox_virus,.fasta
Camelus_dromedarius.fasta
Campoletis_sonorensis.fasta
Camponotus_nipponicus.fasta
Camponotus_yamaokai.fasta
Campylobacter_phage.fasta
Canary_bornavirus.fasta
Canary_circovirus,.fasta
Canary_polyomavirus,.fasta
Canarypox_virus,.fasta
Candiru_virus.fasta
Cangyuan_orthoreovirus.fasta
Canid_herpesvirus.fasta
Canine_adenovirus.fasta
Canine_astrovirus.fasta
Canine_bocavirus.fasta
Canine_calicivirus,.fasta
Canine_circovirus.fasta
Canine_distemper.fasta
Canine_kobuvirus.fasta
Canine_minute.fasta
Canine_papillomavirus.fasta
Canine_parvovirus,.fasta
Canine_picodicistrovirus.fasta
Canine_picornavirus,.fasta
Cannabis_cryptic.fasta
Canna_yellow.fasta
Cano_Delgadito.fasta
Cao_Bang.fasta
Cape_gooseberry.fasta
Caper_latent.fasta
Capim_virus.fasta
Capra_hircus.fasta
Capraria_yellow.fasta
Capreolus_capreolus.fasta
Caprine_arthritis-encephalitis.fasta
Caprine_herpesvirus.fasta
Caprine_kobuvirus.fasta
Caprine_parainfluenza.fasta
Capsicum_annuum.fasta
Capsicum_chlorosis.fasta
Capuchin_monkey.fasta
Carajas_virus.fasta
Caraparu_virus.fasta
Cardamine_chlorotic.fasta
Cardamom_bushy.fasta
Cardamom_mosaic.fasta
Cardioderma_polyomavirus.fasta
Cardiospermum_yellow.fasta
Caretta_caretta.fasta
Carey_Island.fasta
Caribou_feces-associated.fasta
Carnation_cryptic.fasta
Carnation_etched.fasta
Carnation_Italian.fasta
Carnation_latent.fasta
Carnation_mottle.fasta
Carnation_necrotic.fasta
Carnation_ringspot.fasta
Carnation_vein.fasta
Carnation_yellow.fasta
Carollia_perspicillata.fasta
Carp_picornavirus.fasta
Carrot_betaflexivirus.fasta
Carrot_cryptic.fasta
Carrot_mottle.fasta
Carrot_necrotic.fasta
Carrot_red.fasta
Carrot_thin.fasta
Carrot_torradovirus.fasta
Carrot_virus.fasta
Carrot_yellow.fasta
Casphalia_extranea.fasta
Cassava_associated.fasta
Cassava_brown.fasta
Cassava_common.fasta
Cassava_Ivorian.fasta
Cassava_mosaic.fasta
Cassava_satellite.fasta
Cassava_vein.fasta
Cassava_virus.fasta
Cassia_yellow.fasta
Castlerea_virus.fasta
Castor_canadensis.fasta
Casuarina_virus.fasta
CAS_virus.fasta
Catharanthus_mosaic.fasta
Catharanthus_yellow.fasta
Catopsilia_pomona.fasta
Cat_Que.fasta
Cattle_blood-associated.fasta
Catu_virus.fasta
Caucasus_prunus.fasta
Cauliflower_mosaic.fasta
Caulobacter_phage.fasta
Cavally_virus,.fasta
Caviid_herpesvirus.fasta
Cebine_herpesvirus.fasta
Cebus_albifrons.fasta
Cedar_virus.fasta
Celeribacter_phage.fasta
Celery_mosaic.fasta
Cell_fusing.fasta
Cellulophaga_phage.fasta
Centovirus_AC,.fasta
Central_cimpanzee.fasta
Centrosema_yellow.fasta
Ceratobasidium_endornavirus.fasta
Ceratobium_mosaic.fasta
Ceratocystis_polonica.fasta
Ceratocystis_resinifera.fasta
Cercopithecine_herpesvirus.fasta
Cercopithecus_erythrotis.fasta
Cereal_yellow.fasta
Cervid_herpesvirus.fasta
Cervus_elaphus.fasta
Cervus_papillomavirus.fasta
Cestrum_yellow.fasta
Chaco_virus.fasta
Chaerephon_polyomavirus.fasta
Chaetoceros_protobacilladnavirus.fasta
Chaetoceros_setoense.fasta
Chaetoceros_socialis.fasta
Chaetoceros_sp.fasta
Chaetoceros_tenuissimus.fasta
Chalara_elegans.fasta
Chamois_faeces.fasta
Chandipura_virus.fasta
Changjiang_astro-like.fasta
Changjiang_crawfish.fasta
Changjiang_hepe-like.fasta
Changjiang_narna-like.fasta
Changjiang_picorna-like.fasta
Changjiang_polero-like.fasta
Changjiang_sobemo-like.fasta
Changjiang_tombus-like.fasta
Changjiang_zhaovirus-like.fasta
Changping_earthworm.fasta
Changping_Tick.fasta
Changuinola_virus.fasta
Chaoyang_virus,.fasta
Chapare_virus.fasta
Chayote_mosaic.fasta
Chayote_yellow.fasta
Chelonus_inanitus.fasta
Chenopodium_leaf.fasta
Chenopodium_quinoa.fasta
Chenuda_virus.fasta
Chequa_iflavirus.fasta
Cherax_quadricarinatus.fasta
Cherry_associated.fasta
Cherry_leaf.fasta
Cherry_mottle.fasta
Cherry_necrotic.fasta
Cherry_rasp.fasta
Cherry_rusty.fasta
Cherry_small.fasta
Cherry_twisted.fasta
Cherry_virus.fasta
Chicken_anemia.fasta
Chicken_associated.fasta
Chicken_astrovirus,.fasta
Chicken_calicivirus.fasta
Chicken_gallivirus.fasta
Chicken_megrivirus.fasta
Chicken_orivirus.fasta
Chicken_parvovirus.fasta
Chicken_picobirnavirus.fasta
Chicken_picornavirus.fasta
Chicken_sicinivirus.fasta
Chicken_stool-associated.fasta
Chicken_stool.fasta
Chickpea_chlorosis.fasta
Chickpea_chlorotic.fasta
Chickpea_redleaf.fasta
Chickpea_stunt.fasta
Chickpea_yellow.fasta
Chickpea_yellows.fasta
Chick_syncytial.fasta
Chicory_yellow.fasta
Chikungunya_virus,.fasta
Chili_leaf.fasta
Chilli_leaf.fasta
Chilli_ringspot.fasta
Chilli_veinal.fasta
Chiltepin_yellow.fasta
Chimpanzee_adenovirus.fasta
Chimpanzee_alpha-1.fasta
Chimpanzee_associated.fasta
Chimpanzee_faeces.fasta
Chimpanzee_polyomavirus.fasta
Chimpanzee_stool.fasta
Chim_virus.fasta
Chinese_artichoke.fasta
Chinese_wheat.fasta
Chinese_yam.fasta
Chino_del.fasta
Chinook_salmon.fasta
Chipmunk_parvovirus.fasta
Chiqui_virus.fasta
CHIV14_isolate.fasta
Chlamydia_phage.fasta
Chlorella_virus.fasta
Chloris_striate.fasta
Chlorocebus_pygerythrus.fasta
Chobar_Gorge.fasta
Choclo_virus.fasta
Chocolate_lily.fasta
Chondrostereum_purpureum.fasta
Choristoneura_biennis.fasta
Choristoneura_fumiferana.fasta
Choristoneura_murinana.fasta
Choristoneura_occidentalis.fasta
Choristoneura_rosaceana.fasta
Chronic_bee.fasta
Chrysanthemum_chlorotic.fasta
Chrysanthemum_stem.fasta
Chrysanthemum_stunt.fasta
Chrysanthemum_virus.fasta
Chrysochromulina_brevifilum.fasta
Chrysochromulina_ericina.fasta
Chrysodeixis_chalcites.fasta
Chum_salmon.fasta
Chuzan_virus.fasta
Cimodo_virus.fasta
Circo-like_virus-Brazil.fasta
Circoviridae_10.fasta
Circoviridae_11.fasta
Circoviridae_13.fasta
Circoviridae_14.fasta
Circoviridae_15.fasta
Circoviridae_16.fasta
Circoviridae_18.fasta
Circoviridae_19.fasta
Circoviridae_1.fasta
Circoviridae_21.fasta
Circoviridae_2.fasta
Circoviridae_3.fasta
Circoviridae_4.fasta
Circoviridae_5.fasta
Circoviridae_6.fasta
Circoviridae_7.fasta
Circoviridae_8.fasta
Circoviridae_9.fasta
Circoviridae_bovine.fasta
Circoviridae_SFBeef,.fasta
Circovirus-like_genome.fasta
Circovirus_sp.fasta
Circulifer_tenellus.fasta
Citrobacter_phage.fasta
Citrus_bent.fasta
Citrus_chlorotic.fasta
Citrus_concave.fasta
Citrus_dwarfing.fasta
Citrus_endogenous.fasta
Citrus_exocortis.fasta
Citrus_leaf.fasta
Citrus_leprosis.fasta
Citrus_psorosis.fasta
Citrus_sudden.fasta
Citrus_tristeza.fasta
Citrus_variegation.fasta
Citrus_vein.fasta
Citrus_viroid.fasta
Citrus_yellow.fasta
Cladosporium_cladosporioides.fasta
Cladosporium_fulvum.fasta
Clanis_bilineata.fasta
Classical_swine.fasta
Clavibacter_phage.fasta
Clematis_chlorotic.fasta
Cleome_droserifolia.fasta
Cleome_golden.fasta
Cleome_leaf.fasta
Clerodendron_yellow.fasta
Clerodendrum_chlorotic.fasta
Clerodendrum_golden.fasta
Clitocybe_odora.fasta
Clitoria_virus.fasta
Clitoria_yellow.fasta
Clostera_anachoreta.fasta
Clostera_anastomosis.fasta
Clostridium_phage.fasta
Clover_yellow.fasta
Cluster_bean.fasta
Cnaphalocrocis_medinalis.fasta
Cnidoscolus_mosaic.fasta
Coastal_Plains.fasta
Cocal_virus.fasta
Coccinia_mosaic.fasta
Coccinia_mottle.fasta
Cocksfoot_mild.fasta
Cocksfoot_mottle.fasta
Cocksfoot_streak.fasta
Cocoa_necrosis.fasta
Coconut_cadang-cadang.fasta
Coconut_foliar.fasta
Coconut_tinangaja.fasta
Coffee_ringspot.fasta
Cole_latent.fasta
Coleus_blumei.fasta
Coleus_vein.fasta
Colletotrichum_fructicola.fasta
Colletotrichum_gloeosporioides.fasta
Colletotrichum_higginsianum.fasta
Colobus_guereza.fasta
Colocasia_bobone.fasta
Colombian_datura.fasta
Colombian_potato.fasta
Colorado_tick.fasta
Columbid_alphaherpesvirus.fasta
Columbid_circovirus.fasta
Columnea_latent.fasta
Colwellia_phage.fasta
Commelina_yellow.fasta
Common_bean-associated.fasta
Common_bean.fasta
Common_bottlenose.fasta
Common_midwife.fasta
Common-moorhen_coronavirus.fasta
Common_vole.fasta
Condylorrhiza_vestigialis.fasta
Coniothyrium_minitans.fasta
Corchorus_golden.fasta
Corchorus_yellow.fasta
Cordoba_virus.fasta
Cordyline_virus.fasta
Corey_virus.fasta
Coronavirus_AcCoV-JC34,.fasta
Corriparta_virus.fasta
Corynebacterium_phage.fasta
Cosavirus_A.fasta
Cosavirus_JMY-2014.fasta
Cotesia_congregata.fasta
Cotesia_flavipes.fasta
Cotesia_glomerata.fasta
Cotesia_kariyai.fasta
Cotesia_marginiventris.fasta
Cotesia_melanoscela.fasta
Cotesia_rubecula.fasta
Cotia_virus.fasta
Cotton_chlorotic.fasta
Cotton_leaf.fasta
Cotton_leafroll.fasta
Cottontail_rabbit.fasta
Cotton_yellow.fasta
Cowbone_Ridge.fasta
Cowpea_aphid-borne.fasta
Cowpea_chlorotic.fasta
Cowpea_golden.fasta
Cowpea_mild.fasta
Cowpea_mosaic.fasta
Cowpea_mottle.fasta
Cowpea_polerovirus.fasta
Cowpea_severe.fasta
Cowpox_virus,.fasta
Cow_vetch.fasta
Coxsackievirus_B3.fasta
Cragig_virus.fasta
Crassocephalum_yellow.fasta
Cricket_paralysis.fasta
Crimean-Congo_hemorrhagic.fasta
Crimson_clover.fasta
Cripavirus_NB-1.fasta
Croceibacter_phage.fasta
Crocuta_crocuta.fasta
Crohivirus_A.fasta
Crohivirus_B.fasta
Cronartium_ribicola.fasta
Cronobacter_phage.fasta
Croton_yellow.fasta
Crow_polyomavirus,.fasta
Cryphonectria_hypovirus.fasta
Cryphonectria_nitschkei.fasta
Cryphonectria_parasitica.fasta
Cryptophlebia_leucotreta.fasta
Cryptosporidium_parvum.fasta
Ctenophore-associated_circular.fasta
Cuban_alphasatellite.fasta
Cucumber_Bulgarian.fasta
Cucumber_fruit.fasta
Cucumber_green.fasta
Cucumber_leaf.fasta
Cucumber_mosaic.fasta
Cucumber_mottle.fasta
Cucumber_necrosis.fasta
Cucumber_vein-clearing.fasta
Cucumber_vein.fasta
Cucumis_melo.fasta
Cucurbit_aphid-borne.fasta
Cucurbit_aphid.fasta
Cucurbita_yellow.fasta
Cucurbit_chlorotic.fasta
Cucurbit_leaf.fasta
Cucurbit_mild.fasta
Cucurbit_vein.fasta
Cucurbit_yellow.fasta
Culex-associated_Tombus-like.fasta
Culex_Bastrovirus-like.fasta
Culex_circovirus-like.fasta
Culex_Flavi-like.fasta
Culex_flavivirus,.fasta
Culex_Iflavi-like.fasta
Culex_mononega-like.fasta
Culex_negev-like.fasta
Culex_nigripalpus.fasta
Culex_originated.fasta
Culex_pipiens.fasta
Culex_rhabdo-like.fasta
Culex_Tetra-like.fasta
Culex_theileri.fasta
Culex_tritaeniorhynchus.fasta
Culiseta_flavivirus.fasta
Cumuto_virus.fasta
Cupixi_virus.fasta
Curionopolis_virus.fasta
Currant_latent.fasta
Currant_virus.fasta
Curvularia_thermal.fasta
Cutavirus_strain.fasta
Cutthroat_trout.fasta
Cyanophage_9515-10a,.fasta
Cyanophage_KBS-P-1A.fasta
Cyanophage_KBS-S-2A.fasta
Cyanophage_MED4-117.fasta
Cyanophage_NATL1A-7,.fasta
Cyanophage_NATL2A-133,.fasta
Cyanophage_PP,.fasta
Cyanophage_P-RSM1.fasta
Cyanophage_P-RSM6.fasta
Cyanophage_PSS2,.fasta
Cyanophage_P-SSP2,.fasta
Cyanophage_P-TIM40,.fasta
Cyanophage_S-RIM32.fasta
Cyanophage_S-RIM50.fasta
Cyanophage_SS120-1.fasta
Cyanophage_S-TIM5,.fasta
Cyanophage_Syn30.fasta
Cyanoramphus_nest.fasta
Cybaeus_spider.fasta
Cycad_leaf.fasta
Cycas_necrotic.fasta
Cyclovirus_bat.fasta
Cyclovirus_Chimp11,.fasta
Cyclovirus_Equ1,.fasta
Cyclovirus_NG12,.fasta
Cyclovirus_NG14,.fasta
Cyclovirus_NGchicken15.fasta
Cyclovirus_NGchicken8.fasta
Cyclovirus_PK5006,.fasta
Cyclovirus_PK5034,.fasta
Cyclovirus_PK5222,.fasta
Cyclovirus_PK5510,.fasta
Cyclovirus_PKbeef23.fasta
Cyclovirus_PKgoat11.fasta
Cyclovirus_PKgoat21.fasta
Cyclovirus_SL-108277,.fasta
Cyclovirus_TN25,.fasta
Cyclovirus_TsCyV-1_JP-NUBS-2014.fasta
Cyclovirus_VN.fasta
Cyclovirus_ZM36a.fasta
Cydia_pomonella.fasta
Cygnus_olor.fasta
Cymbidium_chlorotic.fasta
Cymbidium_mosaic.fasta
Cymbidium_ringspot.fasta
Cynomolgus_adenovirus.fasta
Cynomolgus_cytomegalovirus.fasta
Cypovirus_14.fasta
Cyprinid_herpesvirus.fasta
Cypripedium_virus.fasta
Dabieshan_virus.fasta
Daeseongdong_virus.fasta
Dahlia_latent.fasta
Dahlia_mosaic.fasta
Dakar_bat.fasta
Dak_Nong.fasta
Dalechampia_chlorotic.fasta
Danaus_plexippus.fasta
Dandelion_yellow.fasta
Daphne_mosaic.fasta
Daphne_virus.fasta
Daphnis_nerii.fasta
Dasheen_mosaic.fasta
Datura_leaf.fasta
Datura_yellow.fasta
DeBrazzas_monkey.fasta
Deep-sea_thermophilic.fasta
Deer_faeces.fasta
Deer_mastadenovirus.fasta
Deer_papillomavirus,.fasta
Deerpox_virus.fasta
Deformed_wing.fasta
Deinbollia_mosaic.fasta
Delftia_phage.fasta
Delisea_pulchra.fasta
Deltasatellite_sat-603.fasta
Dendrolimus_punctatus.fasta
Dengue_virus.fasta
Desmodium_leaf.fasta
Desmodium_mottle.fasta
Desmodium_yellow.fasta
Desmodus_rotundus.fasta
Dhori_virus.fasta
Diabrotica_virgifera.fasta
Diachasmimorpha_longicaudata.fasta
Diadromus_pulchellus.fasta
Diamondback_moth.fasta
Dianke_virus.fasta
Diaphorina_citri.fasta
Diaporthe_ambigua.fasta
Diascia_yellow.fasta
Diatom_colony.fasta
Diatraea_saccharalis.fasta
Dickeya_phage.fasta
Dicliptera_yellow.fasta
Didemnum_sp.fasta
Digitaria_ciliaris.fasta
Digitaria_didactyla.fasta
Digitaria_streak.fasta
Dill_cryptic.fasta
Dinocampus_coccinellae.fasta
Dinoroseobacter_phage.fasta
Diodia_vein.fasta
Diolcogaster_facetosa.fasta
Dioscorea_bacilliform.fasta
Dioscorea_mosaic-associated.fasta
Dioscorea_nummularia-associated.fasta
Diplodia_scrobiculata.fasta
Discula_destructiva.fasta
Dishui_lake.fasta
Diuris_virus.fasta
Dobrava_virus.fasta
Dolichos_yellow.fasta
Dolphin_morbillivirus,.fasta
Dolphin_polyomavirus.fasta
Dolphin_rhabdovirus.fasta
Domestic_cat.fasta
Donggang_virus,.fasta
Donkey_orchid.fasta
Dracaena_mottle.fasta
Dragonfly-associated_circular.fasta
Dragonfly-associated_mastrevirus.fasta
Dragonfly-associated_microphage.fasta
Dragonfly_circularisvirus.fasta
Dragonfly_cyclicusvirus.fasta
Dragonfly_cyclovirus.fasta
Dragonfly_larvae.fasta
Dragonfly_orbiculatusvirus.fasta
Drakaea_virus.fasta
Dromedary_astrovirus.fasta
Dromedary_camel.fasta
Dromedary_stool-associated.fasta
Drosophila_A.fasta
Drosophila_affinis.fasta
Drosophila_ananassae.fasta
Drosophila_C.fasta
Drosophila_immigrans.fasta
Drosophila_innubila.fasta
Drosophila_melanogaster.fasta
Drosophila_obscura.fasta
Drosophila_subobscura.fasta
Drosophila_tristis.fasta
Drosophila_unispina.fasta
Drosophila_x.fasta
Duck_adenovirus.fasta
Duck_associated.fasta
Duck_astrovirus.fasta
Duck_circovirus,.fasta
Duck_faeces.fasta
Duck_hepatitis.fasta
Duck_megrivirus.fasta
Duck_picornavirus.fasta
Dugbe_virus.fasta
Dulcamara_mottle.fasta
Dunaliella_viridis.fasta
Duranta_leaf.fasta
Durham_virus.fasta
Duvenhage_virus.fasta
Duwamo_virus.fasta
Dysaphis_plantaginea.fasta
East_African.fasta
East_Asian.fasta
Eastern_chimpanzee.fasta
Eastern_equine.fasta
Echinochloa_hoja.fasta
Ecklonia_radiata-associated.fasta
Eclipta_yellow.fasta
Ecotropis_obliqua.fasta
Ectocarpus_siliculosus.fasta
Ectocarpus_virus.fasta
Ectromelia_virus,.fasta
Edge_Hill.fasta
Edwardsiella_phage.fasta
Eel_picornavirus.fasta
Eel_River.fasta
Eel_Virus.fasta
Egaro_virus.fasta
Eggplant_latent.fasta
Eggplant_mosaic.fasta
Eggplant_mottled.fasta
Eidolon_helvum.fasta
Eilat_virus.fasta
Eimeria_brunetti.fasta
Eimeria_stiedai.fasta
Eimeria_tenella.fasta
Ekpoma_virus.fasta
Elderberry_aureusvirus.fasta
Elderberry_carlavirus.fasta
Elderberry_latent.fasta
Elephant_endotheliotropic.fasta
Elephantid_herpesvirus.fasta
Elicom_virus.fasta
Elm_mottle.fasta
El_Moro.fasta
Emiliania_huxleyi.fasta
Emilia_sonchifolia.fasta
Emilia_yellow.fasta
Encephalomyocarditis_virus,.fasta
Endive_necrotic.fasta
Endogenous_langur.fasta
Enhydra_lutris.fasta
Enseada_virus.fasta
Entebbe_bat.fasta
Enterobacterial_phage.fasta
Enterobacteria_phage.fasta
Enterobacteriaphage_UAB_Phi87,.fasta
Enterobacter_phage.fasta
Enterococcus_phage.fasta
Enterovirus_AN12.fasta
Enterovirus_F.fasta
Enterovirus_goat.fasta
Enterovirus_J.fasta
Enterovirus_SEV-gx,.fasta
Enterovirus_sp.fasta
Enzootic_nasal.fasta
Eothenomys_eleusis.fasta
Eothenomys_miletus.fasta
Epichloe_festucae.fasta
Epinotia_aporema.fasta
Epiphyas_postvittana.fasta
Epirus_cherry.fasta
Epizootic_haematopoietic.fasta
Epizootic_hemorrhagic.fasta
Eptesicus_fuscus.fasta
Eptesicus_serotinus.fasta
Eptesipox_virus.fasta
Equid_herpesvirus.fasta
Equine_adenovirus.fasta
Equine_arteritis.fasta
Equine_encephalosis.fasta
Equine_foamy.fasta
Equine_hepacivirus.fasta
Equine_infectious.fasta
Equine_papillomavirus.fasta
Equine_parvovirus.fasta
Equine_Pegivirus.fasta
Equine_rhinitis.fasta
Equine_torovirus.fasta
Equus_asinus.fasta
Eragrostis_curvula.fasta
Eragrostis_minor.fasta
Eragrostis_streak.fasta
Erectites_yellow.fasta
Erethizon_dorsatum.fasta
Erigeron_breviscapus.fasta
Erinnyis_ello.fasta
Eriocheir_sinensis.fasta
Erwinia_amylovora.fasta
Erwinia_phage.fasta
Erysimum_latent.fasta
Erysipelothrix_phage.fasta
Erysiphe_cichoracearum.fasta
Erysiphe_necator.fasta
Erythrura_gouldiae.fasta
Escherichia_coli.fasta
Esparto_virus.fasta
Espirito_Santo.fasta
Estrildid_finch.fasta
Etheostoma_fonticola.fasta
Ethiopian_tobacco.fasta
Eubenangee_virus.fasta
Eulipotyphla_protoparvovirus.fasta
Euonymus_yellow.fasta
Eupatorium_vein.fasta
Eupatorium_yellow.fasta
Euphorbia_caput-medusae.fasta
Euphorbia_heterophylla.fasta
Euphorbia_leaf.fasta
Euphorbia_mosaic.fasta
Euphorbia_ringspot.fasta
Euphorbia_yellow.fasta
Euproctis_pseudoconspersa.fasta
Euprosterna_elaeasa.fasta
European_bat.fasta
European_brown.fasta
European_elk.fasta
European_hedgehog.fasta
European_mountain.fasta
European_sheatfish.fasta
Euscelidius_variegatus.fasta
Everglades_virus,.fasta
Exomis_microphylla.fasta
Eyach_virus.fasta
Faba_bean.fasta
Faecal-associated_gemycircularvirus.fasta
Faeces_associated.fasta
Fako_virus.fasta
Falconid_adenovirus.fasta
Falconid_herpesvirus.fasta
Falcon_picornavirus,.fasta
Falcovirus_A1.fasta
Fall_chinook.fasta
False_black.fasta
Farfantepenaeus_duorarum.fasta
Farmington_virus.fasta
Fathead_minnow.fasta
FBR_murine.fasta
Feldmannia_irregularis.fasta
Feldmannia_species.fasta
Felid_herpesvirus.fasta
Feline_astrovirus.fasta
Feline_bocavirus,.fasta
Feline_bocavirus.fasta
Feline_calicivirus,.fasta
Feline_cyclovirus,.fasta
Feline_foamy.fasta
Feline_immunodeficiency.fasta
Feline_infectious.fasta
Feline_leukemia.fasta
Feline_morbillivirus.fasta
Feline_papillomavirus.fasta
Feline_picornavirus,.fasta
Feline_sakobuvirus.fasta
Feline_stool-associated.fasta
Felis_catus.fasta
Felis_domesticus.fasta
Fengkai_orbivirus.fasta
Fenneropenaeus_chinensis.fasta
Ferak_virus.fasta
Fer-de-lance_virus,.fasta
Ferret_coronavirus.fasta
Ferret_parechovirus.fasta
Festuca_pratensis.fasta
Fiddler_Crab.fasta
Fig_badnavirus.fasta
Fig_cryptic.fasta
Fig_fleck-associated.fasta
Fig_mosaic.fasta
Figwort_mosaic.fasta
Fiji_disease.fasta
Fikirini_bat.fasta
Finch_circovirus,.fasta
Finch_polyomavirus,.fasta
Fire_ant.fasta
Fisavirus_1.fasta
Flamingopox_virus.fasta
Flammulina_velutipes.fasta
Flanders_virus.fasta
Flavobacterium_phage.fasta
Flexal_virus.fasta
Flock_house.fasta
Florida_woods.fasta
Fly_associated.fasta
Foot-and-mouth_disease.fasta
Forest_pouched.fasta
Formica_exsecta.fasta
Fort_Crockett.fasta
Fort_Morgan.fasta
Fort_Sherman.fasta
Fowl_adenovirus.fasta
Fowlpox_virus,.fasta
Fox_fecal.fasta
Foxtail_mosaic.fasta
Fragaria_chiloensis.fasta
Francolinus_leucoscepus.fasta
Frangipani_mosaic.fasta
Freesia_mosaic.fasta
French_bean.fasta
Friend_murine.fasta
Frijoles_virus.fasta
Fringilla_coelebs.fasta
Fritillary_virus.fasta
Frog_adenovirus.fasta
Frog_virus.fasta
Fruit_bat.fasta
Fujinami_sarcoma.fasta
Fukuoka_virus.fasta
Fulmarus_glacialis.fasta
Furcraea_necrotic.fasta
Fur_seal.fasta
Fusarium_asiaticum.fasta
Fusarium_coeruleum.fasta
Fusarium_globosum.fasta
Fusarium_graminearum.fasta
Fusarium_langsethiae.fasta
Fusarium_oxysporum.fasta
Fusarium_poae.fasta
Gadgets_Gully.fasta
Gaillardia_latent.fasta
Gairo_virus.fasta
Galinsoga_mosaic.fasta
Galleria_mellonella.fasta
Gallid_herpesvirus.fasta
Gallivirus_Pf-CHK1.fasta
Gamboa_mosquito.fasta
Gamboa_virus.fasta
Gammapapillomavirus_sp.fasta
Gammarus_sp.fasta
Ganda_bee.fasta
Gannoruwa_bat.fasta
Garlic_common.fasta
Garlic_latent.fasta
Garlic_mite-borne.fasta
Garlic_virus.fasta
Garrulus_glandarius.fasta
Gastropod_associated.fasta
Gata_virus.fasta
Gayfeather_mild.fasta
GB_virus.fasta
Gemycircularvirus_C1c.fasta
Gemycircularvirus_gemy-ch-rat1,.fasta
Gemycircularvirus_HV-GcV1,.fasta
Gemycircularvirus_HV-GcV2,.fasta
Gemycircularvirus_SL1,.fasta
Gemycircularvirus_sp.fasta
Gentian_Kobu-sho-associated.fasta
Gentian_ovary.fasta
Geobacillus_phage.fasta
Geobacillus_virus.fasta
Getah_virus,.fasta
Giant_guitarfish.fasta
Giant_house.fasta
Giant_panda.fasta
Giardia_lamblia.fasta
Gibbon_ape.fasta
Gigaspora_margarita.fasta
Gill-associated_virus,.fasta
Giraffa_camelopardalis.fasta
Glis_glis.fasta
Gloriosa_stripe.fasta
Glossina_pallidipes.fasta
Gluconobacter_phage.fasta
Glypta_fumiferanae.fasta
Glyptapanteles_indiensis.fasta
Goatpox_virus.fasta
Goat_torovirus.fasta
Gokushovirinae_Bog1183_53,.fasta
Gokushovirinae_Bog5712_52,.fasta
Gokushovirinae_Bog8989_22,.fasta
Gokushovirinae_Fen672_31,.fasta
Gokushovirinae_Fen7875_21,.fasta
Gokushovirinae_GAIR4,.fasta
Gokushovirinae_GNX3R,.fasta
Golden_Gate.fasta
Golden_Marseillevirus,.fasta
Golden_shiner.fasta
Golden_silk.fasta
Gompholobium_virus.fasta
Goose_adenovirus.fasta
Goose_astrovirus.fasta
Gooseberry_vein.fasta
Goose_calicivirus.fasta
Goose_circovirus,.fasta
Goose_dicistrovirus.fasta
Goose_hemorrhagic.fasta
Goose_megrivirus.fasta
Goose_paramyxovirus.fasta
Goose_parvovirus,.fasta
Goose_picornavirus.fasta
Gopherus_associated.fasta
Gordonia_phage.fasta
Gorilla_anellovirus.fasta
Gorilla_associated.fasta
Gorilla_gorilla.fasta
Gossypium_darwinii.fasta
Gossypium_davidsonii.fasta
Gossypium_mustilinum.fasta
Gossypium_punctatum.fasta
Gouleako_virus.fasta
Goutanap_virus.fasta
Graminella_nigrifrons.fasta
Grapevine_Algerian.fasta
Grapevine_Anatolian.fasta
Grapevine_associated.fasta
Grapevine_asteroid.fasta
Grapevine_berry.fasta
Grapevine_Bulgarian.fasta
Grapevine_Cabernet.fasta
Grapevine_chrome.fasta
Grapevine_deformation.fasta
Grapevine_enamovirus-1.fasta
Grapevine_endophyte.fasta
Grapevine_fabavirus.fasta
Grapevine_fanleaf.fasta
Grapevine_fleck.fasta
Grapevine_geminivirus.fasta
Grapevine_latent.fasta
Grapevine_leafroll-associated.fasta
Grapevine_Pinot.fasta
Grapevine_red.fasta
Grapevine_Red.fasta
Grapevine_roditis.fasta
Grapevine_rootstock.fasta
Grapevine_satellite.fasta
Grapevine_Syrah.fasta
Grapevine_vein-clearing.fasta
Grapevine_virus.fasta
Grapevine_yellow.fasta
Grass_carp.fasta
Gray_fox.fasta
Gray_Lodge.fasta
Great_Island.fasta
Great_Saltee.fasta
Great_tit.fasta
Green_River.fasta
Gremmeniella_abietina.fasta
Groundnut_bud.fasta
Groundnut_ringspot.fasta
Groundnut_rosette.fasta
Groundnut_yellow.fasta
Ground_squirrel.fasta
Gryllus_bimaculatus.fasta
Guajara_virus.fasta
Guama_virus.fasta
Guanarito_virus.fasta
Guangxi_orbivirus.fasta
Guar_leaf.fasta
Guaroa_virus.fasta
Guenon_simian.fasta
Guereza_hepacivirus,.fasta
Guertu_virus.fasta
Guinea_pig.fasta
Gull_circovirus,.fasta
Gyrovirus_4,.fasta
Gyrovirus_GyV3,.fasta
Gyrovirus_GyV7-SF,.fasta
Gyrovirus_GyV8,.fasta
Gyrovirus_Tu243,.fasta
Gyrovirus_Tu789,.fasta
Haartman_Institute.fasta
Habenaria_mosaic.fasta
Haemophilus_phage.fasta
Hainan_gekko.fasta
Halastavi_arva.fasta
Halhan_virus.fasta
Haloarcula_californiae.fasta
Haloarcula_hispanica.fasta
Halocynthia_phage.fasta
Halogeometricum_pleomorphic.fasta
Halomonas_phage.fasta
Halorubrum_phage.fasta
Halorubrum_pleomorphic.fasta
Halovirus_HCTV-1,.fasta
Halovirus_HCTV-2,.fasta
Halovirus_HCTV-5,.fasta
Halovirus_HF1,.fasta
Halovirus_HGTV-1,.fasta
Halovirus_HHTV-1,.fasta
Halovirus_HHTV-2,.fasta
Halovirus_HRTV-4,.fasta
Halovirus_HRTV-5,.fasta
Halovirus_HRTV-7,.fasta
Halovirus_HRTV-8,.fasta
Halovirus_HSTV-1,.fasta
Halovirus_HSTV-2,.fasta
Halovirus_HVTV-1,.fasta
Halovirus_VNH-1.fasta
Halyomorpha_halys.fasta
Hana_virus.fasta
Hanko_virus.fasta
Hantaan_virus,.fasta
Hantaan_virus.fasta
Hantavirus_Fusong-Mf-682.fasta
Hantavirus_Z10.fasta
Hardenbergia_mosaic.fasta
Hardenbergia_virus.fasta
Hardy-Zuckermann_4.fasta
Harrier_picornavirus.fasta
Harrisina_brillians.fasta
Hart_Park.fasta
harvey_murine.fasta
Havel_river.fasta
Hawaiian_green.fasta
Hazara_virus.fasta
HCBI8.215_virus.fasta
HCBI9.212_virus.fasta
Heartland_virus.fasta
Hedgehog_dicipivirus.fasta
Hedgehog_hepatovirus.fasta
Hedyotis_uncinella.fasta
Helenium_virus.fasta
Helianthus_annuus.fasta
Helicobacter_phage.fasta
Helicobasidium_mompa.fasta
Heliconius_erato.fasta
Helicoverpa_armigera.fasta
Helicoverpa_zea.fasta
Heliothis_armigera.fasta
Heliothis_virescens.fasta
Helleborus_mosaic.fasta
Helleborus_net.fasta
Helminthosporium_victoriae.fasta
Hemidesmus_yellow.fasta
Hemileuca_sp.fasta
Hemorrhagic_enteritis.fasta
Henbane_mosaic.fasta
Hendra_virus,.fasta
Hepacivirus_B.fasta
Hepacivirus_F.fasta
Hepacivirus_I.fasta
Hepacivirus_J.fasta
Hepacivirus_K.fasta
Hepacivirus_L.fasta
Hepacivirus_M.fasta
Hepacivirus_N.fasta
Hepacivirus_P.fasta
Hepatitis_A.fasta
Hepatitis_B.fasta
Hepatitis_C.fasta
Hepatitis_delta.fasta
Hepatitis_E.fasta
Hepatitis_GB.fasta
Heracleum_latent.fasta
Herbert_virus.fasta
Hermit_crab.fasta
Heron_hepatitis.fasta
Herpesvirus_ateles.fasta
Heterobasidion_annosum.fasta
Heterobasidion_RNA.fasta
Heterocapsa_circularisquama.fasta
Heterosigma_akashiwo.fasta
Hibbertia_virus.fasta
Hibiscus_bacilliform.fasta
Hibiscus_chlorotic.fasta
Hibiscus_green.fasta
Hibiscus_latent.fasta
Hibiscus_leaf.fasta
Highlands_J.fasta
High_Plains.fasta
Himetobi_P.fasta
Hippeastrum_latent.fasta
Hippeastrum_mosaic.fasta
Hippotragine_herpesvirus.fasta
Hirame_rhabdovirus,.fasta
His1_virus,.fasta
His2_virus,.fasta
HMO_Astrovirus.fasta
Holcus_lanatus-associated.fasta
Hollyhock_leaf.fasta
Hollyhock_yellow.fasta
Hom-1_vesivirus,.fasta
Homalodisca_coagulata.fasta
Homalodisca_vitripennis.fasta
Honeysuckle_ringspot.fasta
Honeysuckle_yellow.fasta
Hop_latent.fasta
Hop_mosaic.fasta
Hop_stunt.fasta
Hop_trefoil.fasta
Hordeum_mosaic.fasta
Hordeum_vulgare.fasta
Horsegram_yellow.fasta
Horseradish_curly.fasta
Horseradish_latent.fasta
Horseshoe_bat.fasta
Hosta_virus.fasta
Hot_pepper.fasta
Howler_monkey.fasta
Hoya_chlorotic.fasta
Huangpi_Tick.fasta
Hubei_arthropod.fasta
Hubei_astro-like.fasta
Hubei_chuvirus-like.fasta
Hubei_coleoptera.fasta
Hubei_dimarhabdovirus.fasta
Hubei_diptera.fasta
Hubei_earwig.fasta
Hubei_endorna-like.fasta
Hubei_hepe-like.fasta
Hubei_insect.fasta
Hubei_leech.fasta
Hubei_lepidoptera.fasta
Hubei_macula-like.fasta
Hubei_mosquito.fasta
Hubei_myriapoda.fasta
Hubei_narna-like.fasta
Hubei_noda-like.fasta
Hubei_odonate.fasta
Hubei_orthoptera.fasta
Hubei_partiti-like.fasta
Hubei_permutotetra-like.fasta
Hubei_picorna-like.fasta
Hubei_polero-like.fasta
Hubei_Poty-like.fasta
Hubei_qinvirus-like.fasta
Hubei_rhabdo-like.fasta
Hubei_sobemo-like.fasta
Hubei_tetragnatha.fasta
Hubei_tick.fasta
Hubei_tombus-like.fasta
Hubei_toti-like.fasta
Hubei_unio.fasta
Hubei_virga-like.fasta
Hubei_Wuhan.fasta
Hubei_yanvirus-like.fasta
Hubei_zhaovirus-like.fasta
Hudisavirus_sp.fasta
Human_adenovirus.fasta
Human_associated.fasta
Human_astrovirus,.fasta
Human_bocavirus.fasta
Human_circovirus.fasta
Human_coronavirus.fasta
Human_cosavirus.fasta
Human_coxsackievirus.fasta
Human_cyclovirus.fasta
Human_DNA.fasta
Human_endogenous.fasta
Human_enterovirus.fasta
Human_erythrovirus.fasta
Human_fecal.fasta
Human_feces.fasta
Human_gammaherpesvirus.fasta
Human_gemycircularvirus.fasta
Human_genital-associated.fasta
Human_hepegivirus.fasta
Human_herpesvirus.fasta
Human_immunodeficiency.fasta
Human_metapneumovirus.fasta
Human_orthopneumovirus.fasta
Human_papillomavirus.fasta
Human_parainfluenza.fasta
Human_parechovirus,.fasta
Human_parvovirus.fasta
Human_pegivirus.fasta
Human_picobirnavirus.fasta
Human_rhinovirus.fasta
Human_rotavirus.fasta
Human_rubulavirus.fasta
Human_smacovirus.fasta
Human_stool-associated.fasta
Human_T-lymphotropic.fasta
Human_TMEV-like.fasta
Humulus_japonicus.fasta
Hunter_Island.fasta
Husavirus_sp.fasta
Hyacinth_mosaic.fasta
Hydrangea_chlorotic.fasta
Hydrangea_ringspot.fasta
Hydrogenobaculum_phage.fasta
Hypericum_japonicum.fasta
Hyperthermophilic_Archaeal.fasta
Hyphantria_cunea.fasta
Hyposoter_fugitivus.fasta
Iaco_virus.fasta
Ictalurid_herpesvirus.fasta
Idiomarinaceae_phage.fasta
Iguanid_herpesvirus.fasta
Ikoma_lyssavirus,.fasta
Ilesha_virus.fasta
Ilheus_virus,.fasta
Ilomantsi_virus.fasta
Imjin_River.fasta
Imjin_virus.fasta
Impatiens_flower.fasta
Impatiens_necrotic.fasta
Imperata_yellow.fasta
Inachis_io.fasta
Indian_cassava.fasta
Indian_citrus.fasta
Indian_encephalitis.fasta
Indian_peanut.fasta
Infectious_bursal.fasta
Infectious_flacherie.fasta
Infectious_hematopoietic.fasta
Infectious_hypodermal.fasta
Infectious_pancreatic.fasta
Infectious_salmon.fasta
Infectious_spleen.fasta
Influenza_A.fasta
Influenza_B.fasta
Influenza_C.fasta
Influenza_D.fasta
Ingwavuma_virus.fasta
Inhangapi_virus.fasta
Invertebrate_iridescent.fasta
Invertebrate_iridovirus.fasta
Iodobacteriophage_phiPLPE,.fasta
Ipomea_begomovirus.fasta
Ipomoea_yellow.fasta
Ippy_virus.fasta
Iranian_johnsongrass.fasta
Iranian_wheat.fasta
Iresine_viroid.fasta
Iriri_virus.fasta
Iris_mild.fasta
Iris_severe.fasta
Iris_yellow.fasta
Irkut_virus,.fasta
Isaria_javanica.fasta
Isfahan_virus.fasta
Israel_acute.fasta
Israel_turkey.fasta
Itacaiunas_virus.fasta
Ixeridium_yellow.fasta
Jaagsiekte_sheep.fasta
Jacquemontia_mosaic.fasta
Jacquemontia_yellow.fasta
Jamestown_Canyon.fasta
Japanese_eel.fasta
Japanese_encephalitis.fasta
Japanese_holly.fasta
Japanese_iris.fasta
Japanese_macaque.fasta
Japanese_soil-borne.fasta
Japanese_yam.fasta
Jasmine_virus.fasta
Jatobal_virus.fasta
Jatropha_leaf.fasta
Jatropha_mosaic.fasta
Jatropha_yellow.fasta
JC_polyomavirus,.fasta
Jeju_virus.fasta
Jembrana_disease.fasta
Jingmen_picorna-like.fasta
Jingmen_Tick.fasta
Jingmen_tombus-like.fasta
Johnsongrass_chlorotic.fasta
Johnsongrass_mosaic.fasta
Johnston_Atoll.fasta
Joinjakaka_virus.fasta
Jonchet_virus.fasta
Jugra_virus.fasta
Jujube_mosaic-associated.fasta
Juncus_maritimus.fasta
Jungle_carpet.fasta
Junin_virus.fasta
Junonia_coenia.fasta
Jurona_virus.fasta
Jutiapa_virus.fasta
J-virus,_complete.fasta
Kabuto_mountain.fasta
Kadam_virus.fasta
Kadipiro_virus.fasta
Kadiweu_virus.fasta
Kaeng_Khoi.fasta
Kafue_Kinda.fasta
Kairi_virus.fasta
Kaisodi_virus.fasta
Kalanchoe_latent.fasta
Kalanchoe_mosaic.fasta
Kalanchoe_top-spotting.fasta
Kallithea_virus.fasta
Kama_virus.fasta
Kamese_virus.fasta
Kamiti_River.fasta
Kampung_Karu.fasta
Kanyawara_virus.fasta
Karang_Sari.fasta
Karumba_virus.fasta
Kashmir_bee.fasta
Kasokero_virus.fasta
Kaumoebavirus_isolate.fasta
Kedougou_virus,.fasta
Kelp_fly.fasta
Kenaf_leaf.fasta
Kenkeme_virus.fasta
Kennedya_yellow.fasta
Kern_Canyon.fasta
Keterrah_virus.fasta
Keunjorong_mosaic.fasta
Keuraliba_virus.fasta
Keystone_virus.fasta
Khabarovsk_virus.fasta
Khujand_lyssavirus,.fasta
Kibale_red.fasta
Kibale_red-tailed.fasta
Kibale_virus.fasta
Kigluaik_phantom.fasta
Kilifi_Virus.fasta
Kimberley_virus.fasta
King_virus.fasta
KI_polyomavirus.fasta
Kirsten_murine.fasta
Klamath_virus.fasta
Klebsiella_phage.fasta
Kluyvera_phage.fasta
Koala_retrovirus.fasta
Kobuvirus_cattle.fasta
Kokobera_virus,.fasta
Kolente_virus.fasta
Konjac_mosaic.fasta
Koolpinyah_virus.fasta
Koongol_virus.fasta
Kotonkan_virus,.fasta
Koutango_virus.fasta
Kudzu_mosaic.fasta
Kumasi_rhabdbovirus,.fasta
Kunsagivirus_1.fasta
Kunsagivirus_B.fasta
Kyasanur_forest.fasta
Kyuri_green.fasta
Labidocera_aestiva.fasta
Lacanobia_oleracea.fasta
La_Crosse.fasta
Lactate_dehydrogenase-elevating.fasta
Lactobacillus_johnsonii.fasta
Lactobacillus_phage.fasta
Lactoccocus_phage.fasta
Lactococcus_phage.fasta
Lagenaria_mild.fasta
Lagenaria_siceraria.fasta
Lagomorph_bocaparvovirus.fasta
Lagos_bat.fasta
Laguna_Negra.fasta
Laibin_virus.fasta
La_Jolla.fasta
La_Joya.fasta
Lake_Laurel.fasta
Lake_Sarah-associated.fasta
Lake_Sinai.fasta
Lambdapapillomavirus_2,.fasta
Lambdina_fiscellaria.fasta
Lamium_leaf.fasta
Lamium_mild.fasta
Lammi_virus.fasta
Landjia_virus.fasta
Langat_virus,.fasta
Laodelphax_striatella.fasta
Laodelphax_striatellus.fasta
Lasius_neglectus.fasta
Lasius_niger.fasta
Lassa_virus.fasta
Latino_virus.fasta
Laurel_Lake.fasta
Lausannevirus,_complete.fasta
Leanyer_virus.fasta
Le_Blanc.fasta
Lebombo_virus.fasta
Le_Dantec.fasta
Leek_white.fasta
Leek_yellow.fasta
Leishmania_aethiopica.fasta
Leishmania_RNA.fasta
Lelliottia_phage.fasta
Lelystad_virus,.fasta
Lemur_associated.fasta
Leonurus_mosaic.fasta
Leopards_Hill.fasta
Leporid_herpesvirus.fasta
Leptomonas_seymouri.fasta
Leptonychotes_weddellii.fasta
Leptopilina_boulardi.fasta
Leptosphaeria_biglobosa.fasta
Lepus_americanus.fasta
Lesavirus_1.fasta
Lesavirus_2.fasta
Leshenault_partiti-like.fasta
Lesser_panda.fasta
Lettuce_big-vein.fasta
Lettuce_chlorosis.fasta
Lettuce_chordovirus.fasta
Lettuce_infectious.fasta
Lettuce_italian.fasta
Lettuce_mosaic.fasta
Lettuce_necrotic.fasta
Lettuce_ring.fasta
Lettuce_virus.fasta
Lettuce_yellow.fasta
Leucania_separata.fasta
Leucas_zeylanica.fasta
Leuconostoc_phage.fasta
Liao_ning.fasta
Liberibacter_phage.fasta
Ligustrum_necrotic.fasta
Ligustrum_virus.fasta
Lilac_leaf.fasta
Lilac_ring.fasta
Lily_mottle.fasta
Lily_symptomless.fasta
Lily_virus.fasta
Lily_yellow.fasta
Limeum_africanum.fasta
Limonium_flower.fasta
Linda_virus.fasta
Lindernia_anagallis.fasta
Linepithema_humile.fasta
LI_polyomavirus.fasta
Lishi_Spider.fasta
Lisianthus_enation.fasta
Listeria_bacteriophage.fasta
Listeria_phage.fasta
Listonella_phage.fasta
Little_cherry.fasta
Littorina_sp.fasta
Livupivirus_A.fasta
Lizard_adenovirus.fasta
Ljungan_virus,.fasta
Llama_faeces.fasta
Lleida_bat.fasta
Lloviu_cuevavirus.fasta
Lodeiro_virus.fasta
Loie_River.fasta
Loktanella_phage.fasta
Lolium_latent.fasta
Lolium_perenne-associated.fasta
Lonchura_maja.fasta
Lone_Star.fasta
Lonestar_tick.fasta
Longan_witches.fasta
Long-fingered_bat.fasta
Long_Island.fasta
Longjawed_orbweaver.fasta
Longquan_virus.fasta
Lonomia_obliqua.fasta
Loofa_yellow.fasta
Loreto_virus.fasta
Louping_ill.fasta
Loveridges_garter.fasta
Lucerne_transient.fasta
Lucheng_Rn.fasta
Ludwigia_leaf.fasta
Ludwigia_yellow.fasta
Luffa_aphid-borne.fasta
Luffa_begomovirus.fasta
Luffa_puckering.fasta
Lujo_virus.fasta
Lukuni_virus.fasta
Lumbo_virus.fasta
Lumpfish_flavivirus,.fasta
Lumpy_skin.fasta
Luna_virus.fasta
Lung-eye-trachea_disease-associated.fasta
Lunk_virus.fasta
Lupine_bocavirus.fasta
Lupine_mosaic.fasta
Lutzomyia_reovirus.fasta
Lychee_viroid-like.fasta
Lychnis_ringspot.fasta
Lycianthes_yellow.fasta
Lycoris_mild.fasta
Lygus_lineolaris.fasta
Lymantria_dispar.fasta
Lymantria_xylina.fasta
Lymphocystis_disease.fasta
Lymphocytic_choriomeningitis.fasta
Lynx_canadensis.fasta
Lyssavirus_Ozernoe,.fasta
Lytechinus_variegatus.fasta
Macaca_fascicularis.fasta
Macaca_mulatta.fasta
Macacine_herpesvirus.fasta
Machupo_virus.fasta
Maclura_mosaic.fasta
Mac_Peak.fasta
Macrobrachium_rosenbergii.fasta
Macrophomina_phaseolina.fasta
Macropodid_herpesvirus.fasta
Macroptilium_bright.fasta
Macroptilium_common.fasta
Macroptilium_golden.fasta
Macroptilium_mosaic.fasta
Macroptilium_yellow.fasta
Macrosiphum_euphorbiae.fasta
Madariaga_virus.fasta
Madrid_virus.fasta
Magnaporthe_oryzae.fasta
Magpie-robin_coronavirus.fasta
Mahlapitsi_virus.fasta
Main_Drain.fasta
Maize-associated_totivirus.fasta
Maize_chlorotic.fasta
Maize_dwarf.fasta
Maize_fine.fasta
Maize_Iranian.fasta
Maize_mosaic.fasta
Maize_necrotic.fasta
Maize_rayado.fasta
Maize_rough.fasta
Maize_streak.fasta
Maize_striate.fasta
Maize_stripe.fasta
Maize_white.fasta
Maize_yellow.fasta
Malachra_yellow.fasta
Malacosoma_neustria.fasta
Malakal_virus.fasta
Mal_de.fasta
Malpais_Spring.fasta
Malva_mosaic.fasta
Malvastrum_bright.fasta
Malvastrum_leaf.fasta
Malvastrum_yellow.fasta
Malva_vein.fasta
Mamastrovirus_11.fasta
Mamastrovirus_14.fasta
Mamastrovirus_16.fasta
Mamastrovirus_18.fasta
Mamastrovirus_1.fasta
Mamastrovirus_2.fasta
Mamastrovirus_3.fasta
Mamestra_brassicae.fasta
Mamestra_configurata.fasta
Mammalian_orthoreovirus.fasta
Manitoba_virus.fasta
Mannheimia_phage.fasta
Maporal_virus.fasta
Maprik_virus.fasta
Mapuera_virus,.fasta
Maraba_virus.fasta
Maracuja_mosaic.fasta
Marbled_eel.fasta
Marburg_marburgvirus.fasta
Marco_virus.fasta
Mariental_virus.fasta
Marine_gokushovirus.fasta
Marine_RNA.fasta
Marine_snail.fasta
Marinomonas_phage.fasta
Marituba_virus.fasta
Marmot_norovirus.fasta
Marmot_sapelovirus.fasta
Marseillevirus_marseillevirus.fasta
Maruca_vitrata.fasta
Mason-Pfizer_monkey.fasta
Mastomys_coucha.fasta
Mastomys_natalensis.fasta
Maverick-related_virus.fasta
Mayaro_virus,.fasta
McMurdo_Ice.fasta
Meaban_virus.fasta
Meadow_saffron.fasta
Measles_virus,.fasta
Medicago_sativa.fasta
Mediterranean_ruda.fasta
Megabat_bufavirus.fasta
Melaka_orthoreovirus.fasta
Melandrium_yellow.fasta
Melanoplus_sanguinipes.fasta
Melao_virus.fasta
Melbournevirus_isolate.fasta
Meleagrid_herpesvirus.fasta
Melegrivirus_A,.fasta
Meles_meles.fasta
Melochia_mosaic.fasta
Melochia_yellow.fasta
Melon_aphid-borne.fasta
Melon_chlorotic.fasta
Melon_mild.fasta
Melon_necrotic.fasta
Melon_partitivirus.fasta
Melon_severe.fasta
Melon_yellow.fasta
Melon_yellowing-associated.fasta
Menangle_virus.fasta
Menghai_flavivirus.fasta
Menghai_rhabdovirus.fasta
Meno_virus.fasta
Mercadeo_virus.fasta
Merida-like_virus.fasta
Merida_virus.fasta
Merino_Walk.fasta
Merkel_cell.fasta
Mermet_virus.fasta
Merremia_mosaic.fasta
Mesocricetus_auratus.fasta
Mesorhizobium_phagevB_MloP_Lo5R7ANS,.fasta
Mesta_yellow.fasta
Metallosphaera_turreted.fasta
Methanobacterium_phage.fasta
Methanothermobacter_wolfeii.fasta
Mexican_papita.fasta
Microbacterium_phage.fasta
Microcystis_phage.fasta
Micromonas_pusilla.fasta
Micromonas_sp.fasta
Microplitis_demolitor.fasta
Microviridae_Bog1249_12,.fasta
Microviridae_Bog5275_51,.fasta
Microviridae_Bog9017_22,.fasta
Microviridae_Fen2266_11,.fasta
Microviridae_Fen418_41,.fasta
Microviridae_Fen4707_41,.fasta
Microviridae_Fen685_11,.fasta
Microviridae_Fen7786_21,.fasta
Microviridae_Fen7895_21,.fasta
Microviridae_Fen7918_21,.fasta
Microviridae_Fen7940_21,.fasta
Microviridae_IME-16,.fasta
Microvirus_CA82,.fasta
Middelburg_virus.fasta
Middle_East.fasta
Midway_virus,.fasta
Mikania_micrantha.fasta
Mikumi_yellow.fasta
Milk_vetch.fasta
Millipede_associated.fasta
Mimosa_yellow.fasta
Miniopterus_africanus.fasta
Miniopterus_associated.fasta
Miniopterus_schreibersii.fasta
Mink_astrovirus,.fasta
Mink_bocavirus.fasta
Mink_calicivirus,.fasta
Mink_circovirus.fasta
Mink_coronavirus.fasta
Mint_vein.fasta
Mint_virus.fasta
Minute_virus.fasta
Mirabilis_jalapa.fasta
Mirabilis_leaf.fasta
Mirabilis_mosaic.fasta
Miscanthus_streak.fasta
Mizyes_virus.fasta
M.melolontha_Entomopoxvirus.fasta
Mobala_virus.fasta
Mobuck_virus.fasta
Mocis_latipes.fasta
Modoc_virus,.fasta
Mogiana_tick.fasta
Mojiang_virus.fasta
Mokola_virus,.fasta
Moku_virus.fasta
Mollivirus_sibericum.fasta
Molluscum_contagiosum.fasta
Moloney_murine.fasta
Molossus_molossus.fasta
Mongoose_feces-associated.fasta
Monkeypox_virus.fasta
Montana_myotis.fasta
Montano_virus.fasta
Mopeia_Lassa.fasta
Mopeia_virus.fasta
Morelia_spilota.fasta
Morelia_viridis.fasta
Morganella_phage.fasta
Moroccan_pepper.fasta
Moroccan_watermelon.fasta
Morogoro_virus.fasta
Morreton_virus.fasta
Mosavirus_A2.fasta
Mosqueiro_virus.fasta
Mosquito_circovirus.fasta
Mosquito_densovirus.fasta
Mosquito_dicistrovirus.fasta
Mosquito_flavivirus.fasta
Mosquito_VEM.fasta
Mossman_virus,.fasta
Mosso_das.fasta
Mossuril_virus.fasta
Motherwort_yellow.fasta
Mothra_bunyavirus.fasta
Mount_Elgon.fasta
Mount_Mabu.fasta
Mouse_associated.fasta
Mouse_astrovirus.fasta
Mouse_hepatitis.fasta
Mouse_kidney.fasta
Mouse_kobuvirus.fasta
Mouse_mammary.fasta
Mouse_Mosavirus.fasta
Moussa_virus.fasta
M'Poko_virus.fasta
MSSI2.225_virus.fasta
Mucambo_virus.fasta
Mud_crab.fasta
Mukawa_virus.fasta
Mulard_duck.fasta
Mulberry_badnavirus.fasta
Mulberry_mosaic.fasta
Mulberry_small.fasta
Mulberry_vein.fasta
Mume_virus.fasta
Mumps_virus,.fasta
Mungbean_yellow.fasta
Munguba_virus.fasta
Munia_coronavirus.fasta
Murid_herpesvirus.fasta
Murine_adenovirus.fasta
Murine_astrovirus,.fasta
Murine_herpesvirus.fasta
Murine_osteosarcoma.fasta
Murine_pneumotropic.fasta
Murine_polyomavirus.fasta
Murine_roseolovirus.fasta
Murine_type.fasta
Murmansk_poxvirus.fasta
Murray_Valley.fasta
Murrumbidgee_virus.fasta
Musca_domestica.fasta
Muscina_stabulans.fasta
Muscovy_duck.fasta
Mushroom_bacilliform.fasta
Mustela_putorius.fasta
MW_polyomavirus,.fasta
Mycobacterium_phage.fasta
Mycobacterium_virus.fasta
Mycoplasma_phage.fasta
Mycoreovirus_1.fasta
Mycoreovirus_3.fasta
Mycovirus_FusoV.fasta
Myocastor_coypus.fasta
Myotis_gammaherpesvirus.fasta
Myotis_myotis.fasta
Myotis_polyomavirus.fasta
Myotis_ricketti.fasta
Myrmica_scabrinodis.fasta
Mythimna_loreyi.fasta
Mythimna_separata.fasta
Mythimna_unipuncta.fasta
Mytilus_sp.fasta
Myxococcus_phage.fasta
Myxoma_virus,.fasta
Myzus_persicae.fasta
Nairobi_sheep.fasta
Nakiwogo_virus.fasta
Nam_Dinh.fasta
Nanay_virus.fasta
Nanovirus-like_particle.fasta
Narcissus_common.fasta
Narcissus_degeneration.fasta
Narcissus_late.fasta
Narcissus_latent.fasta
Narcissus_mosaic.fasta
Narcissus_symptomless.fasta
Narcissus_yellow.fasta
Nariva_virus,.fasta
Narna-like_virus.fasta
Natrialba_phage.fasta
Natrinema_virus.fasta
Ndumu_virus,.fasta
Neckar_river.fasta
Necocli_virus.fasta
Nectarine_stem.fasta
Nectarine_virus.fasta
Negev_virus.fasta
Nemesia_ring.fasta
Neodiprion_abietis.fasta
Neodiprion_lecontei.fasta
Neodiprion_sertifer.fasta
Neofusicoccum_luteum.fasta
Nepavirus_isolate.fasta
Nephila_clavipes.fasta
Nerine_latent.fasta
Nerine_virus.fasta
Nerine_yellow.fasta
Nesidiocoris_tenuis.fasta
Newbury_agent.fasta
New_Jersey.fasta
New_Mapoon.fasta
New_World.fasta
Ngaingan_virus,.fasta
Nhumirim_virus.fasta
Niakha_virus.fasta
Nienokoue_virus.fasta
Night-heron_coronavirus.fasta
Nigrospora_oryzae.fasta
Nilaparvata_lugens.fasta
Nile_crocodilepox.fasta
Niminivirus_isolate.fasta
Nipah_virus,.fasta
Nishimuro_virus.fasta
Nitrincola_phage.fasta
Nkolbisson_virus.fasta
NL63-related_bat.fasta
Nocardia_phage.fasta
Nodamura_virus.fasta
Non-primate_hepacivirus.fasta
Nootka_lupine.fasta
Nopal_tobamovirus.fasta
Nora_virus,.fasta
Norovirus_GI,.fasta
Norovirus_GI.fasta
Norovirus_GII.17.fasta
Norovirus_GII.2.fasta
Norovirus_GII.fasta
Norovirus_GIII.fasta
Norovirus_GIV.fasta
Norovirus_GV,.fasta
Northern_cereal.fasta
Norway_rat.fasta
Noumeavirus_isolate.fasta
Nounane_virus.fasta
Nova_virus.fasta
NS5=44.2_kda.fasta
Nse_virus.fasta
Ntaya_virus,.fasta
Nudaurelia_capensis.fasta
NY_014_poxvirus.fasta
Nyamanini_virus,.fasta
Nyando_virus.fasta
Nylanderia_fulva.fasta
Oak-Vale_virus.fasta
Oat_blue.fasta
Oat_chlorotic.fasta
Oat_dwarf.fasta
Oat_golden.fasta
Oat_mosaic.fasta
Oat_necrotic.fasta
Oat_sterile.fasta
Obodhiang_virus,.fasta
Obuda_pepper.fasta
Ochlerotatus_caspius.fasta
Ocimum_basilicum.fasta
Odocoileus_adenovirus.fasta
Odonata-associated_circular.fasta
Odonata_associated.fasta
Odontoglossum_ringspot.fasta
Oenococcus_phage.fasta
Ofaie_virus.fasta
Oita_virus.fasta
Okahandja_virus.fasta
Okra_enation.fasta
Okra_leaf.fasta
Okra_mosaic.fasta
Okra_mottle.fasta
Okra_yellow.fasta
Old_World.fasta
Olive_latent.fasta
Olive_leaf.fasta
Olive_mild.fasta
Oliveros_virus.fasta
Olive_viral.fasta
Olivier's_shrew.fasta
Omsk_hemorrhagic.fasta
Onion_yellow.fasta
Only_Syngen.fasta
Ononis_yellow.fasta
O'nyong-nyong_virus,.fasta
Operophtera_brumata.fasta
Ophiostoma_mitovirus.fasta
Ophiostoma_partitivirus.fasta
Opium_poppy.fasta
Opsiphanes_invirae.fasta
Opuntia_virus.fasta
Orbivirus_SX-2017a.fasta
Orchid_fleck.fasta
Ord_River.fasta
Orf_virus,.fasta
Orgi_virus.fasta
Orgyia_leucostigma.fasta
Orgyia_pseudotsugata.fasta
Oriboca_virus.fasta
Orinoco_virus.fasta
Ornithogalum_mosaic.fasta
Ornithogalum_virus.fasta
Oropouche_virus.fasta
Orsay_virus.fasta
Orthohepevirus_B,.fasta
Orthohepevirus_D.fasta
Orungo_virus.fasta
Oryctes_rhinoceros.fasta
Oryza_rufipogon.fasta
Oryza_sativa.fasta
Osedax_japonicus.fasta
Ostreid_herpesvirus.fasta
Ostreococcus_lucimarinus.fasta
Ostreococcus_mediterraneus.fasta
Ostreococcus_tauri.fasta
Otarine_picobirnavirus.fasta
Otomops_polyomavirus.fasta
Ourmia_melon.fasta
Ovine_adenovirus.fasta
Ovine_astrovirus,.fasta
Ovine_enzootic.fasta
Ovine_herpesvirus.fasta
Ovine_hokovirus.fasta
Ovine_lentivirus,.fasta
Ovine_papillomavirus.fasta
Oxalis_yellow.fasta
Oxbow_virus.fasta
Oxyplax_ochracea.fasta
Oyster_mushroom.fasta
Oz_virus.fasta
Pacific_flying.fasta
Pacmanvirus_A23.fasta
Pacui_virus.fasta
Pagoda_yellow.fasta
Paguma_larvata.fasta
Palaemonetes_intermedius.fasta
Palaemonetes_kadiakensis.fasta
Palaemonetes_sp.fasta
Palm_Creek.fasta
Palyam_virus.fasta
Panax_ginseng.fasta
Panax_notoginseng.fasta
Panax_virus.fasta
Pandoravirus_dulcis,.fasta
Pandoravirus_macleodensis,.fasta
Pandoravirus_neocaledonia,.fasta
Pandoravirus_quercus,.fasta
Pandoravirus_salinus,.fasta
Panicum_ecklonii-associated.fasta
Panicum_mosaic.fasta
Panicum_streak.fasta
Panine_herpesvirus.fasta
Pansavirus_1.fasta
Pansavirus_2.fasta
Panthera_leo.fasta
Pantoea_phage.fasta
Pan_troglodytes.fasta
Papaya_leaf-distortion.fasta
Papaya_leaf.fasta
Papaya_lethal.fasta
Papaya_meleira.fasta
Papaya_mosaic.fasta
Papaya_ringspot.fasta
Papiine_herpesvirus.fasta
Papilio_polyxenes.fasta
Papio_hamadryas.fasta
Papio_ursinus.fasta
Paprika_mild.fasta
Parabacteroides_phage.fasta
Paracoccus_phage.fasta
Parainfluenza_virus.fasta
Paraiso_Escondido.fasta
Paramuricea_placomus.fasta
Parana_virus.fasta
Parapoxvirus_red.fasta
Pariacato_virus.fasta
Parietaria_mottle.fasta
Paris_mosaic.fasta
Parramatta_River.fasta
Parrot_bornavirus.fasta
Parrot_hepatitis.fasta
Parry_Creek.fasta
Parsnip_yellow.fasta
Parthenium_leaf.fasta
Parus_major.fasta
Parvovirus_NIH-CQV.fasta
Parvovirus_YX-2010.fasta
Paspalum_dilatatum.fasta
Paspalum_striate.fasta
Passerivirus_sp.fasta
Passiflora_chlorosis.fasta
Passiflora_latent.fasta
Passion_fruit.fasta
Passionfruit_leaf.fasta
Passionfruit_severe.fasta
Pasteurella_phage.fasta
Patois_virus.fasta
Pavonia_mosaic.fasta
Pavonia_yellow.fasta
Peach_associated.fasta
Peach_chlorotic.fasta
Peach_latent.fasta
Peach_mosaic.fasta
Peach_rosette.fasta
Peach_virus.fasta
Pea_early.fasta
Pea_enation.fasta
Pea_leaf.fasta
Pea_necrotic.fasta
Peanut_bud.fasta
Peanut_chlorotic.fasta
Peanut_clump.fasta
Peanut_mottle.fasta
Peanut_stunt.fasta
Pear_blister.fasta
Pea_seed-borne.fasta
Pea_stem.fasta
Pea_streak.fasta
Peaton_virus.fasta
Pea_yellow.fasta
Pebjah_virus.fasta
Pecan_mosaic-associated.fasta
Pectobacterium_bacteriophage.fasta
Pectobacterium_phage.fasta
Pedilanthus_leaf.fasta
Pediococcus_phage.fasta
Pegivirus_F.fasta
Pegivirus_G.fasta
Pegivirus_I.fasta
Pegivirus_K.fasta
Pelagibacter_phage.fasta
Pelargonium_chlorotic.fasta
Pelargonium_flower.fasta
Pelargonium_leaf.fasta
Pelargonium_line.fasta
Pelargonium_necrotic.fasta
Pelargonium_ringspot.fasta
Pelargonium_vein.fasta
Pelargonium_zonate.fasta
Pelodiscus_sinensis.fasta
Penaeid_shrimp.fasta
Penaeus_monodon.fasta
Penaeus_stylirostris.fasta
Penaeus_vannamei.fasta
Penguin_megrivirus.fasta
Penguinpox_virus.fasta
Penguin_siadenovirus.fasta
Penicillium_aurantiogriseum.fasta
Penicillium_chrysogenum.fasta
Penicillium_digitatum.fasta
Penicillium_janczewskii.fasta
Penicillium_roqueforti.fasta
Penicillium_stoloniferum.fasta
Pennisetum_mosaic.fasta
Pepino_mosaic.fasta
Pepo_aphid-borne.fasta
Pepper_chat.fasta
Pepper_chlorotic.fasta
Pepper_cryptic.fasta
Pepper_enamovirus.fasta
Pepper_golden.fasta
Pepper_huasteco.fasta
Pepper_leaf.fasta
Pepper_leafroll.fasta
Pepper_mild.fasta
Pepper_mottle.fasta
Pepper_ringspot.fasta
Pepper_severe.fasta
Pepper_veinal.fasta
Pepper_vein.fasta
Pepper_virus.fasta
Pepper_yellow.fasta
Perch_rhabdovirus.fasta
Peridroma_alphabaculovirus.fasta
Perigonia_lusca.fasta
Perina_nuda.fasta
Perinet_virus,.fasta
Periplaneta_fuliginosa.fasta
Peristrophe_mosaic.fasta
Peromyscus_papillomavirus.fasta
Persea_americana.fasta
Persicivirga_phage.fasta
Persimmon_cryptic.fasta
Persimmon_latent.fasta
Persimmon_viroid.fasta
Persimmon_virus.fasta
Peru_tomato.fasta
Peruvian_horse.fasta
Peste_des.fasta
Pestivirus_giraffe-1.fasta
Pestivirus_strain.fasta
Petrochirus_diogenes.fasta
Petunia_asteroid.fasta
Petunia_chlorotic.fasta
Petunia_vein.fasta
Pfaffia_mosaic.fasta
Phaeocystis_globosa.fasta
Phage_phiJL001,.fasta
Phaius_virus.fasta
Phalaenopsis_equestris.fasta
Phaseolus_vulgaris.fasta
Phasey_bean.fasta
Phasi_Charoen-like.fasta
Philantomba_monticola.fasta
Phlebiopsis_gigantea.fasta
Phlomis_mottle.fasta
Phlox_Virus.fasta
Phnom_Penh.fasta
Phocid_herpesvirus-1,.fasta
Phocid_herpesvirus.fasta
Phocine_distemper.fasta
Phocoena_phocoena.fasta
Phocoena_spinipinnis.fasta
Phomopsis_longicolla.fasta
Phomopsis_vexans.fasta
Phopivirus_strain.fasta
Phormidium_phage.fasta
Phthorimaea_operculella.fasta
Physalis_mottle.fasta
Phytomonas_serpens.fasta
Phytophthora_endornavirus.fasta
Phytophthora_infestans.fasta
Phytophthora_parasitica.fasta
Picalivirus_A.fasta
Pichinde_mammarenavirus.fasta
Picobirnavirus_dog.fasta
Picobirnavirus_green.fasta
Picobirnavirus_sp.fasta
Picorna-like_virus.fasta
Picornavirales_Bu-1.fasta
Picornavirales_Bu-3.fasta
Picornavirales_Tottori-HG1.fasta
Picornaviridae_sp.fasta
Picornavirus_HK21.fasta
Pidgey_bunyavirus.fasta
Pigeon_adenovirus.fasta
Pigeonpea_sterility.fasta
Pigeon_picornavirus.fasta
Pigeonpox_virus.fasta
Pig_stool.fasta
Pig-tailed_macaque.fasta
Pike_fry.fasta
Piliocolobus_badius.fasta
Piliocolobus_rufomitratus.fasta
Pimoid_spider.fasta
Pineapple_bacilliform.fasta
Pineapple_mealybug.fasta
Pinus_nigra.fasta
Piper_yellow.fasta
Pirital_virus.fasta
Piry_virus.fasta
Piscine_myocarditis.fasta
Piscine_myocarditis-like.fasta
Piscine_reovirus.fasta
Pitaya_virus.fasta
Pithovirus_sibericum.fasta
Pityohyphantes_rubrofasciatus.fasta
Piura_virus.fasta
Pixuna_virus.fasta
Planaria_asexual.fasta
Planarian_secretory.fasta
Planktothrix_phage.fasta
Planococcus_citri.fasta
Plantago_asiatica.fasta
Plantago_lanceolata.fasta
Plantago_mottle.fasta
Plant_wound.fasta
Plautia_stali.fasta
Pleione_flower.fasta
Pleione_virus.fasta
Pleospora_typhicola.fasta
Pleurochrysis_carterae.fasta
Pleurotus_ostreatus.fasta
Plodia_interpunctella.fasta
Plum_bark.fasta
Plumeria_mosaic.fasta
Plum_pox.fasta
Plutella_xylostella.fasta
Pneumonia_virus.fasta
Pneumovirus_dog.fasta
Poaceae-associated_gemycircularvirus.fasta
Poa_semilatent.fasta
Po-Circo-like_virus.fasta
Poecile_atricapillus.fasta
Poinsettia_cryptic.fasta
Poinsettia_mosaic.fasta
Point-Douro_narna-like.fasta
Pokeweed_mosaic.fasta
Polar_bear.fasta
Polaribacter_phage.fasta
Poliovirus,_complete.fasta
Polygala_garcinii.fasta
Polygonum_ringspot.fasta
Polyomavirus_sp.fasta
polyprotein_[echovirus.fasta
Pomona_bat.fasta
Pomona_leaf-nosed.fasta
Pongine_herpesvirus.fasta
Poplar_mosaic.fasta
Porcine_adenovirus.fasta
Porcine_associated.fasta
Porcine_astrovirus.fasta
Porcine_bocavirus.fasta
Porcine_circovirus.fasta
Porcine_circovirus-like.fasta
Porcine_coronavirus.fasta
Porcine_cytomegalovirus.fasta
Porcine_endogenous.fasta
Porcine_enteric.fasta
Porcine_enterovirus.fasta
Porcine_epidemic.fasta
Porcine_faeces.fasta
Porcine_feces-associated.fasta
Porcine_hokovirus.fasta
Porcine_kobuvirus.fasta
Porcine_lymphotropic.fasta
Porcine_parainfluenza.fasta
Porcine_partetravirus.fasta
Porcine_parvovirus.fasta
Porcine_pestivirus.fasta
Porcine_picobirnavirus.fasta
Porcine_polyomavirus.fasta
Porcine_reproductive.fasta
Porcine_rubulavirus,.fasta
Porcine_sapelovirus.fasta
Porcine_stool-associated.fasta
Porcine_teschovirus.fasta
Porcine_torovirus.fasta
Portulaca_latent.fasta
Posavirus_1,.fasta
Posavirus_2,.fasta
Posavirus_3.fasta
Posavirus_sp.fasta
PoSCV_Kor.fasta
Possum_adenovirus.fasta
Possum_enterovirus.fasta
Potamochoerus_porcus.fasta
Potato_apical.fasta
Potato_aucuba.fasta
Potato_black.fasta
Potato_latent.fasta
Potato_leafroll.fasta
Potato_mop-top.fasta
Potato_necrosis.fasta
Potato_spindle.fasta
Potato_virus.fasta
Potato_yellow.fasta
Potexvirus_sp.,.fasta
Pothos_latent.fasta
Potiskum_virus.fasta
Potosi_virus.fasta
Pouzolzia_golden.fasta
Pouzolzia_mosaic.fasta
Powassan_virus,.fasta
Premna_leaf.fasta
PreXMRV-1_provirus,.fasta
Primate_bocaparvovirus.fasta
Primate_norovirus,.fasta
Primate_protoparvovirus.fasta
Primnoa_pacifica.fasta
Primula_malacoides.fasta
Privet_leaf.fasta
Privet_ringsport.fasta
Prochlorococcus_phage.fasta
Procyon_lotor.fasta
Pronghorn_antelope.fasta
Propionibacterium_phage.fasta
Prospect_Hill.fasta
Proteus_phage.fasta
Protoparvovirus_Zsana.fasta
Providence_virus,.fasta
Providencia_phage.fasta
Prune_dwarf.fasta
Prunus_geminivirus.fasta
Prunus_necrotic.fasta
Prunus_virus.fasta
Psammotettix_alienus.fasta
Pseudaletia_unipuncta.fasta
Pseudoalteromonas_phage.fasta
Pseudocowpox_virus,.fasta
Pseudogymnoascus_destructans.fasta
Pseudomonas_phage.fasta
Pseudoplusia_includens.fasta
Psittacid_herpesvirus.fasta
Psittacine_adenovirus.fasta
Psittacine_aviadenovirus.fasta
Psittacus_erithacus.fasta
Psychrobacter_phage.fasta
Pteromalus_puparum.fasta
Pteronotus_davyi.fasta
Pteronotus_parnellii.fasta
Pteropox_virus.fasta
Pteropus_associated.fasta
Pudu_puda.fasta
Puerto_Almendras.fasta
Pulau_reovirus.fasta
Puma_feline.fasta
Puma_lentivirus.fasta
Pumpkin_yellow.fasta
Puniceispirillum_phage.fasta
Punta_Toro.fasta
Puumala_virus.fasta
Pygoscelis_adeliae.fasta
Pyrobaculum_filamentous.fasta
Pyrobaculum_spherical.fasta
Pyrococcus_abyssi.fasta
Pythium_nunn.fasta
Pythium_polare.fasta
Qinghai_Himalayan.fasta
Quail_picornavirus.fasta
Quailpox_virus.fasta
Quang_Binh.fasta
Quaranfil_virus.fasta
Quezon_virus.fasta
Rabbit_astrovirus.fasta
Rabbit_calicivirus.fasta
Rabbit_coronavirus.fasta
Rabbit_fibroma.fasta
Rabbit_hemorrhagic.fasta
Rabbit_oral.fasta
Rabbit_picobirnavirus.fasta
Rabbit_picornavirus.fasta
Rabbit_vesivirus,.fasta
Rabies_virus,.fasta
Rabovirus_A.fasta
Raccoon-associated_polyomavirus.fasta
Raccoon_dog.fasta
Raccoon_polyomavirus.fasta
Raccoonpox_virus,.fasta
Radish_leaf.fasta
Radish_mosaic.fasta
Radi_virus.fasta
Ralstonia_phage.fasta
Ramie_mosaic.fasta
Rana_hepevirus.fasta
Ranavirus_maximus.fasta
Rangifer_tarandus.fasta
Ranid_herpesvirus.fasta
Ranunculus_leaf.fasta
Ranunculus_mild.fasta
Ranunculus_mosaic.fasta
Ranunculus_white.fasta
Raphanus_sativas.fasta
Raphanus_sativus.fasta
Raptor_adenovirus.fasta
Rasavirus_sp.fasta
Raspberry_bushy.fasta
Raspberry_latent.fasta
Raspberry_mottle.fasta
Raspberry_ringspot.fasta
Rat_arenavirus.fasta
Rat_arterivirus.fasta
Rat_associated.fasta
Rat_bocavirus.fasta
Rat_bufavirus.fasta
Rat_coronavirus.fasta
Rat_cytomegalovirus.fasta
Rat_parvovirus.fasta
Rattail_cactus.fasta
Rattus_norvegicus.fasta
Raven_circovirus.fasta
Razdan_virus.fasta
RD114_retrovirus,.fasta
Redbud_yellow.fasta
Red_clover.fasta
Red-crowned_crane.fasta
Redspotted_grouper.fasta
Reed_chlorotic.fasta
Rehmannia_mosaic.fasta
Rehmannia_virus.fasta
Reptilian_orthoreovirus.fasta
Respiratory_syncytial.fasta
Reston_ebolavirus.fasta
Reticuloendotheliosis_virus.fasta
Rhesus_macaque.fasta
Rhesus_monkey.fasta
Rhimavirus_A,.fasta
Rhinolophus_blasii.fasta
Rhinolophus_ferrumequinum.fasta
Rhinolophus_gammaherpesvirus.fasta
Rhinolophus_hildebrandtii.fasta
Rhinolophus_pusillus.fasta
Rhinolophus_simulator.fasta
Rhinolophus_sinicus.fasta
Rhizobium_phage.fasta
Rhizoctonia_cerealis.fasta
Rhizoctonia_fumigata.fasta
Rhizoctonia_mitovirus.fasta
Rhizoctonia_oryzae-sativae.fasta
Rhizoctonia_solani.fasta
Rhizophagus_diaphanum.fasta
Rhizophagus_irregularis.fasta
Rhizophagus_sp.fasta
Rhizosolenia_setigera.fasta
Rhodobacter_phage.fasta
Rhodococcus_phage.fasta
Rhododendron_virus.fasta
Rhodoferax_phage.fasta
Rhodothermus_phage.fasta
Rhodovulum_phage.fasta
Rhopalanthe_virus.fasta
Rhopalosiphum_padi.fasta
Rhynchosai_mild.fasta
Rhynchosia_golden.fasta
Rhynchosia_rugose.fasta
Rhynchosia_yellow.fasta
Ribes_americanum.fasta
Ribgrass_mosaic.fasta
Rice_black.fasta
Rice_dwarf.fasta
Rice_gall.fasta
Rice_grassy.fasta
Rice_hoja.fasta
Rice_latent.fasta
Rice_necrosis.fasta
Rice_ragged.fasta
Rice_stripe.fasta
Rice_tungro.fasta
Rice_virus.fasta
Rice_yellow.fasta
Riemerella_phage.fasta
Rift_Valley.fasta
Rinderpest_virus.fasta
Rio_Bravo.fasta
Rio_Negro.fasta
Rio_Preto.fasta
Riptortus_pedestris.fasta
Riverside_virus.fasta
RNA4:_NCP=non-capsid.fasta
Rochambeau_virus.fasta
Rocio_virus.fasta
Rockport_virus.fasta
Rodent_arterivirus.fasta
Rodent_astrovirus.fasta
Rodent_hepacivirus.fasta
Rodent_hepatovirus.fasta
Rodent_herpesvirus.fasta
Rodent_papillomavirus.fasta
Rodent_pegivirus.fasta
Rodent_Torque.fasta
Rosa_rugosa.fasta
Rosavirus_2.fasta
Rosavirus_B.fasta
Rosavirus_C.fasta
Rosavirus_M-7.fasta
Rose_cryptic.fasta
Rose_leaf.fasta
Rosellinia_necatrix.fasta
Roseobacter_phage.fasta
Roseophage_DSS3P2,.fasta
Roseophage_SIO1.fasta
Rose_rosette.fasta
Rose_spring.fasta
Rose_yellow.fasta
Ross's_goose.fasta
Rotavirus_A.fasta
Rotavirus_C.fasta
Rotavirus_D.fasta
Rotavirus_F.fasta
Rotavirus_G.fasta
Rotavirus_I.fasta
Rottboellia_yellow.fasta
Roundleaf_bat.fasta
Rousettus_aegyptiacus.fasta
Rousettus_bat.fasta
Rousettus_leschenaultii.fasta
Rous_sarcoma.fasta
Royal_Farm.fasta
Rubber_viroid.fasta
Rubella_virus,.fasta
Rubus_canadensis.fasta
Rubus_chlorotic.fasta
Rubus_yellow.fasta
Rudbeckia_flower.fasta
Rudphi_virus.fasta
Ruegeria_phage.fasta
Rupestris_stem.fasta
Rupicapra_rupicapra.fasta
Rusa_timorensis.fasta
Ryegrass_mosaic.fasta
Ryegrass_mottle.fasta
Sabia_virus,.fasta
Sabia_virus.fasta
Sabo_virus.fasta
Saboya_virus.fasta
Sacbrood_virus.fasta
Saccharomyces_20S.fasta
Saccharomyces_23S.fasta
Saccharomyces_cerevisiae.fasta
Saccharomyces_kudriavzevii.fasta
Saccharum_streak.fasta
Saesbyeol_virus.fasta
Saffold_virus,.fasta
Saffron_latent.fasta
Saguaro_cactus.fasta
Saimiriine_herpesvirus.fasta
Saimiri_sciureus.fasta
Salem_virus,.fasta
Salicola_phage.fasta
Salinibacter_virus.fasta
Salinivibrio_phage.fasta
Salisaeta_icosahedral.fasta
Salivirus_A.fasta
Salivirus_FHB,.fasta
Salivirus_NG-J1,.fasta
Salmonella_phage.fasta
Salmon_gill.fasta
Salmonid_herpesvirus.fasta
Salmon_pancreas.fasta
Salmovirus_WFRC1,.fasta
Salvia_divinorum.fasta
Salvia_hispanica.fasta
Sal_Vieja.fasta
Sambucus_virus.fasta
San_Angelo.fasta
San_Bernardo.fasta
Sandfly_Sicilian.fasta
Sangassou_virus.fasta
Sango_virus.fasta
San_Miguel.fasta
San_Perlita.fasta
Santa_barbara.fasta
Santee-Cooper_ranavirus.fasta
Santeuil_nodavirus.fasta
Sanxia_atyid.fasta
Sanxia_narna-like.fasta
Sanxia_permutotetra-like.fasta
Sanxia_picorna-like.fasta
Sanxia_Qinvirus-like.fasta
Sanxia_sobemo-like.fasta
Sanxia_tombus-like.fasta
Sanxia_water.fasta
Sanxia_Water.fasta
Sapovirus_C12.fasta
Sapovirus_Hu.fasta
Sapovirus_Mc10,.fasta
Sarawak_virus.fasta
Sarcochilus_virus.fasta
SARS_coronavirus,.fasta
Satellites_of.fasta
Satellite_tobacco.fasta
Satellite_virus.fasta
Sathuperi_virus.fasta
Satsuma_dwarf.fasta
Saumarez_Reef.fasta
Sauropus_leaf.fasta
Sauropus_yellowing.fasta
Scale_drop.fasta
Scallion_mosaic.fasta
Scheffersomyces_segobiensis.fasta
Schizochytrium_single-stranded.fasta
Schlumbergera_virus.fasta
Schmallenberg_virus.fasta
Sclerophthora_macrospora.fasta
Sclerotinia_minor.fasta
Sclerotinia_nivalis.fasta
Sclerotinia_sclerotiorum.fasta
Sclerotium_hydrophilum.fasta
Scophthalmus_maximus.fasta
Scotophilus_bat.fasta
Scrophularia_mottle.fasta
Seal_anellovirus.fasta
Seal_parapoxvirus.fasta
Seal_picornavirus.fasta
Sea_otter.fasta
Sea_star-associated.fasta
Seattle_Prectang.fasta
Sea_Turtle.fasta
Sebokele_virus.fasta
Seewis_virus.fasta
Semliki_forest.fasta
Sena_Madureira.fasta
Sendai_virus.fasta
Seneca_valley.fasta
Senecio_yellow.fasta
Senegalese_sole.fasta
Senegalvirus_SSV-A.fasta
Senna_leaf.fasta
Senna_mosaic.fasta
Seoul_virus.fasta
Sepik_virus,.fasta
Serinus_canaria.fasta
Serratia_phage.fasta
Sesavirus_CSL10538.fasta
Sesbania_mosaic.fasta
Severe_fever.fasta
Sewage-associated_circular.fasta
Sewage-associated_gemycircularvirus-10a.fasta
Sewage-associated_gemycircularvirus-3.fasta
Sewage-associated_gemycircularvirus-4.fasta
Sewage-associated_gemycircularvirus-7a.fasta
Sewage-associated_gemycircularvirus-7b.fasta
Sewage_derived.fasta
SFTS_virus.fasta
Shahe_arthropod.fasta
Shahe_endorna-like.fasta
Shahe_hepe-like.fasta
Shahe_heteroptera.fasta
Shahe_isopoda.fasta
Shahe_narna-like.fasta
Shahe_picorna-like.fasta
Shahe_qinvirus-like.fasta
Shahe_sobemo-like.fasta
Shahe_tombus-like.fasta
Shahe_yuevirus-like.fasta
Shallot_virus.fasta
Shallot_yellow.fasta
Shamonda_virus.fasta
Shanbavirus_A.fasta
Shayang_ascaridia.fasta
Shayang_fly.fasta
Shayang_Fly.fasta
Shayang_spider.fasta
Shayang_Spider.fasta
Shayang_virga-like.fasta
Sheep_faeces.fasta
Sheep_polyomavirus.fasta
Sheeppox_virus.fasta
Sheldgoose_hepatitis.fasta
Shewanella_phage.fasta
Shewanella_sp.fasta
Shigella_phage.fasta
Shimoni_bat.fasta
Shingleback_nidovirus.fasta
Shinobi_tetravirus.fasta
Short-finned_eel.fasta
Shrew_hepatovirus.fasta
Shuangao_alphatetra-like.fasta
Shuangao_Bedbug.fasta
Shuangao_insect.fasta
Shuangao_Insect.fasta
Shuangao_lacewing.fasta
Shuangao_sobemo-like.fasta
Shuangao_toti-like.fasta
Shuni_virus.fasta
Sibine_fusca.fasta
Sichuan_takin.fasta
Sicinivirus_1.fasta
Sicyonia_brevirostris.fasta
Sida_angular.fasta
Sida_Brazil.fasta
Sida_bright.fasta
Sida_chlorotic.fasta
Sida_ciliaris.fasta
Sida_common.fasta
Sida_golden.fasta
Sida_leaf.fasta
Sida_micrantha.fasta
Sida_mosaic.fasta
Sida_mottle.fasta
Sidastrum_golden.fasta
Sida_yellow.fasta
Siegesbeckia_yellow.fasta
Sierra_dome.fasta
Sierra_Nevada.fasta
Sikte_waterborne.fasta
Silurus_glanis.fasta
Simbu_virus.fasta
Simian_adenovirus.fasta
Simian_Agent.fasta
Simian_enterovirus.fasta
Simian_foamy.fasta
Simian_hemorrhagic.fasta
Simian_immunodeficiency.fasta
Simian_parvovirus.fasta
Simian_pegivirus.fasta
Simian_retrovirus.fasta
Simian_sapelovirus.fasta
Simian_T-cell.fasta
Simian_T-lymphotropic.fasta
Simian_torque.fasta
Simian_virus.fasta
Sinapis_alba.fasta
Sindbis_virus,.fasta
Singapore_grouper.fasta
Siniperca_chuatsi.fasta
Sin_Nombre.fasta
Sinorhizobium_phage.fasta
Sint-Jan's_onion.fasta
Skunk_adenovirus.fasta
Skunk_amdoparvovirus.fasta
Skunkpox_virus.fasta
Sleeping_disease.fasta
Slow_bee.fasta
Slow_loris.fasta
Small_anellovirus.fasta
Small_begomovirus-associated.fasta
Snake_adenovirus,.fasta
Snake_deltavirus.fasta
Snakehead_retrovirus,.fasta
Snakehead_rhabdovirus.fasta
Snake_parvovirus.fasta
Snow_goose.fasta
Snyder-Theilen_feline.fasta
Sodalis_phage.fasta
Sodiomyces_alkalinus.fasta
Soft_spider.fasta
Sogatella_furcifera.fasta
Soil-borne_cereal.fasta
Soil-borne_wheat.fasta
Sokoluk_virus.fasta
Solanum_mosaic.fasta
Solanum_nodiflorum.fasta
Solenopsis_invicta.fasta
Sonchus_yellow.fasta
Sophora_alopecuroides.fasta
Sophora_japonica.fasta
Sorghum_chlorotic.fasta
Sorghum_mosaic.fasta
Sororoca_virus.fasta
Sosuga_virus.fasta
Sour_cherry.fasta
Souris_virus.fasta
South_African.fasta
Southern_bean.fasta
Southern_cowpea.fasta
Southern_elephant.fasta
Southern_rice.fasta
Southern_tomato.fasta
South_polar.fasta
Southwest_baboon.fasta
Southwest_carpet.fasta
Soybean_blistering.fasta
Soybean_chlorotic.fasta
Soybean_cyst.fasta
Soybean_dwarf.fasta
Soybean_latent.fasta
Soybean_leaf-associated.fasta
Soybean_mild.fasta
Soybean_mosaic.fasta
Soybean_yellow.fasta
Spanish_goat.fasta
Sparrow_coronavirus.fasta
Spartina_mottle.fasta
Sparus_aurata.fasta
Sphaeropsis_sapinea.fasta
Sphenicid_alphaherpesvirus.fasta
Sphingobium_phage.fasta
Sphingomonas_phage.fasta
Spider_associated.fasta
Spider_monkey.fasta
Spilanthes_yellow.fasta
Spinach_amalgavirus.fasta
Spinach_cryptic.fasta
Spinach_curly.fasta
Spinach_latent.fasta
Spinach_severe.fasta
Spinach_yellow.fasta
Spinybacked_orbweaver.fasta
Spiraea_yellow.fasta
Spiranthes_mosaic.fasta
Spiroplasma_kunkelii.fasta
Spiroplasma_phage.fasta
Spissistilus_festinus.fasta
Spleen_focus-forming.fasta
Spodoptera_exigua.fasta
Spodoptera_frugiperda.fasta
Spodoptera_littoralis.fasta
Spodoptera_litura.fasta
Spondweni_virus,.fasta
Sporobolus_striate.fasta
Spring_beauty.fasta
Spring_viraemia.fasta
Sputnik_virophage,.fasta
Squash_chlorotic.fasta
Squash_leaf.fasta
Squash_mild.fasta
Squash_mosaic.fasta
Squash_vein.fasta
Squash_yellow.fasta
Squirrel_adenovirus.fasta
Squirrel_fibroma.fasta
Squirrel_monkey.fasta
Squirrel_poxvirus.fasta
Sri_Lankan.fasta
Sripur_virus.fasta
Stachytarpheta_leaf.fasta
Staphylococcus_phage.fasta
Staphylococcus_prophage.fasta
Starling_circovirus,.fasta
St_Croix.fasta
Steller_sea.fasta
Stemphylium_lycopersici.fasta
Stenotrophomonas_phage.fasta
Stipagrostis_associaed.fasta
St._Louis.fasta
STL_polyomavirus.fasta
Stocky_prune.fasta
Strawberry_chlorotic.fasta
Strawberry_crinkle.fasta
Strawberry_latent.fasta
Strawberry_mild.fasta
Strawberry_mottle.fasta
Strawberry_necrotic.fasta
Strawberry_pallidosis-associated.fasta
Strawberry_polerovirus.fasta
Strawberry_vein.fasta
Streptocarpus_flower.fasta
Streptococcus_phage.fasta
Streptococcus_pyogenes.fasta
Streptomyces_phage.fasta
Stretch_Lagoon.fasta
Striped_Jack.fasta
Sturnira_lilium.fasta
Stx1_converting.fasta
Stx2-converting_phage.fasta
Stygiolobus_rod-shaped.fasta
Suakwa_aphid-borne.fasta
Subterranean_clover.fasta
Sucra_jujuba.fasta
Sudan_ebolavirus.fasta
Sudan_watermelon.fasta
Suffolk_virus.fasta
Sugar_beet.fasta
Sugarcane_bacilliform.fasta
Sugarcane_chlorotic.fasta
Sugarcane_mosaic.fasta
Sugarcane_streak.fasta
Sugarcane_striate.fasta
Sugarcane_white.fasta
Sugarcane_yellow.fasta
Suid_herpesvirus.fasta
Sulfitobacter_phage.fasta
Sulfolobales_Mexican.fasta
Sulfolobales_virus.fasta
Sulfolobales_Virus.fasta
Sulfolobus_ellipsoid.fasta
Sulfolobus_islandicus.fasta
Sulfolobus_monocaudavirus.fasta
Sulfolobus_polyhedral.fasta
Sulfolobus_spindle-shaped.fasta
Sulfolobus_turreted.fasta
Sulfolobus_virus.fasta
Sumatran_orang-utan.fasta
Sunflower_chlorotic.fasta
Sunflower_leaf.fasta
Sunflower_mild.fasta
Sunflower_mosaic.fasta
Sunflower_ring.fasta
Sunguru_virus.fasta
Sunn_hemp.fasta
Sunn-hemp_mosaic.fasta
Sunshine_virus,.fasta
Sus_scrofa.fasta
Swagivirus_HG.fasta
Sweet_clover.fasta
Sweet_potato.fasta
Sweetwater_Branch.fasta
Swine_enteric.fasta
Swine_pasivirus.fasta
Swinepox_virus,.fasta
Switchgrass_mosaic-associated.fasta
Switchgrass_mosaic.fasta
Symphysodon_discus.fasta
Synechococcus_phage.fasta
Synedrella_leaf.fasta
Synedrella_yellow.fasta
Tacaiuma_orthobunyavirus.fasta
Tacaribe_virus.fasta
Tacheng_tick.fasta
Tacheng_Tick.fasta
Tadarida_brasiliensis.fasta
Tai_Forest.fasta
Tailam_virus.fasta
Taishun_Tick.fasta
Tai_virus.fasta
Tall_oatgrass.fasta
Talpa_europaea.fasta
Tamana_bat.fasta
Tamarillo_leaf.fasta
Tamiami_virus.fasta
Tamus_red.fasta
Tanay_virus.fasta
Tapara_virus.fasta
Taro_bacilliform.fasta
Taro_vein.fasta
Tasmanian_aquabirnavirus.fasta
Tataguine_virus.fasta
Taterapox_virus,.fasta
Taura_syndrome.fasta
Tavallinen_suomalainen.fasta
Tea_plant.fasta
Telfairia_golden.fasta
Tellina_virus.fasta
Telosma_mosaic.fasta
Tembusu_virus.fasta
Temperate_fruit.fasta
Tench_rhabdovirus.fasta
Tensaw_virus.fasta
Tent-making_bat.fasta
Tentweb_spider.fasta
Termite_associated.fasta
Testudinid_herpesvirus.fasta
Tete_virus.fasta
Tetraparvovirus_sp.fasta
Tetraselmis_viridis.fasta
Tetrasphaera_phage.fasta
Tetterwort_vein.fasta
Teviot_virus.fasta
Thalassomonas_phage.fasta
Thaumetopoea_pityocampa.fasta
Theiler's_disease-associated.fasta
Theilovirus,_complete.fasta
Thelephora_terrestris.fasta
Thermoanaerobacterium_phage.fasta
Thermococcus_prieurii.fasta
Thermoproteus_tenax.fasta
Thermus_phage.fasta
Thermus_thermophilus.fasta
Thiafora_virus.fasta
Thielaviopsis_basicola.fasta
Thika_virus.fasta
Thimiri_virus.fasta
Thin_paspalum.fasta
Thogoto_virus.fasta
Thosea_asigna.fasta
Thottapalayam_virus.fasta
T'Ho_virus.fasta
Thrips-associated_genomovirus.fasta
Thrush_coronavirus.fasta
Thunberg_fritillary.fasta
Thysanoplusia_orichalcea.fasta
Tianjin_totivirus,.fasta
Tibetan_frog.fasta
Tibrogargan_virus.fasta
Tick-borne_encephalitis.fasta
Tiger_puffer.fasta
Tilapia_lake.fasta
Tinamou_hepatitis.fasta
Tioga_picorna-like.fasta
Tioman_virus,.fasta
Tipula_oleracea.fasta
Titi_monkey.fasta
Tobacco_bushy.fasta
Tobacco_curly.fasta
Tobacco_etch.fasta
Tobacco_latent.fasta
Tobacco_leaf.fasta
Tobacco_mild.fasta
Tobacco_mosaic.fasta
Tobacco_mosqueado.fasta
Tobacco_mottle.fasta
Tobacco_necrosis.fasta
Tobacco_rattle.fasta
Tobacco_ringspot.fasta
Tobacco_streak.fasta
Tobacco_vein.fasta
Tobacco_virus.fasta
Tobacco_yellow.fasta
Tofla_virus.fasta
Tokyovirus_A1.fasta
Tolypocladium_cylindrosporum.fasta
Tomato_apical.fasta
Tomato_aspermy.fasta
Tomato_associated.fasta
Tomato_begomovirus.fasta
Tomato_black.fasta
Tomato_blistering.fasta
Tomato_bright.fasta
Tomato_brown.fasta
Tomato_bushy.fasta
Tomato_chino.fasta
Tomato_chlorosis.fasta
Tomato_chlorotic.fasta
Tomato_chocolate.fasta
Tomato_common.fasta
Tomato_curly.fasta
Tomato_dwarf.fasta
Tomato_enation.fasta
Tomato_golden.fasta
Tomato_infectious.fasta
Tomato_interveinal.fasta
Tomato_latent.fasta
Tomato_leaf.fasta
Tomato_marchitez.fasta
Tomato_mild.fasta
Tomato_mosaic.fasta
Tomato_mottle.fasta
Tomato_necrotic.fasta
Tomato_planta.fasta
Tomato_pseudo-curly.fasta
Tomato_ringspot.fasta
Tomato_rugose.fasta
Tomato_severe.fasta
Tomato_spotted.fasta
Tomato_torrado.fasta
Tomato_yellow.fasta
Tomato_zonate.fasta
Tomelloso_virus.fasta
Tonate_virus.fasta
Tongilchon_virus.fasta
Toros_virus.fasta
Torque_teno.fasta
Tortoise_picornavirus.fasta
Tortoise_Rafivirus.fasta
Torulaspora_delbrueckii.fasta
Toscana_virus.fasta
Tospovirus_kiwifruit.fasta
Tradescantia_mild.fasta
Trailing_lespedeza.fasta
Transmissible_gastroenteritis.fasta
Tree_shrew.fasta
Trematomus_bernacchii.fasta
Trematomus_polyomavirus.fasta
Triatoma_virus.fasta
Trichechus_manatus.fasta
Trichoderma_asperellum.fasta
Trichoderma_atroviride.fasta
Trichoderma_harzianum.fasta
Trichodysplasia_spinulosa-associated.fasta
Trichomonas_vaginalis.fasta
Trifolium-associated_circular.fasta
Triticum_mosaic.fasta
Triumfetta_yellow.fasta
Trocara_virus.fasta
Tropical_soda.fasta
Trout_rhabdovirus.fasta
Tsukamurella_phage.fasta
TTV-like_mini.fasta
Tuber_aestivum.fasta
Tuberose_mild.fasta
Tubeweb_spider.fasta
Tuhoko_virus.fasta
Tulane_virus.fasta
Tulare_apple.fasta
Tula_virus.fasta
Tulip_breaking.fasta
Tulip_mild.fasta
Tulip_mosaic.fasta
Tulip_virus.fasta
Tunis_virus.fasta
Tunisvirus_fontaine2.fasta
Tupaia_glis.fasta
Tupaia_hepatovirus.fasta
Tupaia_paramyxovirus,.fasta
Tupaia_virus,.fasta
Tupaiid_herpesvirus.fasta
Turdivirus_1,.fasta
Turdivirus_2,.fasta
Turdivirus_3,.fasta
Turkey_adenovirus.fasta
Turkey_associated.fasta
Turkey_astrovirus,.fasta
Turkey_avisivirus.fasta
Turkey_calicivirus.fasta
Turkey_coronavirus,.fasta
Turkey_gallivirus,.fasta
Turkey_hepatitis.fasta
Turkey_parvovirus.fasta
Turkeypox_virus.fasta
Turnip_crinkle.fasta
Turnip_curly.fasta
Turnip_leaf.fasta
Turnip_mosaic.fasta
Turnip_ringspot.fasta
Turnip_rosette.fasta
Turnip_vein-clearing.fasta
Turnip_yellow.fasta
Turnip_yellows.fasta
Tursiops_truncatus.fasta
Turtle_grass.fasta
Twisted-stalk_chlorotic.fasta
TYLCAxV-Sic1-[IT:Sic2_complete.fasta
TYLCCNV-[Y322]_satellite.fasta
Tyuleniy_virus.fasta
Ubei_picorna-like.fasta
Ugandan_cassava.fasta
Uganda_S.fasta
Umatilla_virus.fasta
Umbre_virus.fasta
Una_virus.fasta
Uncultured_crAssphage,.fasta
Uncultured_phage.fasta
Ungulate_bocaparvovirus.fasta
Ungulate_tetraparvovirus.fasta
Unidentified_circular.fasta
University_of.fasta
UNVERIFIED:_Balsa.fasta
UNVERIFIED:_Brown.fasta
UNVERIFIED:_Callinectes.fasta
UNVERIFIED:_Clo.fasta
UNVERIFIED:_Coot.fasta
UNVERIFIED:_Dera.fasta
UNVERIFIED:_Farallon.fasta
UNVERIFIED:_Free.fasta
UNVERIFIED:_Great.fasta
UNVERIFIED:_Porcine.fasta
UNVERIFIED:_Qalyub.fasta
UNVERIFIED:_Rhinolophus.fasta
UNVERIFIED:_Rio.fasta
UNVERIFIED:_Trichoplusia.fasta
UR2_sarcoma.fasta
Urbanus_proteus.fasta
Uriurana_virus.fasta
Urochloa_hoja.fasta
Urochloa_streak.fasta
Ursus_maritimus.fasta
Urucuri_virus.fasta
Ustilaginoidea_virens.fasta
Ustilago_maydis.fasta
Usutu_virus,.fasta
Utinga_virus.fasta
Uukuniemi_virus,.fasta
Uukuniemi_virus.fasta
Vaccinia_virus,.fasta
Vallota_mosaic.fasta
Vallota_speciosa.fasta
Valsa_ceratosperma.fasta
Vanilla_distortion.fasta
Vanilla_latent.fasta
Vanilla_virus.fasta
Vaprio_virus.fasta
Variegated_squirrel.fasta
Variola_virus,.fasta
Varroa_destructor.fasta
Varroa_mite.fasta
Varroa_Tymo-like.fasta
Velvet_bean.fasta
Velvet_tobacco.fasta
VEM_begomovirus.fasta
Venezuelan_equine.fasta
Verbena_latent.fasta
Verbena_virus.fasta
Verbesina_encelioides.fasta
Vernonia_crinkle.fasta
Vernonia_yellow.fasta
Verrucomicrobia_phage.fasta
Verticillium_dahliae.fasta
Vesicular_exanthema.fasta
Vesicular_stomatitis.fasta
Vesivirus_ferret.fasta
Vibrio_phage.fasta
Vibriophage_VP4,.fasta
Vicia_cryptic.fasta
Vicia_faba.fasta
Victorian_trout.fasta
Vicugna_pacos.fasta
Vigna_yellow.fasta
Vinca_leaf.fasta
Viral_hemorrhagic.fasta
Visna_virus.fasta
Volepox_virus.fasta
Vulpes_vulpes.fasta
Wabat_virus.fasta
Wad_Medani.fasta
Walkabout_Creek.fasta
Wallal_virus.fasta
Wallerfield_virus.fasta
Walleye_dermal.fasta
Walleye_epidermal.fasta
Walrus_calicivirus.fasta
Warrego_virus.fasta
Wasabi_mottle.fasta
Washington_bat.fasta
Water_beetle.fasta
Water_chestnut.fasta
Watermelon_bud.fasta
Watermelon_chlorotic.fasta
Watermelon_leaf.fasta
Watermelon_mosaic.fasta
Watermelon_silver.fasta
Watermelon_virus.fasta
Weissella_phage.fasta
Wellfleet_Bay.fasta
Wencheng_Sm.fasta
Wenling_chuvirus-like.fasta
Wenling_crustacean.fasta
Wenling_frogfish.fasta
Wenling_hepe-like.fasta
Wenling_narna-like.fasta
Wenling_picorna-like.fasta
Wenling_shark.fasta
Wenling_sobemo-like.fasta
Wenling_toga-like.fasta
Wenling_tombus-like.fasta
Wenling_toti-like.fasta
Wenling_zhaovirus-like.fasta
Wenzhou_bivalvia.fasta
Wenzhou_channeled.fasta
Wenzhou_crab.fasta
Wenzhou_Crab.fasta
Wenzhou_gastropodes.fasta
Wenzhou_hepe-like.fasta
Wenzhou_narna-like.fasta
Wenzhou_picorna-like.fasta
Wenzhou_qinvirus-like.fasta
Wenzhou_shrimp.fasta
Wenzhou_sobemo-like.fasta
Wenzhou_tapeworm.fasta
Wenzhou_Tick.fasta
Wenzhou_tombus-like.fasta
Wenzhou_toti-like.fasta
Wenzhou_virus.fasta
Wenzhou_weivirus-like.fasta
Wenzhou_yanvirus-like.fasta
Wesselsbron_virus,.fasta
West_Caucasian.fasta
Western_equine.fasta
Western_lowland.fasta
West_Nile.fasta
Whataroa_virus,.fasta
Wheat_dwarf.fasta
Wheat_eqlid.fasta
Wheat_leaf.fasta
Wheat_spindle.fasta
Wheat_streak.fasta
Wheat_stripe.fasta
Wheat_yellow.fasta
Whenzhou_Shrimp.fasta
White_bream.fasta
White_clover.fasta
White-eye_coronavirus.fasta
Whitefly_associated.fasta
White_spot.fasta
White_sucker.fasta
White-tufted-ear_marmoset.fasta
Whitewater_Arroyo.fasta
Wigeon_coronavirus.fasta
Wild_cucumber.fasta
Wild_melon.fasta
Wild_onion.fasta
Wild_potato.fasta
Wild_tomato.fasta
Wild_vitis.fasta
Wilkie_narna-like.fasta
Wilkie_partiti-like.fasta
Winged_bean.fasta
Wiseana_iridescent.fasta
Wiseana_signata.fasta
Wissadula_golden.fasta
Wissadula_yellow.fasta
Wisteria_badnavirus.fasta
Wisteria_vein.fasta
Witwatersrand_virus.fasta
Wobbly_possum.fasta
Wolkberg_virus.fasta
Wongabel_virus,.fasta
Wongorr_virus.fasta
Woodchuck_hepatitis.fasta
Woodlouse_hunter.fasta
Woolly_monkey.fasta
Wound_tumor.fasta
Wound_Tumor.fasta
Wuchang_Cockraoch.fasta
Wuchang_cockroach.fasta
Wuchan_romanomermis.fasta
Wuhan_Ant.fasta
Wuhan_aphid.fasta
Wuhan_arthropod.fasta
Wuhan_centipede.fasta
Wuhan_coneheads.fasta
Wuhan_cricket.fasta
Wuhan_flea.fasta
Wuhan_fly.fasta
Wuhan_Fly.fasta
Wuhan_heteroptera.fasta
Wuhan_horsefly.fasta
Wuhan_house.fasta
Wuhan_House.fasta
Wuhan_insect.fasta
Wuhan_Insect.fasta
Wuhan_large.fasta
Wuhan_Louse.fasta
Wuhan_millipede.fasta
Wuhan_Millipede.fasta
Wuhan_Mosquito.fasta
Wuhan_nido-like.fasta
Wuhan_pillworm.fasta
Wuhan_poty-like.fasta
Wuhan_spider.fasta
Wuhan_spirurian.fasta
Wuhan_Tick.fasta
WUHARV_Parvovirus.fasta
WU_Polyomavirus,.fasta
Wutai_Mosquito.fasta
Wyeomyia_virus.fasta
Xanthomonas_citri.fasta
Xanthomonas_oryzae.fasta
Xanthomonas_phage.fasta
Xanthophyllomyces_dendrorhous.fasta
Xenopus_laevis.fasta
Xestia_c-nigrum.fasta
Xiburema_virus.fasta
Xincheng_Mosquito.fasta
Xingshan_cricket.fasta
Xingshan_nematode.fasta
Xinzhou_dimarhabdovirus.fasta
Xinzhou_nematode.fasta
Xinzhou_partiti-like.fasta
Xinzhou_spider.fasta
Xinzhou_toro-like.fasta
Xishuangbanna_aedes.fasta
Xylella_phage.fasta
Y73_sarcoma.fasta
Yaba-like_disease.fasta
Yaba_monkey.fasta
Yacon_necrotic.fasta
Yacon_virus.fasta
Yado-kari_virus.fasta
Yado-nushi_virus.fasta
Yak_enterovirus.fasta
Yakeshi_virus.fasta
Yam_bean.fasta
Yam_chlorotic.fasta
Yam_latent.fasta
Yam_mild.fasta
Yam_mosaic.fasta
Yam_spherical.fasta
Yam_virus.fasta
Yaounde_virus.fasta
Yata_virus.fasta
Yellow_baboon.fasta
Yellow-breasted_capuchin.fasta
Yellow_fever.fasta
Yellow_head.fasta
Yellow_oat-grass.fasta
Yellowstone_lake.fasta
Yellowstone_Lake.fasta
Yellowtail_ascites.fasta
Yellow_tailflower.fasta
Yerba_mate-associated.fasta
Yerba_mate.fasta
Yersinia_phage.fasta
Yichang_Insect.fasta
Yichang_virus.fasta
Ying_Kou.fasta
Yogue_virus.fasta
Yoka_poxvirus,.fasta
Yokose_virus,.fasta
Yongjia_Tick.fasta
Yongsan_bunyavirus.fasta
Yongsan_iflavirus.fasta
Yongsan_picorna-like.fasta
Yongsan_tombus-like.fasta
Youcai_mosaic.fasta
Yug_Bogdanovac.fasta
Yunnan_orbivirus.fasta
Zahedan_rhabdovirus.fasta
Zaire_ebolavirus.fasta
Zalophus_californianus.fasta
Zamilon_virophage.fasta
Zantedeschia_mild.fasta
Zea_mays.fasta
Zebra_finch.fasta
Zegla_virus.fasta
Zerdali_virus.fasta
Zhejiang_mosquito.fasta
Zika_virus.fasta
Zinnia_leaf.fasta
Zirqa_virus.fasta
Zostera_marina.fasta
Zucchini_green.fasta
Zucchini_lethal.fasta
Zucchini_shoestring.fasta
Zucchini_tigre.fasta
Zucchini_yellow.fasta
Zygocactus_virus.fasta
Zygosaccharomyces_bailii.fasta
